# Supplementary material for: Unravelling the molecular basis for light modulated cellulase gene expression - the role of photoreceptors in Neurospora crassa
Source: BMC Genomics. 2012 Mar 31;13:127. doi: 10.1186/1471-2164-13-127 (PMC3364853; doi:10.1186/1471-2164-13-127)
Supplement: Additional file 2 — Dataset 1. Microarray data of N. crassa wild-type and photoreceptor mutants upon growth on cellulose. [file 1471-2164-13-127-S2.XLS]

## Sheet: Dataset 1 microarray data
Unique ID	Common Name	WT28	WT40	VVD28	VVD40	WC128	WC140	WC228	WC240	(-)97.5%[WT28]	(-)97.5%[WT40]	(-)97.5%[VVD28]	(-)97.5%[VVD40]	(-)97.5%[WC128]	(-)97.5%[WC140]	(-)97.5%[WC228]	(-)97.5%[WC240]	(+)97.5%[WT28]	(+)97.5%[WT40]	(+)97.5%[VVD28]	(+)97.5%[VVD40]	(+)97.5%[WC128]	(+)97.5%[WC140]	(+)97.5%[WC228]	(+)97.5%[WC240]	Coefficient of Variation[WT28]	Coefficient of Variation[WT40]	Coefficient of Variation[VVD28]	Coefficient of Variation[VVD40]	Coefficient of Variation[WC128]	Coefficient of Variation[WC140]	Coefficient of Variation[WC228]	Coefficient of Variation[WC240]	Coefficient of Variation(-)97.5%[WT28]	Coefficient of Variation(-)97.5%[WT40]	Coefficient of Variation(-)97.5%[VVD28]	Coefficient of Variation(-)97.5%[VVD40]	Coefficient of Variation(-)97.5%[WC128]	Coefficient of Variation(-)97.5%[WC140]	Coefficient of Variation(-)97.5%[WC228]	Coefficient of Variation(-)97.5%[WC240]	Coefficient of Variation(+)97.5%[WT28]	Coefficient of Variation(+)97.5%[WT40]	Coefficient of Variation(+)97.5%[VVD28]	Coefficient of Variation(+)97.5%[VVD40]	Coefficient of Variation(+)97.5%[WC128]	Coefficient of Variation(+)97.5%[WC140]	Coefficient of Variation(+)97.5%[WC228]	Coefficient of Variation(+)97.5%[WC240]
100h1_210_218	100h1_210	1.04019	1.04527	1.2814	1.3472	1	1.02954	1.24741	1.19957	0.10102	0.1086	0.18276	0.19244	0.16078	0.1572	0.16774	0.16353	0.11556	0.10098	0.20817	0.21582	0.16796	0.16698	0.21098	0.1944	0.1016	0.1016	0.1016	0.1016	0.1016	0.1016	0.1016	0.1016	0.03014	0.03014	0.03014	0.03014	0.03014	0.03014	0.03014	0.03014	0.06029	0.06029	0.06029	0.06029	0.06029	0.06029	0.06029	0.06029
17e5_350_197	17e5_350	1.39625	1.95894	1.42797	1.70027	1.42785	2.55167	1	1.09826	0.4009	0.51683	0.69276	0.63904	0.4936	0.82821	0.39871	0.50339	0.56695	0.63349	0.95657	0.92166	0.67962	0.98733	0.64685	0.79381	0.25679	0.25679	0.25679	0.25679	0.25679	0.25679	0.25679	0.25679	0.08404	0.08404	0.08404	0.08404	0.08404	0.08404	0.08404	0.08404	0.17307	0.17307	0.17307	0.17307	0.17307	0.17307	0.17307	0.17307
18a7_160_649	18a7_160	1	1.01563	1.33831	1.27874	1.05128	1.17936	1.06736	1.24188	0.11944	0.13007	0.28099	0.28582	0.18441	0.20616	0.18854	0.22772	0.13722	0.14564	0.31372	0.3487	0.21713	0.23941	0.22032	0.25387	0.12193	0.12193	0.12193	0.12193	0.12193	0.12193	0.12193	0.12193	0.03869	0.03869	0.03869	0.03869	0.03869	0.03869	0.03869	0.03869	0.08301	0.08301	0.08301	0.08301	0.08301	0.08301	0.08301	0.08301
18S_forward_1580	18S_forward	2.42263	3.5011	1	1.6714	3.37654	5.18853	2.32687	2.54772	0.40431	0.56808	0.27917	0.44826	0.74623	1.03587	0.58199	0.59959	0.49278	0.59459	0.38197	0.6149	0.83143	1.14507	0.68734	0.73274	0.17149	0.17149	0.17149	0.17149	0.17149	0.17149	0.17149	0.17149	0.05077	0.05077	0.05077	0.05077	0.05077	0.05077	0.05077	0.05077	0.09964	0.09964	0.09964	0.09964	0.09964	0.09964	0.09964	0.09964
1nc100_030_806	1nc100_030	1.15933	1.13704	1.31402	1	1.19413	1.1458	1.0416	1.16867	0.09398	0.09285	0.16595	0.12747	0.12948	0.13426	0.13413	0.14115	0.10312	0.09539	0.15824	0.12661	0.15396	0.14708	0.14436	0.15329	0.08354	0.08354	0.08354	0.08354	0.08354	0.08354	0.08354	0.08354	0.02534	0.02534	0.02534	0.02534	0.02534	0.02534	0.02534	0.02534	0.05031	0.05031	0.05031	0.05031	0.05031	0.05031	0.05031	0.05031
1nc100_190_173	1nc100_190	1.15918	1.0359	1.26788	1.50551	1.0564	1.69183	1	1.26992	0.43486	0.48353	0.55055	0.70382	0.45122	0.9192	0.44619	0.58808	0.55861	0.68961	0.71451	0.86424	0.64283	1.67793	0.68045	0.86268	0.24188	0.24188	0.24188	0.24188	0.24188	0.24188	0.24188	0.24188	0.10402	0.10402	0.10402	0.10402	0.10402	0.10402	0.10402	0.10402	0.23967	0.23967	0.23967	0.23967	0.23967	0.23967	0.23967	0.23967
1nc100_340_333	1nc100_340	1.13624	1	1.34668	1.04071	1.08865	1.09625	1.08948	1.09531	0.10768	0.09173	0.19989	0.15075	0.14784	0.15588	0.15087	0.15376	0.11863	0.10097	0.20779	0.16058	0.16382	0.17255	0.18093	0.18503	0.09696	0.09696	0.09696	0.09696	0.09696	0.09696	0.09696	0.09696	0.0297	0.0297	0.0297	0.0297	0.0297	0.0297	0.0297	0.0297	0.05714	0.05714	0.05714	0.05714	0.05714	0.05714	0.05714	0.05714
1nc100_410_28	1nc100_410	2.53082	2.39134	1.93332	1	2.00504	1.67749	3.76142	1.90815	0.30572	0.37267	0.46042	0.32302	0.38699	0.34652	0.71621	0.38087	0.34113	0.40029	0.59052	0.46968	0.46352	0.39278	0.70691	0.40086	0.13129	0.13129	0.13129	0.13129	0.13129	0.13129	0.13129	0.13129	0.04285	0.04285	0.04285	0.04285	0.04285	0.04285	0.04285	0.04285	0.08685	0.08685	0.08685	0.08685	0.08685	0.08685	0.08685	0.08685
1nc100_430_186	1nc100_430	1.0648	1.01507	1.22758	1.46319	1	1.5097	1.06739	1.06831	0.13389	0.19483	0.20503	0.33713	0.20881	0.38831	0.18471	0.20065	0.14367	0.22984	0.23774	0.36016	0.26166	0.45343	0.20273	0.23415	0.09234	0.09234	0.09234	0.09234	0.09234	0.09234	0.09234	0.09234	0.03506	0.03506	0.03506	0.03506	0.03506	0.03506	0.03506	0.03506	0.09105	0.09105	0.09105	0.09105	0.09105	0.09105	0.09105	0.09105
1nc140_100_51	1nc140_100	1.05888	1.01834	1.21835	1.11744	1	1.29181	1.20325	1.19501	0.28322	0.3616	0.41911	0.4489	0.46588	0.74954	0.44787	0.44483	0.35288	0.45397	0.5836	0.65949	0.5951	1.02723	0.58614	0.60207	0.20284	0.20284	0.20284	0.20284	0.20284	0.20284	0.20284	0.20284	0.0891	0.0891	0.0891	0.0891	0.0891	0.0891	0.0891	0.0891	0.22007	0.22007	0.22007	0.22007	0.22007	0.22007	0.22007	0.22007
1nc310_010_623	1nc310_010	1.20819	1.18701	1.39487	1.69876	1.14681	1.82351	1.1911	1	0.14537	0.18479	0.24324	0.30783	0.21336	0.44532	0.21674	0.21535	0.15486	0.21899	0.24895	0.33968	0.23979	0.56222	0.25533	0.24476	0.10937	0.10937	0.10937	0.10937	0.10937	0.10937	0.10937	0.10937	0.03696	0.03696	0.03696	0.03696	0.03696	0.03696	0.03696	0.03696	0.07963	0.07963	0.07963	0.07963	0.07963	0.07963	0.07963	0.07963
1nc315_070_527	1nc315_070	1.35431	1.61858	1	2.09962	1.14505	1.64064	1.13046	1.03544	0.1958	0.19908	0.23413	0.4704	0.22346	0.30778	0.2116	0.19598	0.19749	0.199	0.31832	0.55872	0.27884	0.34148	0.24501	0.21727	0.12155	0.12155	0.12155	0.12155	0.12155	0.12155	0.12155	0.12155	0.04063	0.04063	0.04063	0.04063	0.04063	0.04063	0.04063	0.04063	0.07974	0.07974	0.07974	0.07974	0.07974	0.07974	0.07974	0.07974
1nc340_030_571	1nc340_030	1.19744	1.56067	1	1.37368	1.11042	1.30449	1.19172	1.0496	0.3027	0.32574	0.31165	0.38882	0.3408	0.37826	0.4479	0.3328	0.35523	0.36615	0.42967	0.52648	0.43581	0.48357	0.6773	0.42398	0.21431	0.21431	0.21431	0.21431	0.21431	0.21431	0.21431	0.21431	0.06865	0.06865	0.06865	0.06865	0.06865	0.06865	0.06865	0.06865	0.13731	0.13731	0.13731	0.13731	0.13731	0.13731	0.13731	0.13731
1nc348_030_335	1nc348_030	1.1689	1.16153	1	1.38074	1.09686	1.52978	1.10396	1.14576	0.26893	0.32611	0.29569	0.39368	0.32398	0.5949	0.32086	0.31435	0.3139	0.36264	0.3288	0.39933	0.38264	0.85331	0.36022	0.37146	0.14708	0.14708	0.14708	0.14708	0.14708	0.14708	0.14708	0.14708	0.05798	0.05798	0.05798	0.05798	0.05798	0.05798	0.05798	0.05798	0.14115	0.14115	0.14115	0.14115	0.14115	0.14115	0.14115	0.14115
1nc360_080_381	1nc360_080	1.40432	1.05762	1.76016	1.72421	1.17719	1.15646	1.27871	1	0.19889	0.155	0.32883	0.35674	0.26525	0.26389	0.26428	0.20414	0.21309	0.16717	0.40214	0.40154	0.31587	0.28316	0.30993	0.26134	0.14449	0.14449	0.14449	0.14449	0.14449	0.14449	0.14449	0.14449	0.04355	0.04355	0.04355	0.04355	0.04355	0.04355	0.04355	0.04355	0.08794	0.08794	0.08794	0.08794	0.08794	0.08794	0.08794	0.08794
1nc380_040_33	1nc380_040	1.749	1.4042	2.6797	1	1.21014	1.29544	1.60989	1.61545	0.29183	0.29879	0.69746	0.36338	0.33905	0.35016	0.35506	0.35192	0.27643	0.31716	0.8262	0.55262	0.38142	0.44904	0.35824	0.38371	0.11413	0.11413	0.11413	0.11413	0.11413	0.11413	0.11413	0.11413	0.04873	0.04873	0.04873	0.04873	0.04873	0.04873	0.04873	0.04873	0.1495	0.1495	0.1495	0.1495	0.1495	0.1495	0.1495	0.1495
1nc396_010_959	1nc396_010	1.00595	1.1335	1.1912	1.3192	1.00168	1.20483	1	1.27338	0.12258	0.15094	0.21056	0.22363	0.1705	0.2115	0.18401	0.22822	0.14858	0.15917	0.23286	0.25436	0.20587	0.24408	0.20655	0.25862	0.12114	0.12114	0.12114	0.12114	0.12114	0.12114	0.12114	0.12114	0.03744	0.03744	0.03744	0.03744	0.03744	0.03744	0.03744	0.03744	0.07977	0.07977	0.07977	0.07977	0.07977	0.07977	0.07977	0.07977
1nc430_110_277	1nc430_110	1.06648	1.00259	1.10742	1	1.11773	1.04569	1.00807	1.08291	0.06	0.05855	0.09834	0.08389	0.0886	0.08692	0.08809	0.09159	0.06149	0.06061	0.09469	0.08858	0.09948	0.0946	0.09536	0.09865	0.05755	0.05755	0.05755	0.05755	0.05755	0.05755	0.05755	0.05755	0.01747	0.01747	0.01747	0.01747	0.01747	0.01747	0.01747	0.01747	0.03434	0.03434	0.03434	0.03434	0.03434	0.03434	0.03434	0.03434
1nc495_110_1051	1nc495_110	1.52025	1.06285	1.82051	1.89263	1.53255	2.32771	1.10782	1	0.46489	0.4253	0.56067	0.65304	0.54093	0.98992	0.52923	0.43858	0.53678	0.55535	0.6414	0.79525	0.59978	1.15241	0.88468	0.69367	0.15977	0.15977	0.15977	0.15977	0.15977	0.15977	0.15977	0.15977	0.06732	0.06732	0.06732	0.06732	0.06732	0.06732	0.06732	0.06732	0.17853	0.17853	0.17853	0.17853	0.17853	0.17853	0.17853	0.17853
1nc495_190_1338	1nc495_190	1.06631	1.49539	1	1.48536	1.01764	1.10504	1.24489	1.10044	0.31494	0.41551	0.35945	0.51599	0.38152	0.44608	0.45315	0.46038	0.33683	0.52224	0.4816	0.64032	0.53009	0.78751	0.6136	0.66407	0.24398	0.24398	0.24398	0.24398	0.24398	0.24398	0.24398	0.24398	0.08544	0.08544	0.08544	0.08544	0.08544	0.08544	0.08544	0.08544	0.17045	0.17045	0.17045	0.17045	0.17045	0.17045	0.17045	0.17045
1nc540_200_778	1nc540_200	6.90133	5.68997	5.41652	6.46635	6.30385	1	5.75272	4.84663	0.9215	0.86268	1.10452	1.40577	1.57102	0.34788	1.22471	1.22667	0.91875	1.04924	1.31995	1.62178	1.79184	0.52865	1.38475	1.51446	0.126	0.126	0.126	0.126	0.126	0.126	0.126	0.126	0.04748	0.04748	0.04748	0.04748	0.04748	0.04748	0.04748	0.04748	0.12177	0.12177	0.12177	0.12177	0.12177	0.12177	0.12177	0.12177
1nc549_050_224	1nc549_050	1	1.23343	1.02727	1.23014	1.01253	1.24602	1.05986	1.22676	0.12991	0.14552	0.18004	0.21561	0.17445	0.20765	0.18512	0.20964	0.14144	0.16713	0.2214	0.24236	0.19941	0.23418	0.2048	0.23012	0.11733	0.11733	0.11733	0.11733	0.11733	0.11733	0.11733	0.11733	0.03703	0.03703	0.03703	0.03703	0.03703	0.03703	0.03703	0.03703	0.07466	0.07466	0.07466	0.07466	0.07466	0.07466	0.07466	0.07466
1nc562_030_518	1nc562_030	2.12597	2.02641	2.24225	1	1.51068	1.9433	2.13314	2.36504	0.28152	0.34034	0.45336	0.31903	0.33132	0.55792	0.3311	0.39415	0.29573	0.35724	0.49115	0.402	0.41972	0.74276	0.35639	0.41439	0.09984	0.09984	0.09984	0.09984	0.09984	0.09984	0.09984	0.09984	0.04101	0.04101	0.04101	0.04101	0.04101	0.04101	0.04101	0.04101	0.10886	0.10886	0.10886	0.10886	0.10886	0.10886	0.10886	0.10886
1nc564_010_186	1nc564_010	1	1.15146	1.1012	1.29199	1.00477	1.25242	1.12649	1.2623	0.22613	0.29045	0.27528	0.33355	0.35715	0.57366	0.28656	0.31577	0.25255	0.35279	0.30873	0.37558	0.46053	0.75105	0.3591	0.38836	0.14302	0.14302	0.14302	0.14302	0.14302	0.14302	0.14302	0.14302	0.05765	0.05765	0.05765	0.05765	0.05765	0.05765	0.05765	0.05765	0.14327	0.14327	0.14327	0.14327	0.14327	0.14327	0.14327	0.14327
1nc570_260_455	1nc570_260	1.1159	1.06913	1.2056	1.06621	1.06237	1.06919	1	1.05699	0.13869	0.12662	0.21534	0.19476	0.18788	0.19614	0.18327	0.19422	0.14559	0.14539	0.23927	0.2085	0.2342	0.21324	0.21804	0.21874	0.12749	0.12749	0.12749	0.12749	0.12749	0.12749	0.12749	0.12749	0.03891	0.03891	0.03891	0.03891	0.03891	0.03891	0.03891	0.03891	0.06931	0.06931	0.06931	0.06931	0.06931	0.06931	0.06931	0.06931
1nc580_640_46	1nc580_640	1.16984	1.31582	1.35324	1	1.08735	1.33105	1.19586	1.00614	0.34532	0.66279	0.47901	0.44591	0.40166	0.65413	0.43761	0.40371	0.35565	1.10371	0.55892	0.63463	0.48785	0.89378	0.57157	0.58552	0.17799	0.17799	0.17799	0.17799	0.17799	0.17799	0.17799	0.17799	0.079	0.079	0.079	0.079	0.079	0.079	0.079	0.079	0.21991	0.21991	0.21991	0.21991	0.21991	0.21991	0.21991	0.21991
1nc590_110_484	1nc590_110	1.24793	1.02477	1.3346	1.31194	1	1.11922	1.19505	1.13178	0.16293	0.13925	0.2752	0.30155	0.20737	0.22751	0.21706	0.22162	0.18429	0.16154	0.30653	0.32637	0.2402	0.26636	0.25879	0.25688	0.13604	0.13604	0.13604	0.13604	0.13604	0.13604	0.13604	0.13604	0.04169	0.04169	0.04169	0.04169	0.04169	0.04169	0.04169	0.04169	0.07978	0.07978	0.07978	0.07978	0.07978	0.07978	0.07978	0.07978
1nc720_290_6333	1nc720_290	1.27784	1.40584	1.25918	1.45237	1	1.00425	1.2353	1.23822	0.40098	0.4506	0.54817	0.60558	0.40124	0.39558	0.50244	0.60407	0.4828	0.54843	0.73667	0.99063	0.59921	0.53632	0.74543	0.84362	0.25843	0.25843	0.25843	0.25843	0.25843	0.25843	0.25843	0.25843	0.09318	0.09318	0.09318	0.09318	0.09318	0.09318	0.09318	0.09318	0.18533	0.18533	0.18533	0.18533	0.18533	0.18533	0.18533	0.18533
1nc725_100_108	1nc725_100	1.43114	1.10935	1	1.23715	1.12216	1.05402	1.19647	1.28259	0.2298	0.17657	0.26247	0.40054	0.22489	0.20328	0.23508	0.24224	0.22744	0.18211	0.32509	0.56074	0.25368	0.2463	0.2465	0.25176	0.12605	0.12605	0.12605	0.12605	0.12605	0.12605	0.12605	0.12605	0.04338	0.04338	0.04338	0.04338	0.04338	0.04338	0.04338	0.04338	0.09814	0.09814	0.09814	0.09814	0.09814	0.09814	0.09814	0.09814
1nc730_170_138	1nc730_170	1.4225	1.44565	1.11549	1	1.51088	1.49691	1.24898	1.60254	0.14717	0.15342	0.17394	0.16077	0.22603	0.23448	0.19867	0.247	0.14917	0.15827	0.2067	0.18837	0.26103	0.26698	0.21567	0.27563	0.10781	0.10781	0.10781	0.10781	0.10781	0.10781	0.10781	0.10781	0.03239	0.03239	0.03239	0.03239	0.03239	0.03239	0.03239	0.03239	0.0624	0.0624	0.0624	0.0624	0.0624	0.0624	0.0624	0.0624
20h10_050_1172	20h10_050	1.43839	1.52785	1.44042	1.55726	1.69559	1.4668	1.61481	1	0.1597	0.17042	0.25365	0.26055	0.28272	0.24205	0.27701	0.17662	0.17664	0.18408	0.28442	0.29722	0.33288	0.28231	0.31722	0.20809	0.11871	0.11871	0.11871	0.11871	0.11871	0.11871	0.11871	0.11871	0.03651	0.03651	0.03651	0.03651	0.03651	0.03651	0.03651	0.03651	0.07014	0.07014	0.07014	0.07014	0.07014	0.07014	0.07014	0.07014
28S_forward_77	28S_forward	4.46769	7.95367	1	6.51857	9.69062	11.5997	5.21987	4.28208	0.86842	1.4822	0.27736	1.79601	2.42304	2.73614	1.4474	1.16254	1.05684	1.72922	0.41083	2.22501	2.62857	2.86492	2.00307	1.59927	0.19267	0.19267	0.19267	0.19267	0.19267	0.19267	0.19267	0.19267	0.05763	0.05763	0.05763	0.05763	0.05763	0.05763	0.05763	0.05763	0.10655	0.10655	0.10655	0.10655	0.10655	0.10655	0.10655	0.10655
29e8_120_1025	29e8_120	1.02732	1.35526	1	1.49276	1.14512	1.72948	1.42217	1.1565	0.32777	0.41068	0.28841	0.41442	0.38226	0.67006	0.6408	0.43822	0.37621	0.46243	0.34547	0.44853	0.462	0.80481	0.93285	0.53896	0.12591	0.12591	0.12591	0.12591	0.12591	0.12591	0.12591	0.12591	0.05767	0.05767	0.05767	0.05767	0.05767	0.05767	0.05767	0.05767	0.17467	0.17467	0.17467	0.17467	0.17467	0.17467	0.17467	0.17467
2nc610_070_698	2nc610_070	1	1.38955	1.17056	1.50578	1.14127	1.61164	1.31946	1.20743	0.33532	0.53084	0.45117	0.55426	0.47122	0.78723	0.48486	0.46241	0.4114	0.73827	0.57686	0.66086	0.56925	1.05342	0.70484	0.68277	0.20056	0.20056	0.20056	0.20056	0.20056	0.20056	0.20056	0.20056	0.07791	0.07791	0.07791	0.07791	0.07791	0.07791	0.07791	0.07791	0.18957	0.18957	0.18957	0.18957	0.18957	0.18957	0.18957	0.18957
2nc610_080_66	2nc610_080	1.09656	1.2253	1.13477	1.25287	1.14292	1.26157	1	1.09419	0.1979	0.22666	0.27932	0.29789	0.27815	0.33233	0.23795	0.26157	0.22753	0.25525	0.34054	0.36903	0.32662	0.45632	0.28944	0.31815	0.16741	0.16741	0.16741	0.16741	0.16741	0.16741	0.16741	0.16741	0.05401	0.05401	0.05401	0.05401	0.05401	0.05401	0.05401	0.05401	0.10628	0.10628	0.10628	0.10628	0.10628	0.10628	0.10628	0.10628
2nc612_130_67	2nc612_130	1.20774	1.12535	1.13651	1	1.22054	1.18504	1.11265	1.22162	0.11886	0.10566	0.16781	0.14671	0.1705	0.17097	0.16591	0.17895	0.12036	0.11539	0.20346	0.16789	0.18817	0.18504	0.16819	0.18695	0.09833	0.09833	0.09833	0.09833	0.09833	0.09833	0.09833	0.09833	0.02929	0.02929	0.02929	0.02929	0.02929	0.02929	0.02929	0.02929	0.05947	0.05947	0.05947	0.05947	0.05947	0.05947	0.05947	0.05947
2nc820_110_885	2nc820_110	1.15854	1.14772	1.24146	1	1.24497	1.30214	1.00647	1.06276	0.15341	0.16753	0.24543	0.19859	0.25539	0.26496	0.21708	0.26572	0.17492	0.18175	0.31002	0.25308	0.28011	0.30624	0.26532	0.3092	0.14197	0.14197	0.14197	0.14197	0.14197	0.14197	0.14197	0.14197	0.04409	0.04409	0.04409	0.04409	0.04409	0.04409	0.04409	0.04409	0.0852	0.0852	0.0852	0.0852	0.0852	0.0852	0.0852	0.0852
3nc213_030_680	3nc213_030	1.34656	1.20428	1.25945	1.27664	1.37932	1.74508	1	1.16151	0.19344	0.22642	0.26227	0.28693	0.32434	0.55671	0.24326	0.26196	0.21409	0.2636	0.32128	0.32683	0.36728	0.66642	0.30829	0.32889	0.13775	0.13775	0.13775	0.13775	0.13775	0.13775	0.13775	0.13775	0.04575	0.04575	0.04575	0.04575	0.04575	0.04575	0.04575	0.04575	0.09175	0.09175	0.09175	0.09175	0.09175	0.09175	0.09175	0.09175
3nc250_150_407	3nc250_150	1.44815	1.38169	1	1.49579	1.62968	2.49443	1.61837	1.36183	0.3891	0.44368	0.36803	0.52159	0.49822	0.89256	0.40209	0.35997	0.42008	0.52295	0.56753	0.65348	0.5264	0.93066	0.46687	0.42741	0.11999	0.11999	0.11999	0.11999	0.11999	0.11999	0.11999	0.11999	0.0516	0.0516	0.0516	0.0516	0.0516	0.0516	0.0516	0.0516	0.13727	0.13727	0.13727	0.13727	0.13727	0.13727	0.13727	0.13727
3nc250_210_1046	3nc250_210	1.0697	1.11345	1.06126	1.08787	1.12479	1.08649	1	1.15285	0.10904	0.10973	0.15908	0.14773	0.1622	0.14881	0.15256	0.16054	0.11197	0.10744	0.16647	0.17897	0.17254	0.17871	0.16101	0.18526	0.09823	0.09823	0.09823	0.09823	0.09823	0.09823	0.09823	0.09823	0.0297	0.0297	0.0297	0.0297	0.0297	0.0297	0.0297	0.0297	0.05914	0.05914	0.05914	0.05914	0.05914	0.05914	0.05914	0.05914
3nc250_290_424	3nc250_290	1.22039	1.06918	1.22963	1.11386	1.07007	1	1.08242	1.13823	0.22811	0.24141	0.33409	0.45556	0.26418	0.27403	0.28127	0.30027	0.2335	0.28571	0.357	0.64631	0.31317	0.37918	0.35853	0.33354	0.14113	0.14113	0.14113	0.14113	0.14113	0.14113	0.14113	0.14113	0.0569	0.0569	0.0569	0.0569	0.0569	0.0569	0.0569	0.0569	0.14391	0.14391	0.14391	0.14391	0.14391	0.14391	0.14391	0.14391
3nc270_050_527	3nc270_050	1	1.86386	1.28197	1.89237	1.07329	1.36677	2.06694	2.03747	0.50416	0.94919	0.57196	0.81813	0.62857	0.89343	1.38101	1.0963	0.90462	1.09017	0.99967	1.16779	1.24943	1.99838	1.8235	1.25798	0.27082	0.27082	0.27082	0.27082	0.27082	0.27082	0.27082	0.27082	0.12393	0.12393	0.12393	0.12393	0.12393	0.12393	0.12393	0.12393	0.29645	0.29645	0.29645	0.29645	0.29645	0.29645	0.29645	0.29645
3nc300_110_1527	3nc300_110	1.03841	1.06016	1.13646	1	1.16449	1.13489	1.03105	1.16169	0.19068	0.18899	0.29563	0.26921	0.28752	0.30016	0.26318	0.29155	0.21972	0.2174	0.34446	0.30994	0.39261	0.38651	0.31058	0.378	0.18777	0.18777	0.18777	0.18777	0.18777	0.18777	0.18777	0.18777	0.05573	0.05573	0.05573	0.05573	0.05573	0.05573	0.05573	0.05573	0.10553	0.10553	0.10553	0.10553	0.10553	0.10553	0.10553	0.10553
3nc400_330_411	3nc400_330	1.38756	1.52704	1.55115	1.63102	1.56592	2.03321	2.0057	1	0.28175	0.51277	0.45517	0.56086	0.46087	0.7714	0.61689	0.40521	0.31871	0.7216	0.65353	0.7138	0.53603	1.01306	0.78077	0.61105	0.18132	0.18132	0.18132	0.18132	0.18132	0.18132	0.18132	0.18132	0.06683	0.06683	0.06683	0.06683	0.06683	0.06683	0.06683	0.06683	0.14554	0.14554	0.14554	0.14554	0.14554	0.14554	0.14554	0.14554
3nc405_030_384	3nc405_030	1.45781	1.16513	1	1.39842	1.46939	2.25805	1.10233	1.10136	0.48614	0.47232	0.43834	0.5838	0.61262	1.1787	0.44077	0.495	0.569	0.65848	0.75847	0.87784	0.71251	1.48588	0.68788	0.79683	0.29046	0.29046	0.29046	0.29046	0.29046	0.29046	0.29046	0.29046	0.09243	0.09243	0.09243	0.09243	0.09243	0.09243	0.09243	0.09243	0.18926	0.18926	0.18926	0.18926	0.18926	0.18926	0.18926	0.18926
3nc407_010_2279	3nc407_010	1.07909	1.12506	1.02278	1.04901	1.07733	1.18973	1	1.17251	0.15357	0.15304	0.21452	0.21367	0.22358	0.24383	0.20439	0.22699	0.16495	0.17362	0.2589	0.26472	0.26278	0.27709	0.24325	0.26719	0.14877	0.14877	0.14877	0.14877	0.14877	0.14877	0.14877	0.14877	0.04382	0.04382	0.04382	0.04382	0.04382	0.04382	0.04382	0.04382	0.084	0.084	0.084	0.084	0.084	0.084	0.084	0.084
3nc435_040_263	3nc435_040	1.20669	1	1.68975	1.13385	1.15632	1.05543	1.0466	1.26795	0.18461	0.15258	0.36472	0.25643	0.24121	0.23844	0.22842	0.2894	0.20154	0.1786	0.40258	0.30477	0.28565	0.2858	0.28344	0.33249	0.15861	0.15861	0.15861	0.15861	0.15861	0.15861	0.15861	0.15861	0.04663	0.04663	0.04663	0.04663	0.04663	0.04663	0.04663	0.04663	0.0891	0.0891	0.0891	0.0891	0.0891	0.0891	0.0891	0.0891
3nc440_690_28	3nc440_690	1.82555	4.69629	1.72649	3.0722	1.69551	13.1159	1	1.69398	0.79085	1.47866	0.90762	1.39314	0.69876	4.67444	0.57768	0.8418	1.27206	2.24662	1.85757	2.74674	1.1332	3.78261	1.73257	1.80562	0.35773	0.35773	0.35773	0.35773	0.35773	0.35773	0.35773	0.35773	0.11143	0.11143	0.11143	0.11143	0.11143	0.11143	0.11143	0.11143	0.20531	0.20531	0.20531	0.20531	0.20531	0.20531	0.20531	0.20531
3nc700_080_966	3nc700_080	1.16932	1.0635	1.17098	1	1.19079	1.08929	1.10952	1.14403	0.05706	0.05284	0.09122	0.07743	0.09099	0.08014	0.08254	0.08299	0.05747	0.05449	0.09149	0.08214	0.09167	0.08815	0.08499	0.08928	0.04956	0.04956	0.04956	0.04956	0.04956	0.04956	0.04956	0.04956	0.01497	0.01497	0.01497	0.01497	0.01497	0.01497	0.01497	0.01497	0.03338	0.03338	0.03338	0.03338	0.03338	0.03338	0.03338	0.03338
3nc700_090_1319	3nc700_090	1.28474	1.02972	1.41858	1.04469	1.24133	1.732	1	1.08575	0.12186	0.09684	0.20485	0.15388	0.17528	0.22916	0.14297	0.17017	0.13044	0.10659	0.2235	0.16436	0.18971	0.25913	0.16955	0.17141	0.09696	0.09696	0.09696	0.09696	0.09696	0.09696	0.09696	0.09696	0.02921	0.02921	0.02921	0.02921	0.02921	0.02921	0.02921	0.02921	0.05877	0.05877	0.05877	0.05877	0.05877	0.05877	0.05877	0.05877
4nc135_010_912	4nc135_010	1.68573	1.5458	2.29671	2.0051	1.62186	1.31419	1.82043	1	0.14788	0.146	0.23888	0.23263	0.19753	0.19613	0.24836	0.14701	0.1527	0.15833	0.25267	0.22065	0.22071	0.22035	0.28982	0.17912	0.07179	0.07179	0.07179	0.07179	0.07179	0.07179	0.07179	0.07179	0.02593	0.02593	0.02593	0.02593	0.02593	0.02593	0.02593	0.02593	0.06498	0.06498	0.06498	0.06498	0.06498	0.06498	0.06498	0.06498
4nc135_090_450	4nc135_090	3.65657	2.15732	3.51648	2.2835	3.8064	2.73807	2.21633	1	0.35665	0.23791	0.512	0.38246	0.56045	0.422	0.34792	0.17243	0.38467	0.26881	0.57777	0.41307	0.62297	0.4882	0.45117	0.22649	0.11097	0.11097	0.11097	0.11097	0.11097	0.11097	0.11097	0.11097	0.03248	0.03248	0.03248	0.03248	0.03248	0.03248	0.03248	0.03248	0.06487	0.06487	0.06487	0.06487	0.06487	0.06487	0.06487	0.06487
4nc285_260_2235	4nc285_260	1.10968	1.63557	1	1.66369	1.22937	1.81493	1.09003	1.21862	0.31242	0.56689	0.37586	0.60571	0.4786	0.89188	0.40743	0.50961	0.34722	0.74454	0.51759	0.87557	0.61862	1.3744	0.53474	0.68504	0.25731	0.25731	0.25731	0.25731	0.25731	0.25731	0.25731	0.25731	0.08206	0.08206	0.08206	0.08206	0.08206	0.08206	0.08206	0.08206	0.16117	0.16117	0.16117	0.16117	0.16117	0.16117	0.16117	0.16117
4nc400_230_745	4nc400_230	1.25503	1.84337	1	1.36684	1.53256	1.70623	1.25015	1.27105	0.20502	0.26769	0.24582	0.31957	0.35077	0.38479	0.27452	0.28819	0.22841	0.28824	0.3159	0.39817	0.40746	0.43819	0.35634	0.35011	0.16577	0.16577	0.16577	0.16577	0.16577	0.16577	0.16577	0.16577	0.04906	0.04906	0.04906	0.04906	0.04906	0.04906	0.04906	0.04906	0.09419	0.09419	0.09419	0.09419	0.09419	0.09419	0.09419	0.09419
4nc400_250_526	4nc400_250	1.4286	1.29101	1.11202	1.12502	1.30177	1	1.32844	1.53218	0.09463	0.08434	0.10948	0.11078	0.11737	0.09076	0.12166	0.13463	0.09549	0.08719	0.11244	0.11575	0.1335	0.10653	0.12858	0.13483	0.06284	0.06284	0.06284	0.06284	0.06284	0.06284	0.06284	0.06284	0.01951	0.01951	0.01951	0.01951	0.01951	0.01951	0.01951	0.01951	0.03854	0.03854	0.03854	0.03854	0.03854	0.03854	0.03854	0.03854
4nc452_350_326	4nc452_350	1.1309	1.09175	1.16252	1	1.23608	1.18445	1.02889	1.17445	0.08228	0.08188	0.13391	0.11558	0.14119	0.13551	0.1172	0.12976	0.08857	0.08572	0.14049	0.11936	0.14607	0.14235	0.14083	0.14484	0.07783	0.07783	0.07783	0.07783	0.07783	0.07783	0.07783	0.07783	0.02322	0.02322	0.02322	0.02322	0.02322	0.02322	0.02322	0.02322	0.04508	0.04508	0.04508	0.04508	0.04508	0.04508	0.04508	0.04508
4nc453_010_959	4nc453_010	1.16287	1.58895	1	1.36268	1.57149	2.65976	1.53209	1.58595	0.51035	0.53551	0.48326	0.57588	0.68768	1.12853	0.8786	0.82731	0.75878	0.70995	0.81392	0.85783	0.8876	1.36614	1.45877	1.20306	0.27695	0.27695	0.27695	0.27695	0.27695	0.27695	0.27695	0.27695	0.09984	0.09984	0.09984	0.09984	0.09984	0.09984	0.09984	0.09984	0.20479	0.20479	0.20479	0.20479	0.20479	0.20479	0.20479	0.20479
4nc610_220_123	4nc610_220	1.27911	1.63971	1.28374	1.84069	1.25185	1.91774	1.20562	1	0.22191	0.55767	0.28006	0.51482	0.30276	0.70133	0.29579	0.31285	0.2676	0.60993	0.28485	0.52233	0.36166	0.89156	0.40444	0.44153	0.1226	0.1226	0.1226	0.1226	0.1226	0.1226	0.1226	0.1226	0.0486	0.0486	0.0486	0.0486	0.0486	0.0486	0.0486	0.0486	0.12673	0.12673	0.12673	0.12673	0.12673	0.12673	0.12673	0.12673
4nc630_150_129	4nc630_150	1.92352	1.41006	3.84659	3.37122	1.798	1.82437	2.07523	1	0.86297	0.62453	2.37496	1.96984	0.92488	1.19752	1.0339	0.5337	1.23578	1.1652	2.81445	2.00352	1.44957	2.69386	1.74449	1.09751	0.29776	0.29776	0.29776	0.29776	0.29776	0.29776	0.29776	0.29776	0.12431	0.12431	0.12431	0.12431	0.12431	0.12431	0.12431	0.12431	0.28116	0.28116	0.28116	0.28116	0.28116	0.28116	0.28116	0.28116
4nc700_010_373	4nc700_010	1.25894	1.26451	1	1.52841	1.27287	1.91685	1.1149	1.08328	0.33109	0.30796	0.32365	0.43004	0.35979	0.63912	0.26956	0.23675	0.34213	0.39329	0.47521	0.57557	0.35538	0.59577	0.32959	0.35174	0.10919	0.10919	0.10919	0.10919	0.10919	0.10919	0.10919	0.10919	0.04644	0.04644	0.04644	0.04644	0.04644	0.04644	0.04644	0.04644	0.1398	0.1398	0.1398	0.1398	0.1398	0.1398	0.1398	0.1398
4nc710_010_658	4nc710_010	1.33698	1.42908	1.74769	1.77965	1.2068	1	1.50597	1.05923	0.17522	0.19307	0.32683	0.34043	0.23989	0.20598	0.28304	0.21059	0.19637	0.21052	0.36322	0.3697	0.30076	0.25585	0.34604	0.25804	0.13857	0.13857	0.13857	0.13857	0.13857	0.13857	0.13857	0.13857	0.04064	0.04064	0.04064	0.04064	0.04064	0.04064	0.04064	0.04064	0.08263	0.08263	0.08263	0.08263	0.08263	0.08263	0.08263	0.08263
4nc765_010_877	4nc765_010	1.28401	1.22715	1	1.14962	1.41032	1.56934	1.28612	1.28738	0.17909	0.15917	0.21539	0.22754	0.28846	0.36228	0.28142	0.24496	0.19507	0.18519	0.27203	0.28344	0.30984	0.4139	0.32972	0.29637	0.12341	0.12341	0.12341	0.12341	0.12341	0.12341	0.12341	0.12341	0.04325	0.04325	0.04325	0.04325	0.04325	0.04325	0.04325	0.04325	0.09105	0.09105	0.09105	0.09105	0.09105	0.09105	0.09105	0.09105
4nc770_130_476	4nc770_130	1	3.77089	2.32066	3.29968	1.24279	1.47287	3.80162	3.54658	0.34011	1.53937	0.8317	1.18022	0.4604	0.68142	2.1695	1.69293	1.02098	1.14968	1.1836	1.28203	1.40254	2.13739	1.91839	1.14529	0.12211	0.12211	0.12211	0.12211	0.12211	0.12211	0.12211	0.12211	0.07607	0.07607	0.07607	0.07607	0.07607	0.07607	0.07607	0.07607	0.30908	0.30908	0.30908	0.30908	0.30908	0.30908	0.30908	0.30908
4nc778_050_1166	4nc778_050	1.02569	1.15004	1	1.20367	1.06622	1.41858	1.17466	1.31095	0.25687	0.27254	0.27547	0.30958	0.32308	0.56991	0.45844	0.44627	0.26566	0.32821	0.32367	0.37267	0.37913	0.79566	0.63281	0.54658	0.14514	0.14514	0.14514	0.14514	0.14514	0.14514	0.14514	0.14514	0.05889	0.05889	0.05889	0.05889	0.05889	0.05889	0.05889	0.05889	0.14032	0.14032	0.14032	0.14032	0.14032	0.14032	0.14032	0.14032
4nc780_140_1211	4nc780_140	1	1.94644	1.17642	1.56589	1.19035	1.35362	1.5435	1.77398	0.50197	0.89707	0.53359	0.66926	0.65726	0.90694	0.91581	0.99152	0.85721	1.04511	0.77795	0.84051	1.1144	1.81189	1.3393	1.19852	0.27646	0.27646	0.27646	0.27646	0.27646	0.27646	0.27646	0.27646	0.10916	0.10916	0.10916	0.10916	0.10916	0.10916	0.10916	0.10916	0.24054	0.24054	0.24054	0.24054	0.24054	0.24054	0.24054	0.24054
4nc782_010_1387	4nc782_010	1.08224	1	1.24741	1.03676	1.04829	1.03438	1.03471	1.16422	0.10163	0.09569	0.17679	0.15073	0.17683	0.16803	0.14667	0.16789	0.11188	0.10594	0.19244	0.15313	0.19715	0.18515	0.16433	0.18209	0.09796	0.09796	0.09796	0.09796	0.09796	0.09796	0.09796	0.09796	0.03119	0.03119	0.03119	0.03119	0.03119	0.03119	0.03119	0.03119	0.06338	0.06338	0.06338	0.06338	0.06338	0.06338	0.06338	0.06338
5.8S_forward_18	5.8S_forward	1.8969	3.14745	1	1.52426	2.49694	5.56545	3.01365	2.95341	0.43868	0.6542	0.31283	0.49664	0.73174	1.37094	0.88448	0.85842	0.51807	0.72049	0.50108	0.70987	0.86023	1.62713	1.16332	1.11135	0.21872	0.21872	0.21872	0.21872	0.21872	0.21872	0.21872	0.21872	0.06392	0.06392	0.06392	0.06392	0.06392	0.06392	0.06392	0.06392	0.12035	0.12035	0.12035	0.12035	0.12035	0.12035	0.12035	0.12035
5nc500_120_414	5nc500_120	1.14331	1.10444	1.18413	1	1.16634	1.40849	1.01211	1.21149	0.10863	0.10785	0.17517	0.16823	0.16206	0.19236	0.13977	0.17375	0.1112	0.10869	0.18989	0.18477	0.17457	0.20861	0.14701	0.19213	0.09323	0.09323	0.09323	0.09323	0.09323	0.09323	0.09323	0.09323	0.02914	0.02914	0.02914	0.02914	0.02914	0.02914	0.02914	0.02914	0.05975	0.05975	0.05975	0.05975	0.05975	0.05975	0.05975	0.05975
68b2_110_355	68b2_110	1.06138	1	1.03635	1.14114	1.07549	1.01374	1.16259	1.05373	0.08659	0.07928	0.11786	0.1371	0.12677	0.12804	0.14176	0.12159	0.08845	0.08577	0.13417	0.14673	0.1446	0.13036	0.14194	0.13229	0.08349	0.08349	0.08349	0.08349	0.08349	0.08349	0.08349	0.08349	0.02561	0.02561	0.02561	0.02561	0.02561	0.02561	0.02561	0.02561	0.04954	0.04954	0.04954	0.04954	0.04954	0.04954	0.04954	0.04954
6nc098_010_762	6nc098_010	1.1805	1.11157	1.28055	1.07313	1.13464	1.11303	1	1.17877	0.16602	0.15544	0.25624	0.21636	0.24061	0.23538	0.21052	0.23542	0.17861	0.17283	0.3111	0.26431	0.27534	0.27288	0.25814	0.28411	0.14897	0.14897	0.14897	0.14897	0.14897	0.14897	0.14897	0.14897	0.04407	0.04407	0.04407	0.04407	0.04407	0.04407	0.04407	0.04407	0.08253	0.08253	0.08253	0.08253	0.08253	0.08253	0.08253	0.08253
6nc100_260_388	6nc100_260	1	1.03619	1.19245	1.13342	1.09343	1.13883	1.04347	1.17852	0.1172	0.11903	0.20627	0.19808	0.1945	0.19905	0.18447	0.20694	0.13749	0.1335	0.23494	0.22516	0.22223	0.23874	0.21516	0.2352	0.12298	0.12298	0.12298	0.12298	0.12298	0.12298	0.12298	0.12298	0.03791	0.03791	0.03791	0.03791	0.03791	0.03791	0.03791	0.03791	0.07166	0.07166	0.07166	0.07166	0.07166	0.07166	0.07166	0.07166
6nc105_190_171	6nc105_190	1.8899	1.83006	1.72842	1.63694	1.21614	1.57858	1	1.10564	0.31988	0.32379	0.41651	0.38194	0.31727	0.39221	0.29078	0.36375	0.34544	0.36697	0.50338	0.48565	0.39596	0.51016	0.37357	0.4499	0.18068	0.18068	0.18068	0.18068	0.18068	0.18068	0.18068	0.18068	0.05455	0.05455	0.05455	0.05455	0.05455	0.05455	0.05455	0.05455	0.10771	0.10771	0.10771	0.10771	0.10771	0.10771	0.10771	0.10771
6nc105_200_84	6nc105_200	1.36678	1.23403	1.49277	1.41945	1	1.21092	1.10268	1.27083	0.19516	0.1718	0.27996	0.25281	0.20019	0.232	0.21155	0.24914	0.20657	0.18966	0.31159	0.2989	0.22682	0.27869	0.26027	0.29479	0.13394	0.13394	0.13394	0.13394	0.13394	0.13394	0.13394	0.13394	0.04135	0.04135	0.04135	0.04135	0.04135	0.04135	0.04135	0.04135	0.08555	0.08555	0.08555	0.08555	0.08555	0.08555	0.08555	0.08555
6nc110_190_820	6nc110_190	1.23913	1.16555	1.31921	1	1.24135	1.24202	1.17744	1.32358	0.09461	0.08514	0.14981	0.1113	0.13888	0.14223	0.12963	0.14811	0.09924	0.09651	0.17433	0.12528	0.14722	0.14681	0.14484	0.15842	0.07749	0.07749	0.07749	0.07749	0.07749	0.07749	0.07749	0.07749	0.02387	0.02387	0.02387	0.02387	0.02387	0.02387	0.02387	0.02387	0.04564	0.04564	0.04564	0.04564	0.04564	0.04564	0.04564	0.04564
6nc110_200_1237	6nc110_200	1.127	1.18436	1.0726	1.41095	1.02607	1	1.70739	1.57393	0.12509	0.12925	0.17207	0.23505	0.1648	0.16577	0.264	0.2301	0.13211	0.1334	0.19771	0.24919	0.19872	0.1917	0.28753	0.25666	0.10814	0.10814	0.10814	0.10814	0.10814	0.10814	0.10814	0.10814	0.0321	0.0321	0.0321	0.0321	0.0321	0.0321	0.0321	0.0321	0.06649	0.06649	0.06649	0.06649	0.06649	0.06649	0.06649	0.06649
6nc110_220_949	6nc110_220	1.24661	1	1.48355	1.15398	1.01007	1.07945	1.10965	1.04631	0.20936	0.1992	0.38283	0.34893	0.25484	0.29022	0.29641	0.28343	0.2526	0.21968	0.4933	0.43428	0.32447	0.38783	0.33932	0.31535	0.18519	0.18519	0.18519	0.18519	0.18519	0.18519	0.18519	0.18519	0.05634	0.05634	0.05634	0.05634	0.05634	0.05634	0.05634	0.05634	0.10866	0.10866	0.10866	0.10866	0.10866	0.10866	0.10866	0.10866
6nc140_160_1911	6nc140_160	1.0596	1.11851	1.21028	1.02006	1.10243	1.07714	1	1.17272	0.12261	0.12113	0.2143	0.17276	0.18914	0.1886	0.165	0.19137	0.13076	0.13853	0.23329	0.2021	0.21299	0.21165	0.19536	0.21143	0.11453	0.11453	0.11453	0.11453	0.11453	0.11453	0.11453	0.11453	0.03483	0.03483	0.03483	0.03483	0.03483	0.03483	0.03483	0.03483	0.072	0.072	0.072	0.072	0.072	0.072	0.072	0.072
6nc140_200_539	6nc140_200	1.10782	1.05023	1.31698	1.31074	1.05994	1.30943	1.15257	1	0.13058	0.1178	0.24093	0.21221	0.18719	0.26424	0.1857	0.15948	0.13479	0.12944	0.26221	0.23638	0.21302	0.31204	0.21389	0.19564	0.10629	0.10629	0.10629	0.10629	0.10629	0.10629	0.10629	0.10629	0.03606	0.03606	0.03606	0.03606	0.03606	0.03606	0.03606	0.03606	0.07209	0.07209	0.07209	0.07209	0.07209	0.07209	0.07209	0.07209
6nc350_020_1171	6nc350_020	1.06583	1.03938	1.11165	1	1.0838	1.04763	1.01208	1.14806	0.084	0.08208	0.12683	0.12499	0.13072	0.1312	0.12167	0.13666	0.08805	0.08614	0.14061	0.14022	0.14254	0.14362	0.13961	0.14921	0.08372	0.08372	0.08372	0.08372	0.08372	0.08372	0.08372	0.08372	0.02601	0.02601	0.02601	0.02601	0.02601	0.02601	0.02601	0.02601	0.04845	0.04845	0.04845	0.04845	0.04845	0.04845	0.04845	0.04845
6nc350_110_143	6nc350_110	2.62414	5.00728	2.19039	2.99485	1.85131	6.69833	1	2.30126	0.45403	0.73729	0.55731	0.72213	0.43811	1.41495	0.25482	0.60773	0.53829	0.8135	0.77079	0.94009	0.53058	1.53432	0.39132	0.79477	0.17543	0.17543	0.17543	0.17543	0.17543	0.17543	0.17543	0.17543	0.05162	0.05162	0.05162	0.05162	0.05162	0.05162	0.05162	0.05162	0.09623	0.09623	0.09623	0.09623	0.09623	0.09623	0.09623	0.09623
6nc350_120_118	6nc350_120	3.43202	6.82761	2.55736	4.35561	3.0802	7.10781	1	1.71905	0.75573	1.2221	0.86604	1.22789	0.89122	1.79805	0.32139	0.54465	0.90569	1.25616	1.37233	1.62628	1.18414	1.89679	0.54236	0.75714	0.19198	0.19198	0.19198	0.19198	0.19198	0.19198	0.19198	0.19198	0.06447	0.06447	0.06447	0.06447	0.06447	0.06447	0.06447	0.06447	0.13481	0.13481	0.13481	0.13481	0.13481	0.13481	0.13481	0.13481
6nc370_160_215	6nc370_160	1.19272	1.28211	1.27591	1	1.21173	1.28005	1.18585	1.3262	0.10248	0.10652	0.16071	0.1257	0.149	0.156	0.15539	0.16983	0.10467	0.11673	0.17414	0.13998	0.1661	0.16974	0.16439	0.17902	0.08682	0.08682	0.08682	0.08682	0.08682	0.08682	0.08682	0.08682	0.02637	0.02637	0.02637	0.02637	0.02637	0.02637	0.02637	0.02637	0.05107	0.05107	0.05107	0.05107	0.05107	0.05107	0.05107	0.05107
6nc385_080_313	6nc385_080	1.07652	1.01397	1.26078	1	1.16007	1.21269	1.02923	1.15975	0.13832	0.1321	0.24456	0.18664	0.22502	0.23327	0.19444	0.22095	0.14812	0.1434	0.29068	0.23407	0.2558	0.26814	0.22736	0.25214	0.13442	0.13442	0.13442	0.13442	0.13442	0.13442	0.13442	0.13442	0.03963	0.03963	0.03963	0.03963	0.03963	0.03963	0.03963	0.03963	0.07706	0.07706	0.07706	0.07706	0.07706	0.07706	0.07706	0.07706
6nc390_110_913	6nc390_110	1.00919	1.08905	1.08507	1.14029	1.01976	1.04758	1	1.16078	0.1313	0.13699	0.22104	0.21234	0.19729	0.19942	0.18501	0.21512	0.14299	0.14639	0.2592	0.25391	0.21988	0.22608	0.22574	0.24667	0.13228	0.13228	0.13228	0.13228	0.13228	0.13228	0.13228	0.13228	0.03945	0.03945	0.03945	0.03945	0.03945	0.03945	0.03945	0.03945	0.08034	0.08034	0.08034	0.08034	0.08034	0.08034	0.08034	0.08034
7f4_255_175	7f4_255	1.01249	1.05412	1.38816	1	1.04388	1.3616	1.10899	1.05693	0.13258	0.29416	0.2475	0.25472	0.18708	0.2823	0.1783	0.23836	0.12452	0.40572	0.24303	0.30413	0.17598	0.3367	0.1757	0.2636	0.07311	0.07311	0.07311	0.07311	0.07311	0.07311	0.07311	0.07311	0.03443	0.03443	0.03443	0.03443	0.03443	0.03443	0.03443	0.03443	0.11789	0.11789	0.11789	0.11789	0.11789	0.11789	0.11789	0.11789
7nc446_010_104	7nc446_010	1.30687	1.08446	1.44802	1.36835	1.1073	1.4856	1.10461	1	0.19782	0.20577	0.29407	0.27734	0.31841	0.54505	0.25317	0.21835	0.20418	0.20762	0.32075	0.31373	0.37027	0.76649	0.32108	0.24799	0.11931	0.11931	0.11931	0.11931	0.11931	0.11931	0.11931	0.11931	0.04391	0.04391	0.04391	0.04391	0.04391	0.04391	0.04391	0.04391	0.10377	0.10377	0.10377	0.10377	0.10377	0.10377	0.10377	0.10377
7nc450_120_194	7nc450_120	1.25562	1	1.64552	1.25818	1.26927	1.60903	1.42752	1.04134	0.29241	0.30044	0.48023	0.40685	0.42361	0.67709	0.52067	0.36593	0.33674	0.37719	0.626	0.5198	0.53868	1.03819	0.65479	0.49184	0.20902	0.20902	0.20902	0.20902	0.20902	0.20902	0.20902	0.20902	0.06911	0.06911	0.06911	0.06911	0.06911	0.06911	0.06911	0.06911	0.14563	0.14563	0.14563	0.14563	0.14563	0.14563	0.14563	0.14563
7nc508_050_183	7nc508_050	1.3152	1.10421	1.54151	1.28814	1.40556	1	1.58611	1.09359	0.25205	0.20797	0.4075	0.35532	0.45822	0.28446	0.42366	0.29377	0.29158	0.24136	0.5411	0.43419	0.58479	0.39983	0.53116	0.38625	0.19603	0.19603	0.19603	0.19603	0.19603	0.19603	0.19603	0.19603	0.05978	0.05978	0.05978	0.05978	0.05978	0.05978	0.05978	0.05978	0.10856	0.10856	0.10856	0.10856	0.10856	0.10856	0.10856	0.10856
7nc515_010_4186	7nc515_010	1.06591	1.02069	1.06276	1	1.10325	1.06791	1.09008	1.16869	0.0977	0.09487	0.14421	0.13798	0.14309	0.14317	0.14849	0.1604	0.09875	0.1026	0.16133	0.162	0.16071	0.17328	0.16397	0.17534	0.09346	0.09346	0.09346	0.09346	0.09346	0.09346	0.09346	0.09346	0.02876	0.02876	0.02876	0.02876	0.02876	0.02876	0.02876	0.02876	0.05433	0.05433	0.05433	0.05433	0.05433	0.05433	0.05433	0.05433
7nc536_130_324	7nc536_130	1	1.1035	1.00348	1.20636	1.05178	1.07792	1.00026	1.16099	0.05329	0.05564	0.07746	0.09452	0.0859	0.0845	0.08003	0.0899	0.05513	0.0593	0.08759	0.10143	0.09108	0.09328	0.0833	0.09743	0.05375	0.05375	0.05375	0.05375	0.05375	0.05375	0.05375	0.05375	0.01656	0.01656	0.01656	0.01656	0.01656	0.01656	0.01656	0.01656	0.03299	0.03299	0.03299	0.03299	0.03299	0.03299	0.03299	0.03299
7nc605_590_468	7nc605_590	1.31007	1.40636	1.08887	1	1.26821	1.26124	1.29268	1.46381	0.12865	0.1379	0.16392	0.14836	0.1681	0.18421	0.17196	0.19965	0.14217	0.13598	0.19317	0.17746	0.20886	0.19911	0.19907	0.2344	0.09877	0.09877	0.09877	0.09877	0.09877	0.09877	0.09877	0.09877	0.0303	0.0303	0.0303	0.0303	0.0303	0.0303	0.0303	0.0303	0.05862	0.05862	0.05862	0.05862	0.05862	0.05862	0.05862	0.05862
7nc605_610_298	7nc605_610	1.00688	1.07247	1.23138	1.52051	1	1.43697	1.24554	1.17135	0.38752	0.35866	0.40189	0.47251	0.42434	0.76134	0.55898	0.46858	0.47199	0.4681	0.50384	0.57643	0.4927	0.9262	0.87377	0.69423	0.15973	0.15973	0.15973	0.15973	0.15973	0.15973	0.15973	0.15973	0.07234	0.07234	0.07234	0.07234	0.07234	0.07234	0.07234	0.07234	0.19331	0.19331	0.19331	0.19331	0.19331	0.19331	0.19331	0.19331
7nc652_080_334	7nc652_080	1.80679	1.61827	2.24648	1	1.49176	1.48935	1.69482	1.78172	0.21329	0.25283	0.4469	0.32761	0.25231	0.27435	0.27772	0.33232	0.22384	0.27621	0.48679	0.43969	0.30197	0.34008	0.3113	0.35887	0.10899	0.10899	0.10899	0.10899	0.10899	0.10899	0.10899	0.10899	0.03745	0.03745	0.03745	0.03745	0.03745	0.03745	0.03745	0.03745	0.0884	0.0884	0.0884	0.0884	0.0884	0.0884	0.0884	0.0884
7nc653_080_177	7nc653_080	1.69774	1.60626	2.56701	2.13559	1.36541	1.26407	1.73067	1	0.25456	0.22507	0.54718	0.4143	0.2755	0.25708	0.36508	0.20561	0.28134	0.25761	0.61133	0.43995	0.36962	0.33118	0.42023	0.25676	0.14142	0.14142	0.14142	0.14142	0.14142	0.14142	0.14142	0.14142	0.04394	0.04394	0.04394	0.04394	0.04394	0.04394	0.04394	0.04394	0.08374	0.08374	0.08374	0.08374	0.08374	0.08374	0.08374	0.08374
80a10_030_716	80a10_030	1.25922	1.15219	1.24047	1	1.22862	1.1053	1.23384	1.31152	0.07963	0.07123	0.12342	0.10339	0.11705	0.10674	0.11616	0.12706	0.08363	0.07593	0.12713	0.10596	0.13098	0.12033	0.12816	0.1358	0.06751	0.06751	0.06751	0.06751	0.06751	0.06751	0.06751	0.06751	0.01992	0.01992	0.01992	0.01992	0.01992	0.01992	0.01992	0.01992	0.04031	0.04031	0.04031	0.04031	0.04031	0.04031	0.04031	0.04031
90c4_020_3390	90c4_020	1.09397	1.16745	1.10794	1.14055	1.16666	1.11389	1	1.15264	0.13693	0.14674	0.19469	0.19848	0.1991	0.19765	0.20396	0.21749	0.15436	0.13875	0.22155	0.22497	0.24627	0.22584	0.24425	0.24109	0.1212	0.1212	0.1212	0.1212	0.1212	0.1212	0.1212	0.1212	0.03745	0.03745	0.03745	0.03745	0.03745	0.03745	0.03745	0.03745	0.07856	0.07856	0.07856	0.07856	0.07856	0.07856	0.07856	0.07856
zz30_93G11_260_14cf	93G11_260zz30	1.20444	1	1.5221	1.1788	1.17458	1.11056	1.11523	1.07659	0.12991	0.11443	0.24597	0.19493	0.19267	0.18696	0.19045	0.18131	0.14245	0.12224	0.27403	0.2131	0.23368	0.21683	0.20915	0.21133	0.11691	0.11691	0.11691	0.11691	0.11691	0.11691	0.11691	0.11691	0.03505	0.03505	0.03505	0.03505	0.03505	0.03505	0.03505	0.03505	0.06746	0.06746	0.06746	0.06746	0.06746	0.06746	0.06746	0.06746
99h12_190_1043	99h12_190	1.13008	1.12335	1.25926	1.1348	1.06549	1	1.17501	1.17078	0.11528	0.11592	0.18043	0.16451	0.16261	0.14567	0.17743	0.17975	0.12691	0.12964	0.20538	0.19246	0.17378	0.17328	0.19156	0.20664	0.10468	0.10468	0.10468	0.10468	0.10468	0.10468	0.10468	0.10468	0.03163	0.03163	0.03163	0.03163	0.03163	0.03163	0.03163	0.03163	0.06113	0.06113	0.06113	0.06113	0.06113	0.06113	0.06113	0.06113
b10d6_200_3729	b10d6_200	2.26295	2.48137	3.56225	3.23006	1.99644	3.20318	1	1.26355	0.56586	0.59963	1.67722	1.2081	0.52584	0.86897	0.39558	0.54938	0.72773	0.80744	1.57803	1.06749	0.71776	1.18903	0.72908	1.10721	0.14231	0.14231	0.14231	0.14231	0.14231	0.14231	0.14231	0.14231	0.06739	0.06739	0.06739	0.06739	0.06739	0.06739	0.06739	0.06739	0.18891	0.18891	0.18891	0.18891	0.18891	0.18891	0.18891	0.18891
b11b23_140_1044	b11b23_140	1.09143	1.11712	1.69112	1.20959	1.08366	1.17672	1	1.2408	0.11767	0.10554	0.25923	0.1844	0.15735	0.17532	0.1554	0.19923	0.12202	0.11661	0.28663	0.19739	0.18917	0.19915	0.18387	0.21858	0.09753	0.09753	0.09753	0.09753	0.09753	0.09753	0.09753	0.09753	0.03105	0.03105	0.03105	0.03105	0.03105	0.03105	0.03105	0.03105	0.06404	0.06404	0.06404	0.06404	0.06404	0.06404	0.06404	0.06404
b11e5_190_408	b11e5_190	2.01141	1.55486	1.85012	2.01735	1.81699	2.48801	1	1.11213	0.28593	0.18981	0.3496	0.37545	0.35116	0.53206	0.30561	0.283	0.30374	0.21749	0.36866	0.39363	0.36713	0.54675	0.46411	0.42263	0.10472	0.10472	0.10472	0.10472	0.10472	0.10472	0.10472	0.10472	0.04064	0.04064	0.04064	0.04064	0.04064	0.04064	0.04064	0.04064	0.10366	0.10366	0.10366	0.10366	0.10366	0.10366	0.10366	0.10366
b11e5_440_150	b11e5_440	1.3627	1.71109	1	1.35861	1.35417	1.81551	1.59122	1.7188	0.26314	0.29847	0.27022	0.36381	0.3679	0.46601	0.39402	0.42297	0.30827	0.34836	0.34171	0.45886	0.43374	0.53407	0.50549	0.53285	0.19016	0.19016	0.19016	0.19016	0.19016	0.19016	0.19016	0.19016	0.05573	0.05573	0.05573	0.05573	0.05573	0.05573	0.05573	0.05573	0.10537	0.10537	0.10537	0.10537	0.10537	0.10537	0.10537	0.10537
b11e6_130_499	b11e6_130	1.00883	1.15321	1.03155	1.17421	1.03786	1.24155	1	1.18638	0.05361	0.05957	0.08667	0.09897	0.08017	0.08641	0.07961	0.09302	0.05439	0.05699	0.08852	0.10576	0.08516	0.09742	0.08282	0.09299	0.05065	0.05065	0.05065	0.05065	0.05065	0.05065	0.05065	0.05065	0.01611	0.01611	0.01611	0.01611	0.01611	0.01611	0.01611	0.01611	0.03259	0.03259	0.03259	0.03259	0.03259	0.03259	0.03259	0.03259
b11o9_040_207	b11o9_040	1.1924	1.08772	1.56939	1.44657	1	1.34139	1.38483	1.19181	0.31771	0.39169	0.66557	0.69912	0.35035	0.57361	0.54418	0.44787	0.36516	0.55699	0.75952	1.0249	0.43151	0.81513	0.65999	0.5693	0.19749	0.19749	0.19749	0.19749	0.19749	0.19749	0.19749	0.19749	0.07528	0.07528	0.07528	0.07528	0.07528	0.07528	0.07528	0.07528	0.17692	0.17692	0.17692	0.17692	0.17692	0.17692	0.17692	0.17692
b12j7_010_278	b12j7_010	1.95033	1.63839	1.04852	1	1.48775	1.47248	1.81413	1.91713	0.39753	0.4195	0.38393	0.49632	0.39701	0.40785	0.49432	0.54177	0.44742	0.41685	0.63325	0.98765	0.46441	0.48274	0.51621	0.58643	0.17794	0.17794	0.17794	0.17794	0.17794	0.17794	0.17794	0.17794	0.06358	0.06358	0.06358	0.06358	0.06358	0.06358	0.06358	0.06358	0.13624	0.13624	0.13624	0.13624	0.13624	0.13624	0.13624	0.13624
b13d15_320_2495	b13d15_320	1.1291	1.07104	1.1674	1	1.16872	1.20871	1.00608	1.36965	0.08791	0.08643	0.13542	0.11654	0.1353	0.14902	0.12078	0.15255	0.09327	0.08729	0.14561	0.13971	0.14796	0.14044	0.13263	0.17416	0.0808	0.0808	0.0808	0.0808	0.0808	0.0808	0.0808	0.0808	0.02426	0.02426	0.02426	0.02426	0.02426	0.02426	0.02426	0.02426	0.04697	0.04697	0.04697	0.04697	0.04697	0.04697	0.04697	0.04697
b13h18_090_2	b13h18_090	1.1948	1	1.20857	1.12873	1.08635	1.21376	1.06022	1.32276	0.10148	0.09014	0.16611	0.17658	0.1458	0.15794	0.13499	0.17136	0.10308	0.09742	0.18207	0.22126	0.15115	0.16891	0.1456	0.1783	0.08456	0.08456	0.08456	0.08456	0.08456	0.08456	0.08456	0.08456	0.0271	0.0271	0.0271	0.0271	0.0271	0.0271	0.0271	0.0271	0.05732	0.05732	0.05732	0.05732	0.05732	0.05732	0.05732	0.05732
b13h18_260_50	b13h18_260	1.39968	1.22648	1.38496	1.38358	1	1.2306	1.03029	1.30789	0.10946	0.09772	0.16369	0.15677	0.12466	0.14332	0.12355	0.15519	0.11183	0.10438	0.1772	0.16746	0.12998	0.16457	0.1405	0.16505	0.08056	0.08056	0.08056	0.08056	0.08056	0.08056	0.08056	0.08056	0.02387	0.02387	0.02387	0.02387	0.02387	0.02387	0.02387	0.02387	0.04643	0.04643	0.04643	0.04643	0.04643	0.04643	0.04643	0.04643
b13i18_160_1955	b13i18_160	1.21074	1.2001	1.06523	1	1.19425	1.25378	1.1709	1.31341	0.08656	0.0854	0.12123	0.11794	0.13565	0.13825	0.13257	0.14379	0.09242	0.08835	0.13243	0.12567	0.14146	0.15193	0.1298	0.14772	0.07452	0.07452	0.07452	0.07452	0.07452	0.07452	0.07452	0.07452	0.02271	0.02271	0.02271	0.02271	0.02271	0.02271	0.02271	0.02271	0.0439	0.0439	0.0439	0.0439	0.0439	0.0439	0.0439	0.0439
b13n4_140_903	b13n4_140	1.00381	1.0418	1.10915	1.03355	1.02238	1.04819	1	1.14665	0.09876	0.10473	0.15573	0.14998	0.15177	0.14438	0.14285	0.16349	0.11027	0.10981	0.1764	0.16461	0.16964	0.1757	0.15988	0.18616	0.10123	0.10123	0.10123	0.10123	0.10123	0.10123	0.10123	0.10123	0.03006	0.03006	0.03006	0.03006	0.03006	0.03006	0.03006	0.03006	0.05961	0.05961	0.05961	0.05961	0.05961	0.05961	0.05961	0.05961
b14a21_070_716	b14a21_070	1.13787	1.07102	1.21085	1	1.06	1.18871	1.02144	1.18322	0.08948	0.10475	0.16101	0.18613	0.12558	0.13941	0.1145	0.14421	0.08799	0.10701	0.17583	0.21319	0.13177	0.16251	0.13147	0.15047	0.07813	0.07813	0.07813	0.07813	0.07813	0.07813	0.07813	0.07813	0.02484	0.02484	0.02484	0.02484	0.02484	0.02484	0.02484	0.02484	0.05146	0.05146	0.05146	0.05146	0.05146	0.05146	0.05146	0.05146
b15i20_030_475	b15i20_030	1.25986	1.36663	1.00253	1	1.36686	1.35591	1.3408	1.40795	0.12493	0.12895	0.14505	0.14556	0.19639	0.19084	0.18092	0.19231	0.13803	0.143	0.17026	0.17288	0.19641	0.20614	0.21584	0.21404	0.09935	0.09935	0.09935	0.09935	0.09935	0.09935	0.09935	0.09935	0.03037	0.03037	0.03037	0.03037	0.03037	0.03037	0.03037	0.03037	0.0592	0.0592	0.0592	0.0592	0.0592	0.0592	0.0592	0.0592
b1d14_170_279	b1d14_170	1.01661	1.07509	1.03415	1.08889	1.04018	1.11666	1	1.16609	0.06244	0.06025	0.09708	0.09946	0.09501	0.10069	0.08963	0.10122	0.0606	0.06356	0.09718	0.10777	0.10183	0.1082	0.09779	0.10974	0.06056	0.06056	0.06056	0.06056	0.06056	0.06056	0.06056	0.06056	0.01823	0.01823	0.01823	0.01823	0.01823	0.01823	0.01823	0.01823	0.03541	0.03541	0.03541	0.03541	0.03541	0.03541	0.03541	0.03541
b21d9_040_820	b21d9_040	1.24395	1.45593	1	1.31518	1.19952	1.90865	1.53001	1.64214	0.39282	0.39825	0.39137	0.43489	0.47549	0.92618	0.58917	0.53704	0.50885	0.39592	0.54552	0.50322	0.64197	1.3104	0.7496	0.58519	0.14749	0.14749	0.14749	0.14749	0.14749	0.14749	0.14749	0.14749	0.06693	0.06693	0.06693	0.06693	0.06693	0.06693	0.06693	0.06693	0.19226	0.19226	0.19226	0.19226	0.19226	0.19226	0.19226	0.19226
b21d9_120_394	b21d9_120	1.10371	1.07428	1.13933	1.09574	1.33338	1.4551	1	1.0561	0.14624	0.14333	0.17718	0.16882	0.29888	0.4203	0.2764	0.20716	0.16378	0.16197	0.21277	0.20633	0.30671	0.4565	0.41359	0.23084	0.08648	0.08648	0.08648	0.08648	0.08648	0.08648	0.08648	0.08648	0.03508	0.03508	0.03508	0.03508	0.03508	0.03508	0.03508	0.03508	0.09694	0.09694	0.09694	0.09694	0.09694	0.09694	0.09694	0.09694
b21o8_070_43	b21o8_070	1.16184	1.27506	1.13555	1.23592	1	1.56089	1.1629	1.45516	0.21447	0.29354	0.2832	0.34033	0.25125	0.53154	0.29794	0.37619	0.2489	0.32834	0.33983	0.40372	0.31937	0.65534	0.37342	0.43093	0.15049	0.15049	0.15049	0.15049	0.15049	0.15049	0.15049	0.15049	0.0549	0.0549	0.0549	0.0549	0.0549	0.0549	0.0549	0.0549	0.11849	0.11849	0.11849	0.11849	0.11849	0.11849	0.11849	0.11849
b2a19_070_619	b2a19_070	2.00724	2.21103	1.91367	1	1.85656	1.90205	1.99743	1.87149	0.30021	0.43644	0.51359	0.37295	0.36026	0.3781	0.40005	0.47047	0.32226	0.42835	0.69482	0.57351	0.38471	0.40879	0.46143	0.52246	0.11487	0.11487	0.11487	0.11487	0.11487	0.11487	0.11487	0.11487	0.04646	0.04646	0.04646	0.04646	0.04646	0.04646	0.04646	0.04646	0.12766	0.12766	0.12766	0.12766	0.12766	0.12766	0.12766	0.12766
b2i10_030_650	b2i10_030	1.14036	1.03107	1.22171	1.35893	1.17793	1.87362	1	1.13302	0.08789	0.10873	0.13976	0.16094	0.11966	0.26217	0.11633	0.1428	0.08635	0.11666	0.13602	0.17817	0.14905	0.29513	0.11533	0.14882	0.06007	0.06007	0.06007	0.06007	0.06007	0.06007	0.06007	0.06007	0.02207	0.02207	0.02207	0.02207	0.02207	0.02207	0.02207	0.02207	0.05812	0.05812	0.05812	0.05812	0.05812	0.05812	0.05812	0.05812
b4b2_050_622	b4b2_050	1.03207	1.0408	1.17268	1.06921	1	1.0033	1.03748	1.17587	0.19194	0.19551	0.28829	0.26858	0.27076	0.30116	0.29449	0.30198	0.22221	0.21043	0.37402	0.34789	0.35615	0.42055	0.36738	0.37496	0.1818	0.1818	0.1818	0.1818	0.1818	0.1818	0.1818	0.1818	0.05701	0.05701	0.05701	0.05701	0.05701	0.05701	0.05701	0.05701	0.11286	0.11286	0.11286	0.11286	0.11286	0.11286	0.11286	0.11286
b5o22_160_74	b5o22_160	1.08115	1.02826	1.04692	1.21098	1.04452	1.17023	1	1.08432	0.05464	0.05619	0.08297	0.1122	0.08356	0.09447	0.08073	0.08344	0.05794	0.06039	0.09247	0.11591	0.08688	0.09791	0.08728	0.09448	0.05279	0.05279	0.05279	0.05279	0.05279	0.05279	0.05279	0.05279	0.01642	0.01642	0.01642	0.01642	0.01642	0.01642	0.01642	0.01642	0.03194	0.03194	0.03194	0.03194	0.03194	0.03194	0.03194	0.03194
b7f21_040_7669	b7f21_040	1.145	1.28491	1.01002	1.31308	1.00186	1	1.14466	1.32336	0.1963	0.19821	0.26469	0.28916	0.28168	0.32713	0.24549	0.27579	0.20596	0.20675	0.31103	0.32553	0.3603	0.47151	0.31856	0.34827	0.14362	0.14362	0.14362	0.14362	0.14362	0.14362	0.14362	0.14362	0.0492	0.0492	0.0492	0.0492	0.0492	0.0492	0.0492	0.0492	0.10958	0.10958	0.10958	0.10958	0.10958	0.10958	0.10958	0.10958
b7n4_090_402	b7n4_090	1.15246	1.1106	1.23251	1.66594	1.14599	1.51023	1.2142	1	0.38655	0.31737	0.35852	0.47462	0.45327	0.67113	0.47275	0.32326	0.38499	0.42079	0.32599	0.43978	0.43591	0.75577	0.74126	0.43398	0.09932	0.09932	0.09932	0.09932	0.09932	0.09932	0.09932	0.09932	0.05857	0.05857	0.05857	0.05857	0.05857	0.05857	0.05857	0.05857	0.2382	0.2382	0.2382	0.2382	0.2382	0.2382	0.2382	0.2382
b8j22_110_367	b8j22_110	1.10974	1	1.00261	1.31781	1.40022	1.03899	1.2275	1.60537	0.12936	0.12213	0.21163	0.32276	0.19868	0.15117	0.18444	0.22642	0.13466	0.12858	0.25026	0.42392	0.21983	0.17904	0.20317	0.23505	0.09443	0.09443	0.09443	0.09443	0.09443	0.09443	0.09443	0.09443	0.03313	0.03313	0.03313	0.03313	0.03313	0.03313	0.03313	0.03313	0.07616	0.07616	0.07616	0.07616	0.07616	0.07616	0.07616	0.07616
b8j22_120_1235	b8j22_120	1.14039	1.08501	1.0464	1.0879	1.10386	1.17849	1.08597	1	0.19869	0.20418	0.24753	0.26783	0.25617	0.31617	0.2641	0.25923	0.21534	0.24048	0.29603	0.31657	0.33452	0.41401	0.30075	0.29147	0.16576	0.16576	0.16576	0.16576	0.16576	0.16576	0.16576	0.16576	0.05244	0.05244	0.05244	0.05244	0.05244	0.05244	0.05244	0.05244	0.10565	0.10565	0.10565	0.10565	0.10565	0.10565	0.10565	0.10565
b8j24_110_2382	b8j24_110	1.23754	1.11733	1.22914	1	1.31052	1.17584	1.08869	1.15745	0.14019	0.12967	0.20264	0.17311	0.20671	0.19789	0.18261	0.18865	0.14212	0.13152	0.23368	0.19294	0.25335	0.21326	0.22522	0.23238	0.11643	0.11643	0.11643	0.11643	0.11643	0.11643	0.11643	0.11643	0.03473	0.03473	0.03473	0.03473	0.03473	0.03473	0.03473	0.03473	0.0692	0.0692	0.0692	0.0692	0.0692	0.0692	0.0692	0.0692
b8l21_010_2217	b8l21_010	1.0178	1.04315	1.01873	1	1.14543	1.23295	1.05032	1.2527	0.22951	0.21073	0.27968	0.2639	0.35078	0.55475	0.39279	0.37223	0.25461	0.27075	0.33938	0.32892	0.39906	0.73693	0.60224	0.45524	0.1664	0.1664	0.1664	0.1664	0.1664	0.1664	0.1664	0.1664	0.05834	0.05834	0.05834	0.05834	0.05834	0.05834	0.05834	0.05834	0.12478	0.12478	0.12478	0.12478	0.12478	0.12478	0.12478	0.12478
b9d12_070_623	b9d12_070	1.09505	1.07145	1.13372	1.1054	1.1051	1.06434	1	1.11996	0.06849	0.0726	0.11177	0.11228	0.1058	0.10625	0.09871	0.10614	0.07298	0.07367	0.12703	0.11192	0.12174	0.11294	0.11255	0.12362	0.06637	0.06637	0.06637	0.06637	0.06637	0.06637	0.06637	0.06637	0.02044	0.02044	0.02044	0.02044	0.02044	0.02044	0.02044	0.02044	0.04094	0.04094	0.04094	0.04094	0.04094	0.04094	0.04094	0.04094
b9j10_170_1448	b9j10_170	2.17806	1.37695	1	1.56805	1.9501	2.56806	1.37023	1.44628	0.48081	0.36679	0.32958	0.47521	0.55158	0.82285	0.38953	0.51917	0.36776	0.48219	0.5616	0.75682	0.38391	0.68773	0.48788	0.88045	0.09823	0.09823	0.09823	0.09823	0.09823	0.09823	0.09823	0.09823	0.04773	0.04773	0.04773	0.04773	0.04773	0.04773	0.04773	0.04773	0.17212	0.17212	0.17212	0.17212	0.17212	0.17212	0.17212	0.17212
b9j10_270_826	b9j10_270	1.27134	1.12002	1.73704	1.71892	1	1.1966	1.38769	1.55466	0.26302	0.26198	0.50154	0.61939	0.28879	0.34541	0.39339	0.46237	0.31853	0.32898	0.64753	0.68073	0.3828	0.49524	0.49603	0.53969	0.20542	0.20542	0.20542	0.20542	0.20542	0.20542	0.20542	0.20542	0.06341	0.06341	0.06341	0.06341	0.06341	0.06341	0.06341	0.06341	0.12216	0.12216	0.12216	0.12216	0.12216	0.12216	0.12216	0.12216
2nc820_110__1_303	ChIP_Chip_1	1.61884	1.97981	1	1.63092	1.76034	2.41615	1.7028	1.80428	0.55045	0.83364	0.4076	0.68523	0.67558	1.14562	0.70447	0.76834	0.60111	1.11721	0.59621	0.94016	0.77842	1.49914	1.04891	1.13251	0.20127	0.20127	0.20127	0.20127	0.20127	0.20127	0.20127	0.20127	0.0897	0.0897	0.0897	0.0897	0.0897	0.0897	0.0897	0.0897	0.23022	0.23022	0.23022	0.23022	0.23022	0.23022	0.23022	0.23022
NCU02431.1__1_319	ChIP_Chip_101	1.42369	1.10553	1.261	1.72277	1.14625	1.56213	1.20819	1	0.18083	0.17243	0.20018	0.30452	0.22183	0.46036	0.2058	0.1745	0.18126	0.19235	0.23535	0.32938	0.24916	0.5683	0.24798	0.23298	0.10393	0.10393	0.10393	0.10393	0.10393	0.10393	0.10393	0.10393	0.0354	0.0354	0.0354	0.0354	0.0354	0.0354	0.0354	0.0354	0.08176	0.08176	0.08176	0.08176	0.08176	0.08176	0.08176	0.08176
NCU02431.M__NCU02432.M__1_216	ChIP_Chip_102	1.33979	1.12901	1.58368	1.76536	1.30019	1.86287	1.10828	1	0.26411	0.27665	0.36075	0.42549	0.33405	0.61004	0.29035	0.26045	0.28373	0.35078	0.405	0.54316	0.35808	0.73114	0.3541	0.32204	0.12878	0.12878	0.12878	0.12878	0.12878	0.12878	0.12878	0.12878	0.04967	0.04967	0.04967	0.04967	0.04967	0.04967	0.04967	0.04967	0.1211	0.1211	0.1211	0.1211	0.1211	0.1211	0.1211	0.1211
NCU02432.1__3_267_RevCom	ChIP_Chip_105	1.20358	1	1.35288	1.10564	1.09242	1.56896	1.25842	1.36814	0.15106	0.18017	0.2777	0.32154	0.21064	0.37827	0.24231	0.28537	0.17684	0.22299	0.34238	0.42076	0.21829	0.42483	0.29315	0.3015	0.0925	0.0925	0.0925	0.0925	0.0925	0.0925	0.0925	0.0925	0.04043	0.04043	0.04043	0.04043	0.04043	0.04043	0.04043	0.04043	0.11613	0.11613	0.11613	0.11613	0.11613	0.11613	0.11613	0.11613
NCU02435.1__1_126	ChIP_Chip_119	1.41572	1.11871	1.38614	1.10328	1.49002	1	1.64334	1.03188	0.2524	0.20773	0.3833	0.30143	0.38826	0.27531	0.41402	0.27287	0.28174	0.24892	0.44858	0.35171	0.48176	0.34867	0.50085	0.36499	0.19384	0.19384	0.19384	0.19384	0.19384	0.19384	0.19384	0.19384	0.05811	0.05811	0.05811	0.05811	0.05811	0.05811	0.05811	0.05811	0.10486	0.10486	0.10486	0.10486	0.10486	0.10486	0.10486	0.10486
NCU01193.M__NCU01194.1__6_432_RevCom	ChIP_Chip_12	1.02218	1.1109	1.07049	1.35968	1.04356	1.51249	1	1.04103	0.09499	0.12786	0.14184	0.18532	0.1406	0.26411	0.14274	0.13947	0.10011	0.12718	0.15199	0.19051	0.1489	0.30534	0.15413	0.14996	0.07317	0.07317	0.07317	0.07317	0.07317	0.07317	0.07317	0.07317	0.02685	0.02685	0.02685	0.02685	0.02685	0.02685	0.02685	0.02685	0.06745	0.06745	0.06745	0.06745	0.06745	0.06745	0.06745	0.06745
NCU02438.M__NCU02439.1__1_80	ChIP_Chip_128	1.39697	1.31503	1.77306	2.12701	1.31051	1.56684	1.47655	1	0.27146	0.25796	0.45696	0.60035	0.36033	0.45239	0.45289	0.34279	0.32417	0.31246	0.63106	0.67468	0.44871	0.56351	0.60127	0.47111	0.20246	0.20246	0.20246	0.20246	0.20246	0.20246	0.20246	0.20246	0.06149	0.06149	0.06149	0.06149	0.06149	0.06149	0.06149	0.06149	0.11723	0.11723	0.11723	0.11723	0.11723	0.11723	0.11723	0.11723
NCU01195.1__2_283	ChIP_Chip_15	1.28106	1.32647	1.16018	1.63234	1.42312	2.27564	1.75437	1	0.43247	0.43996	0.32809	0.48072	0.53127	1.08118	0.85857	0.39683	0.53286	0.57714	0.47153	0.65419	0.65442	1.25514	1.22671	0.55367	0.12818	0.12818	0.12818	0.12818	0.12818	0.12818	0.12818	0.12818	0.06755	0.06755	0.06755	0.06755	0.06755	0.06755	0.06755	0.06755	0.22692	0.22692	0.22692	0.22692	0.22692	0.22692	0.22692	0.22692
NCU01195.M__NCU01196.M__1_137	ChIP_Chip_16	1.37867	1.1549	1.32582	1.75594	1.62202	2.52999	1.72696	1	0.45058	0.40801	0.42185	0.58166	0.6322	1.0959	0.86965	0.41708	0.51797	0.554	0.50228	0.67311	0.63694	1.15976	1.58822	0.6735	0.16644	0.16644	0.16644	0.16644	0.16644	0.16644	0.16644	0.16644	0.07042	0.07042	0.07042	0.07042	0.07042	0.07042	0.07042	0.07042	0.18077	0.18077	0.18077	0.18077	0.18077	0.18077	0.18077	0.18077
NCU02468.1__2_350	ChIP_Chip_172	1.24527	1.34146	1.14967	1.39676	1.17854	1	1.51562	1.0054	0.12306	0.12782	0.15806	0.19273	0.16492	0.14566	0.20369	0.13951	0.13616	0.14356	0.189	0.21422	0.1911	0.17571	0.23309	0.1643	0.09621	0.09621	0.09621	0.09621	0.09621	0.09621	0.09621	0.09621	0.03062	0.03062	0.03062	0.03062	0.03062	0.03062	0.03062	0.03062	0.05866	0.05866	0.05866	0.05866	0.05866	0.05866	0.05866	0.05866
NCU02468.M__NCU02469.1__1_289	ChIP_Chip_173	1.35295	1.49244	1.46088	1.79317	1.41262	1	1.75022	1.15115	0.21247	0.24432	0.31118	0.38159	0.32122	0.23306	0.36851	0.23754	0.23612	0.25352	0.39966	0.43174	0.39789	0.30993	0.43045	0.28692	0.14805	0.14805	0.14805	0.14805	0.14805	0.14805	0.14805	0.14805	0.04696	0.04696	0.04696	0.04696	0.04696	0.04696	0.04696	0.04696	0.10045	0.10045	0.10045	0.10045	0.10045	0.10045	0.10045	0.10045
NCU02470.1__2_372	ChIP_Chip_176	2.79462	3.06107	2.54449	6.57616	2.58447	2.48451	4.82164	1	0.44486	0.48326	0.67025	1.94309	0.48563	0.49156	0.95765	0.21816	0.54894	0.51952	1.01526	1.91079	0.64659	0.59983	1.04762	0.249	0.12309	0.12309	0.12309	0.12309	0.12309	0.12309	0.12309	0.12309	0.04314	0.04314	0.04314	0.04314	0.04314	0.04314	0.04314	0.04314	0.09896	0.09896	0.09896	0.09896	0.09896	0.09896	0.09896	0.09896
NCU02470.M__NCU02471.1__2_521_RevCom	ChIP_Chip_178	1.16767	1.1303	1.62913	1.43798	1.00246	1.08773	1.12795	1	0.31954	0.33844	0.49574	0.45939	0.36762	0.54491	0.53183	0.40714	0.37754	0.37359	0.57345	0.5118	0.48195	0.92879	0.8396	0.60921	0.19205	0.19205	0.19205	0.19205	0.19205	0.19205	0.19205	0.19205	0.07478	0.07478	0.07478	0.07478	0.07478	0.07478	0.07478	0.07478	0.16965	0.16965	0.16965	0.16965	0.16965	0.16965	0.16965	0.16965
NCU03060.1__1_533	ChIP_Chip_198	1.29918	1.2474	1	1.53882	1.09298	1.15498	1.36112	1.29033	0.20627	0.18175	0.22281	0.31112	0.21991	0.23822	0.3111	0.28268	0.22617	0.20025	0.29151	0.3608	0.25938	0.29077	0.35495	0.30664	0.13733	0.13733	0.13733	0.13733	0.13733	0.13733	0.13733	0.13733	0.04554	0.04554	0.04554	0.04554	0.04554	0.04554	0.04554	0.04554	0.09394	0.09394	0.09394	0.09394	0.09394	0.09394	0.09394	0.09394
NCU03060.1__3_171_RevCom	ChIP_Chip_199	1.10872	1	1.11494	1.40562	1.0396	1.20835	1.09218	1.03988	0.10943	0.10305	0.15405	0.20767	0.13894	0.15625	0.15268	0.12984	0.10515	0.1058	0.17527	0.24238	0.14532	0.17215	0.15537	0.15099	0.08495	0.08495	0.08495	0.08495	0.08495	0.08495	0.08495	0.08495	0.02861	0.02861	0.02861	0.02861	0.02861	0.02861	0.02861	0.02861	0.06093	0.06093	0.06093	0.06093	0.06093	0.06093	0.06093	0.06093
NCU01195.M__NCU01196.M__5_38	ChIP_Chip_20	1.09602	1.06809	1.5761	1.46337	1.03105	1.57238	1.15332	1	0.26053	0.33393	0.53918	0.54589	0.33263	0.63834	0.39145	0.37403	0.32027	0.40329	0.66649	0.62862	0.43307	0.89962	0.57988	0.50273	0.18589	0.18589	0.18589	0.18589	0.18589	0.18589	0.18589	0.18589	0.07215	0.07215	0.07215	0.07215	0.07215	0.07215	0.07215	0.07215	0.17803	0.17803	0.17803	0.17803	0.17803	0.17803	0.17803	0.17803
NCU03060.M__NCU03061.M__1_142	ChIP_Chip_202	1.03762	1.11199	1.14338	1.08219	1.06997	1	1.03841	1.20447	0.11172	0.11452	0.16451	0.15663	0.1493	0.14107	0.14364	0.16254	0.11609	0.12145	0.17338	0.17382	0.17524	0.16458	0.16551	0.17725	0.09657	0.09657	0.09657	0.09657	0.09657	0.09657	0.09657	0.09657	0.03009	0.03009	0.03009	0.03009	0.03009	0.03009	0.03009	0.03009	0.06084	0.06084	0.06084	0.06084	0.06084	0.06084	0.06084	0.06084
NCU03061.M__NCU03062.M__1_11	ChIP_Chip_208	1.36145	1.31206	1.48052	1.88537	1.35133	1	1.95628	1.2004	0.15448	0.1401	0.23282	0.30637	0.22581	0.15775	0.31291	0.19559	0.16637	0.1535	0.25559	0.31853	0.25715	0.19244	0.41966	0.22465	0.10723	0.10723	0.10723	0.10723	0.10723	0.10723	0.10723	0.10723	0.03339	0.03339	0.03339	0.03339	0.03339	0.03339	0.03339	0.03339	0.06485	0.06485	0.06485	0.06485	0.06485	0.06485	0.06485	0.06485
NCU01196.1__1_85	ChIP_Chip_21	1.04957	1	1.06631	1.15276	1.04284	1.05734	1.17451	1.03378	0.09312	0.08692	0.13725	0.14549	0.14702	0.14323	0.1575	0.13525	0.09686	0.09148	0.15735	0.17105	0.16217	0.16315	0.16182	0.13985	0.08813	0.08813	0.08813	0.08813	0.08813	0.08813	0.08813	0.08813	0.02758	0.02758	0.02758	0.02758	0.02758	0.02758	0.02758	0.02758	0.05448	0.05448	0.05448	0.05448	0.05448	0.05448	0.05448	0.05448
NCU03137.1__3_395_RevCom	ChIP_Chip_214	1.65931	1	2.08693	2.09675	1.40745	2.1539	1.96995	1.61858	0.45591	0.46969	0.77358	0.85357	0.46291	0.99497	0.71637	0.66149	0.4502	0.76456	0.78657	0.98364	0.513	1.32479	0.92232	0.94288	0.11814	0.11814	0.11814	0.11814	0.11814	0.11814	0.11814	0.11814	0.07311	0.07311	0.07311	0.07311	0.07311	0.07311	0.07311	0.07311	0.28096	0.28096	0.28096	0.28096	0.28096	0.28096	0.28096	0.28096
NCU03138.1__2_53	ChIP_Chip_216	1.5412	1.3141	1.84973	1.88404	1.27411	1.41128	1.9059	1	0.38038	0.33816	0.6852	0.91416	0.43407	0.45587	0.6725	0.32519	0.44828	0.42699	0.91327	1.28824	0.56943	0.65977	0.93195	0.48929	0.23958	0.23958	0.23958	0.23958	0.23958	0.23958	0.23958	0.23958	0.07431	0.07431	0.07431	0.07431	0.07431	0.07431	0.07431	0.07431	0.14442	0.14442	0.14442	0.14442	0.14442	0.14442	0.14442	0.14442
NCU01196.1__2_118_RevCom	ChIP_Chip_22	1.50984	1.21243	1.59374	2.12118	1.37481	2.07045	1.59687	1	0.3115	0.35924	0.40492	0.588	0.3996	0.72996	0.58133	0.4788	0.34282	0.43633	0.50216	0.72416	0.44069	0.96561	0.75302	0.86895	0.15994	0.15994	0.15994	0.15994	0.15994	0.15994	0.15994	0.15994	0.06287	0.06287	0.06287	0.06287	0.06287	0.06287	0.06287	0.06287	0.15453	0.15453	0.15453	0.15453	0.15453	0.15453	0.15453	0.15453
NCU03139.1__4_352	ChIP_Chip_220	1.42817	1.51528	1.60626	1.46855	1.66844	1.5216	1.68003	1	0.22618	0.26614	0.40737	0.42458	0.38121	0.35682	0.38253	0.243	0.25754	0.2994	0.46512	0.49315	0.47274	0.44575	0.47066	0.30845	0.16915	0.16915	0.16915	0.16915	0.16915	0.16915	0.16915	0.16915	0.05235	0.05235	0.05235	0.05235	0.05235	0.05235	0.05235	0.05235	0.09616	0.09616	0.09616	0.09616	0.09616	0.09616	0.09616	0.09616
NCU01196.M__NCU01197.M__1_654	ChIP_Chip_23	1.07417	1.07816	1.22857	1.63399	1.01488	1.18902	1.05564	1	0.12172	0.12134	0.21199	0.26698	0.15997	0.18037	0.15842	0.16064	0.14396	0.13054	0.22111	0.26967	0.17879	0.21346	0.19127	0.18458	0.10696	0.10696	0.10696	0.10696	0.10696	0.10696	0.10696	0.10696	0.03397	0.03397	0.03397	0.03397	0.03397	0.03397	0.03397	0.03397	0.06907	0.06907	0.06907	0.06907	0.06907	0.06907	0.06907	0.06907
NCU05809.1__2_596_RevCom	ChIP_Chip_235	1.50332	1.38269	1.8757	2.03101	1	1.31613	1.44213	1.50498	0.20932	0.19592	0.38311	0.41498	0.27893	0.36693	0.2402	0.25841	0.24318	0.20229	0.4004	0.39772	0.42166	0.46183	0.28169	0.26785	0.09685	0.09685	0.09685	0.09685	0.09685	0.09685	0.09685	0.09685	0.04229	0.04229	0.04229	0.04229	0.04229	0.04229	0.04229	0.04229	0.12179	0.12179	0.12179	0.12179	0.12179	0.12179	0.12179	0.12179
NCU05810.1__1_435	ChIP_Chip_237	1.98584	1.82813	2.78666	2.20301	1.81053	1.20775	2.76776	1	0.14657	0.15553	0.31231	0.26844	0.22329	0.15485	0.34716	0.13147	0.16401	0.16995	0.34051	0.26977	0.24938	0.18277	0.35815	0.12679	0.08032	0.08032	0.08032	0.08032	0.08032	0.08032	0.08032	0.08032	0.02416	0.02416	0.02416	0.02416	0.02416	0.02416	0.02416	0.02416	0.05083	0.05083	0.05083	0.05083	0.05083	0.05083	0.05083	0.05083
NCU01197.1__1_575	ChIP_Chip_25	1.59819	1.21166	1.30599	1.36766	1.27751	1	1.41501	1.30931	0.19823	0.16181	0.24727	0.25029	0.2343	0.19736	0.26775	0.24004	0.21237	0.16493	0.27049	0.30041	0.27783	0.22966	0.28961	0.29327	0.1315	0.1315	0.1315	0.1315	0.1315	0.1315	0.1315	0.1315	0.03955	0.03955	0.03955	0.03955	0.03955	0.03955	0.03955	0.03955	0.07521	0.07521	0.07521	0.07521	0.07521	0.07521	0.07521	0.07521
NCU07263.1__1_247	ChIP_Chip_273	1.06966	1	1.15297	1.20948	1.02479	1.08869	1.08472	1.07399	0.13506	0.15495	0.18435	0.20494	0.19214	0.32554	0.20775	0.19968	0.14957	0.1684	0.20946	0.21541	0.24088	0.43999	0.23078	0.21832	0.10161	0.10161	0.10161	0.10161	0.10161	0.10161	0.10161	0.10161	0.03717	0.03717	0.03717	0.03717	0.03717	0.03717	0.03717	0.03717	0.09272	0.09272	0.09272	0.09272	0.09272	0.09272	0.09272	0.09272
NCU07263.M__NCU07264.M__1_171	ChIP_Chip_274	1.19552	1.2453	1	1.08105	1.2395	1.68202	1.27188	1.43176	0.16653	0.15325	0.19875	0.19703	0.25687	0.34261	0.26052	0.26672	0.1816	0.16126	0.23135	0.24771	0.30149	0.39381	0.31957	0.31065	0.12742	0.12742	0.12742	0.12742	0.12742	0.12742	0.12742	0.12742	0.03995	0.03995	0.03995	0.03995	0.03995	0.03995	0.03995	0.03995	0.0851	0.0851	0.0851	0.0851	0.0851	0.0851	0.0851	0.0851
NCU07267.M__NCU07268.M__2_430_RevCom	ChIP_Chip_283	1.20172	1.11099	1.33015	1.15404	1.1322	1.26501	1	1.10833	0.14598	0.13279	0.22659	0.19748	0.20499	0.2687	0.19405	0.19192	0.15288	0.14779	0.25829	0.23221	0.25265	0.31673	0.23594	0.22823	0.114	0.114	0.114	0.114	0.114	0.114	0.114	0.114	0.03753	0.03753	0.03753	0.03753	0.03753	0.03753	0.03753	0.03753	0.08071	0.08071	0.08071	0.08071	0.08071	0.08071	0.08071	0.08071
NCU08407.M__NCU08408.M__1_389	ChIP_Chip_285	1.13291	1.15669	1.22237	1.03912	1.21581	1.20203	1	1.22612	0.14405	0.15147	0.24303	0.20301	0.24067	0.24388	0.20347	0.24787	0.17075	0.17354	0.27144	0.24632	0.27674	0.27874	0.22959	0.28807	0.14032	0.14032	0.14032	0.14032	0.14032	0.14032	0.14032	0.14032	0.04197	0.04197	0.04197	0.04197	0.04197	0.04197	0.04197	0.04197	0.08274	0.08274	0.08274	0.08274	0.08274	0.08274	0.08274	0.08274
NCU08409.1__2_414	ChIP_Chip_289	2.16582	2.63047	1.87345	2.1635	1.74189	1.74296	2.49556	1	0.40504	0.40942	0.61876	0.60425	0.35278	0.34898	0.55966	0.24198	0.44096	0.42859	0.77567	0.66698	0.42762	0.41139	0.61299	0.35026	0.11665	0.11665	0.11665	0.11665	0.11665	0.11665	0.11665	0.11665	0.04553	0.04553	0.04553	0.04553	0.04553	0.04553	0.04553	0.04553	0.11153	0.11153	0.11153	0.11153	0.11153	0.11153	0.11153	0.11153
NCU01315.M__NCU01316.1__6_286_RevCom	ChIP_Chip_29	1.01209	1.08152	1.01964	1.09851	1.04673	1.15925	1	1.20367	0.0929	0.09203	0.14091	0.14259	0.14477	0.14995	0.12866	0.16212	0.09389	0.09733	0.14588	0.15985	0.15418	0.16621	0.14547	0.16659	0.09153	0.09153	0.09153	0.09153	0.09153	0.09153	0.09153	0.09153	0.0271	0.0271	0.0271	0.0271	0.0271	0.0271	0.0271	0.0271	0.05274	0.05274	0.05274	0.05274	0.05274	0.05274	0.05274	0.05274
NCU08409.M__2nc820_110__1_51	ChIP_Chip_290	1.75589	2.04689	2.03904	1.97238	1.8943	1.55016	2.10857	1	0.17767	0.24283	0.29369	0.32256	0.28612	0.23832	0.30505	0.15305	0.19703	0.25543	0.33826	0.37083	0.32932	0.25553	0.32475	0.17526	0.09748	0.09748	0.09748	0.09748	0.09748	0.09748	0.09748	0.09748	0.03083	0.03083	0.03083	0.03083	0.03083	0.03083	0.03083	0.03083	0.06456	0.06456	0.06456	0.06456	0.06456	0.06456	0.06456	0.06456
NCU08410.1__1_214	ChIP_Chip_291	1.1162	1.24975	1.11378	1.15559	1	1.25315	1.14	1.25058	0.15932	0.24095	0.24689	0.33429	0.19794	0.27959	0.22167	0.27371	0.15993	0.29318	0.28129	0.42975	0.22017	0.32051	0.25962	0.34265	0.11932	0.11932	0.11932	0.11932	0.11932	0.11932	0.11932	0.11932	0.0432	0.0432	0.0432	0.0432	0.0432	0.0432	0.0432	0.0432	0.10193	0.10193	0.10193	0.10193	0.10193	0.10193	0.10193	0.10193
NCU09300.1__1_318	ChIP_Chip_292	1.08	1.1748	1.03058	1.40538	1	1.24924	1.21588	1.02411	0.19555	0.25318	0.2612	0.34623	0.26693	0.35904	0.32884	0.3184	0.23197	0.27901	0.31858	0.40701	0.31754	0.45716	0.39034	0.42917	0.16876	0.16876	0.16876	0.16876	0.16876	0.16876	0.16876	0.16876	0.05702	0.05702	0.05702	0.05702	0.05702	0.05702	0.05702	0.05702	0.12624	0.12624	0.12624	0.12624	0.12624	0.12624	0.12624	0.12624
NCU09301.1__1_447	ChIP_Chip_298	1.26799	1.43033	1	1.27974	1.24989	1.35471	1.32206	1.70599	0.20445	0.22421	0.232	0.36836	0.25508	0.27119	0.25691	0.34639	0.22618	0.25351	0.2869	0.45401	0.30773	0.31902	0.33079	0.3901	0.13998	0.13998	0.13998	0.13998	0.13998	0.13998	0.13998	0.13998	0.04688	0.04688	0.04688	0.04688	0.04688	0.04688	0.04688	0.04688	0.10035	0.10035	0.10035	0.10035	0.10035	0.10035	0.10035	0.10035
NCU09301.1__4_185_RevCom	ChIP_Chip_301	1.0153	1.0204	1.36898	1.46579	1	1.22762	1.04016	1.02836	0.48867	0.4358	0.77154	0.78039	0.52532	0.77172	0.42568	0.40844	0.69389	0.63444	1.22589	0.91431	0.75829	1.26766	0.59949	0.58362	0.227	0.227	0.227	0.227	0.227	0.227	0.227	0.227	0.09852	0.09852	0.09852	0.09852	0.09852	0.09852	0.09852	0.09852	0.23652	0.23652	0.23652	0.23652	0.23652	0.23652	0.23652	0.23652
NCU09301.M__NCU09302.M__2_482_RevCom	ChIP_Chip_304	1.91469	1.45146	2.3583	2.34841	1.99824	3.21741	1.85037	1	0.57545	0.45467	0.90018	0.77778	0.64724	1.14062	0.47154	0.26002	0.51737	0.54534	1.19057	0.81244	0.62885	1.18021	0.5025	0.34033	0.08004	0.08004	0.08004	0.08004	0.08004	0.08004	0.08004	0.08004	0.04387	0.04387	0.04387	0.04387	0.04387	0.04387	0.04387	0.04387	0.18612	0.18612	0.18612	0.18612	0.18612	0.18612	0.18612	0.18612
NCU09302.1__3_80_RevCom	ChIP_Chip_307	2.5027	1.99331	2.68284	1.64829	1	1.29702	2.41566	2.10243	0.55029	0.49353	0.82461	0.70604	0.4208	0.47588	0.59098	0.53724	0.55135	0.58603	0.88656	1.11545	0.74852	0.77681	0.58844	0.58404	0.15527	0.15527	0.15527	0.15527	0.15527	0.15527	0.15527	0.15527	0.06277	0.06277	0.06277	0.06277	0.06277	0.06277	0.06277	0.06277	0.15139	0.15139	0.15139	0.15139	0.15139	0.15139	0.15139	0.15139
NCU09303.M__NCU09304.M__1_12	ChIP_Chip_310	1.13598	1	1.50313	2.00972	1.2375	1.52828	1.47664	1.11678	0.3333	0.32821	0.61649	0.73206	0.38615	0.52973	0.38166	0.30221	0.41492	0.34324	0.68255	0.68334	0.51048	0.73653	0.49594	0.38118	0.11692	0.11692	0.11692	0.11692	0.11692	0.11692	0.11692	0.11692	0.05159	0.05159	0.05159	0.05159	0.05159	0.05159	0.05159	0.05159	0.15069	0.15069	0.15069	0.15069	0.15069	0.15069	0.15069	0.15069
NCU01317.1__1_74	ChIP_Chip_32	1.76991	1.63423	1.97738	1.71603	2.18129	1.46767	2.38325	1	0.27078	0.27619	0.42794	0.39811	0.49326	0.34676	0.54004	0.2402	0.30775	0.31897	0.56381	0.47459	0.58591	0.4144	0.64388	0.30354	0.16944	0.16944	0.16944	0.16944	0.16944	0.16944	0.16944	0.16944	0.04983	0.04983	0.04983	0.04983	0.04983	0.04983	0.04983	0.04983	0.09365	0.09365	0.09365	0.09365	0.09365	0.09365	0.09365	0.09365
NCU09491.M__NCU09492.M__2_657	ChIP_Chip_320	1.14082	1	2.0326	2.03653	1.03494	1.23543	1.09556	1.234	0.31971	0.25687	0.7168	0.67991	0.35446	0.39729	0.37075	0.40874	0.38488	0.32502	1.06004	0.8935	0.45657	0.57198	0.4415	0.53539	0.24146	0.24146	0.24146	0.24146	0.24146	0.24146	0.24146	0.24146	0.07379	0.07379	0.07379	0.07379	0.07379	0.07379	0.07379	0.07379	0.13316	0.13316	0.13316	0.13316	0.13316	0.13316	0.13316	0.13316
NCU09491.M__NCU09492.M__4_366	ChIP_Chip_322	1.0398	1.05582	1.07188	1.04957	1.01587	1	1.05973	1.25748	0.14465	0.14578	0.2202	0.21911	0.21496	0.20856	0.2143	0.25673	0.1685	0.16747	0.23892	0.2571	0.25129	0.25576	0.25613	0.28144	0.1474	0.1474	0.1474	0.1474	0.1474	0.1474	0.1474	0.1474	0.04435	0.04435	0.04435	0.04435	0.04435	0.04435	0.04435	0.04435	0.08518	0.08518	0.08518	0.08518	0.08518	0.08518	0.08518	0.08518
NCU09491.M__NCU09492.M__7_355_RevCom	ChIP_Chip_325	1.04073	1.02993	1.05159	1.21966	1	1.05417	1.02011	1.16082	0.10795	0.11018	0.15813	0.18297	0.1614	0.16751	0.16194	0.17364	0.11958	0.11545	0.18607	0.20854	0.16807	0.18282	0.1857	0.19953	0.10795	0.10795	0.10795	0.10795	0.10795	0.10795	0.10795	0.10795	0.03263	0.03263	0.03263	0.03263	0.03263	0.03263	0.03263	0.03263	0.0631	0.0631	0.0631	0.0631	0.0631	0.0631	0.0631	0.0631
NCU09492.M__NCU09493.1__1_398	ChIP_Chip_333	1.08731	1	1.08765	1.3758	1.00107	1.06861	1.02928	1.41454	0.11894	0.10781	0.19275	0.23195	0.16838	0.17536	0.17081	0.24462	0.13039	0.12821	0.20997	0.26455	0.20805	0.20924	0.19667	0.26255	0.11769	0.11769	0.11769	0.11769	0.11769	0.11769	0.11769	0.11769	0.03545	0.03545	0.03545	0.03545	0.03545	0.03545	0.03545	0.03545	0.06709	0.06709	0.06709	0.06709	0.06709	0.06709	0.06709	0.06709
NCU01318.1__1_473	ChIP_Chip_34	1.55743	1.38263	1.68951	1.67231	1.32858	1	1.69956	1.28173	0.21201	0.1901	0.34081	0.32572	0.25002	0.1919	0.30541	0.24341	0.22363	0.21332	0.3864	0.39316	0.26752	0.21768	0.37029	0.29814	0.12154	0.12154	0.12154	0.12154	0.12154	0.12154	0.12154	0.12154	0.04022	0.04022	0.04022	0.04022	0.04022	0.04022	0.04022	0.04022	0.08792	0.08792	0.08792	0.08792	0.08792	0.08792	0.08792	0.08792
NCU09495.1__1_116	ChIP_Chip_340	7.6256	6.36899	3.39155	6.22098	4.64429	1.74149	1	1.67372	1.76705	1.75251	0.89123	1.85123	1.59196	0.68655	0.37218	0.74393	1.90231	1.91829	1.03895	2.07962	2.04631	1.07621	0.58646	1.4471	0.17625	0.17625	0.17625	0.17625	0.17625	0.17625	0.17625	0.17625	0.07067	0.07067	0.07067	0.07067	0.07067	0.07067	0.07067	0.07067	0.17308	0.17308	0.17308	0.17308	0.17308	0.17308	0.17308	0.17308
NCU09635.M__NCU09636.M__2_351_RevCom	ChIP_Chip_345	1.09291	1.10421	1.11138	1	1.19579	1.17361	1.02244	1.18211	0.06839	0.07067	0.11051	0.10503	0.11351	0.11218	0.10284	0.11733	0.0801	0.07865	0.12091	0.10988	0.12362	0.12448	0.10238	0.1207	0.06894	0.06894	0.06894	0.06894	0.06894	0.06894	0.06894	0.06894	0.02013	0.02013	0.02013	0.02013	0.02013	0.02013	0.02013	0.02013	0.03889	0.03889	0.03889	0.03889	0.03889	0.03889	0.03889	0.03889
NCU01318.1__4_196_RevCom	ChIP_Chip_35	1.01101	1.13842	1	1.31128	1.00346	1.22555	1.01925	1.20345	0.11846	0.12562	0.15839	0.20653	0.19072	0.24561	0.1572	0.18383	0.13147	0.13625	0.17251	0.21341	0.21749	0.25585	0.19043	0.20589	0.10456	0.10456	0.10456	0.10456	0.10456	0.10456	0.10456	0.10456	0.03393	0.03393	0.03393	0.03393	0.03393	0.03393	0.03393	0.03393	0.06833	0.06833	0.06833	0.06833	0.06833	0.06833	0.06833	0.06833
NCU09638.1__4_598	ChIP_Chip_355	1.31993	1.09145	1.54082	1.14399	1.111	1	1.18017	1.23477	0.18351	0.16573	0.29456	0.23618	0.36734	0.33639	0.23332	0.23988	0.19171	0.17868	0.34878	0.28144	0.49745	0.44052	0.26338	0.28308	0.1307	0.1307	0.1307	0.1307	0.1307	0.1307	0.1307	0.1307	0.04557	0.04557	0.04557	0.04557	0.04557	0.04557	0.04557	0.04557	0.09925	0.09925	0.09925	0.09925	0.09925	0.09925	0.09925	0.09925
NCU09639.1__1_136	ChIP_Chip_360	1.30787	1	1.58809	1.51559	1.25758	1.414	1.34155	1.24041	0.20758	0.18138	0.33741	0.33445	0.29531	0.34708	0.28865	0.27076	0.22426	0.19652	0.3901	0.38845	0.34023	0.44776	0.35493	0.33897	0.15187	0.15187	0.15187	0.15187	0.15187	0.15187	0.15187	0.15187	0.04832	0.04832	0.04832	0.04832	0.04832	0.04832	0.04832	0.04832	0.0937	0.0937	0.0937	0.0937	0.0937	0.0937	0.0937	0.0937
TelVIIL_NCU09306.1__1_412	ChIP_Chip_378	1.20177	1.09892	1.37474	1.05483	1.28735	1.1874	1	1.17164	0.12726	0.1218	0.21232	0.16702	0.20942	0.18642	0.1585	0.19139	0.13961	0.13703	0.24031	0.19803	0.23422	0.2323	0.18712	0.20672	0.1122	0.1122	0.1122	0.1122	0.1122	0.1122	0.1122	0.1122	0.03351	0.03351	0.03351	0.03351	0.03351	0.03351	0.03351	0.03351	0.06748	0.06748	0.06748	0.06748	0.06748	0.06748	0.06748	0.06748
TelVR_NCU07144.1__1_362	ChIP_Chip_381	1.27545	1.2177	1.37539	1.26503	1.25581	1.28391	1	1.22256	0.29382	0.28833	0.37062	0.36597	0.44359	0.60502	0.37984	0.3796	0.314	0.29113	0.39873	0.35109	0.57632	0.88712	0.50894	0.47496	0.16045	0.16045	0.16045	0.16045	0.16045	0.16045	0.16045	0.16045	0.05821	0.05821	0.05821	0.05821	0.05821	0.05821	0.05821	0.05821	0.13548	0.13548	0.13548	0.13548	0.13548	0.13548	0.13548	0.13548
NCU01426.M__NCU01427.M__1_103	ChIP_Chip_43	1.0568	1.0737	1.12385	1.10593	1.01917	1.11103	1	1.17868	0.08857	0.08139	0.13773	0.13919	0.14659	0.13346	0.11945	0.14295	0.09091	0.0894	0.14559	0.1499	0.16234	0.15179	0.13335	0.15683	0.07981	0.07981	0.07981	0.07981	0.07981	0.07981	0.07981	0.07981	0.02541	0.02541	0.02541	0.02541	0.02541	0.02541	0.02541	0.02541	0.05014	0.05014	0.05014	0.05014	0.05014	0.05014	0.05014	0.05014
NCU01427.1__1_304	ChIP_Chip_44	1.36617	1.29485	1.91575	1.86697	1.07088	1	1.49439	1.69544	0.23122	0.23734	0.42653	0.42799	0.25375	0.25928	0.3378	0.39701	0.2695	0.26948	0.50541	0.49401	0.33457	0.38558	0.39452	0.44674	0.15991	0.15991	0.15991	0.15991	0.15991	0.15991	0.15991	0.15991	0.05073	0.05073	0.05073	0.05073	0.05073	0.05073	0.05073	0.05073	0.10328	0.10328	0.10328	0.10328	0.10328	0.10328	0.10328	0.10328
7nc508_050__NCU02438.M__3_238	ChIP_Chip_5	1.19894	1.12487	1.19162	1.6108	1.30234	1.66811	1.23185	1	0.45227	0.48194	0.6173	0.78047	0.53265	0.8242	0.4127	0.35335	0.55616	0.59342	0.80806	0.81948	0.67883	1.28251	0.64466	0.49844	0.16271	0.16271	0.16271	0.16271	0.16271	0.16271	0.16271	0.16271	0.08111	0.08111	0.08111	0.08111	0.08111	0.08111	0.08111	0.08111	0.23342	0.23342	0.23342	0.23342	0.23342	0.23342	0.23342	0.23342
NCU01634.M__NCU01635.M__3_523_RevCom	ChIP_Chip_53	1.16707	1.11362	1.16219	1	1.16399	1.19396	1.08964	1.18097	0.11955	0.10713	0.17312	0.16231	0.1717	0.16316	0.16294	0.17393	0.12146	0.12245	0.19615	0.1816	0.19746	0.20204	0.17961	0.19105	0.1031	0.1031	0.1031	0.1031	0.1031	0.1031	0.1031	0.1031	0.03078	0.03078	0.03078	0.03078	0.03078	0.03078	0.03078	0.03078	0.05902	0.05902	0.05902	0.05902	0.05902	0.05902	0.05902	0.05902
NCU01635.M__NCU01636.M__1_6	ChIP_Chip_54	1.26087	1.29961	1.16115	1	1.51834	1.28106	1.60734	1.33205	0.22114	0.23378	0.29942	0.26657	0.38632	0.32303	0.40216	0.34336	0.25198	0.25475	0.3911	0.32766	0.45931	0.41526	0.48166	0.4246	0.1862	0.1862	0.1862	0.1862	0.1862	0.1862	0.1862	0.1862	0.05514	0.05514	0.05514	0.05514	0.05514	0.05514	0.05514	0.05514	0.1064	0.1064	0.1064	0.1064	0.1064	0.1064	0.1064	0.1064
7nc508_50__1_299	ChIP_Chip_6	1.35978	1.18601	1.36373	1.44648	1.41838	1	1.71565	1.16738	0.2001	0.19174	0.3146	0.329	0.32088	0.24212	0.3665	0.25707	0.23744	0.20249	0.40081	0.38874	0.39255	0.28221	0.42148	0.31238	0.15632	0.15632	0.15632	0.15632	0.15632	0.15632	0.15632	0.15632	0.04734	0.04734	0.04734	0.04734	0.04734	0.04734	0.04734	0.04734	0.09238	0.09238	0.09238	0.09238	0.09238	0.09238	0.09238	0.09238
NCU02265.M__NCU02266.M__1_232	ChIP_Chip_62	1.0233	1.05698	1.08929	1.24938	1	1.02634	1.03511	1.02352	0.15874	0.15365	0.33512	0.28918	0.19047	0.1974	0.20394	0.17572	0.16253	0.16507	0.46607	0.37065	0.21351	0.21971	0.2152	0.20489	0.11948	0.11948	0.11948	0.11948	0.11948	0.11948	0.11948	0.11948	0.04198	0.04198	0.04198	0.04198	0.04198	0.04198	0.04198	0.04198	0.09413	0.09413	0.09413	0.09413	0.09413	0.09413	0.09413	0.09413
NCU02265.M__NCU02266.M__3_67_RevCom	ChIP_Chip_63	1.26506	1.08091	1.23656	1.1978	1.05213	1.23418	1	1.18248	0.15053	0.13298	0.21159	0.24124	0.18006	0.19871	0.16813	0.18847	0.16001	0.15485	0.22814	0.25476	0.20109	0.22838	0.18738	0.21987	0.11171	0.11171	0.11171	0.11171	0.11171	0.11171	0.11171	0.11171	0.03637	0.03637	0.03637	0.03637	0.03637	0.03637	0.03637	0.03637	0.07225	0.07225	0.07225	0.07225	0.07225	0.07225	0.07225	0.07225
NCU02265.M__NCU02266.M__4_341	ChIP_Chip_64	2.95183	2.96421	4.02682	4.46066	2.73592	2.28327	1.97822	1	0.95142	0.97936	1.63894	1.55549	1.05043	1.05781	0.7058	0.36335	1.20293	1.29902	2.00487	1.92027	1.54618	1.85277	1.05598	0.57925	0.2434	0.2434	0.2434	0.2434	0.2434	0.2434	0.2434	0.2434	0.08717	0.08717	0.08717	0.08717	0.08717	0.08717	0.08717	0.08717	0.18046	0.18046	0.18046	0.18046	0.18046	0.18046	0.18046	0.18046
NCU02355.M__NCU02356.M__3_428	ChIP_Chip_70	1.13631	1.06343	1.4526	1.45791	1.10223	1.05328	1.3302	1	0.11686	0.09822	0.21746	0.19014	0.15309	0.1482	0.19386	0.14999	0.12395	0.10215	0.24742	0.20922	0.17512	0.16131	0.21964	0.17524	0.09245	0.09245	0.09245	0.09245	0.09245	0.09245	0.09245	0.09245	0.0293	0.0293	0.0293	0.0293	0.0293	0.0293	0.0293	0.0293	0.06007	0.06007	0.06007	0.06007	0.06007	0.06007	0.06007	0.06007
NCU02356.M__NCU02357.M__3_136	ChIP_Chip_76	1.18715	1	1.26759	1.23444	1.10431	1.33203	1.03592	1.15433	0.23725	0.16255	0.26979	0.26462	0.28081	0.33763	0.32473	0.26681	0.25546	0.17085	0.30031	0.28503	0.3161	0.40952	0.43736	0.33881	0.13438	0.13438	0.13438	0.13438	0.13438	0.13438	0.13438	0.13438	0.04809	0.04809	0.04809	0.04809	0.04809	0.04809	0.04809	0.04809	0.11035	0.11035	0.11035	0.11035	0.11035	0.11035	0.11035	0.11035
NCU02356.M__NCU02357.M__4_421_RevCom	ChIP_Chip_77	1.27379	1.18872	1.8248	1.48558	1	1.0155	1.21076	1.3976	0.27324	0.27818	0.54061	0.44056	0.33961	0.47718	0.36113	0.40372	0.32249	0.3277	0.65511	0.50547	0.44652	0.8842	0.49403	0.51251	0.18679	0.18679	0.18679	0.18679	0.18679	0.18679	0.18679	0.18679	0.06643	0.06643	0.06643	0.06643	0.06643	0.06643	0.06643	0.06643	0.14352	0.14352	0.14352	0.14352	0.14352	0.14352	0.14352	0.14352
NCU02426.1__NCU02427.1__5_685	ChIP_Chip_85	1.05364	1.00824	1.15611	1.06477	1	1.01163	1.01407	1.13018	0.09313	0.09083	0.14683	0.14122	0.13049	0.13568	0.13277	0.1485	0.0978	0.09326	0.16474	0.15308	0.15488	0.15626	0.15297	0.16437	0.09161	0.09161	0.09161	0.09161	0.09161	0.09161	0.09161	0.09161	0.02763	0.02763	0.02763	0.02763	0.02763	0.02763	0.02763	0.02763	0.05301	0.05301	0.05301	0.05301	0.05301	0.05301	0.05301	0.05301
NCU02428.1__2_118	ChIP_Chip_90	1.25535	1.28093	1.37959	1.60207	1.27798	1	1.62324	1.32295	0.14125	0.14174	0.23479	0.23184	0.21183	0.19185	0.24153	0.1894	0.14642	0.15379	0.25294	0.25121	0.24997	0.22169	0.24192	0.22257	0.09372	0.09372	0.09372	0.09372	0.09372	0.09372	0.09372	0.09372	0.03274	0.03274	0.03274	0.03274	0.03274	0.03274	0.03274	0.03274	0.07271	0.07271	0.07271	0.07271	0.07271	0.07271	0.07271	0.07271
NCU02428.M__NCU02429.M__1_306	ChIP_Chip_91	1.39517	1.21777	1.41959	1.42345	1.62291	1.22132	1.78201	1	0.29938	0.25137	0.43113	0.45042	0.40562	0.3108	0.48778	0.28218	0.30975	0.3081	0.6075	0.59594	0.45673	0.36859	0.57391	0.35516	0.17363	0.17363	0.17363	0.17363	0.17363	0.17363	0.17363	0.17363	0.05884	0.05884	0.05884	0.05884	0.05884	0.05884	0.05884	0.05884	0.12427	0.12427	0.12427	0.12427	0.12427	0.12427	0.12427	0.12427
NCU02429.1__1_475	ChIP_Chip_94	1.07778	1.17741	1	1.35102	1.09487	1.03558	1.20909	1.01384	0.13549	0.18203	0.19229	0.4137	0.18525	0.18195	0.20565	0.19024	0.13252	0.18336	0.22461	0.57338	0.22064	0.19665	0.22393	0.1982	0.10988	0.10988	0.10988	0.10988	0.10988	0.10988	0.10988	0.10988	0.03687	0.03687	0.03687	0.03687	0.03687	0.03687	0.03687	0.03687	0.07784	0.07784	0.07784	0.07784	0.07784	0.07784	0.07784	0.07784
NCU02429.1__3_225_RevCom	ChIP_Chip_95	1.27167	1.12703	1.32859	1.06866	1.16577	1.06624	1	1.25076	0.24929	0.24083	0.37766	0.2933	0.31319	0.41726	0.35696	0.34868	0.2642	0.23439	0.43729	0.335	0.36723	0.70583	0.46074	0.40315	0.13887	0.13887	0.13887	0.13887	0.13887	0.13887	0.13887	0.13887	0.05533	0.05533	0.05533	0.05533	0.05533	0.05533	0.05533	0.05533	0.14168	0.14168	0.14168	0.14168	0.14168	0.14168	0.14168	0.14168
mito_010_1023	mito_010	1.66057	1.5025	1.82636	1	1.87191	2.02365	1.55216	1.63319	0.41203	0.40872	0.61531	0.38473	0.59711	0.64154	0.52711	0.5479	0.4644	0.49161	0.8606	0.58266	0.80192	0.80848	0.70341	0.75691	0.26601	0.26601	0.26601	0.26601	0.26601	0.26601	0.26601	0.26601	0.07518	0.07518	0.07518	0.07518	0.07518	0.07518	0.07518	0.07518	0.13913	0.13913	0.13913	0.13913	0.13913	0.13913	0.13913	0.13913
mito_050_403	mito_050	1.15812	1.28907	1.26169	1	1.19475	1.44644	1.46967	1.58768	0.13616	0.20398	0.30517	0.31942	0.20614	0.25849	0.2303	0.28292	0.15048	0.20684	0.34051	0.4079	0.22222	0.26094	0.26044	0.32264	0.09737	0.09737	0.09737	0.09737	0.09737	0.09737	0.09737	0.09737	0.03714	0.03714	0.03714	0.03714	0.03714	0.03714	0.03714	0.03714	0.09213	0.09213	0.09213	0.09213	0.09213	0.09213	0.09213	0.09213
mito_060_155	mito_060	1.99258	2.06633	1.26759	1	2.10388	2.02668	2.26467	2.10815	0.21966	0.22642	0.2131	0.18001	0.33275	0.31882	0.3416	0.33268	0.22794	0.23418	0.25728	0.20399	0.38067	0.3606	0.38908	0.38277	0.11393	0.11393	0.11393	0.11393	0.11393	0.11393	0.11393	0.11393	0.03429	0.03429	0.03429	0.03429	0.03429	0.03429	0.03429	0.03429	0.06773	0.06773	0.06773	0.06773	0.06773	0.06773	0.06773	0.06773
mito_070_114	mito_070	1.12943	1.17998	1.13209	1	1.13395	1.26683	1.41258	1.13463	0.11319	0.12671	0.19256	0.16785	0.1791	0.19239	0.2135	0.17585	0.12647	0.1307	0.22782	0.199	0.18994	0.2134	0.22442	0.18382	0.10736	0.10736	0.10736	0.10736	0.10736	0.10736	0.10736	0.10736	0.03323	0.03323	0.03323	0.03323	0.03323	0.03323	0.03323	0.03323	0.06742	0.06742	0.06742	0.06742	0.06742	0.06742	0.06742	0.06742
mito_080_1326	mito_080	2.24986	2.38123	1.50264	1	2.21516	2.25968	2.70226	2.78914	0.36179	0.36317	0.36474	0.24596	0.54836	0.55602	0.56252	0.60853	0.38297	0.41315	0.46544	0.33897	0.66658	0.66045	0.64178	0.66811	0.16109	0.16109	0.16109	0.16109	0.16109	0.16109	0.16109	0.16109	0.05014	0.05014	0.05014	0.05014	0.05014	0.05014	0.05014	0.05014	0.09774	0.09774	0.09774	0.09774	0.09774	0.09774	0.09774	0.09774
mito_090_1064	mito_090	1.53976	1.97199	1.53155	1.05013	2.19315	1.80538	2.59874	1	0.30611	0.37827	0.41033	0.28195	0.56592	0.4477	0.68102	0.2667	0.33104	0.45972	0.53985	0.36838	0.66717	0.57101	0.77427	0.33646	0.19431	0.19431	0.19431	0.19431	0.19431	0.19431	0.19431	0.19431	0.05645	0.05645	0.05645	0.05645	0.05645	0.05645	0.05645	0.05645	0.10817	0.10817	0.10817	0.10817	0.10817	0.10817	0.10817	0.10817
mito_100_645	mito_100	1.22849	1.21466	1.05178	1	1.23687	1.06123	1.58317	1.00727	0.19624	0.20322	0.24511	0.23003	0.27187	0.24329	0.35841	0.23591	0.22425	0.23435	0.30857	0.2963	0.34323	0.30011	0.3705	0.27527	0.16757	0.16757	0.16757	0.16757	0.16757	0.16757	0.16757	0.16757	0.0494	0.0494	0.0494	0.0494	0.0494	0.0494	0.0494	0.0494	0.0932	0.0932	0.0932	0.0932	0.0932	0.0932	0.0932	0.0932
mito_110_669	mito_110	1.30179	1.49438	1.25538	1	1.4698	1.61331	1.65599	1.21274	0.20894	0.24274	0.31253	0.24977	0.34298	0.35957	0.37137	0.2737	0.24454	0.28576	0.38668	0.34209	0.39977	0.42479	0.43995	0.34332	0.17041	0.17041	0.17041	0.17041	0.17041	0.17041	0.17041	0.17041	0.04952	0.04952	0.04952	0.04952	0.04952	0.04952	0.04952	0.04952	0.10009	0.10009	0.10009	0.10009	0.10009	0.10009	0.10009	0.10009
mito_120_631	mito_120	1.18774	1.05898	1.41845	1	1.01651	1.11582	1.47718	1.09233	0.27919	0.22445	0.48231	0.31598	0.30356	0.31974	0.43274	0.31375	0.30587	0.29329	0.67944	0.42516	0.38681	0.42164	0.48254	0.38434	0.21216	0.21216	0.21216	0.21216	0.21216	0.21216	0.21216	0.21216	0.06582	0.06582	0.06582	0.06582	0.06582	0.06582	0.06582	0.06582	0.12535	0.12535	0.12535	0.12535	0.12535	0.12535	0.12535	0.12535
mito_130_533	mito_130	1.26258	1.48601	1.16176	1	1.19971	1.71137	1.43405	1.41761	0.2147	0.23416	0.31469	0.2384	0.26814	0.39072	0.35398	0.342	0.25067	0.26158	0.40686	0.30477	0.33379	0.43904	0.42563	0.40166	0.16501	0.16501	0.16501	0.16501	0.16501	0.16501	0.16501	0.16501	0.04951	0.04951	0.04951	0.04951	0.04951	0.04951	0.04951	0.04951	0.09838	0.09838	0.09838	0.09838	0.09838	0.09838	0.09838	0.09838
mito_150_342	mito_150	1.42101	1.82055	1.30618	1	1.7441	1.68855	2.33725	1.63575	0.29846	0.37993	0.39963	0.312	0.49762	0.48576	0.63391	0.47486	0.35234	0.43599	0.52598	0.42998	0.61639	0.58539	0.79282	0.56263	0.21666	0.21666	0.21666	0.21666	0.21666	0.21666	0.21666	0.21666	0.06339	0.06339	0.06339	0.06339	0.06339	0.06339	0.06339	0.06339	0.11123	0.11123	0.11123	0.11123	0.11123	0.11123	0.11123	0.11123
mito_155_743	mito_155	1.30376	1.57164	1.36338	1	1.85409	1.73497	2.20816	1.55549	0.15367	0.19228	0.24571	0.19236	0.31222	0.29275	0.3899	0.25598	0.1638	0.20422	0.30385	0.2319	0.39477	0.32801	0.42538	0.30827	0.12353	0.12353	0.12353	0.12353	0.12353	0.12353	0.12353	0.12353	0.03633	0.03633	0.03633	0.03633	0.03633	0.03633	0.03633	0.03633	0.07048	0.07048	0.07048	0.07048	0.07048	0.07048	0.07048	0.07048
mito_160_87	mito_160	1.21347	1.33489	1.0457	1	1.39453	1.85371	1.81241	1.13531	0.27012	0.30506	0.35264	0.35588	0.42386	0.60525	0.56194	0.37017	0.31755	0.35662	0.46264	0.49633	0.55696	0.67874	0.71876	0.49022	0.2395	0.2395	0.2395	0.2395	0.2395	0.2395	0.2395	0.2395	0.06751	0.06751	0.06751	0.06751	0.06751	0.06751	0.06751	0.06751	0.12719	0.12719	0.12719	0.12719	0.12719	0.12719	0.12719	0.12719
mito_180_961	mito_180	1.99045	1.61436	1.74422	1	1.80462	1.5626	2.19981	6.52004	0.32981	0.29973	0.58585	0.42608	0.41295	0.35856	0.44081	1.37651	0.40084	0.35198	0.93162	0.88526	0.55343	0.51656	0.50203	1.21083	0.14699	0.14699	0.14699	0.14699	0.14699	0.14699	0.14699	0.14699	0.05078	0.05078	0.05078	0.05078	0.05078	0.05078	0.05078	0.05078	0.11427	0.11427	0.11427	0.11427	0.11427	0.11427	0.11427	0.11427
mito_190_78	mito_190	1.09602	1.25252	1.24979	1.23577	1.33886	1.32534	1.41337	1	0.17156	0.19552	0.31149	0.26518	0.29132	0.27273	0.29969	0.21893	0.19628	0.195	0.35628	0.31798	0.33192	0.31878	0.3695	0.25442	0.14877	0.14877	0.14877	0.14877	0.14877	0.14877	0.14877	0.14877	0.04611	0.04611	0.04611	0.04611	0.04611	0.04611	0.04611	0.04611	0.08649	0.08649	0.08649	0.08649	0.08649	0.08649	0.08649	0.08649
mito_195_660	mito_195	1.13004	1.35325	1.42618	1.30358	1.48747	1.58259	1.72211	1	0.14338	0.18468	0.33509	0.30205	0.26166	0.28239	0.32122	0.20983	0.15756	0.1973	0.35462	0.32364	0.30193	0.32573	0.36091	0.25852	0.11993	0.11993	0.11993	0.11993	0.11993	0.11993	0.11993	0.11993	0.04066	0.04066	0.04066	0.04066	0.04066	0.04066	0.04066	0.04066	0.08455	0.08455	0.08455	0.08455	0.08455	0.08455	0.08455	0.08455
mito_200_732	mito_200	1.4699	1.65213	1.29854	1	1.28071	1.4899	1.89364	1.41357	0.27092	0.30856	0.35722	0.28159	0.34001	0.37914	0.49152	0.38078	0.31355	0.36764	0.4698	0.38403	0.44134	0.51354	0.6046	0.46687	0.19927	0.19927	0.19927	0.19927	0.19927	0.19927	0.19927	0.19927	0.05794	0.05794	0.05794	0.05794	0.05794	0.05794	0.05794	0.05794	0.10937	0.10937	0.10937	0.10937	0.10937	0.10937	0.10937	0.10937
mito_210_895	mito_210	1.56457	1.71891	1.80852	1	1.42381	1.54332	1.82595	2.01809	0.309	0.34309	0.50595	0.29884	0.38587	0.41252	0.48218	0.53679	0.32996	0.42466	0.63683	0.41498	0.50032	0.52663	0.61213	0.67101	0.20176	0.20176	0.20176	0.20176	0.20176	0.20176	0.20176	0.20176	0.0594	0.0594	0.0594	0.0594	0.0594	0.0594	0.0594	0.0594	0.10941	0.10941	0.10941	0.10941	0.10941	0.10941	0.10941	0.10941
mito_220_782	mito_220	2.41358	2.80395	1	1.26613	2.63476	3.04226	3.10191	2.12245	0.36371	0.40738	0.23253	0.28203	0.5594	0.62723	0.65955	0.45864	0.42256	0.4527	0.3021	0.40514	0.64285	0.72879	0.76544	0.55133	0.15764	0.15764	0.15764	0.15764	0.15764	0.15764	0.15764	0.15764	0.04788	0.04788	0.04788	0.04788	0.04788	0.04788	0.04788	0.04788	0.088	0.088	0.088	0.088	0.088	0.088	0.088	0.088
mito_230_708	mito_230	1.21476	1.29468	1.34126	1	1.23362	1.27787	1.2921	1.62818	0.13055	0.13411	0.2203	0.15787	0.19706	0.21136	0.19984	0.24395	0.14541	0.15153	0.24895	0.19024	0.22297	0.24348	0.23642	0.2773	0.11089	0.11089	0.11089	0.11089	0.11089	0.11089	0.11089	0.11089	0.03368	0.03368	0.03368	0.03368	0.03368	0.03368	0.03368	0.03368	0.06226	0.06226	0.06226	0.06226	0.06226	0.06226	0.06226	0.06226
mito_240_428	mito_240	1.52168	1.69568	1.6779	1	1.51813	1.43464	1.95135	1.68635	0.30146	0.31812	0.46728	0.28289	0.40365	0.38483	0.52177	0.46884	0.31492	0.40409	0.55727	0.37056	0.5039	0.51512	0.62292	0.58006	0.19856	0.19856	0.19856	0.19856	0.19856	0.19856	0.19856	0.19856	0.05927	0.05927	0.05927	0.05927	0.05927	0.05927	0.05927	0.05927	0.11019	0.11019	0.11019	0.11019	0.11019	0.11019	0.11019	0.11019
NCU00001.1_63	NCU00001.2	1.04707	1.17231	1.08233	1.11287	1	1.24193	1.34941	1.85861	0.19555	0.22831	0.29025	0.30836	0.27359	0.35075	0.37187	0.47406	0.23103	0.25171	0.37759	0.40636	0.33076	0.42356	0.4792	0.53786	0.19661	0.19661	0.19661	0.19661	0.19661	0.19661	0.19661	0.19661	0.05599	0.05599	0.05599	0.05599	0.05599	0.05599	0.05599	0.05599	0.10685	0.10685	0.10685	0.10685	0.10685	0.10685	0.10685	0.10685
NCU00002.1_2	NCU00002.2	1.09569	1.08423	1.16525	1.16649	1.1296	1.31535	1.0192	1	0.1041	0.10979	0.16633	0.16846	0.16715	0.20055	0.15518	0.17114	0.11014	0.12442	0.1993	0.18121	0.1657	0.21221	0.17294	0.21352	0.09871	0.09871	0.09871	0.09871	0.09871	0.09871	0.09871	0.09871	0.03066	0.03066	0.03066	0.03066	0.03066	0.03066	0.03066	0.03066	0.06221	0.06221	0.06221	0.06221	0.06221	0.06221	0.06221	0.06221
3nc400_030_1680	NCU00005.2	1.3386	1.32493	1.18912	1	1.40141	1.30162	1.20385	1.399	0.14763	0.15138	0.20831	0.1735	0.23894	0.22555	0.1868	0.2195	0.1636	0.15769	0.24566	0.19356	0.25882	0.2443	0.23484	0.26393	0.11615	0.11615	0.11615	0.11615	0.11615	0.11615	0.11615	0.11615	0.03568	0.03568	0.03568	0.03568	0.03568	0.03568	0.03568	0.03568	0.06911	0.06911	0.06911	0.06911	0.06911	0.06911	0.06911	0.06911
3nc400_040_2470	NCU00006.2	1.31044	1.20577	1.58545	1.22486	1.10978	1	1.29692	1.23349	0.20335	0.18311	0.36643	0.28173	0.26495	0.24188	0.28512	0.27035	0.22065	0.21131	0.43619	0.31053	0.32835	0.29541	0.33231	0.32813	0.16415	0.16415	0.16415	0.16415	0.16415	0.16415	0.16415	0.16415	0.04921	0.04921	0.04921	0.04921	0.04921	0.04921	0.04921	0.04921	0.08985	0.08985	0.08985	0.08985	0.08985	0.08985	0.08985	0.08985
3nc400_050_2077	NCU00007.2	1.15841	1.0403	1.21599	1.27089	1	1.10528	1.10199	1.20805	0.1601	0.12462	0.23764	0.21269	0.16126	0.16493	0.17156	0.17558	0.18282	0.14796	0.25656	0.22914	0.1696	0.18793	0.18637	0.19232	0.09923	0.09923	0.09923	0.09923	0.09923	0.09923	0.09923	0.09923	0.03475	0.03475	0.03475	0.03475	0.03475	0.03475	0.03475	0.03475	0.07467	0.07467	0.07467	0.07467	0.07467	0.07467	0.07467	0.07467
3nc400_060_993	NCU00008.2	1.30305	1.14675	1.57795	1.34753	1.24872	1.25465	1.33896	1	0.2195	0.19611	0.4351	0.32614	0.29627	0.32556	0.30006	0.22712	0.24533	0.22856	0.57192	0.39162	0.31267	0.36911	0.35706	0.2838	0.14543	0.14543	0.14543	0.14543	0.14543	0.14543	0.14543	0.14543	0.05028	0.05028	0.05028	0.05028	0.05028	0.05028	0.05028	0.05028	0.10766	0.10766	0.10766	0.10766	0.10766	0.10766	0.10766	0.10766
3nc400_070_13	NCU00009.2	1.20426	1.42546	1.05667	1.24341	1	1.92308	1.02562	1.54961	0.20306	0.18908	0.20244	0.21421	0.29516	0.53639	0.20604	0.28107	0.20831	0.20185	0.22463	0.26018	0.40301	0.63437	0.26537	0.33286	0.10956	0.10956	0.10956	0.10956	0.10956	0.10956	0.10956	0.10956	0.04243	0.04243	0.04243	0.04243	0.04243	0.04243	0.04243	0.04243	0.10792	0.10792	0.10792	0.10792	0.10792	0.10792	0.10792	0.10792
3nc400_080_3027	NCU00010.2	1.36255	1.36443	1.16252	1.54995	1.30059	1.53797	1	3.41405	0.2652	0.22843	0.30835	0.35822	0.32016	0.43237	0.22849	0.67261	0.30235	0.26786	0.38561	0.45828	0.4244	0.57335	0.271	0.75812	0.15689	0.15689	0.15689	0.15689	0.15689	0.15689	0.15689	0.15689	0.05293	0.05293	0.05293	0.05293	0.05293	0.05293	0.05293	0.05293	0.11224	0.11224	0.11224	0.11224	0.11224	0.11224	0.11224	0.11224
3nc400_120_770	NCU00015.2	1.03349	1.08816	1.04487	1.1456	1	1.03444	1.11472	1.23113	0.11515	0.10917	0.16616	0.17667	0.16055	0.15758	0.16358	0.18893	0.11571	0.11913	0.17958	0.18684	0.18416	0.18942	0.20612	0.21441	0.10628	0.10628	0.10628	0.10628	0.10628	0.10628	0.10628	0.10628	0.03205	0.03205	0.03205	0.03205	0.03205	0.03205	0.03205	0.03205	0.06215	0.06215	0.06215	0.06215	0.06215	0.06215	0.06215	0.06215
3nc400_140_1899	NCU00018.2	1.94828	1.35841	1.93028	1.56381	1.82065	1	1.67634	1.54305	0.17958	0.13443	0.27001	0.22285	0.26655	0.1462	0.25012	0.2175	0.19028	0.14588	0.31159	0.26615	0.29336	0.17301	0.26289	0.26373	0.10104	0.10104	0.10104	0.10104	0.10104	0.10104	0.10104	0.10104	0.03014	0.03014	0.03014	0.03014	0.03014	0.03014	0.03014	0.03014	0.05908	0.05908	0.05908	0.05908	0.05908	0.05908	0.05908	0.05908
3nc400_170_2293	NCU00022.2	1.21218	1.16147	1.25656	1.1959	1.15812	1.52218	1	1.43856	0.13507	0.11032	0.17504	0.17702	0.29493	0.23525	0.14388	0.19448	0.15357	0.10588	0.2002	0.17814	0.37496	0.26143	0.17373	0.22421	0.08805	0.08805	0.08805	0.08805	0.08805	0.08805	0.08805	0.08805	0.02993	0.02993	0.02993	0.02993	0.02993	0.02993	0.02993	0.02993	0.06471	0.06471	0.06471	0.06471	0.06471	0.06471	0.06471	0.06471
3nc400_180_1524	NCU00023.2	1.14732	1	1.37077	1.33291	1.20195	1.06504	1.26514	1.23058	0.12297	0.10548	0.21914	0.20645	0.19274	0.17751	0.20778	0.20615	0.13385	0.12049	0.22871	0.23946	0.23091	0.18715	0.23039	0.24022	0.11112	0.11112	0.11112	0.11112	0.11112	0.11112	0.11112	0.11112	0.03336	0.03336	0.03336	0.03336	0.03336	0.03336	0.03336	0.03336	0.06563	0.06563	0.06563	0.06563	0.06563	0.06563	0.06563	0.06563
3nc400_190_409	NCU00024.2	1.38987	1.04732	1.1046	1.46246	1.2125	1.0094	1	1.78546	0.25811	0.18044	0.21899	0.29905	0.26529	0.22272	0.21599	0.34525	0.2773	0.1902	0.25605	0.32391	0.32443	0.26772	0.25963	0.39362	0.13035	0.13035	0.13035	0.13035	0.13035	0.13035	0.13035	0.13035	0.04492	0.04492	0.04492	0.04492	0.04492	0.04492	0.04492	0.04492	0.10354	0.10354	0.10354	0.10354	0.10354	0.10354	0.10354	0.10354
3nc400_200_887	NCU00025.2	1.17261	1.08929	1.23651	1.06142	1.11014	1.10891	1	1.30212	0.0925	0.08336	0.14354	0.12263	0.11729	0.13122	0.1122	0.15338	0.09502	0.09044	0.15511	0.13274	0.14792	0.14058	0.13128	0.16176	0.07978	0.07978	0.07978	0.07978	0.07978	0.07978	0.07978	0.07978	0.02379	0.02379	0.02379	0.02379	0.02379	0.02379	0.02379	0.02379	0.04662	0.04662	0.04662	0.04662	0.04662	0.04662	0.04662	0.04662
3nc400_210_458	NCU00026.2	1.08006	1	1.25411	1.08012	1.05981	1.42721	1.02872	1.63183	0.1385	0.12643	0.23731	0.20958	0.20542	0.25764	0.1992	0.31567	0.16354	0.14169	0.29989	0.26738	0.23505	0.2969	0.23618	0.32792	0.13409	0.13409	0.13409	0.13409	0.13409	0.13409	0.13409	0.13409	0.04029	0.04029	0.04029	0.04029	0.04029	0.04029	0.04029	0.04029	0.076	0.076	0.076	0.076	0.076	0.076	0.076	0.076
3nc400_230_592	NCU00028.2	1.12325	1.17253	1.17783	1	1.19702	1.25507	1.10119	1.11215	0.09052	0.09029	0.14704	0.13229	0.15049	0.1477	0.13374	0.14222	0.09788	0.10514	0.16244	0.1387	0.15913	0.17694	0.15959	0.14679	0.08594	0.08594	0.08594	0.08594	0.08594	0.08594	0.08594	0.08594	0.02579	0.02579	0.02579	0.02579	0.02579	0.02579	0.02579	0.02579	0.05077	0.05077	0.05077	0.05077	0.05077	0.05077	0.05077	0.05077
3nc400_270_1987	NCU00032.2	1.3695	1.0087	1.53468	1.23914	1.09029	1	1.21195	1.43699	0.26189	0.18765	0.36736	0.31048	0.28664	0.30463	0.3237	0.34699	0.28959	0.22275	0.4208	0.37442	0.38586	0.39872	0.38557	0.43468	0.16563	0.16563	0.16563	0.16563	0.16563	0.16563	0.16563	0.16563	0.05594	0.05594	0.05594	0.05594	0.05594	0.05594	0.05594	0.05594	0.1282	0.1282	0.1282	0.1282	0.1282	0.1282	0.1282	0.1282
3nc400_300_906	NCU00035.2	1.15422	1.0989	1.28636	1.02125	1.10773	1.43923	1	1.11199	0.14672	0.14216	0.24064	0.19713	0.22256	0.2835	0.19008	0.21254	0.16334	0.1459	0.29615	0.23419	0.27034	0.32815	0.22131	0.24361	0.13288	0.13288	0.13288	0.13288	0.13288	0.13288	0.13288	0.13288	0.04128	0.04128	0.04128	0.04128	0.04128	0.04128	0.04128	0.04128	0.07891	0.07891	0.07891	0.07891	0.07891	0.07891	0.07891	0.07891
3nc400_310_1881	NCU00037.2	1.19223	1.49962	1	1.36044	1.30357	1.74989	1.47039	1.47287	0.28223	0.42605	0.34081	0.45046	0.46024	0.76363	0.4851	0.49988	0.34657	0.50978	0.48381	0.58992	0.54664	0.97906	0.63481	0.68056	0.21968	0.21968	0.21968	0.21968	0.21968	0.21968	0.21968	0.21968	0.07205	0.07205	0.07205	0.07205	0.07205	0.07205	0.07205	0.07205	0.14488	0.14488	0.14488	0.14488	0.14488	0.14488	0.14488	0.14488
3nc400_320_1591	NCU00038.2	1.0098	1.7011	1	1.47088	1.14242	2.09429	1.95405	1.84542	0.3694	0.63658	0.32964	0.46371	0.43456	0.857	0.85918	0.74368	0.54046	0.59884	0.51566	0.62285	0.65222	1.35053	0.8952	0.72958	0.13257	0.13257	0.13257	0.13257	0.13257	0.13257	0.13257	0.13257	0.06283	0.06283	0.06283	0.06283	0.06283	0.06283	0.06283	0.06283	0.18322	0.18322	0.18322	0.18322	0.18322	0.18322	0.18322	0.18322
3nc400_340_1758	NCU00039.2	1.07435	1.0375	1.13732	1.02588	1.10142	1.10626	1	1.04206	0.10275	0.09699	0.17038	0.15347	0.16174	0.15712	0.14803	0.15579	0.11553	0.10651	0.19102	0.17148	0.17818	0.17312	0.15372	0.17197	0.10203	0.10203	0.10203	0.10203	0.10203	0.10203	0.10203	0.10203	0.03048	0.03048	0.03048	0.03048	0.03048	0.03048	0.03048	0.03048	0.05721	0.05721	0.05721	0.05721	0.05721	0.05721	0.05721	0.05721
3nc400_350_2309	NCU00040.2	1.34506	1.16523	1.6063	1.71662	1.09398	1.06077	1.52269	1	0.22008	0.19622	0.37104	0.37951	0.25599	0.24365	0.34654	0.22063	0.25737	0.2318	0.43852	0.43582	0.31733	0.31552	0.40449	0.28839	0.16371	0.16371	0.16371	0.16371	0.16371	0.16371	0.16371	0.16371	0.04991	0.04991	0.04991	0.04991	0.04991	0.04991	0.04991	0.04991	0.0965	0.0965	0.0965	0.0965	0.0965	0.0965	0.0965	0.0965
3nc400_360_161	NCU00041.2	1.14919	1.03569	1.06436	1.1122	1.03049	1.11632	1.18596	1	0.13838	0.11929	0.18447	0.18535	0.17052	0.18744	0.1902	0.16981	0.14626	0.14413	0.20148	0.20928	0.18628	0.21172	0.21501	0.20253	0.11768	0.11768	0.11768	0.11768	0.11768	0.11768	0.11768	0.11768	0.03593	0.03593	0.03593	0.03593	0.03593	0.03593	0.03593	0.03593	0.07178	0.07178	0.07178	0.07178	0.07178	0.07178	0.07178	0.07178
3nc400_370_612	NCU00042.2	1.21846	1.45459	1.02023	1.52318	1.25388	1.85932	1.12177	1	0.30369	0.34025	0.32765	0.45368	0.37914	0.62304	0.36857	0.31591	0.35061	0.42003	0.49546	0.63684	0.5115	0.76916	0.50361	0.43644	0.23607	0.23607	0.23607	0.23607	0.23607	0.23607	0.23607	0.23607	0.06928	0.06928	0.06928	0.06928	0.06928	0.06928	0.06928	0.06928	0.12634	0.12634	0.12634	0.12634	0.12634	0.12634	0.12634	0.12634
3nc400_380_105	NCU00043.2	1.30988	1	1.43287	1.44132	1.10229	1.09225	1.29203	1.25082	0.24601	0.20544	0.41806	0.44502	0.31131	0.31375	0.36226	0.34074	0.28788	0.24194	0.57771	0.55073	0.41892	0.40152	0.44139	0.44733	0.21113	0.21113	0.21113	0.21113	0.21113	0.21113	0.21113	0.21113	0.06199	0.06199	0.06199	0.06199	0.06199	0.06199	0.06199	0.06199	0.1122	0.1122	0.1122	0.1122	0.1122	0.1122	0.1122	0.1122
NCU00044.1_11	NCU00044.2	1.02118	1.19489	1	1.19273	1.05647	1.23778	1.015	1.20091	0.14325	0.17716	0.2201	0.24962	0.23376	0.30414	0.20709	0.24744	0.16925	0.19518	0.26642	0.30915	0.28925	0.36219	0.25997	0.29635	0.14713	0.14713	0.14713	0.14713	0.14713	0.14713	0.14713	0.14713	0.0451	0.0451	0.0451	0.0451	0.0451	0.0451	0.0451	0.0451	0.09565	0.09565	0.09565	0.09565	0.09565	0.09565	0.09565	0.09565
3nc400_390_3707	NCU00045.2	1.01156	1.86492	1	1.5299	1.15531	1.71106	1.4091	1.5733	0.35942	0.76463	0.4546	0.7196	0.50636	0.89687	0.69979	0.74586	0.50433	0.86922	0.76672	1.07054	0.77765	1.56058	1.14282	0.99164	0.30034	0.30034	0.30034	0.30034	0.30034	0.30034	0.30034	0.30034	0.10269	0.10269	0.10269	0.10269	0.10269	0.10269	0.10269	0.10269	0.20836	0.20836	0.20836	0.20836	0.20836	0.20836	0.20836	0.20836
3nc400_400_2349	NCU00046.2	1.14529	1.11514	1.03933	1.17179	1	1.31198	1.26274	2.59503	0.2709	0.24165	0.39704	0.37569	0.29028	0.3643	0.35215	0.68276	0.30991	0.27559	0.63039	0.54955	0.40948	0.50711	0.42367	0.73013	0.20274	0.20274	0.20274	0.20274	0.20274	0.20274	0.20274	0.20274	0.06599	0.06599	0.06599	0.06599	0.06599	0.06599	0.06599	0.06599	0.13099	0.13099	0.13099	0.13099	0.13099	0.13099	0.13099	0.13099
NCU00048.1_141	NCU00048.2	1.20958	1.10233	1.35543	1.26257	1	1.06345	1.03756	1.16604	0.1756	0.16383	0.30685	0.28411	0.23319	0.22114	0.22315	0.25155	0.20013	0.18051	0.34405	0.31271	0.26055	0.28413	0.25747	0.28722	0.15499	0.15499	0.15499	0.15499	0.15499	0.15499	0.15499	0.15499	0.04523	0.04523	0.04523	0.04523	0.04523	0.04523	0.04523	0.04523	0.08802	0.08802	0.08802	0.08802	0.08802	0.08802	0.08802	0.08802
3nc400_410_940	NCU00050.2	1.12416	1.14599	1.34912	1.41625	1.04953	1.05804	1.40062	1	0.17501	0.19264	0.288	0.35076	0.22892	0.22816	0.28709	0.21982	0.18985	0.22823	0.32497	0.38108	0.27535	0.29036	0.31823	0.26714	0.14602	0.14602	0.14602	0.14602	0.14602	0.14602	0.14602	0.14602	0.04585	0.04585	0.04585	0.04585	0.04585	0.04585	0.04585	0.04585	0.09381	0.09381	0.09381	0.09381	0.09381	0.09381	0.09381	0.09381
3nc400_420_203	NCU00051.2	1.1786	1.19017	1.33083	1.20176	1	1.19583	1.16496	1.22996	0.1823	0.1794	0.26829	0.23752	0.20635	0.24355	0.22024	0.2487	0.18713	0.19846	0.30069	0.28027	0.23681	0.29246	0.28548	0.32122	0.14281	0.14281	0.14281	0.14281	0.14281	0.14281	0.14281	0.14281	0.0435	0.0435	0.0435	0.0435	0.0435	0.0435	0.0435	0.0435	0.08445	0.08445	0.08445	0.08445	0.08445	0.08445	0.08445	0.08445
3nc400_430_1511	NCU00052.2	1.03493	1.34395	1.36405	1.73118	1.22354	1.62873	1.88237	1	0.15742	0.19378	0.29279	0.33151	0.25051	0.37998	0.35807	0.17879	0.1664	0.23077	0.34828	0.38629	0.3004	0.44737	0.39771	0.2251	0.12273	0.12273	0.12273	0.12273	0.12273	0.12273	0.12273	0.12273	0.04272	0.04272	0.04272	0.04272	0.04272	0.04272	0.04272	0.04272	0.09275	0.09275	0.09275	0.09275	0.09275	0.09275	0.09275	0.09275
3nc405_010_2415	NCU00054.2	1.47946	1.11471	1.46382	2.26166	1.36968	2.11878	1.16187	1	0.25783	0.22727	0.5164	0.65876	0.34902	0.79244	0.27831	0.24107	0.27893	0.25156	0.76284	0.82251	0.41057	0.93774	0.33689	0.30123	0.13866	0.13866	0.13866	0.13866	0.13866	0.13866	0.13866	0.13866	0.05248	0.05248	0.05248	0.05248	0.05248	0.05248	0.05248	0.05248	0.13153	0.13153	0.13153	0.13153	0.13153	0.13153	0.13153	0.13153
3nc407_020_1067	NCU00056.2	1.78409	1.46084	1.81497	1	1.60465	1.58242	1.34072	1.48428	0.17399	0.18116	0.32305	0.23989	0.23989	0.24428	0.20085	0.2428	0.18508	0.20701	0.35961	0.30112	0.26353	0.27637	0.23806	0.27746	0.1022	0.1022	0.1022	0.1022	0.1022	0.1022	0.1022	0.1022	0.03296	0.03296	0.03296	0.03296	0.03296	0.03296	0.03296	0.03296	0.06716	0.06716	0.06716	0.06716	0.06716	0.06716	0.06716	0.06716
3nc407_030_448	NCU00057.2	1.18829	1.13386	1.54442	1.32578	1	1.13725	1.09609	1.37776	0.23003	0.21949	0.39614	0.41628	0.25382	0.30121	0.26977	0.33052	0.24307	0.26972	0.53296	0.59092	0.3059	0.3472	0.31115	0.39297	0.17117	0.17117	0.17117	0.17117	0.17117	0.17117	0.17117	0.17117	0.05537	0.05537	0.05537	0.05537	0.05537	0.05537	0.05537	0.05537	0.11137	0.11137	0.11137	0.11137	0.11137	0.11137	0.11137	0.11137
3nc407_040_360	NCU00058.2a	1.22144	1.11139	1.81523	1.46329	1	1.05978	1.33483	1.12938	0.16293	0.15117	0.32629	0.2782	0.20324	0.20692	0.26127	0.22038	0.18129	0.16465	0.37537	0.31527	0.23543	0.26382	0.28207	0.25404	0.13626	0.13626	0.13626	0.13626	0.13626	0.13626	0.13626	0.13626	0.04102	0.04102	0.04102	0.04102	0.04102	0.04102	0.04102	0.04102	0.0772	0.0772	0.0772	0.0772	0.0772	0.0772	0.0772	0.0772
3nc407_050_3238	NCU00058.2b	1.19349	1.12009	1.23817	1.35531	1	1.03774	1.17518	1.12627	0.11726	0.10854	0.17885	0.19299	0.15251	0.15957	0.16678	0.15682	0.11722	0.11737	0.18652	0.22461	0.16619	0.17514	0.18706	0.17059	0.09999	0.09999	0.09999	0.09999	0.09999	0.09999	0.09999	0.09999	0.02958	0.02958	0.02958	0.02958	0.02958	0.02958	0.02958	0.02958	0.05857	0.05857	0.05857	0.05857	0.05857	0.05857	0.05857	0.05857
3nc407_060_2268	NCU00059.2	1.0588	1.07373	1.18612	1.35465	1	1.0186	1.1867	1.09206	0.06837	0.06465	0.11206	0.12155	0.09439	0.09963	0.10772	0.10025	0.06789	0.06527	0.11179	0.1295	0.0999	0.10512	0.112	0.10041	0.06348	0.06348	0.06348	0.06348	0.06348	0.06348	0.06348	0.06348	0.01938	0.01938	0.01938	0.01938	0.01938	0.01938	0.01938	0.01938	0.03731	0.03731	0.03731	0.03731	0.03731	0.03731	0.03731	0.03731
3nc407_070_935	NCU00060.2	1	1.07271	1.00755	1.37421	1.05362	1.48342	1.08228	2.1851	0.24105	0.29017	0.34961	0.42931	0.3482	0.70064	0.29934	0.58979	0.2924	0.33645	0.43958	0.55433	0.46337	1.01176	0.35355	0.67998	0.19018	0.19018	0.19018	0.19018	0.19018	0.19018	0.19018	0.19018	0.06732	0.06732	0.06732	0.06732	0.06732	0.06732	0.06732	0.06732	0.13505	0.13505	0.13505	0.13505	0.13505	0.13505	0.13505	0.13505
3nc415_010_748	NCU00061.2	1.06972	1.30652	1.46064	1.89621	1	1.13874	1.14146	1.26447	0.24451	0.32622	0.38421	0.50419	0.28745	0.36247	0.32856	0.38613	0.28789	0.4071	0.47673	0.59129	0.41812	0.50581	0.40056	0.47286	0.19672	0.19672	0.19672	0.19672	0.19672	0.19672	0.19672	0.19672	0.06363	0.06363	0.06363	0.06363	0.06363	0.06363	0.06363	0.06363	0.12997	0.12997	0.12997	0.12997	0.12997	0.12997	0.12997	0.12997
3nc415_040_2136	NCU00064.2	1.14845	1.14896	1.00556	1.35694	1	1.00995	1.06248	1.67615	0.11637	0.10897	0.14378	0.18797	0.15096	0.14448	0.14197	0.21792	0.12916	0.12116	0.16375	0.21274	0.16584	0.15927	0.16418	0.24586	0.09491	0.09491	0.09491	0.09491	0.09491	0.09491	0.09491	0.09491	0.02917	0.02917	0.02917	0.02917	0.02917	0.02917	0.02917	0.02917	0.06107	0.06107	0.06107	0.06107	0.06107	0.06107	0.06107	0.06107
3nc415_050_1816	NCU00065.2	1.23654	1.43221	1	1.15701	1.36713	1.4484	1.33337	1.51752	0.1155	0.12085	0.14081	0.15716	0.19703	0.21953	0.17289	0.2005	0.13083	0.13724	0.15708	0.17916	0.21658	0.22806	0.18816	0.21131	0.09213	0.09213	0.09213	0.09213	0.09213	0.09213	0.09213	0.09213	0.02878	0.02878	0.02878	0.02878	0.02878	0.02878	0.02878	0.02878	0.0571	0.0571	0.0571	0.0571	0.0571	0.0571	0.0571	0.0571
3nc415_060_2112	NCU00066.2	1.38312	1.28177	1.5472	1	1.09559	1.25412	1.4163	1.3871	0.28912	0.3516	0.50978	0.44973	0.33989	0.44328	0.4079	0.40944	0.32595	0.40342	0.65203	0.72291	0.47963	0.55419	0.48459	0.53349	0.20439	0.20439	0.20439	0.20439	0.20439	0.20439	0.20439	0.20439	0.06865	0.06865	0.06865	0.06865	0.06865	0.06865	0.06865	0.06865	0.14564	0.14564	0.14564	0.14564	0.14564	0.14564	0.14564	0.14564
3nc415_070_19	NCU00067.2	1.49601	1.18504	1.77509	1.38488	1.41572	1	1.52878	1.3599	0.23336	0.19885	0.459	0.37313	0.33912	0.24476	0.35422	0.31072	0.28368	0.2134	0.54307	0.41425	0.43736	0.30672	0.40095	0.35757	0.15044	0.15044	0.15044	0.15044	0.15044	0.15044	0.15044	0.15044	0.04953	0.04953	0.04953	0.04953	0.04953	0.04953	0.04953	0.04953	0.10011	0.10011	0.10011	0.10011	0.10011	0.10011	0.10011	0.10011
3nc415_080_3177	NCU00068.2	1.27854	1.06025	2.20107	1.80876	1.16353	1	1.26093	2.05553	0.24647	0.16775	0.80543	0.41444	0.25808	0.22821	0.27136	0.46939	0.26117	0.19499	0.91605	0.45503	0.32744	0.26972	0.34674	0.60316	0.12969	0.12969	0.12969	0.12969	0.12969	0.12969	0.12969	0.12969	0.04485	0.04485	0.04485	0.04485	0.04485	0.04485	0.04485	0.04485	0.10251	0.10251	0.10251	0.10251	0.10251	0.10251	0.10251	0.10251
3nc415_110_2226	NCU00070.2	1.15599	1.61699	1	1.56115	1.10792	1.26923	1.25867	1.46605	0.257	0.32851	0.32939	0.44892	0.33349	0.38418	0.36011	0.43936	0.31116	0.37918	0.47111	0.57564	0.43273	0.46453	0.46334	0.51858	0.22301	0.22301	0.22301	0.22301	0.22301	0.22301	0.22301	0.22301	0.06471	0.06471	0.06471	0.06471	0.06471	0.06471	0.06471	0.06471	0.12097	0.12097	0.12097	0.12097	0.12097	0.12097	0.12097	0.12097
3nc415_120_283	NCU00071.2	1.05263	1.0036	1.61221	1.1947	1.06649	1.36467	1	1.14036	0.20704	0.27683	0.49664	0.39069	0.25615	0.38481	0.20672	0.2769	0.21489	0.31822	0.54875	0.48172	0.29992	0.49707	0.22974	0.31547	0.09444	0.09444	0.09444	0.09444	0.09444	0.09444	0.09444	0.09444	0.0421	0.0421	0.0421	0.0421	0.0421	0.0421	0.0421	0.0421	0.12732	0.12732	0.12732	0.12732	0.12732	0.12732	0.12732	0.12732
3nc415_130_1049	NCU00072.2	1.11065	1.06698	1.23618	1.43269	1.11529	1	1.14765	1.17246	0.09038	0.08391	0.15011	0.16827	0.13625	0.1191	0.14103	0.13981	0.09324	0.0883	0.17229	0.19747	0.14601	0.13407	0.15501	0.16045	0.08141	0.08141	0.08141	0.08141	0.08141	0.08141	0.08141	0.08141	0.02536	0.02536	0.02536	0.02536	0.02536	0.02536	0.02536	0.02536	0.05024	0.05024	0.05024	0.05024	0.05024	0.05024	0.05024	0.05024
3nc415_140_670	NCU00073.2	1.19705	1.18901	1.22064	1.4585	1	1.15821	1.2526	1.41352	0.10915	0.11117	0.14992	0.18285	0.13196	0.15613	0.15124	0.17646	0.12318	0.11419	0.17167	0.19795	0.15917	0.16128	0.16988	0.19611	0.08496	0.08496	0.08496	0.08496	0.08496	0.08496	0.08496	0.08496	0.02708	0.02708	0.02708	0.02708	0.02708	0.02708	0.02708	0.02708	0.05487	0.05487	0.05487	0.05487	0.05487	0.05487	0.05487	0.05487
3nc415_150_103	NCU00074.2	1.15633	1.06824	1.14503	1.341	1	1.12527	1.06125	1.17424	0.09593	0.09159	0.13621	0.16304	0.13627	0.14743	0.13639	0.14807	0.10107	0.09755	0.16579	0.17665	0.16203	0.17973	0.14128	0.16295	0.08607	0.08607	0.08607	0.08607	0.08607	0.08607	0.08607	0.08607	0.02661	0.02661	0.02661	0.02661	0.02661	0.02661	0.02661	0.02661	0.05259	0.05259	0.05259	0.05259	0.05259	0.05259	0.05259	0.05259
3nc415_160_116	NCU00075.2	1.5985	1.52284	1.85955	2.13959	1.46	1.46224	1.8937	1	0.23346	0.27216	0.36722	0.42615	0.31343	0.34802	0.42403	0.2667	0.25374	0.2935	0.41415	0.4983	0.35972	0.42897	0.47452	0.35581	0.13717	0.13717	0.13717	0.13717	0.13717	0.13717	0.13717	0.13717	0.0471	0.0471	0.0471	0.0471	0.0471	0.0471	0.0471	0.0471	0.10646	0.10646	0.10646	0.10646	0.10646	0.10646	0.10646	0.10646
3nc415_240_928	NCU00083.2	1.32729	1.01011	1.58078	1.56856	1.03927	1	1.2595	1.20566	0.30691	0.27631	0.59004	0.62183	0.3344	0.35666	0.40217	0.38124	0.3788	0.3446	0.76544	0.73287	0.45768	0.55488	0.49951	0.52513	0.21591	0.21591	0.21591	0.21591	0.21591	0.21591	0.21591	0.21591	0.0722	0.0722	0.0722	0.0722	0.0722	0.0722	0.0722	0.0722	0.15195	0.15195	0.15195	0.15195	0.15195	0.15195	0.15195	0.15195
3nc420_010_1546	NCU00084.2	1.25491	1.08551	1.31489	1.14111	1	1.28015	1.02558	1.21493	0.11556	0.10296	0.18169	0.16012	0.13516	0.17654	0.14257	0.17238	0.12925	0.11039	0.19655	0.18372	0.15291	0.19334	0.16766	0.2003	0.0972	0.0972	0.0972	0.0972	0.0972	0.0972	0.0972	0.0972	0.02891	0.02891	0.02891	0.02891	0.02891	0.02891	0.02891	0.02891	0.05766	0.05766	0.05766	0.05766	0.05766	0.05766	0.05766	0.05766
3nc420_040_691	NCU00087.2	1	1.15616	1.04289	1.25094	1.06843	1.25641	1.17262	1.09414	0.06418	0.0711	0.10029	0.12008	0.09825	0.1184	0.10739	0.10033	0.0684	0.07874	0.10553	0.12776	0.11293	0.11768	0.11897	0.11269	0.06418	0.06418	0.06418	0.06418	0.06418	0.06418	0.06418	0.06418	0.01933	0.01933	0.01933	0.01933	0.01933	0.01933	0.01933	0.01933	0.03729	0.03729	0.03729	0.03729	0.03729	0.03729	0.03729	0.03729
3nc420_060_1630	NCU00089.2	1.13392	1.16646	1.11749	1.00463	1.10548	1.29931	1	1.17637	0.07827	0.07486	0.11558	0.10785	0.11105	0.13207	0.10561	0.12393	0.0777	0.08722	0.12854	0.12603	0.12732	0.14557	0.11307	0.12826	0.07014	0.07014	0.07014	0.07014	0.07014	0.07014	0.07014	0.07014	0.02096	0.02096	0.02096	0.02096	0.02096	0.02096	0.02096	0.02096	0.04189	0.04189	0.04189	0.04189	0.04189	0.04189	0.04189	0.04189
3nc420_070_1118	NCU00090.2	1.2842	1.29634	1.23926	1.51816	1.15411	1.53997	1.19074	1	0.15154	0.14251	0.20964	0.21911	0.17507	0.21992	0.17537	0.16856	0.15378	0.15818	0.21939	0.24662	0.18745	0.23645	0.21008	0.20575	0.0955	0.0955	0.0955	0.0955	0.0955	0.0955	0.0955	0.0955	0.03125	0.03125	0.03125	0.03125	0.03125	0.03125	0.03125	0.03125	0.06995	0.06995	0.06995	0.06995	0.06995	0.06995	0.06995	0.06995
3nc420_080_3499	NCU00091.2	1.13143	1.0333	1.16676	1.10591	1.06921	1	1.11915	1.24108	0.12239	0.11224	0.18642	0.17671	0.1662	0.1696	0.17681	0.1872	0.13089	0.13304	0.20535	0.20627	0.19707	0.19705	0.20252	0.21062	0.11327	0.11327	0.11327	0.11327	0.11327	0.11327	0.11327	0.11327	0.03401	0.03401	0.03401	0.03401	0.03401	0.03401	0.03401	0.03401	0.0637	0.0637	0.0637	0.0637	0.0637	0.0637	0.0637	0.0637
3nc420_090_541	NCU00092.2	1.06527	1.1564	1.049	1.26304	1.02496	1.26346	1.09308	1	0.1028	0.10862	0.13111	0.14812	0.13079	0.18015	0.13717	0.12621	0.10769	0.12744	0.13818	0.16347	0.1459	0.21899	0.15317	0.13756	0.08477	0.08477	0.08477	0.08477	0.08477	0.08477	0.08477	0.08477	0.02775	0.02775	0.02775	0.02775	0.02775	0.02775	0.02775	0.02775	0.05631	0.05631	0.05631	0.05631	0.05631	0.05631	0.05631	0.05631
3nc420_100_297	NCU00093.2	1.08768	1.06703	1.09331	1.02414	1.20601	1.17813	1	1.17145	0.12729	0.12407	0.19705	0.17255	0.20523	0.20285	0.18151	0.20509	0.13778	0.13002	0.22283	0.20825	0.23607	0.23093	0.20365	0.22593	0.12272	0.12272	0.12272	0.12272	0.12272	0.12272	0.12272	0.12272	0.0358	0.0358	0.0358	0.0358	0.0358	0.0358	0.0358	0.0358	0.07071	0.07071	0.07071	0.07071	0.07071	0.07071	0.07071	0.07071
3nc420_120_2880	NCU00095.2	1.12012	1.15594	1	1.3462	1.09771	1.02746	1.15833	1.25734	0.23382	0.24164	0.3296	0.36984	0.36683	0.45613	0.33231	0.43014	0.26425	0.25887	0.39481	0.44593	0.55831	0.63904	0.43846	0.5602	0.17915	0.17915	0.17915	0.17915	0.17915	0.17915	0.17915	0.17915	0.06711	0.06711	0.06711	0.06711	0.06711	0.06711	0.06711	0.06711	0.15608	0.15608	0.15608	0.15608	0.15608	0.15608	0.15608	0.15608
3nc420_160_2490	NCU00100.2	1.08014	1.27898	1.34002	1.65155	1	1.10249	1.09404	1.42848	0.19215	0.26976	0.31017	0.41563	0.21552	0.24893	0.2252	0.30453	0.2169	0.28386	0.35842	0.50577	0.2762	0.34344	0.26706	0.35607	0.13422	0.13422	0.13422	0.13422	0.13422	0.13422	0.13422	0.13422	0.04768	0.04768	0.04768	0.04768	0.04768	0.04768	0.04768	0.04768	0.11334	0.11334	0.11334	0.11334	0.11334	0.11334	0.11334	0.11334
3nc420_170_1414	NCU00101.2	1.29359	1.14626	1.32521	1.43018	1.23706	1	1.27619	1.12238	0.12381	0.11532	0.20013	0.21049	0.1967	0.15768	0.18361	0.16474	0.13274	0.12526	0.2116	0.21991	0.2057	0.17646	0.21194	0.19111	0.10372	0.10372	0.10372	0.10372	0.10372	0.10372	0.10372	0.10372	0.0312	0.0312	0.0312	0.0312	0.0312	0.0312	0.0312	0.0312	0.0611	0.0611	0.0611	0.0611	0.0611	0.0611	0.0611	0.0611
3nc420_180_829	NCU00102.2	1.27936	1.52719	1.20378	1.28231	1.44826	1.32729	1.35127	1	0.1376	0.16912	0.19933	0.21566	0.24486	0.22305	0.23232	0.19392	0.1436	0.18674	0.23489	0.24486	0.26844	0.23971	0.25779	0.23092	0.11311	0.11311	0.11311	0.11311	0.11311	0.11311	0.11311	0.11311	0.0356	0.0356	0.0356	0.0356	0.0356	0.0356	0.0356	0.0356	0.07037	0.07037	0.07037	0.07037	0.07037	0.07037	0.07037	0.07037
3nc420_200_2631	NCU00104.2	1.77616	4.00814	1	1.45545	1.94228	12.7163	1.73762	1.29178	0.74186	1.34539	0.57006	0.73045	0.82116	4.3742	0.86711	0.62462	1.19594	2.28408	1.28414	1.73888	1.2343	3.4428	1.59218	1.2456	0.3642	0.3642	0.3642	0.3642	0.3642	0.3642	0.3642	0.3642	0.10998	0.10998	0.10998	0.10998	0.10998	0.10998	0.10998	0.10998	0.19972	0.19972	0.19972	0.19972	0.19972	0.19972	0.19972	0.19972
3nc420_220_999	NCU00106.2	1.1406	1.14829	1.17524	1.14099	1.15285	1	1.42215	1.2221	0.11092	0.11305	0.17169	0.16634	0.16688	0.15289	0.21135	0.18378	0.11889	0.12764	0.20111	0.18029	0.18853	0.17531	0.2211	0.18953	0.10188	0.10188	0.10188	0.10188	0.10188	0.10188	0.10188	0.10188	0.03022	0.03022	0.03022	0.03022	0.03022	0.03022	0.03022	0.03022	0.0589	0.0589	0.0589	0.0589	0.0589	0.0589	0.0589	0.0589
3nc420_230_595	NCU00107.2	1.10866	1.07287	1.15787	1	1.04904	1.0643	1.02331	1.12975	0.05732	0.05447	0.08849	0.07601	0.08123	0.07838	0.07783	0.08193	0.05244	0.05791	0.09428	0.08183	0.08284	0.08241	0.0825	0.08971	0.05033	0.05033	0.05033	0.05033	0.05033	0.05033	0.05033	0.05033	0.01517	0.01517	0.01517	0.01517	0.01517	0.01517	0.01517	0.01517	0.03057	0.03057	0.03057	0.03057	0.03057	0.03057	0.03057	0.03057
3nc420_260_2096	NCU00110.2	1.22441	1.06579	1.17634	1	1.28327	1.21677	1.06816	1.12656	0.19132	0.17326	0.25537	0.21396	0.27733	0.24604	0.22863	0.24407	0.20358	0.1915	0.28875	0.2401	0.3297	0.30681	0.27483	0.28119	0.14919	0.14919	0.14919	0.14919	0.14919	0.14919	0.14919	0.14919	0.04599	0.04599	0.04599	0.04599	0.04599	0.04599	0.04599	0.04599	0.08944	0.08944	0.08944	0.08944	0.08944	0.08944	0.08944	0.08944
3nc420_270_302	NCU00111.2	1.80952	1.53731	2.00271	1.98356	1.63921	1	1.46124	1.10714	0.38015	0.44745	0.56486	0.60358	0.51831	0.39156	0.48136	0.54465	0.43421	0.54287	0.63987	0.64081	0.70161	0.62849	0.62103	0.91276	0.194	0.194	0.194	0.194	0.194	0.194	0.194	0.194	0.07167	0.07167	0.07167	0.07167	0.07167	0.07167	0.07167	0.07167	0.17004	0.17004	0.17004	0.17004	0.17004	0.17004	0.17004	0.17004
3nc420_290_2726	NCU00113.2a	1.31113	1.28167	1.49134	1.67825	1.21992	1.0238	1.43602	1	0.15066	0.1619	0.2269	0.27048	0.23286	0.20924	0.237	0.18113	0.16705	0.1849	0.25363	0.28307	0.24777	0.26341	0.26875	0.21324	0.10458	0.10458	0.10458	0.10458	0.10458	0.10458	0.10458	0.10458	0.03649	0.03649	0.03649	0.03649	0.03649	0.03649	0.03649	0.03649	0.08134	0.08134	0.08134	0.08134	0.08134	0.08134	0.08134	0.08134
3nc420_310_421	NCU00114.2	1.71172	1.44272	2.33856	1.91885	1.5856	1	2.00064	1.07348	0.35555	0.32807	0.69963	0.50548	0.43963	0.3247	0.56262	0.32369	0.37359	0.37815	0.92272	0.66813	0.56009	0.45377	0.56452	0.42694	0.1652	0.1652	0.1652	0.1652	0.1652	0.1652	0.1652	0.1652	0.06218	0.06218	0.06218	0.06218	0.06218	0.06218	0.06218	0.06218	0.15066	0.15066	0.15066	0.15066	0.15066	0.15066	0.15066	0.15066
3nc420_330_320	NCU00116.2	1.21446	1.2036	1.09856	1.46837	1.10159	1	1.08755	1.17764	0.17541	0.18023	0.26088	0.42566	0.20447	0.19209	0.20942	0.22626	0.18195	0.2007	0.30693	0.50475	0.23135	0.24073	0.2283	0.25638	0.10741	0.10741	0.10741	0.10741	0.10741	0.10741	0.10741	0.10741	0.04184	0.04184	0.04184	0.04184	0.04184	0.04184	0.04184	0.04184	0.10477	0.10477	0.10477	0.10477	0.10477	0.10477	0.10477	0.10477
3nc420_340_1634	NCU00117.2	1.01782	1.26825	1.29601	1.27752	1.062	1.065	1	1.3973	0.32009	0.34751	0.59251	0.5052	0.47301	0.52821	0.36803	0.46763	0.3833	0.40067	0.74802	0.59048	0.74919	0.92432	0.5203	0.69482	0.23266	0.23266	0.23266	0.23266	0.23266	0.23266	0.23266	0.23266	0.08731	0.08731	0.08731	0.08731	0.08731	0.08731	0.08731	0.08731	0.19946	0.19946	0.19946	0.19946	0.19946	0.19946	0.19946	0.19946
3nc420_370_3314	NCU00120.2	1.32669	1.22277	1.72539	1.40851	1.29915	1.02053	1.41458	1	0.16136	0.15095	0.29339	0.22789	0.21725	0.18801	0.25159	0.18525	0.17453	0.15412	0.32834	0.27007	0.26634	0.20384	0.27755	0.20474	0.12222	0.12222	0.12222	0.12222	0.12222	0.12222	0.12222	0.12222	0.03647	0.03647	0.03647	0.03647	0.03647	0.03647	0.03647	0.03647	0.06998	0.06998	0.06998	0.06998	0.06998	0.06998	0.06998	0.06998
3nc420_380_1495	NCU00121.2	1.35725	1.26835	1.40926	1.24615	1	1.19421	1.2201	1.05855	0.19181	0.167	0.28018	0.24126	0.30384	0.36799	0.2281	0.2011	0.19498	0.18282	0.30599	0.28977	0.40961	0.45385	0.26833	0.22786	0.11954	0.11954	0.11954	0.11954	0.11954	0.11954	0.11954	0.11954	0.04348	0.04348	0.04348	0.04348	0.04348	0.04348	0.04348	0.04348	0.10083	0.10083	0.10083	0.10083	0.10083	0.10083	0.10083	0.10083
3nc420_390_1121	NCU00122.2	1.49492	1.48656	1.17264	1.30874	1.31284	1	1.75111	1.05811	0.13907	0.1419	0.15099	0.17379	0.16851	0.13521	0.22847	0.14197	0.15219	0.14919	0.18508	0.21064	0.21104	0.15384	0.24156	0.1635	0.08957	0.08957	0.08957	0.08957	0.08957	0.08957	0.08957	0.08957	0.02781	0.02781	0.02781	0.02781	0.02781	0.02781	0.02781	0.02781	0.05856	0.05856	0.05856	0.05856	0.05856	0.05856	0.05856	0.05856
3nc420_400_537	NCU00123.2	1.25909	1.02964	1.45842	1	1.24516	1.30484	1.24581	1.11239	0.41879	0.34536	0.52635	0.36378	0.51874	0.73431	0.70498	0.47201	0.46038	0.42582	0.66119	0.51178	0.65968	1.28382	1.12143	0.64277	0.2348	0.2348	0.2348	0.2348	0.2348	0.2348	0.2348	0.2348	0.08801	0.08801	0.08801	0.08801	0.08801	0.08801	0.08801	0.08801	0.19737	0.19737	0.19737	0.19737	0.19737	0.19737	0.19737	0.19737
3nc420_410_4513	NCU00124.2	1.21324	1	1.05972	1.24724	1.28036	1.45713	1.13964	1.52595	0.2054	0.17567	0.25234	0.3133	0.30406	0.33091	0.25922	0.3424	0.23114	0.20197	0.32705	0.43693	0.34599	0.38355	0.32492	0.41886	0.1657	0.1657	0.1657	0.1657	0.1657	0.1657	0.1657	0.1657	0.04916	0.04916	0.04916	0.04916	0.04916	0.04916	0.04916	0.04916	0.0973	0.0973	0.0973	0.0973	0.0973	0.0973	0.0973	0.0973
3nc420_430_293	NCU00126.2	1.54691	2.38758	2.76027	3.69312	1.49667	10.7137	1.34959	1	0.56246	1.32807	1.09889	1.87371	0.63528	7.63932	0.60573	0.51251	2.29542	1.13703	2.36392	1.84121	2.51147	3.07958	3.07048	3.31227	0.18735	0.18735	0.18735	0.18735	0.18735	0.18735	0.18735	0.18735	0.13553	0.13553	0.13553	0.13553	0.13553	0.13553	0.13553	0.13553	0.38838	0.38838	0.38838	0.38838	0.38838	0.38838	0.38838	0.38838
3nc420_440_849	NCU00127.2	1.21503	1.03677	1.63775	1.6038	1.06712	1	1.22897	1.15227	0.18841	0.17311	0.35426	0.36064	0.31607	0.29867	0.281	0.26845	0.22694	0.19682	0.41887	0.40631	0.42005	0.4123	0.33707	0.32656	0.15667	0.15667	0.15667	0.15667	0.15667	0.15667	0.15667	0.15667	0.05045	0.05045	0.05045	0.05045	0.05045	0.05045	0.05045	0.05045	0.0999	0.0999	0.0999	0.0999	0.0999	0.0999	0.0999	0.0999
3nc425_030_1270	NCU00129.2	1.54079	1.46797	1.29043	1.58169	1.4346	1.12254	1.1868	1	0.36028	0.32825	0.34871	0.42133	0.50001	0.48802	0.38728	0.33683	0.40996	0.40235	0.44882	0.49381	0.71271	0.79756	0.52249	0.44338	0.18567	0.18567	0.18567	0.18567	0.18567	0.18567	0.18567	0.18567	0.06879	0.06879	0.06879	0.06879	0.06879	0.06879	0.06879	0.06879	0.15152	0.15152	0.15152	0.15152	0.15152	0.15152	0.15152	0.15152
3nc425_040_1297	NCU00130.2	5.91549	4.18996	7.84774	4.37776	5.73934	2.36278	6.42313	1	0.5639	0.46354	1.06358	0.62787	0.81284	0.36549	0.92134	0.15919	0.53975	0.48649	1.11093	0.68704	0.92237	0.43108	1.03249	0.18805	0.10131	0.10131	0.10131	0.10131	0.10131	0.10131	0.10131	0.10131	0.03048	0.03048	0.03048	0.03048	0.03048	0.03048	0.03048	0.03048	0.058	0.058	0.058	0.058	0.058	0.058	0.058	0.058
3nc425_060_563	NCU00132.2	1.05563	1.83485	1.31721	1.79258	1	1.31849	1.11908	1.32955	0.3792	0.57409	0.51021	0.66216	0.34837	0.46797	0.47078	0.47338	0.47239	0.65066	0.64345	0.82503	0.4978	0.64989	0.74458	0.66542	0.21488	0.21488	0.21488	0.21488	0.21488	0.21488	0.21488	0.21488	0.0852	0.0852	0.0852	0.0852	0.0852	0.0852	0.0852	0.0852	0.19036	0.19036	0.19036	0.19036	0.19036	0.19036	0.19036	0.19036
3nc425_090_658	NCU00135.2	1.64152	1.37714	1.98763	1.7251	1.31426	1	1.71084	1.07432	0.27566	0.24815	0.52371	0.43044	0.35168	0.27006	0.41485	0.2797	0.32893	0.28153	0.62607	0.50586	0.47076	0.36756	0.54328	0.35676	0.18525	0.18525	0.18525	0.18525	0.18525	0.18525	0.18525	0.18525	0.05473	0.05473	0.05473	0.05473	0.05473	0.05473	0.05473	0.05473	0.1049	0.1049	0.1049	0.1049	0.1049	0.1049	0.1049	0.1049
3nc425_120_2050	NCU00138.2	1.04655	1	1.03128	1.00911	1.03559	1.11307	1.03424	1.06418	0.05726	0.05346	0.0881	0.08542	0.08504	0.09319	0.09054	0.09334	0.0624	0.05742	0.09642	0.09399	0.09253	0.10083	0.09245	0.09046	0.0569	0.0569	0.0569	0.0569	0.0569	0.0569	0.0569	0.0569	0.01681	0.01681	0.01681	0.01681	0.01681	0.01681	0.01681	0.01681	0.03372	0.03372	0.03372	0.03372	0.03372	0.03372	0.03372	0.03372
3nc425_130_2317	NCU00142.2	1.91161	1.9425	2.32094	2.78276	1.45509	1.5614	2.10341	1	0.68878	0.57339	1.2854	1.19331	0.54839	0.55658	0.87292	0.43807	0.79799	0.75202	1.96506	1.47214	0.7126	0.80514	1.10539	0.75656	0.21661	0.21661	0.21661	0.21661	0.21661	0.21661	0.21661	0.21661	0.08543	0.08543	0.08543	0.08543	0.08543	0.08543	0.08543	0.08543	0.19383	0.19383	0.19383	0.19383	0.19383	0.19383	0.19383	0.19383
3nc425_150_1405	NCU00144.2	1.30395	2.20453	1.17475	1.65655	1.23566	4.42821	1	1.50227	0.28447	0.4057	0.33596	0.42738	0.31084	0.99874	0.31585	0.43576	0.34944	0.44765	0.45042	0.59086	0.37234	1.01136	0.45069	0.58691	0.18415	0.18415	0.18415	0.18415	0.18415	0.18415	0.18415	0.18415	0.0587	0.0587	0.0587	0.0587	0.0587	0.0587	0.0587	0.0587	0.11907	0.11907	0.11907	0.11907	0.11907	0.11907	0.11907	0.11907
3nc430_030_332	NCU00147.2	1.75753	1.34673	2.23481	1.86211	1.49951	1.46587	1.86646	1	0.30291	0.23582	0.58605	0.44509	0.35846	0.35079	0.4784	0.30475	0.32722	0.26108	0.76366	0.51771	0.43706	0.44091	0.60112	0.4262	0.15925	0.15925	0.15925	0.15925	0.15925	0.15925	0.15925	0.15925	0.05332	0.05332	0.05332	0.05332	0.05332	0.05332	0.05332	0.05332	0.10823	0.10823	0.10823	0.10823	0.10823	0.10823	0.10823	0.10823
3nc430_040_655	NCU00148.2	1.11108	1.01756	1.27218	1.0865	1.03343	1	1.07397	1.15585	0.08419	0.07774	0.13899	0.1122	0.10461	0.09533	0.11175	0.11382	0.08104	0.07917	0.13463	0.11997	0.1071	0.11789	0.10497	0.12493	0.06486	0.06486	0.06486	0.06486	0.06486	0.06486	0.06486	0.06486	0.02106	0.02106	0.02106	0.02106	0.02106	0.02106	0.02106	0.02106	0.04439	0.04439	0.04439	0.04439	0.04439	0.04439	0.04439	0.04439
3nc430_060_693	NCU00150.2	1.15767	1.11642	1.22151	1.20826	1.07613	1	1.24296	1.09775	0.06959	0.07085	0.11123	0.10705	0.10187	0.09451	0.11875	0.10515	0.07586	0.06979	0.11699	0.12453	0.10757	0.09877	0.12	0.11029	0.06263	0.06263	0.06263	0.06263	0.06263	0.06263	0.06263	0.06263	0.0189	0.0189	0.0189	0.0189	0.0189	0.0189	0.0189	0.0189	0.03876	0.03876	0.03876	0.03876	0.03876	0.03876	0.03876	0.03876
3nc430_080_3836	NCU00152.2	1.01613	1.28313	1	1.14532	1.06244	1.28933	1.26011	1.74876	0.17927	0.19036	0.24369	0.27731	0.22905	0.26849	0.26993	0.36237	0.18481	0.23142	0.2872	0.32391	0.29244	0.36348	0.31762	0.42221	0.15721	0.15721	0.15721	0.15721	0.15721	0.15721	0.15721	0.15721	0.04845	0.04845	0.04845	0.04845	0.04845	0.04845	0.04845	0.04845	0.09662	0.09662	0.09662	0.09662	0.09662	0.09662	0.09662	0.09662
3nc430_100_1516	NCU00154.2	1.06496	1.78411	1.14992	1.64911	1	1.28121	1.09511	1.3873	0.2066	0.28678	0.31126	0.36815	0.2412	0.2878	0.29559	0.36442	0.24182	0.31155	0.36362	0.4354	0.30029	0.35024	0.37117	0.44183	0.16469	0.16469	0.16469	0.16469	0.16469	0.16469	0.16469	0.16469	0.05391	0.05391	0.05391	0.05391	0.05391	0.05391	0.05391	0.05391	0.10645	0.10645	0.10645	0.10645	0.10645	0.10645	0.10645	0.10645
3nc430_110_2740	NCU00155.2	1.26459	1.22465	1.24001	1.51478	1.1782	1.71328	1.19127	1	0.11769	0.14118	0.18273	0.19939	0.17666	0.34421	0.16529	0.14531	0.12383	0.14568	0.22201	0.24666	0.18644	0.39771	0.18392	0.15551	0.08207	0.08207	0.08207	0.08207	0.08207	0.08207	0.08207	0.08207	0.02847	0.02847	0.02847	0.02847	0.02847	0.02847	0.02847	0.02847	0.06456	0.06456	0.06456	0.06456	0.06456	0.06456	0.06456	0.06456
3nc430_120_440	NCU00157.2	1.62434	1.34168	1	1.46937	1.51863	2.22788	1.47341	1.21101	0.28325	0.26226	0.29613	0.37773	0.38675	0.7569	0.29713	0.24362	0.28992	0.28403	0.4214	0.45465	0.44879	0.87657	0.32048	0.28502	0.10295	0.10295	0.10295	0.10295	0.10295	0.10295	0.10295	0.10295	0.04212	0.04212	0.04212	0.04212	0.04212	0.04212	0.04212	0.04212	0.11472	0.11472	0.11472	0.11472	0.11472	0.11472	0.11472	0.11472
3nc430_130_1059	NCU00158.2	1.17127	1.39099	1.22184	1.68124	1.22265	1.75254	1.06378	1	0.21732	0.34636	0.2606	0.38916	0.32614	0.59825	0.22351	0.23769	0.23881	0.45083	0.31287	0.45263	0.32298	0.60691	0.28636	0.319	0.13527	0.13527	0.13527	0.13527	0.13527	0.13527	0.13527	0.13527	0.04762	0.04762	0.04762	0.04762	0.04762	0.04762	0.04762	0.04762	0.11434	0.11434	0.11434	0.11434	0.11434	0.11434	0.11434	0.11434
3nc430_140_2	NCU00159.2	1.63732	1.34837	1.56933	1.77704	1.62734	2.31052	1.29807	1	0.55023	0.47426	0.76967	0.75863	0.61234	1.06441	0.41034	0.30392	0.60179	0.67839	1.18635	1.00981	0.64899	1.22036	0.51415	0.48138	0.142	0.142	0.142	0.142	0.142	0.142	0.142	0.142	0.07163	0.07163	0.07163	0.07163	0.07163	0.07163	0.07163	0.07163	0.24283	0.24283	0.24283	0.24283	0.24283	0.24283	0.24283	0.24283
3nc430_150_43	NCU00160.2	1.46436	1.04793	1.80685	1.50081	1.43716	1	1.46214	1.21106	0.30229	0.24575	0.53032	0.48195	0.42725	0.30341	0.41996	0.36649	0.35952	0.31371	0.64451	0.57865	0.55182	0.40483	0.51581	0.48695	0.21786	0.21786	0.21786	0.21786	0.21786	0.21786	0.21786	0.21786	0.06556	0.06556	0.06556	0.06556	0.06556	0.06556	0.06556	0.06556	0.12192	0.12192	0.12192	0.12192	0.12192	0.12192	0.12192	0.12192
3nc430_160_2609	NCU00161.2	1.07827	1.03609	1.31113	1.06051	1.15799	1.08056	1	1.13029	0.12444	0.11759	0.24155	0.18787	0.20893	0.20622	0.18026	0.18958	0.13251	0.13015	0.27124	0.22551	0.22549	0.23244	0.21521	0.23474	0.12338	0.12338	0.12338	0.12338	0.12338	0.12338	0.12338	0.12338	0.03651	0.03651	0.03651	0.03651	0.03651	0.03651	0.03651	0.03651	0.07244	0.07244	0.07244	0.07244	0.07244	0.07244	0.07244	0.07244
3nc430_170_1226	NCU00162.2	1.23976	1.3608	1.18368	1	1.35517	1.49157	1.28074	1.43645	0.10579	0.10593	0.15625	0.12948	0.15555	0.1745	0.1438	0.1609	0.10738	0.11661	0.15249	0.13824	0.18333	0.19583	0.17051	0.18466	0.08092	0.08092	0.08092	0.08092	0.08092	0.08092	0.08092	0.08092	0.02454	0.02454	0.02454	0.02454	0.02454	0.02454	0.02454	0.02454	0.04873	0.04873	0.04873	0.04873	0.04873	0.04873	0.04873	0.04873
3nc430_190_2598	NCU00164.2	1.15644	1.19268	1.14652	1.38536	1	1.04264	1.15424	1.18233	0.18997	0.16941	0.24392	0.26853	0.21114	0.21299	0.25818	0.24394	0.20573	0.20034	0.26186	0.30573	0.244	0.25978	0.33063	0.30059	0.13602	0.13602	0.13602	0.13602	0.13602	0.13602	0.13602	0.13602	0.04403	0.04403	0.04403	0.04403	0.04403	0.04403	0.04403	0.04403	0.09382	0.09382	0.09382	0.09382	0.09382	0.09382	0.09382	0.09382
3nc430_200_90	NCU00165.2a	4.19164	3.37065	3.34895	2.34737	2.9483	2.74468	1.01443	1	0.86668	0.89286	1.07001	1.00411	0.83007	0.78721	0.33872	0.3262	0.9126	1.14313	1.22427	1.41246	1.06232	1.02562	0.49446	0.53159	0.20058	0.20058	0.20058	0.20058	0.20058	0.20058	0.20058	0.20058	0.0669	0.0669	0.0669	0.0669	0.0669	0.0669	0.0669	0.0669	0.14208	0.14208	0.14208	0.14208	0.14208	0.14208	0.14208	0.14208
3nc430_220_139	NCU00166.2	1.30185	1.07183	1.11188	1.17433	1.02663	1.05286	1	1.02833	0.12705	0.10236	0.13723	0.1559	0.13651	0.14556	0.13125	0.14358	0.12689	0.11374	0.15873	0.16631	0.15827	0.1619	0.15485	0.15548	0.09111	0.09111	0.09111	0.09111	0.09111	0.09111	0.09111	0.09111	0.02864	0.02864	0.02864	0.02864	0.02864	0.02864	0.02864	0.02864	0.05726	0.05726	0.05726	0.05726	0.05726	0.05726	0.05726	0.05726
3nc430_230_1795	NCU00167.2	1	1.13003	1.01313	1.21607	1.09334	1.21326	1.00932	1.12396	0.12972	0.15037	0.18649	0.2288	0.20898	0.22774	0.20059	0.21702	0.14852	0.15856	0.23328	0.2871	0.24115	0.2587	0.24049	0.24844	0.13811	0.13811	0.13811	0.13811	0.13811	0.13811	0.13811	0.13811	0.04159	0.04159	0.04159	0.04159	0.04159	0.04159	0.04159	0.04159	0.07843	0.07843	0.07843	0.07843	0.07843	0.07843	0.07843	0.07843
3nc430_240_260	NCU00168.2	1.04984	1.10073	1.08695	1.1341	1	1.01806	1.14237	1.18068	0.09152	0.10136	0.143	0.14821	0.14179	0.15886	0.151	0.14957	0.09754	0.10998	0.16147	0.1744	0.15051	0.17971	0.17031	0.17635	0.08953	0.08953	0.08953	0.08953	0.08953	0.08953	0.08953	0.08953	0.02826	0.02826	0.02826	0.02826	0.02826	0.02826	0.02826	0.02826	0.05779	0.05779	0.05779	0.05779	0.05779	0.05779	0.05779	0.05779
3nc430_250_1699	NCU00169.2	1.76054	1.52824	1.73497	1.85915	1.41581	1.09535	1.73861	1	0.1772	0.16934	0.24812	0.27458	0.21632	0.18153	0.25413	0.14285	0.20007	0.17161	0.2723	0.28713	0.26715	0.2129	0.28044	0.17191	0.09879	0.09879	0.09879	0.09879	0.09879	0.09879	0.09879	0.09879	0.03217	0.03217	0.03217	0.03217	0.03217	0.03217	0.03217	0.03217	0.06733	0.06733	0.06733	0.06733	0.06733	0.06733	0.06733	0.06733
3nc435_010_945	NCU00171.2	1.11846	1.03147	1.10853	1.10878	1.08474	1.05591	1	1.16334	0.10475	0.09106	0.14438	0.14928	0.15063	0.14235	0.14384	0.15081	0.1099	0.09625	0.15711	0.15888	0.15696	0.16724	0.17687	0.16583	0.08439	0.08439	0.08439	0.08439	0.08439	0.08439	0.08439	0.08439	0.02792	0.02792	0.02792	0.02792	0.02792	0.02792	0.02792	0.02792	0.05777	0.05777	0.05777	0.05777	0.05777	0.05777	0.05777	0.05777
3nc435_020_2227	NCU00172.2	1.34824	1.48	1	1.5051	1.43846	1.47781	1.39301	1.5141	0.17996	0.16828	0.20155	0.26743	0.24185	0.24453	0.23532	0.24486	0.19923	0.18866	0.23716	0.2987	0.27232	0.27863	0.25507	0.2783	0.1125	0.1125	0.1125	0.1125	0.1125	0.1125	0.1125	0.1125	0.03663	0.03663	0.03663	0.03663	0.03663	0.03663	0.03663	0.03663	0.07464	0.07464	0.07464	0.07464	0.07464	0.07464	0.07464	0.07464
3nc435_030_661	NCU00173.2	1.17624	1.03966	1.21347	1	1.20218	1.03425	1.14443	1.18251	0.06276	0.06053	0.10406	0.09115	0.1019	0.08345	0.09531	0.09861	0.06464	0.06172	0.1063	0.09085	0.10855	0.10009	0.09939	0.10433	0.05676	0.05676	0.05676	0.05676	0.05676	0.05676	0.05676	0.05676	0.01697	0.01697	0.01697	0.01697	0.01697	0.01697	0.01697	0.01697	0.03416	0.03416	0.03416	0.03416	0.03416	0.03416	0.03416	0.03416
3nc435_060_488	NCU00175.2	3.75034	5.13852	1	1.4097	2.73148	4.70142	1.3038	7.46145	0.41442	0.52946	0.18125	0.29659	0.41865	0.71567	0.2123	1.13053	0.50896	0.57002	0.25175	0.40579	0.53679	0.78965	0.23684	1.10612	0.1107	0.1107	0.1107	0.1107	0.1107	0.1107	0.1107	0.1107	0.03497	0.03497	0.03497	0.03497	0.03497	0.03497	0.03497	0.03497	0.06964	0.06964	0.06964	0.06964	0.06964	0.06964	0.06964	0.06964
3nc435_080_2194	NCU00177.2	1.341	1.16718	1.44075	1.07118	1.36741	1.13214	1	1.06931	0.26417	0.22136	0.38694	0.28813	0.3613	0.29712	0.34103	0.32365	0.30013	0.26607	0.49754	0.38491	0.47692	0.3881	0.43423	0.38873	0.20699	0.20699	0.20699	0.20699	0.20699	0.20699	0.20699	0.20699	0.06094	0.06094	0.06094	0.06094	0.06094	0.06094	0.06094	0.06094	0.11471	0.11471	0.11471	0.11471	0.11471	0.11471	0.11471	0.11471
3nc435_090_106	NCU00178.2	1.22206	1.15978	1.43735	1.19632	1	1.09631	1.14805	1.22015	0.21484	0.18962	0.34772	0.29386	0.2533	0.26971	0.28318	0.28649	0.21641	0.21733	0.44547	0.34591	0.30782	0.33422	0.31624	0.35487	0.17362	0.17362	0.17362	0.17362	0.17362	0.17362	0.17362	0.17362	0.05043	0.05043	0.05043	0.05043	0.05043	0.05043	0.05043	0.05043	0.096	0.096	0.096	0.096	0.096	0.096	0.096	0.096
3nc435_100_1752	NCU00180.2	1.08775	1.04315	1.11654	1.08233	1.15063	1.16048	1	1.18706	0.13	0.11839	0.18612	0.18065	0.18604	0.19039	0.16535	0.20194	0.13204	0.12849	0.21129	0.21821	0.22298	0.21496	0.18606	0.22338	0.11445	0.11445	0.11445	0.11445	0.11445	0.11445	0.11445	0.11445	0.03474	0.03474	0.03474	0.03474	0.03474	0.03474	0.03474	0.03474	0.06818	0.06818	0.06818	0.06818	0.06818	0.06818	0.06818	0.06818
3nc435_120_1216	NCU00182.2	1.99045	2.50492	1	1.44461	2.01301	2.69791	2.06471	2.7246	0.34884	0.39868	0.24748	0.32118	0.44494	0.59316	0.44732	0.5856	0.41717	0.46333	0.30901	0.41516	0.5307	0.65744	0.5435	0.69391	0.16036	0.16036	0.16036	0.16036	0.16036	0.16036	0.16036	0.16036	0.04987	0.04987	0.04987	0.04987	0.04987	0.04987	0.04987	0.04987	0.09283	0.09283	0.09283	0.09283	0.09283	0.09283	0.09283	0.09283
3nc435_140_1015	NCU00184.2	1.13373	1.07835	1.10997	1	1.24116	1.13698	1.07444	1.1593	0.09283	0.08999	0.13666	0.12681	0.15912	0.13785	0.13508	0.14859	0.11114	0.09816	0.15325	0.13774	0.18508	0.15297	0.15539	0.15761	0.08692	0.08692	0.08692	0.08692	0.08692	0.08692	0.08692	0.08692	0.02631	0.02631	0.02631	0.02631	0.02631	0.02631	0.02631	0.02631	0.05265	0.05265	0.05265	0.05265	0.05265	0.05265	0.05265	0.05265
3nc435_160_499	NCU00186.2	1.07083	1.1157	1.10681	1	1.0996	1.20964	1.0323	1.21012	0.1121	0.11322	0.16833	0.15976	0.17223	0.17986	0.16721	0.19326	0.11983	0.12355	0.1967	0.18268	0.1918	0.20587	0.17884	0.21605	0.10652	0.10652	0.10652	0.10652	0.10652	0.10652	0.10652	0.10652	0.03214	0.03214	0.03214	0.03214	0.03214	0.03214	0.03214	0.03214	0.06551	0.06551	0.06551	0.06551	0.06551	0.06551	0.06551	0.06551
3nc435_170_873	NCU00187.2	1.07013	1.05245	1.09517	1.05971	1	1.09795	1.03784	1.08334	0.11322	0.11548	0.16248	0.17281	0.16231	0.17175	0.17118	0.17448	0.13474	0.12882	0.20165	0.18525	0.18752	0.20497	0.1959	0.19264	0.1132	0.1132	0.1132	0.1132	0.1132	0.1132	0.1132	0.1132	0.03415	0.03415	0.03415	0.03415	0.03415	0.03415	0.03415	0.03415	0.06409	0.06409	0.06409	0.06409	0.06409	0.06409	0.06409	0.06409
3nc435_210_959	NCU00193.2	1.02826	1.02011	1.25627	1	1.00562	1.07965	1.31453	1.23627	0.16153	0.17215	0.27221	0.21546	0.22484	0.25787	0.28732	0.31517	0.18156	0.1945	0.30037	0.2466	0.29559	0.30565	0.3445	0.36817	0.14171	0.14171	0.14171	0.14171	0.14171	0.14171	0.14171	0.14171	0.04894	0.04894	0.04894	0.04894	0.04894	0.04894	0.04894	0.04894	0.10627	0.10627	0.10627	0.10627	0.10627	0.10627	0.10627	0.10627
3nc435_220_824	NCU00194.2	2.33995	1.35564	2.08681	1.5838	1.95742	1	2.12182	1.70823	0.51425	0.41455	0.47696	0.46029	0.58196	0.39544	0.57236	0.60923	0.41972	0.68392	0.48027	0.62199	0.58672	0.74999	0.56125	0.81169	0.11934	0.11934	0.11934	0.11934	0.11934	0.11934	0.11934	0.11934	0.05564	0.05564	0.05564	0.05564	0.05564	0.05564	0.05564	0.05564	0.16398	0.16398	0.16398	0.16398	0.16398	0.16398	0.16398	0.16398
3nc435_230_1726	NCU00195.2	1.15048	1.06624	1.18306	1.00913	1.23401	1	1.27876	1.15317	0.15356	0.14406	0.24673	0.20441	0.22292	0.19925	0.25148	0.23413	0.1681	0.16157	0.28885	0.23575	0.29134	0.24608	0.27691	0.26246	0.14128	0.14128	0.14128	0.14128	0.14128	0.14128	0.14128	0.14128	0.04188	0.04188	0.04188	0.04188	0.04188	0.04188	0.04188	0.04188	0.08006	0.08006	0.08006	0.08006	0.08006	0.08006	0.08006	0.08006
3nc435_240_2788	NCU00196.2	1.01577	1.1752	1.07195	1.40756	1	1.17152	1.0947	1.68893	0.22117	0.24203	0.33008	0.38444	0.44539	0.40852	0.32984	0.47034	0.26806	0.25814	0.41447	0.41754	0.80068	0.51651	0.42469	0.57346	0.18244	0.18244	0.18244	0.18244	0.18244	0.18244	0.18244	0.18244	0.065	0.065	0.065	0.065	0.065	0.065	0.065	0.065	0.14302	0.14302	0.14302	0.14302	0.14302	0.14302	0.14302	0.14302
3nc440_010_29	NCU00198.2	1.37883	1.12316	1.37133	1.34469	1.34812	1.02328	1.45973	1	0.15318	0.13858	0.23673	0.23234	0.23534	0.19146	0.25815	0.18305	0.18101	0.14714	0.2882	0.2703	0.28597	0.20965	0.2984	0.21944	0.12481	0.12481	0.12481	0.12481	0.12481	0.12481	0.12481	0.12481	0.03766	0.03766	0.03766	0.03766	0.03766	0.03766	0.03766	0.03766	0.07303	0.07303	0.07303	0.07303	0.07303	0.07303	0.07303	0.07303
3nc440_020_5202	NCU00199.2	1.35697	1.18774	1.37317	1.11696	1.19301	1	1.29832	1.34862	0.16349	0.15333	0.24768	0.20674	0.22185	0.20031	0.22248	0.23759	0.17523	0.15382	0.28052	0.23788	0.27389	0.25393	0.25619	0.25206	0.12353	0.12353	0.12353	0.12353	0.12353	0.12353	0.12353	0.12353	0.0378	0.0378	0.0378	0.0378	0.0378	0.0378	0.0378	0.0378	0.07774	0.07774	0.07774	0.07774	0.07774	0.07774	0.07774	0.07774
3nc440_030_2124	NCU00200.2	1.21604	1.26871	1.29174	1.2979	1.22253	1	1.33451	1.10853	0.12855	0.12681	0.19987	0.20297	0.2031	0.15657	0.20717	0.17666	0.14329	0.15088	0.21833	0.23551	0.20198	0.19089	0.21028	0.20218	0.1098	0.1098	0.1098	0.1098	0.1098	0.1098	0.1098	0.1098	0.03245	0.03245	0.03245	0.03245	0.03245	0.03245	0.03245	0.03245	0.06295	0.06295	0.06295	0.06295	0.06295	0.06295	0.06295	0.06295
3nc440_040_942	NCU00201.2	1	2.89574	1.62735	2.41635	1.19603	1.07799	1.60614	1.9889	0.31268	0.88036	0.69099	0.88547	0.48324	0.62665	0.70433	0.87715	0.46019	0.97217	0.89624	0.97134	0.85765	1.46817	1.03539	1.10491	0.23657	0.23657	0.23657	0.23657	0.23657	0.23657	0.23657	0.23657	0.09508	0.09508	0.09508	0.09508	0.09508	0.09508	0.09508	0.09508	0.22325	0.22325	0.22325	0.22325	0.22325	0.22325	0.22325	0.22325
3nc440_050_1138	NCU00202.2	1.79092	1.31531	1.38951	1.38382	1.45903	1	1.84549	1.22588	0.31386	0.23646	0.33626	0.33437	0.35912	0.26979	0.42975	0.28086	0.3255	0.27998	0.42179	0.41685	0.45507	0.34554	0.47421	0.34353	0.1663	0.1663	0.1663	0.1663	0.1663	0.1663	0.1663	0.1663	0.05291	0.05291	0.05291	0.05291	0.05291	0.05291	0.05291	0.05291	0.10249	0.10249	0.10249	0.10249	0.10249	0.10249	0.10249	0.10249
3nc440_080_1284	NCU00206.2	7.86673	5.90959	12.2175	6.99661	4.27207	2.09948	4.82516	1	1.89017	1.63804	3.37551	2.26593	1.53738	0.77389	1.68781	0.36392	2.21164	2.19072	3.78796	3.01757	2.21936	1.16357	2.49405	0.64211	0.26106	0.26106	0.26106	0.26106	0.26106	0.26106	0.26106	0.26106	0.07465	0.07465	0.07465	0.07465	0.07465	0.07465	0.07465	0.07465	0.13643	0.13643	0.13643	0.13643	0.13643	0.13643	0.13643	0.13643
3nc440_090_893	NCU00207.2	1.0671	1.01228	1.17293	1	1.04765	1.0045	1.14535	1.22695	0.11104	0.11164	0.18766	0.15669	0.184	0.15693	0.17798	0.18664	0.12757	0.11166	0.20742	0.17191	0.2207	0.18445	0.1876	0.21061	0.10602	0.10602	0.10602	0.10602	0.10602	0.10602	0.10602	0.10602	0.03343	0.03343	0.03343	0.03343	0.03343	0.03343	0.03343	0.03343	0.06643	0.06643	0.06643	0.06643	0.06643	0.06643	0.06643	0.06643
3nc440_100_1406	NCU00208.2	1.61236	1.11354	1.60565	1.06686	1.2672	1	1.32855	1.46049	0.25664	0.22948	0.4317	0.39816	0.32744	0.27589	0.31858	0.38081	0.28267	0.28092	0.52082	0.62452	0.39297	0.35668	0.37187	0.40797	0.16836	0.16836	0.16836	0.16836	0.16836	0.16836	0.16836	0.16836	0.05535	0.05535	0.05535	0.05535	0.05535	0.05535	0.05535	0.05535	0.11195	0.11195	0.11195	0.11195	0.11195	0.11195	0.11195	0.11195
3nc440_110_2513	NCU00209.2	1.25606	1.19922	1	1.29568	1.29776	1.217	1.18073	1.91787	0.15188	0.14626	0.23791	0.2939	0.20925	0.20171	0.20477	0.32359	0.15982	0.15701	0.27495	0.33258	0.25734	0.23814	0.22103	0.33345	0.11295	0.11295	0.11295	0.11295	0.11295	0.11295	0.11295	0.11295	0.03763	0.03763	0.03763	0.03763	0.03763	0.03763	0.03763	0.03763	0.07956	0.07956	0.07956	0.07956	0.07956	0.07956	0.07956	0.07956
3nc440_130_28	NCU00211.2	1.78564	2.12236	1.8393	2.25169	1.92438	1.73893	2.21794	1	0.30804	0.48955	0.44719	0.5481	0.45991	0.47615	0.60349	0.35438	0.35502	0.55931	0.53373	0.63815	0.54638	0.58303	0.74706	0.54135	0.16101	0.16101	0.16101	0.16101	0.16101	0.16101	0.16101	0.16101	0.055	0.055	0.055	0.055	0.055	0.055	0.055	0.055	0.11695	0.11695	0.11695	0.11695	0.11695	0.11695	0.11695	0.11695
3nc440_160_2228	NCU00213.2	1.16098	1.16518	1.08434	1.2653	1.13948	1.06724	1.18089	1	0.16826	0.15975	0.23347	0.25348	0.23088	0.20358	0.24992	0.20858	0.17794	0.17597	0.25502	0.29205	0.26171	0.25389	0.32655	0.26585	0.14124	0.14124	0.14124	0.14124	0.14124	0.14124	0.14124	0.14124	0.04379	0.04379	0.04379	0.04379	0.04379	0.04379	0.04379	0.04379	0.08515	0.08515	0.08515	0.08515	0.08515	0.08515	0.08515	0.08515
3nc440_170_267	NCU00214.2	1.27951	1.11448	2.25448	1.37131	1.19376	1	1.32511	1.04017	0.27222	0.32899	0.70489	0.4789	0.38482	0.49359	0.38096	0.31751	0.3254	0.43906	0.72086	0.58322	0.53984	0.85566	0.48843	0.43986	0.20136	0.20136	0.20136	0.20136	0.20136	0.20136	0.20136	0.20136	0.07062	0.07062	0.07062	0.07062	0.07062	0.07062	0.07062	0.07062	0.14884	0.14884	0.14884	0.14884	0.14884	0.14884	0.14884	0.14884
3nc440_180_801	NCU00215.2	1.15344	1.03326	1.15098	1	1.17383	1.00524	1.03229	1.05984	0.1436	0.12678	0.2087	0.18935	0.21425	0.18592	0.21869	0.20119	0.15511	0.14352	0.25277	0.22309	0.24292	0.21338	0.24368	0.24438	0.12791	0.12791	0.12791	0.12791	0.12791	0.12791	0.12791	0.12791	0.03861	0.03861	0.03861	0.03861	0.03861	0.03861	0.03861	0.03861	0.07618	0.07618	0.07618	0.07618	0.07618	0.07618	0.07618	0.07618
3nc440_190_603	NCU00216.2	2.32689	1.86813	2.99014	2.22661	2.16756	1.42581	2.93075	1	0.19544	0.17924	0.37926	0.27875	0.30107	0.19735	0.3918	0.1526	0.21589	0.186	0.38664	0.32198	0.31705	0.22827	0.45875	0.17855	0.09059	0.09059	0.09059	0.09059	0.09059	0.09059	0.09059	0.09059	0.02782	0.02782	0.02782	0.02782	0.02782	0.02782	0.02782	0.02782	0.0573	0.0573	0.0573	0.0573	0.0573	0.0573	0.0573	0.0573
3nc440_230_5310	NCU00219.2	1.07293	1.0528	1.02873	1.10859	1.06736	1.0655	1	1.24116	0.15538	0.15863	0.21606	0.2326	0.24264	0.25771	0.21092	0.2663	0.17763	0.16807	0.27427	0.28766	0.30467	0.28045	0.26483	0.31587	0.15354	0.15354	0.15354	0.15354	0.15354	0.15354	0.15354	0.15354	0.0472	0.0472	0.0472	0.0472	0.0472	0.0472	0.0472	0.0472	0.08772	0.08772	0.08772	0.08772	0.08772	0.08772	0.08772	0.08772
3nc440_270_600	NCU00223.2	1.21733	1.00113	1.47196	1.13263	1.08709	1.02883	1.25415	1	0.21564	0.18333	0.36784	0.29063	0.30344	0.28938	0.34631	0.25467	0.23913	0.20988	0.45416	0.35802	0.38478	0.36502	0.43462	0.33567	0.19009	0.19009	0.19009	0.19009	0.19009	0.19009	0.19009	0.19009	0.0589	0.0589	0.0589	0.0589	0.0589	0.0589	0.0589	0.0589	0.11	0.11	0.11	0.11	0.11	0.11	0.11	0.11
3nc440_290_323	NCU00225.2	2.14686	1.5811	2.17661	1.89112	2.23045	1.11603	2.90476	1	0.18006	0.14402	0.26966	0.24303	0.30692	0.15401	0.36056	0.13301	0.18763	0.15822	0.32785	0.25713	0.31966	0.16668	0.39228	0.15295	0.09036	0.09036	0.09036	0.09036	0.09036	0.09036	0.09036	0.09036	0.02679	0.02679	0.02679	0.02679	0.02679	0.02679	0.02679	0.02679	0.05212	0.05212	0.05212	0.05212	0.05212	0.05212	0.05212	0.05212
3nc440_300_1773	NCU00226.2	1.22363	1.11348	1.19077	1	1.20485	1.1476	1.10674	1.31848	0.11222	0.11355	0.17575	0.15029	0.17466	0.16649	0.16296	0.19579	0.12901	0.12119	0.20033	0.16256	0.19724	0.18838	0.17749	0.21167	0.10308	0.10308	0.10308	0.10308	0.10308	0.10308	0.10308	0.10308	0.03064	0.03064	0.03064	0.03064	0.03064	0.03064	0.03064	0.03064	0.05781	0.05781	0.05781	0.05781	0.05781	0.05781	0.05781	0.05781
3nc440_340_2889	NCU00232.2	1.02459	1.04268	1	1.00767	1.17193	1.39811	1.03376	1.01229	0.18132	0.20658	0.2394	0.24281	0.27423	0.53161	0.27582	0.24711	0.19175	0.21954	0.2762	0.27783	0.32187	0.75558	0.34278	0.2917	0.14947	0.14947	0.14947	0.14947	0.14947	0.14947	0.14947	0.14947	0.05174	0.05174	0.05174	0.05174	0.05174	0.05174	0.05174	0.05174	0.10714	0.10714	0.10714	0.10714	0.10714	0.10714	0.10714	0.10714
3nc440_350_677	NCU00233.2	1.28722	1.30908	1.37323	1.36325	1.40842	1.5976	1	1.04376	0.18212	0.22282	0.28799	0.28023	0.30421	0.46839	0.24059	0.26455	0.18821	0.26309	0.32839	0.35277	0.34974	0.59174	0.35251	0.33055	0.12809	0.12809	0.12809	0.12809	0.12809	0.12809	0.12809	0.12809	0.0449	0.0449	0.0449	0.0449	0.0449	0.0449	0.0449	0.0449	0.10123	0.10123	0.10123	0.10123	0.10123	0.10123	0.10123	0.10123
3nc440_360_1519	NCU00234.2	1.05932	1	1.10488	1.50883	1.32961	1.45712	1.04726	1.08471	0.34674	0.50429	0.4346	0.77125	0.56782	0.78651	0.39544	0.44607	0.34713	0.94054	0.4632	0.94381	0.61701	0.98234	0.53464	0.65444	0.16323	0.16323	0.16323	0.16323	0.16323	0.16323	0.16323	0.16323	0.09041	0.09041	0.09041	0.09041	0.09041	0.09041	0.09041	0.09041	0.27663	0.27663	0.27663	0.27663	0.27663	0.27663	0.27663	0.27663
3nc440_370_2013	NCU00235.2a	1.18574	4.58383	1.99059	3.41941	1.35769	2.09137	1.71642	1	0.42791	2.41449	0.83098	1.51617	0.56524	0.94753	0.77941	0.55593	0.70736	2.4641	0.82291	1.2936	0.93795	1.72172	1.84586	1.49356	0.18457	0.18457	0.18457	0.18457	0.18457	0.18457	0.18457	0.18457	0.09505	0.09505	0.09505	0.09505	0.09505	0.09505	0.09505	0.09505	0.26361	0.26361	0.26361	0.26361	0.26361	0.26361	0.26361	0.26361
3nc440_380_2425	NCU00235.2b	1	1.10912	1.06988	1.07918	1.12566	1.17906	1.00173	1.22648	0.0846	0.09291	0.14383	0.13302	0.13613	0.14803	0.12627	0.14317	0.08813	0.09501	0.13665	0.15392	0.14966	0.15545	0.13871	0.16567	0.08528	0.08528	0.08528	0.08528	0.08528	0.08528	0.08528	0.08528	0.02588	0.02588	0.02588	0.02588	0.02588	0.02588	0.02588	0.02588	0.04982	0.04982	0.04982	0.04982	0.04982	0.04982	0.04982	0.04982
3nc440_390_352	NCU00236.2	1.29296	1.17922	1.84466	1.6446	1	1.06781	1.21212	1.23355	0.19587	0.17695	0.36105	0.32588	0.22046	0.22382	0.26082	0.26397	0.21695	0.20153	0.38362	0.36552	0.26771	0.28805	0.31891	0.31967	0.14577	0.14577	0.14577	0.14577	0.14577	0.14577	0.14577	0.14577	0.04471	0.04471	0.04471	0.04471	0.04471	0.04471	0.04471	0.04471	0.09137	0.09137	0.09137	0.09137	0.09137	0.09137	0.09137	0.09137
3nc440_420_5668	NCU00239.2	1.06485	1.1222	1.1083	1.39999	1	1.08515	1.08243	1.25976	0.13136	0.14171	0.18734	0.21886	0.21513	0.22855	0.17117	0.20467	0.15427	0.14922	0.20153	0.25642	0.23058	0.25595	0.2157	0.24306	0.11168	0.11168	0.11168	0.11168	0.11168	0.11168	0.11168	0.11168	0.03744	0.03744	0.03744	0.03744	0.03744	0.03744	0.03744	0.03744	0.08025	0.08025	0.08025	0.08025	0.08025	0.08025	0.08025	0.08025
3nc440_430_570	NCU00240.2	1.90445	1.66745	1	1.73588	2.07718	3.38491	2.32613	2.63629	0.3854	0.32241	0.25461	0.39806	0.4742	1.00829	0.45334	0.49359	0.32131	0.46449	0.42647	0.58583	0.38075	0.97413	0.40853	0.51448	0.06812	0.06812	0.06812	0.06812	0.06812	0.06812	0.06812	0.06812	0.0328	0.0328	0.0328	0.0328	0.0328	0.0328	0.0328	0.0328	0.13374	0.13374	0.13374	0.13374	0.13374	0.13374	0.13374	0.13374
3nc440_440_1153	NCU00241.2	2.37217	2.07671	1	1.87446	2.72472	3.74439	2.76326	3.08141	0.6526	0.54923	0.32755	0.5474	0.85891	1.48522	0.72545	0.75807	0.52173	1.04053	0.73753	1.13187	0.72162	1.46708	0.6141	0.78641	0.11467	0.11467	0.11467	0.11467	0.11467	0.11467	0.11467	0.11467	0.04896	0.04896	0.04896	0.04896	0.04896	0.04896	0.04896	0.04896	0.15572	0.15572	0.15572	0.15572	0.15572	0.15572	0.15572	0.15572
3nc440_450_913	NCU00242.2	1.12332	1.30826	1.13946	1.25512	1.12268	1.34599	1	1.32783	0.20318	0.24052	0.27651	0.33121	0.2578	0.31997	0.24327	0.31428	0.22278	0.26097	0.33529	0.45379	0.33265	0.37796	0.29639	0.37606	0.16783	0.16783	0.16783	0.16783	0.16783	0.16783	0.16783	0.16783	0.05247	0.05247	0.05247	0.05247	0.05247	0.05247	0.05247	0.05247	0.10721	0.10721	0.10721	0.10721	0.10721	0.10721	0.10721	0.10721
3nc440_460_535	NCU00243.2	1.37712	1.15404	1.52402	1.44446	1.33849	1	1.53497	1.05799	0.13897	0.12368	0.22074	0.23702	0.20013	0.15086	0.24093	0.17298	0.13626	0.13795	0.24781	0.27817	0.2219	0.16857	0.2716	0.19957	0.09878	0.09878	0.09878	0.09878	0.09878	0.09878	0.09878	0.09878	0.03176	0.03176	0.03176	0.03176	0.03176	0.03176	0.03176	0.03176	0.06585	0.06585	0.06585	0.06585	0.06585	0.06585	0.06585	0.06585
3nc440_470_763	NCU00244.2	1.07171	1.23429	1	1.23575	1.0518	1.17563	1.05655	1.26743	0.13307	0.15699	0.20148	0.28683	0.19953	0.23512	0.20864	0.24355	0.15475	0.176	0.24419	0.34111	0.24593	0.27245	0.24277	0.28086	0.13367	0.13367	0.13367	0.13367	0.13367	0.13367	0.13367	0.13367	0.04121	0.04121	0.04121	0.04121	0.04121	0.04121	0.04121	0.04121	0.07856	0.07856	0.07856	0.07856	0.07856	0.07856	0.07856	0.07856
3nc440_480_528	NCU00245.2	1.09922	1.00959	1.04727	1.0337	1.1418	1.0854	1	1.14957	0.2526	0.23903	0.3299	0.32344	0.343	0.32498	0.30315	0.34117	0.31688	0.28591	0.44689	0.42688	0.43627	0.42965	0.39027	0.44191	0.23788	0.23788	0.23788	0.23788	0.23788	0.23788	0.23788	0.23788	0.06982	0.06982	0.06982	0.06982	0.06982	0.06982	0.06982	0.06982	0.12867	0.12867	0.12867	0.12867	0.12867	0.12867	0.12867	0.12867
3nc440_490_682	NCU00246.2	1.41122	1.13285	1.59407	1.56993	1.28188	2.11206	1.17006	1	0.104	0.10841	0.19258	0.17429	0.1415	0.39596	0.11874	0.10253	0.11116	0.12343	0.2172	0.20023	0.14651	0.3871	0.13688	0.1246	0.05509	0.05509	0.05509	0.05509	0.05509	0.05509	0.05509	0.05509	0.02175	0.02175	0.02175	0.02175	0.02175	0.02175	0.02175	0.02175	0.06032	0.06032	0.06032	0.06032	0.06032	0.06032	0.06032	0.06032
3nc440_500_304	NCU00247.2	1.32757	1.22627	1	1.37248	1.1715	1.71144	1.22143	1.27938	0.12378	0.1166	0.15916	0.18303	0.15932	0.24577	0.15883	0.16867	0.13199	0.1156	0.17594	0.21002	0.17071	0.28512	0.17736	0.17987	0.08774	0.08774	0.08774	0.08774	0.08774	0.08774	0.08774	0.08774	0.02813	0.02813	0.02813	0.02813	0.02813	0.02813	0.02813	0.02813	0.05652	0.05652	0.05652	0.05652	0.05652	0.05652	0.05652	0.05652
3nc440_510_179	NCU00248.2	1.87991	1.53366	1	1.63185	1.7321	3.5872	1.08239	2.21405	0.70373	0.5832	0.43037	0.64082	0.69226	1.60081	0.35535	0.7326	0.66739	0.91398	0.90691	1.14727	0.63772	1.56137	0.45294	0.96899	0.1322	0.1322	0.1322	0.1322	0.1322	0.1322	0.1322	0.1322	0.06296	0.06296	0.06296	0.06296	0.06296	0.06296	0.06296	0.06296	0.19525	0.19525	0.19525	0.19525	0.19525	0.19525	0.19525	0.19525
3nc440_520_1961	NCU00249.2	1.22476	1.27924	1.19452	1.72058	1.12253	1.25814	1.23107	1	0.13109	0.14591	0.17619	0.2659	0.17248	0.19212	0.19088	0.18735	0.13677	0.15867	0.19543	0.25568	0.19593	0.21734	0.23141	0.21263	0.10206	0.10206	0.10206	0.10206	0.10206	0.10206	0.10206	0.10206	0.0325	0.0325	0.0325	0.0325	0.0325	0.0325	0.0325	0.0325	0.06741	0.06741	0.06741	0.06741	0.06741	0.06741	0.06741	0.06741
3nc440_530_138	NCU00250.2	1.19825	1.08579	1.29812	1.01214	1.18284	1.44356	1	1.09595	0.13217	0.11072	0.20223	0.16467	0.19434	0.22644	0.16471	0.17192	0.13137	0.12369	0.23266	0.18158	0.21157	0.24379	0.18906	0.20381	0.10668	0.10668	0.10668	0.10668	0.10668	0.10668	0.10668	0.10668	0.03168	0.03168	0.03168	0.03168	0.03168	0.03168	0.03168	0.03168	0.06452	0.06452	0.06452	0.06452	0.06452	0.06452	0.06452	0.06452
3nc440_540_2794	NCU00251.2	1.05312	1.06211	1.15479	1.041	1.06802	1.17229	1	1.1073	0.06524	0.06987	0.11165	0.1047	0.10571	0.10678	0.09811	0.11138	0.07273	0.07051	0.12123	0.10945	0.10946	0.11499	0.10942	0.11168	0.06615	0.06615	0.06615	0.06615	0.06615	0.06615	0.06615	0.06615	0.01987	0.01987	0.01987	0.01987	0.01987	0.01987	0.01987	0.01987	0.03846	0.03846	0.03846	0.03846	0.03846	0.03846	0.03846	0.03846
3nc440_570_44	NCU00254.2	1	1.00512	1.07446	1.04677	1.04474	1.04471	1.02299	1.15778	0.05449	0.05393	0.09327	0.08903	0.08575	0.08646	0.08546	0.09564	0.05518	0.05836	0.09075	0.09084	0.08668	0.08684	0.09103	0.10248	0.05703	0.05703	0.05703	0.05703	0.05703	0.05703	0.05703	0.05703	0.0174	0.0174	0.0174	0.0174	0.0174	0.0174	0.0174	0.0174	0.03351	0.03351	0.03351	0.03351	0.03351	0.03351	0.03351	0.03351
3nc440_580_453	NCU00255.2	1.0895	1.21331	1.14857	1.58248	1.02236	1.36147	1	1.23163	0.16707	0.20127	0.24677	0.32657	0.21979	0.31987	0.22095	0.29446	0.19985	0.21641	0.27714	0.38053	0.27157	0.40664	0.27622	0.32903	0.14178	0.14178	0.14178	0.14178	0.14178	0.14178	0.14178	0.14178	0.04702	0.04702	0.04702	0.04702	0.04702	0.04702	0.04702	0.04702	0.0968	0.0968	0.0968	0.0968	0.0968	0.0968	0.0968	0.0968
3nc440_610_535	NCU00258.2	1.82486	1.61167	1.92034	1.69727	2.22229	1.29383	2.50735	1	0.24344	0.24042	0.39264	0.32982	0.45138	0.28385	0.50609	0.21185	0.27537	0.26348	0.50673	0.43381	0.52509	0.31178	0.55159	0.27324	0.14569	0.14569	0.14569	0.14569	0.14569	0.14569	0.14569	0.14569	0.04326	0.04326	0.04326	0.04326	0.04326	0.04326	0.04326	0.04326	0.08187	0.08187	0.08187	0.08187	0.08187	0.08187	0.08187	0.08187
3nc440_640_1465	NCU00261.2	1.84816	1.56844	1.79428	2.07629	1.63342	1	1.89428	1.59123	0.21396	0.18271	0.26969	0.31326	0.39416	0.24294	0.25881	0.22813	0.20486	0.19755	0.28619	0.35104	0.4993	0.33511	0.2705	0.24759	0.08593	0.08593	0.08593	0.08593	0.08593	0.08593	0.08593	0.08593	0.03344	0.03344	0.03344	0.03344	0.03344	0.03344	0.03344	0.03344	0.08278	0.08278	0.08278	0.08278	0.08278	0.08278	0.08278	0.08278
3nc440_650_1012	NCU00262.2	1.06004	1.0898	1	1.15572	1.03101	1.1325	1.06341	1.11838	0.08799	0.08579	0.12393	0.14151	0.12747	0.1405	0.12222	0.13117	0.08747	0.09362	0.13306	0.14877	0.13867	0.15185	0.13875	0.1527	0.08247	0.08247	0.08247	0.08247	0.08247	0.08247	0.08247	0.08247	0.02466	0.02466	0.02466	0.02466	0.02466	0.02466	0.02466	0.02466	0.04862	0.04862	0.04862	0.04862	0.04862	0.04862	0.04862	0.04862
3nc440_660_2547	NCU00263.2	2.52094	3.17921	2.85459	4.45612	2.39404	2.3468	2.92708	1	0.50618	0.63691	0.86178	1.11234	0.61933	0.6539	0.81975	0.31828	0.55681	0.69835	1.09619	1.35986	0.75124	0.85569	1.04565	0.47848	0.1592	0.1592	0.1592	0.1592	0.1592	0.1592	0.1592	0.1592	0.05938	0.05938	0.05938	0.05938	0.05938	0.05938	0.05938	0.05938	0.14063	0.14063	0.14063	0.14063	0.14063	0.14063	0.14063	0.14063
NCU00266.1_44	NCU00266.2	1.00105	1.25437	1	1.3757	1.11456	1.37051	1.14711	1.3433	0.17663	0.23647	0.24511	0.3317	0.27978	0.38129	0.26173	0.31535	0.20365	0.26385	0.29482	0.38232	0.34056	0.42518	0.33508	0.38007	0.16729	0.16729	0.16729	0.16729	0.16729	0.16729	0.16729	0.16729	0.05262	0.05262	0.05262	0.05262	0.05262	0.05262	0.05262	0.05262	0.10724	0.10724	0.10724	0.10724	0.10724	0.10724	0.10724	0.10724
3nc440_710_850	NCU00268.2	1.18169	1.14317	1.00744	1.24372	1.14719	1.15807	1.10004	1	0.09357	0.09107	0.13929	0.14341	0.12766	0.12475	0.1274	0.11371	0.10918	0.09137	0.13314	0.14594	0.13385	0.13806	0.14914	0.13272	0.07074	0.07074	0.07074	0.07074	0.07074	0.07074	0.07074	0.07074	0.02388	0.02388	0.02388	0.02388	0.02388	0.02388	0.02388	0.02388	0.05218	0.05218	0.05218	0.05218	0.05218	0.05218	0.05218	0.05218
3nc440_730_1040	NCU00270.2	1.13065	1.17295	1.08817	1	1.12049	1.32323	1.08919	1.19367	0.0863	0.09037	0.13383	0.12186	0.12342	0.15026	0.12353	0.13759	0.09312	0.09492	0.13991	0.13118	0.14923	0.16788	0.14034	0.15324	0.07896	0.07896	0.07896	0.07896	0.07896	0.07896	0.07896	0.07896	0.0241	0.0241	0.0241	0.0241	0.0241	0.0241	0.0241	0.0241	0.04814	0.04814	0.04814	0.04814	0.04814	0.04814	0.04814	0.04814
3nc440_740_40	NCU00271.2	1.10888	1.00941	1.19078	1.03828	1.12593	1	1.02935	1.17535	0.08836	0.07689	0.12923	0.11914	0.12642	0.10679	0.11611	0.13248	0.08603	0.08295	0.14574	0.12816	0.14119	0.13416	0.12802	0.14605	0.07822	0.07822	0.07822	0.07822	0.07822	0.07822	0.07822	0.07822	0.02362	0.02362	0.02362	0.02362	0.02362	0.02362	0.02362	0.02362	0.04518	0.04518	0.04518	0.04518	0.04518	0.04518	0.04518	0.04518
3nc440_750_2652	NCU00272.2	1.11905	1.1144	1	1.08178	1.09832	1.13955	1.14064	1.06455	0.09079	0.08811	0.12032	0.13015	0.12617	0.13131	0.13346	0.12292	0.09199	0.08901	0.12631	0.14316	0.13561	0.13892	0.14894	0.13871	0.08051	0.08051	0.08051	0.08051	0.08051	0.08051	0.08051	0.08051	0.02432	0.02432	0.02432	0.02432	0.02432	0.02432	0.02432	0.02432	0.04689	0.04689	0.04689	0.04689	0.04689	0.04689	0.04689	0.04689
3nc440_760_5039	NCU00273.2	1.05778	1	1.0226	1.05405	1.09774	1.0122	1.05096	1.02862	0.10046	0.0974	0.14804	0.14729	0.15067	0.13901	0.1448	0.14298	0.10615	0.09928	0.16127	0.15914	0.16735	0.15663	0.17051	0.16669	0.09755	0.09755	0.09755	0.09755	0.09755	0.09755	0.09755	0.09755	0.02956	0.02956	0.02956	0.02956	0.02956	0.02956	0.02956	0.02956	0.05754	0.05754	0.05754	0.05754	0.05754	0.05754	0.05754	0.05754
3nc440_770_8534	NCU00274.2	1.08287	1.07828	1.15276	1.08949	1.10428	1.09309	1	1.0946	0.11646	0.11807	0.18103	0.16697	0.18015	0.17739	0.17359	0.18489	0.12782	0.1233	0.20466	0.1988	0.2046	0.19633	0.19302	0.20031	0.1125	0.1125	0.1125	0.1125	0.1125	0.1125	0.1125	0.1125	0.0335	0.0335	0.0335	0.0335	0.0335	0.0335	0.0335	0.0335	0.06546	0.06546	0.06546	0.06546	0.06546	0.06546	0.06546	0.06546
3nc440_780_942	NCU00275.2	1.12174	1.16162	1.08393	1.28949	1.09902	1.2883	1	1.31159	0.29763	0.34983	0.36936	0.47302	0.38653	0.67431	0.33802	0.43077	0.33166	0.45908	0.45575	0.59875	0.50129	1.05629	0.49279	0.604	0.20248	0.20248	0.20248	0.20248	0.20248	0.20248	0.20248	0.20248	0.07597	0.07597	0.07597	0.07597	0.07597	0.07597	0.07597	0.07597	0.17332	0.17332	0.17332	0.17332	0.17332	0.17332	0.17332	0.17332
3nc440_790_4195	NCU00276.2	1.02575	1.08263	1.14409	1.17253	1	1.21512	1.1058	1.08556	0.09055	0.10612	0.15707	0.16338	0.13313	0.19134	0.1455	0.14246	0.09117	0.10485	0.18203	0.18317	0.1491	0.19651	0.15248	0.15534	0.08522	0.08522	0.08522	0.08522	0.08522	0.08522	0.08522	0.08522	0.02745	0.02745	0.02745	0.02745	0.02745	0.02745	0.02745	0.02745	0.05917	0.05917	0.05917	0.05917	0.05917	0.05917	0.05917	0.05917
3nc440_820_1620	NCU00279.2	1.06063	1.0151	1.31827	1.09765	1	1.05958	1.00278	1.13433	0.10482	0.10936	0.19267	0.15405	0.15681	0.15188	0.14667	0.16802	0.12728	0.1133	0.2158	0.17832	0.17524	0.18192	0.16764	0.18831	0.1005	0.1005	0.1005	0.1005	0.1005	0.1005	0.1005	0.1005	0.03112	0.03112	0.03112	0.03112	0.03112	0.03112	0.03112	0.03112	0.05972	0.05972	0.05972	0.05972	0.05972	0.05972	0.05972	0.05972
3nc440_830_2734	NCU00280.2	1.058	1.15656	1	1.26033	1.06796	1.1681	1.13875	1.11274	0.08525	0.10064	0.13171	0.182	0.12539	0.14619	0.145	0.13949	0.09519	0.10191	0.13955	0.19583	0.15008	0.15831	0.15107	0.15805	0.08314	0.08314	0.08314	0.08314	0.08314	0.08314	0.08314	0.08314	0.02575	0.02575	0.02575	0.02575	0.02575	0.02575	0.02575	0.02575	0.05287	0.05287	0.05287	0.05287	0.05287	0.05287	0.05287	0.05287
3nc440_840_3692	NCU00281.2	1.18842	1.07908	1.12866	1.03914	1.24261	1.23629	1	1.14436	0.10598	0.10153	0.15425	0.14065	0.15607	0.15958	0.13941	0.15992	0.11106	0.09733	0.16959	0.16796	0.17724	0.17879	0.14838	0.17504	0.09157	0.09157	0.09157	0.09157	0.09157	0.09157	0.09157	0.09157	0.02754	0.02754	0.02754	0.02754	0.02754	0.02754	0.02754	0.02754	0.0556	0.0556	0.0556	0.0556	0.0556	0.0556	0.0556	0.0556
3nc440_850_2364	NCU00282.2	1.04263	1.14014	1.03647	1.11043	1.1308	1.35617	1	1.34542	0.18118	0.18697	0.27544	0.27762	0.29587	0.33941	0.25646	0.3262	0.21377	0.21931	0.32348	0.34248	0.36619	0.43812	0.30726	0.40661	0.18519	0.18519	0.18519	0.18519	0.18519	0.18519	0.18519	0.18519	0.0544	0.0544	0.0544	0.0544	0.0544	0.0544	0.0544	0.0544	0.10243	0.10243	0.10243	0.10243	0.10243	0.10243	0.10243	0.10243
3nc440_880_1501	NCU00285.2	2.21952	3.75596	1.91181	3.00547	1.73284	5.6296	1.03181	1	0.67426	0.89019	0.72136	1.04703	0.65732	1.77973	0.47052	0.52377	0.88834	1.00114	1.15821	1.28893	0.93228	1.90559	0.78118	1.33047	0.24186	0.24186	0.24186	0.24186	0.24186	0.24186	0.24186	0.24186	0.0844	0.0844	0.0844	0.0844	0.0844	0.0844	0.0844	0.0844	0.17889	0.17889	0.17889	0.17889	0.17889	0.17889	0.17889	0.17889
3nc442_030_1613	NCU00289.2	2.1461	2.12437	2.03472	1.37007	1.77319	4.01705	1.36673	1	0.41293	0.53433	0.75042	0.66141	0.44913	1.26453	0.35053	0.32137	0.51774	0.63871	0.95943	0.99607	0.53641	1.14887	0.53433	0.46785	0.13933	0.13933	0.13933	0.13933	0.13933	0.13933	0.13933	0.13933	0.06586	0.06586	0.06586	0.06586	0.06586	0.06586	0.06586	0.06586	0.19755	0.19755	0.19755	0.19755	0.19755	0.19755	0.19755	0.19755
3nc442_040_1832	NCU00290.2	1.95501	1.73273	1.8338	2.27882	1.32563	1	1.1394	1.08988	0.31639	0.24418	0.40529	0.44821	0.29756	0.22194	0.25587	0.2372	0.32979	0.26991	0.48247	0.49642	0.37806	0.28687	0.33182	0.31045	0.15099	0.15099	0.15099	0.15099	0.15099	0.15099	0.15099	0.15099	0.0461	0.0461	0.0461	0.0461	0.0461	0.0461	0.0461	0.0461	0.09449	0.09449	0.09449	0.09449	0.09449	0.09449	0.09449	0.09449
3nc442_050_369	NCU00291.2	1.06016	1.16759	1	1.09784	1.22122	1.2106	1.09479	1.28814	0.14117	0.15318	0.20259	0.21031	0.23035	0.23019	0.20633	0.24489	0.14707	0.1685	0.23297	0.23774	0.27787	0.27754	0.23978	0.27525	0.13507	0.13507	0.13507	0.13507	0.13507	0.13507	0.13507	0.13507	0.04003	0.04003	0.04003	0.04003	0.04003	0.04003	0.04003	0.04003	0.07712	0.07712	0.07712	0.07712	0.07712	0.07712	0.07712	0.07712
3nc442_060_1951	NCU00292.2	1.1762	1.10177	1.176	1	1.22973	1.12984	1.09162	1.24076	0.1569	0.14252	0.21847	0.19312	0.23882	0.21304	0.20962	0.23676	0.15845	0.14995	0.26914	0.23214	0.25778	0.25728	0.24662	0.27989	0.1344	0.1344	0.1344	0.1344	0.1344	0.1344	0.1344	0.1344	0.04002	0.04002	0.04002	0.04002	0.04002	0.04002	0.04002	0.04002	0.07801	0.07801	0.07801	0.07801	0.07801	0.07801	0.07801	0.07801
3nc442_080_449	NCU00294.2	1.60896	1.43515	1.94923	1.60998	1.93049	1.15313	2.14973	1	0.21237	0.19798	0.36159	0.31162	0.39065	0.23546	0.43654	0.21654	0.23659	0.24288	0.4518	0.39815	0.43912	0.28005	0.45815	0.24693	0.14145	0.14145	0.14145	0.14145	0.14145	0.14145	0.14145	0.14145	0.04236	0.04236	0.04236	0.04236	0.04236	0.04236	0.04236	0.04236	0.07971	0.07971	0.07971	0.07971	0.07971	0.07971	0.07971	0.07971
3nc442_090_433	NCU00295.2	1.46443	1.12527	1	1.20552	1.24126	1.0191	1.1983	1.46219	0.23827	0.16572	0.23968	0.25344	0.32245	0.34089	0.22394	0.2631	0.23882	0.19051	0.26968	0.28685	0.36578	0.48398	0.25436	0.30862	0.12672	0.12672	0.12672	0.12672	0.12672	0.12672	0.12672	0.12672	0.04511	0.04511	0.04511	0.04511	0.04511	0.04511	0.04511	0.04511	0.10502	0.10502	0.10502	0.10502	0.10502	0.10502	0.10502	0.10502
3nc442_100_1438	NCU00296.2	1.04995	1.09281	1	1.07139	1.00543	1.16957	1.01981	1.07776	0.12097	0.14998	0.1963	0.19328	0.1914	0.2958	0.1727	0.18286	0.13534	0.16509	0.22223	0.21661	0.20709	0.35307	0.19085	0.20475	0.11108	0.11108	0.11108	0.11108	0.11108	0.11108	0.11108	0.11108	0.03775	0.03775	0.03775	0.03775	0.03775	0.03775	0.03775	0.03775	0.079	0.079	0.079	0.079	0.079	0.079	0.079	0.079
3nc442_120_1323	NCU00298.2	1.24575	1.14508	1.33847	1	1.28886	1.18445	1.07755	1.23343	0.10701	0.09724	0.17195	0.12441	0.15261	0.14774	0.13958	0.15903	0.10776	0.10367	0.19486	0.14879	0.18128	0.17303	0.15518	0.17005	0.08579	0.08579	0.08579	0.08579	0.08579	0.08579	0.08579	0.08579	0.02581	0.02581	0.02581	0.02581	0.02581	0.02581	0.02581	0.02581	0.05144	0.05144	0.05144	0.05144	0.05144	0.05144	0.05144	0.05144
3nc442_130_658	NCU00299.2	1.30709	1.25506	1.40575	1.25035	1.22833	1.08346	1.35332	1	0.16638	0.18094	0.25798	0.23005	0.23451	0.23462	0.26324	0.20813	0.17635	0.21364	0.29068	0.26382	0.27276	0.29509	0.2817	0.25071	0.1215	0.1215	0.1215	0.1215	0.1215	0.1215	0.1215	0.1215	0.03985	0.03985	0.03985	0.03985	0.03985	0.03985	0.03985	0.03985	0.08714	0.08714	0.08714	0.08714	0.08714	0.08714	0.08714	0.08714
3nc442_140_354	NCU00300.2	1.04891	1.11953	1.04677	1.00154	1.13863	1.19802	1	1.21639	0.14373	0.14415	0.21443	0.19804	0.21136	0.23019	0.19688	0.2348	0.14997	0.15727	0.2383	0.23563	0.25736	0.26949	0.22268	0.26136	0.13787	0.13787	0.13787	0.13787	0.13787	0.13787	0.13787	0.13787	0.04123	0.04123	0.04123	0.04123	0.04123	0.04123	0.04123	0.04123	0.07627	0.07627	0.07627	0.07627	0.07627	0.07627	0.07627	0.07627
3nc442_160_763	NCU00302.2a	1.11369	1.05319	1.25316	1	1.1297	1.03313	1.05516	1.09365	0.07254	0.07052	0.12231	0.09927	0.10616	0.10041	0.10264	0.10648	0.0744	0.07364	0.1233	0.10886	0.11535	0.10883	0.11227	0.11427	0.06633	0.06633	0.06633	0.06633	0.06633	0.06633	0.06633	0.06633	0.02003	0.02003	0.02003	0.02003	0.02003	0.02003	0.02003	0.02003	0.03997	0.03997	0.03997	0.03997	0.03997	0.03997	0.03997	0.03997
3nc442_170_1668	NCU00302.2b	1.45463	1.23182	1.26244	1.54259	1.17564	1	1.36239	1.29719	0.29819	0.22612	0.45339	0.40607	0.32301	0.32448	0.38595	0.38807	0.31899	0.25054	0.61955	0.49506	0.37837	0.42214	0.42266	0.48484	0.1566	0.1566	0.1566	0.1566	0.1566	0.1566	0.1566	0.1566	0.0587	0.0587	0.0587	0.0587	0.0587	0.0587	0.0587	0.0587	0.13935	0.13935	0.13935	0.13935	0.13935	0.13935	0.13935	0.13935
3nc442_180_469	NCU00303.2	1.16835	1.13055	1.23305	1	1.25139	1.17014	1.1137	1.2076	0.07415	0.0768	0.12415	0.11186	0.13427	0.12384	0.12025	0.12188	0.08264	0.08481	0.13422	0.11599	0.1386	0.1326	0.14046	0.14397	0.07078	0.07078	0.07078	0.07078	0.07078	0.07078	0.07078	0.07078	0.02197	0.02197	0.02197	0.02197	0.02197	0.02197	0.02197	0.02197	0.04197	0.04197	0.04197	0.04197	0.04197	0.04197	0.04197	0.04197
3nc442_190_966	NCU00304.2	3.09492	2.41699	2.97609	2.64901	2.20349	2.16567	2.45981	1	0.40373	0.3601	0.58806	0.63207	0.44056	0.45566	0.49673	0.2082	0.43355	0.39864	0.65813	0.75784	0.52599	0.54746	0.5875	0.26637	0.13976	0.13976	0.13976	0.13976	0.13976	0.13976	0.13976	0.13976	0.04302	0.04302	0.04302	0.04302	0.04302	0.04302	0.04302	0.04302	0.08673	0.08673	0.08673	0.08673	0.08673	0.08673	0.08673	0.08673
3nc442_200_955	NCU00305.2	1.08587	1.00611	1.11455	1.02005	1.08913	1.01268	1	1.04182	0.10866	0.10402	0.17011	0.15482	0.16325	0.153	0.15607	0.16387	0.12087	0.10801	0.19575	0.18183	0.18013	0.1699	0.16941	0.18062	0.10459	0.10459	0.10459	0.10459	0.10459	0.10459	0.10459	0.10459	0.03162	0.03162	0.03162	0.03162	0.03162	0.03162	0.03162	0.03162	0.0636	0.0636	0.0636	0.0636	0.0636	0.0636	0.0636	0.0636
3nc442_210_840	NCU00306.2	1.12847	1.01878	1.1329	1.00033	1.18855	1.75047	1.01518	1	0.15337	0.20073	0.20662	0.20352	0.22544	0.5002	0.16561	0.18426	0.16831	0.2238	0.21511	0.21043	0.2601	0.58414	0.20244	0.22186	0.10307	0.10307	0.10307	0.10307	0.10307	0.10307	0.10307	0.10307	0.03775	0.03775	0.03775	0.03775	0.03775	0.03775	0.03775	0.03775	0.09008	0.09008	0.09008	0.09008	0.09008	0.09008	0.09008	0.09008
3nc442_230_1996	NCU00308.2	1.0677	1.05633	1.14193	1.12779	1.25212	1.2041	1	1.1125	0.12753	0.12889	0.19613	0.19132	0.20556	0.22176	0.17395	0.19259	0.13495	0.13624	0.2154	0.21641	0.24143	0.26852	0.19421	0.22184	0.11521	0.11521	0.11521	0.11521	0.11521	0.11521	0.11521	0.11521	0.03525	0.03525	0.03525	0.03525	0.03525	0.03525	0.03525	0.03525	0.07305	0.07305	0.07305	0.07305	0.07305	0.07305	0.07305	0.07305
3nc442_240_1377	NCU00309.2	2.1794	1.83371	3.28791	3.25618	1.87934	1.1296	2.5583	1	0.39205	0.33698	0.76572	0.78023	0.4744	0.28478	0.63217	0.25847	0.42761	0.40215	0.80848	0.86723	0.61248	0.41051	0.77814	0.34465	0.18087	0.18087	0.18087	0.18087	0.18087	0.18087	0.18087	0.18087	0.05366	0.05366	0.05366	0.05366	0.05366	0.05366	0.05366	0.05366	0.09984	0.09984	0.09984	0.09984	0.09984	0.09984	0.09984	0.09984
3nc442_260_1724	NCU00311.2	1.63994	1.38746	1.66925	1.46341	1.42902	1	1.59486	1.5124	0.18481	0.17374	0.27844	0.25623	0.25649	0.18109	0.27544	0.26774	0.21008	0.18982	0.3229	0.29109	0.29997	0.2217	0.30445	0.30419	0.12279	0.12279	0.12279	0.12279	0.12279	0.12279	0.12279	0.12279	0.03691	0.03691	0.03691	0.03691	0.03691	0.03691	0.03691	0.03691	0.07002	0.07002	0.07002	0.07002	0.07002	0.07002	0.07002	0.07002
3nc442_290_1047	NCU00313.2	1	1.08609	1.16746	1.07044	1.09484	1.588	1.21615	1.13958	0.19621	0.20876	0.27741	0.25977	0.28353	0.59747	0.45859	0.30033	0.20118	0.23085	0.3226	0.28546	0.32379	0.79472	0.66899	0.36125	0.13663	0.13663	0.13663	0.13663	0.13663	0.13663	0.13663	0.13663	0.05178	0.05178	0.05178	0.05178	0.05178	0.05178	0.05178	0.05178	0.1225	0.1225	0.1225	0.1225	0.1225	0.1225	0.1225	0.1225
3nc442_300_974	NCU00314.2	1.22318	1	1.20897	1.16561	1.80796	3.54227	1.12524	1.14692	0.51326	0.38216	0.53488	0.50717	0.91316	2.02881	0.62928	0.52311	0.78025	0.70918	0.85426	0.85837	1.38272	2.22119	1.16207	0.9111	0.28938	0.28938	0.28938	0.28938	0.28938	0.28938	0.28938	0.28938	0.10111	0.10111	0.10111	0.10111	0.10111	0.10111	0.10111	0.10111	0.20388	0.20388	0.20388	0.20388	0.20388	0.20388	0.20388	0.20388
3nc442_310_6	NCU00315.2	1.89566	1.84095	2.46108	2.01548	2.79874	1.62157	2.65914	1	0.29262	0.31615	0.55395	0.46075	0.61693	0.36987	0.60285	0.23784	0.30758	0.34457	0.62888	0.55572	0.73561	0.45318	0.70429	0.29979	0.15996	0.15996	0.15996	0.15996	0.15996	0.15996	0.15996	0.15996	0.04718	0.04718	0.04718	0.04718	0.04718	0.04718	0.04718	0.04718	0.09218	0.09218	0.09218	0.09218	0.09218	0.09218	0.09218	0.09218
3nc442_320_909	NCU00316.2	1.4844	1.17271	1.90041	1.46429	1.51715	1.15651	1.43985	1	0.16677	0.14774	0.30773	0.23304	0.24482	0.20225	0.24139	0.16882	0.18705	0.16371	0.31606	0.29091	0.2642	0.22584	0.28063	0.20149	0.1128	0.1128	0.1128	0.1128	0.1128	0.1128	0.1128	0.1128	0.03494	0.03494	0.03494	0.03494	0.03494	0.03494	0.03494	0.03494	0.06914	0.06914	0.06914	0.06914	0.06914	0.06914	0.06914	0.06914
3nc442_370_7312	NCU00320.2	1.43651	1.80303	1	1.51561	1.40377	1.66346	1.27497	2.29322	0.51844	0.60172	0.43798	0.59869	0.5876	0.78953	0.63866	1.35077	0.63793	0.73983	0.68585	0.86183	0.89343	1.2544	1.08155	1.68841	0.29415	0.29415	0.29415	0.29415	0.29415	0.29415	0.29415	0.29415	0.10141	0.10141	0.10141	0.10141	0.10141	0.10141	0.10141	0.10141	0.2089	0.2089	0.2089	0.2089	0.2089	0.2089	0.2089	0.2089
3nc442_380_1978	NCU00321.2	1.72689	1.25846	1.48	1.35613	1.24724	1	1.27449	1.00553	0.19765	0.14351	0.23639	0.22982	0.22188	0.18463	0.20875	0.17236	0.20514	0.16012	0.27185	0.26019	0.27059	0.20992	0.25412	0.19914	0.11661	0.11661	0.11661	0.11661	0.11661	0.11661	0.11661	0.11661	0.03585	0.03585	0.03585	0.03585	0.03585	0.03585	0.03585	0.03585	0.07476	0.07476	0.07476	0.07476	0.07476	0.07476	0.07476	0.07476
3nc442_390_272	NCU00322.2	4.99722	3.96581	4.28471	4.85882	2.61162	2.56552	1	1.67451	0.96118	0.76582	1.11174	1.25742	0.71785	0.68667	0.28773	0.47745	1.04662	0.87416	1.3004	1.4371	0.92753	0.9209	0.41714	0.66688	0.20101	0.20101	0.20101	0.20101	0.20101	0.20101	0.20101	0.20101	0.05961	0.05961	0.05961	0.05961	0.05961	0.05961	0.05961	0.05961	0.11135	0.11135	0.11135	0.11135	0.11135	0.11135	0.11135	0.11135
3nc442_400_2255	NCU00324.2	1.12845	1.02395	1.17481	1.05186	1.18414	1.04935	1	1.09865	0.13104	0.11928	0.18796	0.169	0.18749	0.1736	0.16751	0.19487	0.13503	0.12254	0.22076	0.19715	0.22114	0.20325	0.18321	0.2125	0.11674	0.11674	0.11674	0.11674	0.11674	0.11674	0.11674	0.11674	0.03489	0.03489	0.03489	0.03489	0.03489	0.03489	0.03489	0.03489	0.06791	0.06791	0.06791	0.06791	0.06791	0.06791	0.06791	0.06791
3nc442_420_748	NCU00326.2	2.44099	1.99954	3.37499	2.50741	2.57241	1.26625	3.30812	1	0.29662	0.28546	0.57171	0.46737	0.50112	0.25879	0.61387	0.20329	0.33946	0.31479	0.70204	0.53962	0.59762	0.30758	0.70471	0.25379	0.13428	0.13428	0.13428	0.13428	0.13428	0.13428	0.13428	0.13428	0.04073	0.04073	0.04073	0.04073	0.04073	0.04073	0.04073	0.04073	0.07686	0.07686	0.07686	0.07686	0.07686	0.07686	0.07686	0.07686
3nc442_450_1304	NCU00330.2	1.08735	1.34143	1	1.18846	1.1911	1.5895	1.13238	1.38498	0.18122	0.21021	0.23654	0.27189	0.26615	0.33807	0.2526	0.29586	0.20161	0.24545	0.28761	0.3264	0.30164	0.39143	0.31864	0.37178	0.1612	0.1612	0.1612	0.1612	0.1612	0.1612	0.1612	0.1612	0.04823	0.04823	0.04823	0.04823	0.04823	0.04823	0.04823	0.04823	0.09623	0.09623	0.09623	0.09623	0.09623	0.09623	0.09623	0.09623
3nc442_460_1955	NCU00331.2	1.14327	1.33488	1.11785	1.30486	1.00299	1.42733	1	1.49629	0.12226	0.12921	0.17483	0.19161	0.15169	0.20038	0.14896	0.21953	0.13393	0.14568	0.19469	0.22093	0.15853	0.23311	0.16263	0.23993	0.10126	0.10126	0.10126	0.10126	0.10126	0.10126	0.10126	0.10126	0.03097	0.03097	0.03097	0.03097	0.03097	0.03097	0.03097	0.03097	0.06392	0.06392	0.06392	0.06392	0.06392	0.06392	0.06392	0.06392
3nc442_500_691	NCU00335.2	1.0497	1.02088	1	1.16264	1.01903	1.07532	1.06088	1.09136	0.09086	0.08171	0.13389	0.14516	0.12571	0.13023	0.13218	0.14312	0.09063	0.0902	0.13996	0.15716	0.1507	0.14282	0.14322	0.15203	0.08626	0.08626	0.08626	0.08626	0.08626	0.08626	0.08626	0.08626	0.02561	0.02561	0.02561	0.02561	0.02561	0.02561	0.02561	0.02561	0.05232	0.05232	0.05232	0.05232	0.05232	0.05232	0.05232	0.05232
3nc442_510_4883	NCU00336.2	1.28903	1.25393	1	3.34701	1.22875	1.7315	1.50839	1.13259	0.34106	0.40044	0.40949	1.39877	0.36267	0.6367	0.39366	0.32195	0.43637	0.44581	0.66166	1.44328	0.50712	0.92806	0.49149	0.36653	0.13733	0.13733	0.13733	0.13733	0.13733	0.13733	0.13733	0.13733	0.06031	0.06031	0.06031	0.06031	0.06031	0.06031	0.06031	0.06031	0.16674	0.16674	0.16674	0.16674	0.16674	0.16674	0.16674	0.16674
3nc442_550_1875	NCU00340.2	1.11433	1.15089	1.01477	1.23493	1.0534	1	1.18999	1.31464	0.12485	0.11094	0.15684	0.17087	0.14342	0.14023	0.16689	0.16895	0.12387	0.1216	0.19671	0.19438	0.16395	0.15365	0.16431	0.19289	0.08894	0.08894	0.08894	0.08894	0.08894	0.08894	0.08894	0.08894	0.02951	0.02951	0.02951	0.02951	0.02951	0.02951	0.02951	0.02951	0.06235	0.06235	0.06235	0.06235	0.06235	0.06235	0.06235	0.06235
3nc442_570_2044	NCU00344.2	1.04373	1.08812	1.01424	1.28739	1.03934	1.59368	1.11918	1	0.26448	0.3071	0.35592	0.4424	0.33211	0.73755	0.39386	0.34578	0.31862	0.38391	0.47048	0.56529	0.40279	0.9622	0.53913	0.44276	0.17796	0.17796	0.17796	0.17796	0.17796	0.17796	0.17796	0.17796	0.07371	0.07371	0.07371	0.07371	0.07371	0.07371	0.07371	0.07371	0.1896	0.1896	0.1896	0.1896	0.1896	0.1896	0.1896	0.1896
3nc442_580_2815	NCU00345.2	1.13236	1.12322	1	1.00404	1.1218	1.21616	1.06958	1.21938	0.08588	0.08396	0.11076	0.11718	0.11558	0.1306	0.11908	0.13092	0.08814	0.08928	0.11496	0.11818	0.1399	0.14926	0.12852	0.14184	0.07534	0.07534	0.07534	0.07534	0.07534	0.07534	0.07534	0.07534	0.02248	0.02248	0.02248	0.02248	0.02248	0.02248	0.02248	0.02248	0.04658	0.04658	0.04658	0.04658	0.04658	0.04658	0.04658	0.04658
3nc442_590_587	NCU00346.2	1.20469	1	1.86307	2.02594	1.21763	1.49173	1.4219	1.30792	0.46184	0.43384	1.05183	1.00124	0.54144	0.75941	0.49294	0.4822	0.71727	0.57619	1.26213	1.08094	0.78371	1.18311	0.74817	0.75706	0.22093	0.22093	0.22093	0.22093	0.22093	0.22093	0.22093	0.22093	0.08392	0.08392	0.08392	0.08392	0.08392	0.08392	0.08392	0.08392	0.19811	0.19811	0.19811	0.19811	0.19811	0.19811	0.19811	0.19811
3nc442_600_199	NCU00347.2	1.45193	1	1.10797	2.3531	1.15612	1.2194	1.56111	1.64032	0.54102	0.41917	0.67925	1.59465	0.55169	0.64173	0.64002	0.72475	0.74183	0.53796	1.6462	2.01667	0.89345	1.17132	0.97131	1.17343	0.32591	0.32591	0.32591	0.32591	0.32591	0.32591	0.32591	0.32591	0.1178	0.1178	0.1178	0.1178	0.1178	0.1178	0.1178	0.1178	0.24705	0.24705	0.24705	0.24705	0.24705	0.24705	0.24705	0.24705
3nc442_630_655	NCU00350.2	1.37345	1.44685	1.30945	1.49282	1	1.1294	1.44447	1.35912	0.16651	0.16296	0.22465	0.23444	0.17404	0.19713	0.23684	0.22094	0.18987	0.18608	0.25139	0.26698	0.21596	0.23084	0.26074	0.25846	0.11483	0.11483	0.11483	0.11483	0.11483	0.11483	0.11483	0.11483	0.03518	0.03518	0.03518	0.03518	0.03518	0.03518	0.03518	0.03518	0.0725	0.0725	0.0725	0.0725	0.0725	0.0725	0.0725	0.0725
3nc442_650_4010	NCU00352.2	1.11066	1.20154	1	1.33938	1.15266	1.25236	1.24084	1.61248	0.10662	0.10751	0.16212	0.20018	0.16813	0.18993	0.15762	0.21335	0.12171	0.1209	0.17239	0.20475	0.19415	0.22176	0.17739	0.23337	0.09257	0.09257	0.09257	0.09257	0.09257	0.09257	0.09257	0.09257	0.02941	0.02941	0.02941	0.02941	0.02941	0.02941	0.02941	0.02941	0.05938	0.05938	0.05938	0.05938	0.05938	0.05938	0.05938	0.05938
3nc442_670_1534	NCU00355.2	11.1122	18.4155	11.702	22.5481	8.0255	5.06398	3.39078	1	3.51303	4.4716	3.96318	7.08339	3.11854	2.01664	1.51895	0.42556	4.28721	6.20231	4.78619	6.67263	4.99777	3.23284	2.7579	0.80081	0.23943	0.23943	0.23943	0.23943	0.23943	0.23943	0.23943	0.23943	0.08226	0.08226	0.08226	0.08226	0.08226	0.08226	0.08226	0.08226	0.17812	0.17812	0.17812	0.17812	0.17812	0.17812	0.17812	0.17812
3nc442_680_258	NCU00356.2	1.32531	1.0892	1.64365	1.50528	1	1.17958	1.17515	1.04945	0.32661	0.28917	0.57532	0.638	0.32903	0.38493	0.40613	0.36665	0.3721	0.3568	0.72638	0.88362	0.44157	0.5186	0.53307	0.51225	0.2277	0.2277	0.2277	0.2277	0.2277	0.2277	0.2277	0.2277	0.07704	0.07704	0.07704	0.07704	0.07704	0.07704	0.07704	0.07704	0.15557	0.15557	0.15557	0.15557	0.15557	0.15557	0.15557	0.15557
3nc442_690_1763	NCU00357.2	1	1.36001	1.21945	1.39133	1.04478	1.50623	1.19621	1.57716	0.25764	0.34052	0.43803	0.50455	0.30111	0.43856	0.33848	0.43889	0.34643	0.36029	0.61884	0.63913	0.41321	0.49957	0.43468	0.49919	0.18768	0.18768	0.18768	0.18768	0.18768	0.18768	0.18768	0.18768	0.06668	0.06668	0.06668	0.06668	0.06668	0.06668	0.06668	0.06668	0.15371	0.15371	0.15371	0.15371	0.15371	0.15371	0.15371	0.15371
3nc442_700_546	NCU00358.2	1.16576	1.09134	1.39457	1.14043	1	1.0489	1.08611	1.18192	0.16881	0.17126	0.29277	0.26693	0.20869	0.22681	0.21139	0.24267	0.20283	0.19811	0.34933	0.33589	0.25488	0.25931	0.26291	0.3003	0.14376	0.14376	0.14376	0.14376	0.14376	0.14376	0.14376	0.14376	0.04612	0.04612	0.04612	0.04612	0.04612	0.04612	0.04612	0.04612	0.08929	0.08929	0.08929	0.08929	0.08929	0.08929	0.08929	0.08929
3nc442_720_793	NCU00360.2	1.20218	1.42433	1.48394	1.48011	1.08262	1.1721	1	1.43704	0.13445	0.17275	0.27274	0.28352	0.18038	0.19847	0.18265	0.25156	0.15234	0.1782	0.28199	0.31936	0.22709	0.25515	0.22254	0.3017	0.11849	0.11849	0.11849	0.11849	0.11849	0.11849	0.11849	0.11849	0.03685	0.03685	0.03685	0.03685	0.03685	0.03685	0.03685	0.03685	0.07509	0.07509	0.07509	0.07509	0.07509	0.07509	0.07509	0.07509
3nc442_730_865	NCU00361.2	1.21262	1.60517	1	1.57429	1.44885	2.29369	1.53614	1.73353	0.28899	0.347	0.30174	0.46394	0.42988	0.71008	0.52764	0.53828	0.33135	0.42391	0.43472	0.59886	0.51647	0.83256	0.76847	0.66958	0.20739	0.20739	0.20739	0.20739	0.20739	0.20739	0.20739	0.20739	0.06786	0.06786	0.06786	0.06786	0.06786	0.06786	0.06786	0.06786	0.13591	0.13591	0.13591	0.13591	0.13591	0.13591	0.13591	0.13591
3nc442_750_2206	NCU00363.2	1	1.18796	1.0697	1.36691	1.07351	1.33942	1.219	1.2971	0.15671	0.19457	0.16635	0.21872	0.20299	0.34852	0.31014	0.28677	0.18114	0.20983	0.16497	0.21575	0.2382	0.39491	0.34874	0.30642	0.06593	0.06593	0.06593	0.06593	0.06593	0.06593	0.06593	0.06593	0.02894	0.02894	0.02894	0.02894	0.02894	0.02894	0.02894	0.02894	0.10431	0.10431	0.10431	0.10431	0.10431	0.10431	0.10431	0.10431
NCU00365.1_118	NCU00365.2	1.01937	1	1.49648	1.4255	3.61391	1.55468	4.11679	5.66539	0.20648	0.19238	0.45091	0.42153	0.98287	0.42536	1.03889	1.3228	0.2514	0.25262	0.67472	0.63951	1.22238	0.53313	1.10374	1.39422	0.1884	0.1884	0.1884	0.1884	0.1884	0.1884	0.1884	0.1884	0.05834	0.05834	0.05834	0.05834	0.05834	0.05834	0.05834	0.05834	0.11274	0.11274	0.11274	0.11274	0.11274	0.11274	0.11274	0.11274
3nc450_010_1115	NCU00366.2	1.21062	1.11927	1.14736	1.35854	1.17164	1.03346	1.18856	1	0.11887	0.10627	0.16994	0.1911	0.16817	0.13987	0.16908	0.14274	0.12483	0.11989	0.17986	0.22164	0.19678	0.16779	0.18764	0.16226	0.10106	0.10106	0.10106	0.10106	0.10106	0.10106	0.10106	0.10106	0.03062	0.03062	0.03062	0.03062	0.03062	0.03062	0.03062	0.03062	0.05925	0.05925	0.05925	0.05925	0.05925	0.05925	0.05925	0.05925
3nc450_030_1866	NCU00368.2	1.26011	1.24654	1.30213	1.45877	1.23775	1.08661	1	1.33364	0.20382	0.21163	0.26486	0.34407	0.33606	0.37169	0.21228	0.3052	0.2166	0.24295	0.30695	0.3706	0.39345	0.48866	0.26518	0.35443	0.12748	0.12748	0.12748	0.12748	0.12748	0.12748	0.12748	0.12748	0.04834	0.04834	0.04834	0.04834	0.04834	0.04834	0.04834	0.04834	0.11616	0.11616	0.11616	0.11616	0.11616	0.11616	0.11616	0.11616
3nc450_040_331	NCU00369.2	1.07637	1.11057	1	1.25639	1.20189	1.3151	1.0949	1.23621	0.09239	0.09423	0.1448	0.16923	0.15965	0.17316	0.13771	0.1644	0.09959	0.11381	0.14127	0.18324	0.16812	0.18084	0.15821	0.17678	0.09105	0.09105	0.09105	0.09105	0.09105	0.09105	0.09105	0.09105	0.02796	0.02796	0.02796	0.02796	0.02796	0.02796	0.02796	0.02796	0.0549	0.0549	0.0549	0.0549	0.0549	0.0549	0.0549	0.0549
3nc450_060_618	NCU00371.2	1.06674	1.02525	1.25023	1.41253	1	1.10565	1.12716	1.0832	0.07675	0.07579	0.13502	0.15263	0.10191	0.11568	0.12403	0.11423	0.08953	0.08353	0.14113	0.17696	0.11507	0.13031	0.12546	0.11662	0.06705	0.06705	0.06705	0.06705	0.06705	0.06705	0.06705	0.06705	0.02179	0.02179	0.02179	0.02179	0.02179	0.02179	0.02179	0.02179	0.04683	0.04683	0.04683	0.04683	0.04683	0.04683	0.04683	0.04683
3nc450_080_144	NCU00373.2	1.23216	1	1.46874	1.42782	1.29084	1.87663	1.12759	2.04266	0.20464	0.13043	0.4594	0.28623	0.25217	0.35089	0.20578	0.36627	0.23659	0.13657	0.57482	0.33298	0.32793	0.38884	0.23177	0.37804	0.11126	0.11126	0.11126	0.11126	0.11126	0.11126	0.11126	0.11126	0.04103	0.04103	0.04103	0.04103	0.04103	0.04103	0.04103	0.04103	0.09353	0.09353	0.09353	0.09353	0.09353	0.09353	0.09353	0.09353
3nc450_130_1391	NCU00378.2	1.22808	1.07976	1.23367	1.02618	1.23611	1	1.15364	1.24618	0.04627	0.04444	0.07632	0.06495	0.07968	0.06556	0.06947	0.07395	0.05122	0.04483	0.07772	0.06777	0.07959	0.06663	0.07488	0.08534	0.04185	0.04185	0.04185	0.04185	0.04185	0.04185	0.04185	0.04185	0.0126	0.0126	0.0126	0.0126	0.0126	0.0126	0.0126	0.0126	0.02442	0.02442	0.02442	0.02442	0.02442	0.02442	0.02442	0.02442
3nc450_140_1784	NCU00379.2	1.17714	1.04654	1	1.3596	1.12935	1.04874	1.17115	1.27993	0.22865	0.16942	0.33169	0.38027	0.24759	0.21808	0.25294	0.25537	0.23748	0.17668	0.4516	0.4976	0.25329	0.23382	0.28128	0.28985	0.12348	0.12348	0.12348	0.12348	0.12348	0.12348	0.12348	0.12348	0.04302	0.04302	0.04302	0.04302	0.04302	0.04302	0.04302	0.04302	0.09283	0.09283	0.09283	0.09283	0.09283	0.09283	0.09283	0.09283
3nc450_150_856	NCU00380.2	1.11963	1.16871	1.0045	1.22225	1	1.34046	1.05423	1.38326	0.15845	0.13702	0.21446	0.21327	0.18122	0.2343	0.17311	0.23436	0.17942	0.15577	0.24701	0.26874	0.19913	0.2543	0.21498	0.26346	0.11846	0.11846	0.11846	0.11846	0.11846	0.11846	0.11846	0.11846	0.03814	0.03814	0.03814	0.03814	0.03814	0.03814	0.03814	0.03814	0.07848	0.07848	0.07848	0.07848	0.07848	0.07848	0.07848	0.07848
3nc450_170_118	NCU00381.2b	1.36661	1.09251	1.53249	1.27179	1.42902	1.02771	1.55509	1	0.14483	0.12584	0.24618	0.21834	0.22779	0.17314	0.25143	0.17203	0.16058	0.13516	0.24956	0.22174	0.27276	0.20071	0.28626	0.19493	0.11596	0.11596	0.11596	0.11596	0.11596	0.11596	0.11596	0.11596	0.03458	0.03458	0.03458	0.03458	0.03458	0.03458	0.03458	0.03458	0.06554	0.06554	0.06554	0.06554	0.06554	0.06554	0.06554	0.06554
NCU00383.1_15	NCU00383.2	1.13911	1	1.45648	1.13719	1.04567	1.16997	1.19922	1.28607	0.23041	0.22785	0.35314	0.29211	0.30235	0.48396	0.34284	0.34665	0.23968	0.26539	0.40258	0.3627	0.35242	0.71146	0.39641	0.43478	0.1617	0.1617	0.1617	0.1617	0.1617	0.1617	0.1617	0.1617	0.05666	0.05666	0.05666	0.05666	0.05666	0.05666	0.05666	0.05666	0.12986	0.12986	0.12986	0.12986	0.12986	0.12986	0.12986	0.12986
3nc450_200_178	NCU00385.2	1.72898	1.59783	1.97132	1.91044	1.68531	1.26874	1.93397	1	0.19103	0.19407	0.32968	0.3285	0.27896	0.21663	0.32708	0.17813	0.20544	0.2042	0.3667	0.3626	0.34524	0.26319	0.38017	0.22061	0.11705	0.11705	0.11705	0.11705	0.11705	0.11705	0.11705	0.11705	0.03497	0.03497	0.03497	0.03497	0.03497	0.03497	0.03497	0.03497	0.07079	0.07079	0.07079	0.07079	0.07079	0.07079	0.07079	0.07079
3nc450_240_4438	NCU00388.2	1.19785	1.08174	1.13902	1.245	1.15898	1.42694	1	1.29931	0.1486	0.12614	0.21964	0.22414	0.20532	0.26027	0.18344	0.22933	0.16619	0.14877	0.25192	0.26359	0.25874	0.28852	0.23809	0.26617	0.13126	0.13126	0.13126	0.13126	0.13126	0.13126	0.13126	0.13126	0.03987	0.03987	0.03987	0.03987	0.03987	0.03987	0.03987	0.03987	0.07115	0.07115	0.07115	0.07115	0.07115	0.07115	0.07115	0.07115
3nc450_270_1623	NCU00392.2	1.00292	1.20565	1.04885	1.22023	1	1.1449	1.09738	1.28102	0.12951	0.16225	0.19797	0.23953	0.18577	0.20922	0.17754	0.2196	0.14906	0.17369	0.21401	0.26343	0.21668	0.24942	0.21174	0.22846	0.11486	0.11486	0.11486	0.11486	0.11486	0.11486	0.11486	0.11486	0.03835	0.03835	0.03835	0.03835	0.03835	0.03835	0.03835	0.03835	0.08308	0.08308	0.08308	0.08308	0.08308	0.08308	0.08308	0.08308
3nc450_300_1514	NCU00395.2	1.15417	1.00351	1.21944	1.12869	1.17321	1	1.06151	1.08141	0.08139	0.07617	0.12714	0.12417	0.13883	0.12807	0.11542	0.11954	0.08932	0.08262	0.152	0.13149	0.14835	0.13069	0.11958	0.12246	0.07217	0.07217	0.07217	0.07217	0.07217	0.07217	0.07217	0.07217	0.02287	0.02287	0.02287	0.02287	0.02287	0.02287	0.02287	0.02287	0.04666	0.04666	0.04666	0.04666	0.04666	0.04666	0.04666	0.04666
3nc450_310_3465	NCU00396.2	1.11862	1.08941	1.21823	1.09832	1.12701	1	1.18924	1.20053	0.07889	0.08365	0.13028	0.12452	0.13187	0.1123	0.1233	0.12963	0.08734	0.08624	0.15071	0.12501	0.14159	0.12003	0.15394	0.13927	0.07465	0.07465	0.07465	0.07465	0.07465	0.07465	0.07465	0.07465	0.02262	0.02262	0.02262	0.02262	0.02262	0.02262	0.02262	0.02262	0.04457	0.04457	0.04457	0.04457	0.04457	0.04457	0.04457	0.04457
3nc450_330_55	NCU00397.2	1.30187	1.17077	1.22802	1.02202	1.28249	1.34984	1.18766	1	0.12942	0.12547	0.18508	0.14854	0.17322	0.18665	0.16572	0.14379	0.14231	0.13821	0.19683	0.16343	0.19981	0.21367	0.18935	0.17795	0.09687	0.09687	0.09687	0.09687	0.09687	0.09687	0.09687	0.09687	0.02988	0.02988	0.02988	0.02988	0.02988	0.02988	0.02988	0.02988	0.06067	0.06067	0.06067	0.06067	0.06067	0.06067	0.06067	0.06067
3nc450_350_109	NCU00399.2	1.59306	1.32156	1.25366	1.62523	1.75013	4.07597	1	1.41761	0.20004	0.16203	0.22136	0.26143	0.28285	0.58602	0.17786	0.29385	0.22967	0.17928	0.25789	0.33173	0.28298	0.56488	0.22348	0.35208	0.10991	0.10991	0.10991	0.10991	0.10991	0.10991	0.10991	0.10991	0.03612	0.03612	0.03612	0.03612	0.03612	0.03612	0.03612	0.03612	0.07853	0.07853	0.07853	0.07853	0.07853	0.07853	0.07853	0.07853
3nc450_390_1097	NCU00404.2	1.10747	1.02549	1.1379	1	1.14601	1.03984	1.02776	1.11847	0.08008	0.07271	0.12882	0.11855	0.12242	0.11582	0.12478	0.12532	0.08717	0.079	0.13918	0.11984	0.1385	0.13223	0.12153	0.14495	0.07495	0.07495	0.07495	0.07495	0.07495	0.07495	0.07495	0.07495	0.02294	0.02294	0.02294	0.02294	0.02294	0.02294	0.02294	0.02294	0.04618	0.04618	0.04618	0.04618	0.04618	0.04618	0.04618	0.04618
3nc450_400_1798	NCU00405.2	1.74595	1.67406	1.94968	1.7004	1.97875	1.52088	2.34245	1	0.16178	0.1619	0.28955	0.2308	0.2593	0.21024	0.29862	0.13822	0.17317	0.18315	0.3041	0.2552	0.25551	0.21037	0.3249	0.14695	0.08716	0.08716	0.08716	0.08716	0.08716	0.08716	0.08716	0.08716	0.02837	0.02837	0.02837	0.02837	0.02837	0.02837	0.02837	0.02837	0.05748	0.05748	0.05748	0.05748	0.05748	0.05748	0.05748	0.05748
3nc450_420_1064	NCU00407.2	1.11319	1.12059	1.03788	1	1.14727	1.17505	1.05056	1.20833	0.10249	0.10004	0.14127	0.14366	0.15263	0.15841	0.1443	0.15722	0.1052	0.10759	0.1604	0.1506	0.17687	0.17834	0.16561	0.17153	0.09419	0.09419	0.09419	0.09419	0.09419	0.09419	0.09419	0.09419	0.02872	0.02872	0.02872	0.02872	0.02872	0.02872	0.02872	0.02872	0.05616	0.05616	0.05616	0.05616	0.05616	0.05616	0.05616	0.05616
3nc450_460_1058	NCU00410.2	1.19711	1.14102	1.41882	1.38997	1.251	1.01105	1.56444	1	0.10763	0.1039	0.18864	0.18676	0.16893	0.14086	0.19731	0.13192	0.11387	0.11578	0.20665	0.19309	0.18628	0.1522	0.22446	0.15783	0.09237	0.09237	0.09237	0.09237	0.09237	0.09237	0.09237	0.09237	0.02809	0.02809	0.02809	0.02809	0.02809	0.02809	0.02809	0.02809	0.0559	0.0559	0.0559	0.0559	0.0559	0.0559	0.0559	0.0559
3nc450_480_1827	NCU00412.2	1.06151	1.14004	1.45539	1.36559	1.15904	1.34288	1.07411	1	0.22272	0.29562	0.48688	0.46675	0.3466	0.51973	0.28339	0.28772	0.25495	0.40117	0.58079	0.59108	0.41081	0.6878	0.35323	0.40643	0.1619	0.1619	0.1619	0.1619	0.1619	0.1619	0.1619	0.1619	0.06378	0.06378	0.06378	0.06378	0.06378	0.06378	0.06378	0.06378	0.15952	0.15952	0.15952	0.15952	0.15952	0.15952	0.15952	0.15952
3nc450_490_695	NCU00413.2	1.78285	1.60806	2.09326	1.96407	2.34747	1.31728	2.47991	1	0.13191	0.13241	0.23999	0.24006	0.27975	0.15726	0.27798	0.11786	0.14705	0.14846	0.25756	0.25198	0.29672	0.18228	0.31097	0.14002	0.08001	0.08001	0.08001	0.08001	0.08001	0.08001	0.08001	0.08001	0.02399	0.02399	0.02399	0.02399	0.02399	0.02399	0.02399	0.02399	0.04841	0.04841	0.04841	0.04841	0.04841	0.04841	0.04841	0.04841
3nc450_500_966	NCU00414.2	2.01151	1.92899	2.31535	2.283	2.22921	1.44606	2.45434	1	0.43262	0.4622	0.66322	0.66806	0.65867	0.42316	0.76096	0.33584	0.48321	0.54266	0.80292	0.83833	0.8171	0.61512	0.95893	0.50035	0.2198	0.2198	0.2198	0.2198	0.2198	0.2198	0.2198	0.2198	0.06607	0.06607	0.06607	0.06607	0.06607	0.06607	0.06607	0.06607	0.12744	0.12744	0.12744	0.12744	0.12744	0.12744	0.12744	0.12744
3nc450_540_206	NCU00418.2	1.90675	1.45823	2.16941	1.49904	1.76587	1.17521	1.87481	1	0.22874	0.19444	0.38153	0.27537	0.32247	0.22645	0.38025	0.22315	0.24751	0.21692	0.42359	0.32577	0.37495	0.28429	0.39691	0.29038	0.12947	0.12947	0.12947	0.12947	0.12947	0.12947	0.12947	0.12947	0.03964	0.03964	0.03964	0.03964	0.03964	0.03964	0.03964	0.03964	0.07821	0.07821	0.07821	0.07821	0.07821	0.07821	0.07821	0.07821
3nc452_010_1235	NCU00420.2	1.26933	1	1.15015	1.33569	1.1238	1.69709	1.09582	1.13373	0.14403	0.11565	0.21018	0.29617	0.18477	0.28686	0.17957	0.19146	0.16352	0.13189	0.23792	0.31962	0.20844	0.30395	0.22462	0.23185	0.11212	0.11212	0.11212	0.11212	0.11212	0.11212	0.11212	0.11212	0.03554	0.03554	0.03554	0.03554	0.03554	0.03554	0.03554	0.03554	0.0749	0.0749	0.0749	0.0749	0.0749	0.0749	0.0749	0.0749
b13b7_220_968	NCU00422.2	1.90785	1.38639	1.77685	1.5723	1.65621	1	1.87525	1.01503	0.3046	0.2306	0.44126	0.38122	0.40735	0.24854	0.42195	0.24412	0.34878	0.27074	0.50446	0.45425	0.48849	0.30994	0.54816	0.32793	0.17475	0.17475	0.17475	0.17475	0.17475	0.17475	0.17475	0.17475	0.05114	0.05114	0.05114	0.05114	0.05114	0.05114	0.05114	0.05114	0.0942	0.0942	0.0942	0.0942	0.0942	0.0942	0.0942	0.0942
b13b7_210_3128	NCU00423.2	1.34406	1	1.7321	1.76099	1.05843	1.1025	1.25034	1.05431	0.4418	0.38941	0.76986	1.1312	0.43174	0.47188	0.52107	0.44829	0.50361	0.63171	1.10295	2.06537	0.63006	0.8057	0.72204	0.68739	0.29891	0.29891	0.29891	0.29891	0.29891	0.29891	0.29891	0.29891	0.09327	0.09327	0.09327	0.09327	0.09327	0.09327	0.09327	0.09327	0.18127	0.18127	0.18127	0.18127	0.18127	0.18127	0.18127	0.18127
b13b7_200_4373	NCU00424.2	1.12225	1.23899	1	1.42484	1.11817	1.1401	1.12013	1.05569	0.24855	0.28401	0.31766	0.45885	0.30941	0.34391	0.30723	0.2914	0.27004	0.31288	0.42299	0.5694	0.37072	0.47484	0.38818	0.35596	0.18392	0.18392	0.18392	0.18392	0.18392	0.18392	0.18392	0.18392	0.06277	0.06277	0.06277	0.06277	0.06277	0.06277	0.06277	0.06277	0.12994	0.12994	0.12994	0.12994	0.12994	0.12994	0.12994	0.12994
b13b7_190_311	NCU00425.2	1.22065	1.22136	1.43982	1.53554	1	1.21323	1.1208	1.04892	0.25543	0.28007	0.39439	0.44691	0.2889	0.37972	0.3052	0.32702	0.2878	0.33136	0.47017	0.55808	0.38462	0.4923	0.39376	0.39144	0.18472	0.18472	0.18472	0.18472	0.18472	0.18472	0.18472	0.18472	0.06302	0.06302	0.06302	0.06302	0.06302	0.06302	0.06302	0.06302	0.13602	0.13602	0.13602	0.13602	0.13602	0.13602	0.13602	0.13602
b13b7_180_749	NCU00426.2	1.09049	1.05807	1.23615	1.12281	1.06641	1	1.12022	1.11884	0.08152	0.08183	0.14409	0.12382	0.1283	0.11529	0.13241	0.11919	0.09057	0.08619	0.15457	0.14304	0.12638	0.12245	0.13707	0.13237	0.07736	0.07736	0.07736	0.07736	0.07736	0.07736	0.07736	0.07736	0.02403	0.02403	0.02403	0.02403	0.02403	0.02403	0.02403	0.02403	0.04632	0.04632	0.04632	0.04632	0.04632	0.04632	0.04632	0.04632
b13b7_170_2311	NCU00427.2	1	1.0898	1.04113	1.11588	1.07568	1.12785	1.00684	1.15462	0.079	0.08193	0.12138	0.122	0.12668	0.12641	0.11529	0.13157	0.08038	0.08606	0.12751	0.14223	0.14002	0.1406	0.12586	0.1378	0.07982	0.07982	0.07982	0.07982	0.07982	0.07982	0.07982	0.07982	0.02388	0.02388	0.02388	0.02388	0.02388	0.02388	0.02388	0.02388	0.04445	0.04445	0.04445	0.04445	0.04445	0.04445	0.04445	0.04445
b13b7_140_2665	NCU00430.2	1.24869	1.31291	1.11691	1.56003	1.39948	1.85692	1.12569	1	0.17499	0.18857	0.21641	0.27692	0.26091	0.35455	0.23462	0.22397	0.19576	0.20554	0.2662	0.34577	0.28392	0.38211	0.28338	0.28161	0.13314	0.13314	0.13314	0.13314	0.13314	0.13314	0.13314	0.13314	0.04308	0.04308	0.04308	0.04308	0.04308	0.04308	0.04308	0.04308	0.08483	0.08483	0.08483	0.08483	0.08483	0.08483	0.08483	0.08483
b13b7_130_395	NCU00431.2	1.55744	1.69117	1.56554	2.09014	1.49696	1.56074	2.06505	1	0.19932	0.24238	0.27972	0.3537	0.27295	0.3169	0.3754	0.19476	0.21614	0.25762	0.31939	0.3859	0.31345	0.36925	0.44205	0.23592	0.11756	0.11756	0.11756	0.11756	0.11756	0.11756	0.11756	0.11756	0.03919	0.03919	0.03919	0.03919	0.03919	0.03919	0.03919	0.03919	0.08367	0.08367	0.08367	0.08367	0.08367	0.08367	0.08367	0.08367
b13b7_120_3841	NCU00432.2	1.6283	1.48088	1.4166	1.82801	1.38362	1.25119	1.45124	1	0.27311	0.25097	0.35547	0.45538	0.31505	0.29495	0.30737	0.22054	0.30512	0.29909	0.4192	0.5084	0.34797	0.33921	0.38324	0.27235	0.14804	0.14804	0.14804	0.14804	0.14804	0.14804	0.14804	0.14804	0.04736	0.04736	0.04736	0.04736	0.04736	0.04736	0.04736	0.04736	0.1011	0.1011	0.1011	0.1011	0.1011	0.1011	0.1011	0.1011
NCU00433.1_20	NCU00433.2	1.26424	1.11104	1.0947	1.205	1.22647	1.26102	1.15483	1	0.08888	0.11353	0.12235	0.14485	0.15217	0.25877	0.13325	0.11268	0.09435	0.11919	0.13978	0.17688	0.14793	0.29633	0.14041	0.12539	0.06777	0.06777	0.06777	0.06777	0.06777	0.06777	0.06777	0.06777	0.02359	0.02359	0.02359	0.02359	0.02359	0.02359	0.02359	0.02359	0.0548	0.0548	0.0548	0.0548	0.0548	0.0548	0.0548	0.0548
b13b7_110_1280	NCU00434.2	1.21946	1.18893	1	1.37141	1.0726	1.17013	1.05038	1.61136	0.22488	0.21426	0.26025	0.41367	0.26095	0.29262	0.23712	0.37865	0.2347	0.24781	0.33092	0.50343	0.35058	0.37997	0.27393	0.44941	0.15815	0.15815	0.15815	0.15815	0.15815	0.15815	0.15815	0.15815	0.05318	0.05318	0.05318	0.05318	0.05318	0.05318	0.05318	0.05318	0.11709	0.11709	0.11709	0.11709	0.11709	0.11709	0.11709	0.11709
b13b7_100_157	NCU00435.2	2.4533	1.4659	1	1.40521	2.50296	3.48594	2.14218	1.73168	0.55724	0.37709	0.32954	0.43866	0.60982	1.02449	0.42213	0.35974	0.46129	0.58947	0.59326	0.74179	0.49706	0.93436	0.46486	0.45451	0.07861	0.07861	0.07861	0.07861	0.07861	0.07861	0.07861	0.07861	0.03908	0.03908	0.03908	0.03908	0.03908	0.03908	0.03908	0.03908	0.14345	0.14345	0.14345	0.14345	0.14345	0.14345	0.14345	0.14345
b13b7_080_769	NCU00437.2	1.07919	1.18063	1.1724	1	1.20031	1.22333	1.08204	1.18077	0.10678	0.11812	0.17577	0.15305	0.18779	0.18633	0.15865	0.162	0.11186	0.12018	0.20938	0.17792	0.18699	0.19756	0.18653	0.19883	0.10281	0.10281	0.10281	0.10281	0.10281	0.10281	0.10281	0.10281	0.03114	0.03114	0.03114	0.03114	0.03114	0.03114	0.03114	0.03114	0.05777	0.05777	0.05777	0.05777	0.05777	0.05777	0.05777	0.05777
b13b7_060_715	NCU00440.2	1.34665	1.14654	1.22858	2.85845	1	1.01607	1.36441	1.27461	0.21115	0.16586	0.30762	0.7648	0.20038	0.20177	0.25217	0.24048	0.26342	0.17727	0.41212	0.81011	0.24458	0.23917	0.30367	0.27734	0.12135	0.12135	0.12135	0.12135	0.12135	0.12135	0.12135	0.12135	0.04204	0.04204	0.04204	0.04204	0.04204	0.04204	0.04204	0.04204	0.0865	0.0865	0.0865	0.0865	0.0865	0.0865	0.0865	0.0865
b13b7_050_754	NCU00441.2	1.37018	1.46989	2.70262	2.86713	1.14313	1.61487	1.12611	1	0.51765	0.47763	1.34957	1.13114	0.43385	0.60406	0.43506	0.37538	0.71865	0.54371	1.73807	0.99002	0.62979	0.85806	0.63222	0.56105	0.14699	0.14699	0.14699	0.14699	0.14699	0.14699	0.14699	0.14699	0.07535	0.07535	0.07535	0.07535	0.07535	0.07535	0.07535	0.07535	0.24846	0.24846	0.24846	0.24846	0.24846	0.24846	0.24846	0.24846
b13b7_030_1715	NCU00442.2	1.16985	1.27088	1.11382	1.40141	1	1.02004	1.07557	1.43962	0.31214	0.27406	0.4221	0.45559	0.30805	0.30822	0.35749	0.43612	0.3589	0.33187	0.57444	0.54785	0.41247	0.40516	0.49961	0.54793	0.21413	0.21413	0.21413	0.21413	0.21413	0.21413	0.21413	0.21413	0.07176	0.07176	0.07176	0.07176	0.07176	0.07176	0.07176	0.07176	0.1447	0.1447	0.1447	0.1447	0.1447	0.1447	0.1447	0.1447
b13b7_020_460	NCU00443.2	1.57959	1.23094	1.30807	1.31335	1.28967	1	1.39838	1.31349	0.13596	0.10911	0.18268	0.17094	0.18493	0.13538	0.1883	0.17314	0.14756	0.12665	0.19972	0.20684	0.19067	0.15838	0.21529	0.20013	0.09355	0.09355	0.09355	0.09355	0.09355	0.09355	0.09355	0.09355	0.02858	0.02858	0.02858	0.02858	0.02858	0.02858	0.02858	0.02858	0.05718	0.05718	0.05718	0.05718	0.05718	0.05718	0.05718	0.05718
b13b7_010_578	NCU00444.2	1.11213	1.22142	1.35439	1	1.07213	1.09529	1.23047	1.2733	0.15675	0.23481	0.31896	0.3084	0.2094	0.2345	0.22838	0.25405	0.17485	0.27293	0.37245	0.40997	0.24049	0.27832	0.27179	0.30747	0.12648	0.12648	0.12648	0.12648	0.12648	0.12648	0.12648	0.12648	0.04419	0.04419	0.04419	0.04419	0.04419	0.04419	0.04419	0.04419	0.09444	0.09444	0.09444	0.09444	0.09444	0.09444	0.09444	0.09444
3nc454_010_3174	NCU00445.2	1.23231	1.17701	1	1.17282	1.1031	1.45326	1.0871	1.06429	0.1807	0.17823	0.21504	0.25342	0.23445	0.34008	0.21225	0.20831	0.20284	0.1921	0.2635	0.28285	0.27457	0.43718	0.24686	0.23045	0.13022	0.13022	0.13022	0.13022	0.13022	0.13022	0.13022	0.13022	0.04489	0.04489	0.04489	0.04489	0.04489	0.04489	0.04489	0.04489	0.09794	0.09794	0.09794	0.09794	0.09794	0.09794	0.09794	0.09794
b2c16_310_1830	NCU00446.2	1.13798	1.11416	1.1995	1	1.18953	1.35143	1.1196	1.2342	0.08682	0.08085	0.13571	0.11516	0.13829	0.15035	0.12743	0.14387	0.09561	0.09271	0.1517	0.12759	0.14822	0.16072	0.14452	0.15035	0.07749	0.07749	0.07749	0.07749	0.07749	0.07749	0.07749	0.07749	0.02318	0.02318	0.02318	0.02318	0.02318	0.02318	0.02318	0.02318	0.04857	0.04857	0.04857	0.04857	0.04857	0.04857	0.04857	0.04857
b2c16_300_1880	NCU00447.2	1.15743	1.14476	1	1.28411	1.28849	1.64759	1.43028	1.57823	0.12297	0.13512	0.17941	0.23166	0.20285	0.26049	0.21706	0.27181	0.14027	0.14308	0.20628	0.26699	0.23094	0.27251	0.26513	0.32009	0.10596	0.10596	0.10596	0.10596	0.10596	0.10596	0.10596	0.10596	0.03359	0.03359	0.03359	0.03359	0.03359	0.03359	0.03359	0.03359	0.07188	0.07188	0.07188	0.07188	0.07188	0.07188	0.07188	0.07188
b2c16_290_149	NCU00448.2	1.08028	1.033	1.11487	2.09879	1	1.34475	1.02019	1.06811	0.13641	0.14725	0.22979	0.50554	0.17368	0.30275	0.15249	0.16121	0.1363	0.15775	0.26024	0.58795	0.20127	0.36276	0.17206	0.18277	0.08485	0.08485	0.08485	0.08485	0.08485	0.08485	0.08485	0.08485	0.03307	0.03307	0.03307	0.03307	0.03307	0.03307	0.03307	0.03307	0.08738	0.08738	0.08738	0.08738	0.08738	0.08738	0.08738	0.08738
b2c16_280_0	NCU00449.2	1.57408	1.19077	1.74483	1.38222	1.30337	1	1.28165	1.04393	0.30536	0.25814	0.53902	0.42155	0.36679	0.29181	0.35565	0.29979	0.35941	0.28947	0.71548	0.59409	0.48184	0.37974	0.45922	0.40563	0.21047	0.21047	0.21047	0.21047	0.21047	0.21047	0.21047	0.21047	0.06274	0.06274	0.06274	0.06274	0.06274	0.06274	0.06274	0.06274	0.1188	0.1188	0.1188	0.1188	0.1188	0.1188	0.1188	0.1188
b2c16_270_1308	NCU00450.2	1.27313	1.08975	1.18474	1.32496	1	1.00334	1.07827	1.28653	0.19376	0.16072	0.24757	0.27262	0.23034	0.23174	0.22159	0.2539	0.21488	0.18839	0.27603	0.30309	0.2857	0.28904	0.24423	0.29461	0.14382	0.14382	0.14382	0.14382	0.14382	0.14382	0.14382	0.14382	0.04563	0.04563	0.04563	0.04563	0.04563	0.04563	0.04563	0.04563	0.09179	0.09179	0.09179	0.09179	0.09179	0.09179	0.09179	0.09179
b2c16_260_993	NCU00451.2	1.25052	1.55381	1.18868	1.57694	1.40561	1.70819	1.09938	1	0.23035	0.33046	0.34387	0.47194	0.3363	0.44083	0.26117	0.27726	0.2714	0.36122	0.46767	0.60141	0.37094	0.4866	0.36036	0.368	0.14635	0.14635	0.14635	0.14635	0.14635	0.14635	0.14635	0.14635	0.05753	0.05753	0.05753	0.05753	0.05753	0.05753	0.05753	0.05753	0.13916	0.13916	0.13916	0.13916	0.13916	0.13916	0.13916	0.13916
b2c16_250_2049	NCU00453.2	1.06941	1.16845	1.09309	1.13216	1.1005	1	1.3027	1.21096	0.14822	0.15854	0.21281	0.22167	0.20628	0.18804	0.22565	0.20133	0.15827	0.16971	0.2669	0.27004	0.22628	0.21018	0.25649	0.24368	0.11905	0.11905	0.11905	0.11905	0.11905	0.11905	0.11905	0.11905	0.03813	0.03813	0.03813	0.03813	0.03813	0.03813	0.03813	0.03813	0.08183	0.08183	0.08183	0.08183	0.08183	0.08183	0.08183	0.08183
b2c16_240_1616	NCU00454.2	1.05713	1.11791	1	1.08159	1.23112	1.34427	1.0972	1.3392	0.07868	0.07912	0.11477	0.12227	0.13597	0.14801	0.12346	0.14551	0.08326	0.08411	0.12217	0.12819	0.14122	0.14701	0.12975	0.15435	0.07537	0.07537	0.07537	0.07537	0.07537	0.07537	0.07537	0.07537	0.02243	0.02243	0.02243	0.02243	0.02243	0.02243	0.02243	0.02243	0.04425	0.04425	0.04425	0.04425	0.04425	0.04425	0.04425	0.04425
b2c16_230_1095	NCU00455.2	1.28025	1.29779	1.23012	1.31637	1.21702	1.51648	1.29656	1	0.25181	0.31317	0.36393	0.40648	0.30098	0.38605	0.36655	0.42444	0.25771	0.33175	0.44781	0.49074	0.37433	0.47822	0.42538	0.63716	0.14138	0.14138	0.14138	0.14138	0.14138	0.14138	0.14138	0.14138	0.05959	0.05959	0.05959	0.05959	0.05959	0.05959	0.05959	0.05959	0.16148	0.16148	0.16148	0.16148	0.16148	0.16148	0.16148	0.16148
b2c16_220_386	NCU00456.2	1.1644	1.14786	1.1234	1	1.16931	1.11797	1.0947	1.11743	0.13831	0.14191	0.20231	0.18215	0.21289	0.1999	0.20416	0.19001	0.14764	0.15275	0.23364	0.2091	0.23229	0.22749	0.21395	0.22714	0.12568	0.12568	0.12568	0.12568	0.12568	0.12568	0.12568	0.12568	0.03671	0.03671	0.03671	0.03671	0.03671	0.03671	0.03671	0.03671	0.07486	0.07486	0.07486	0.07486	0.07486	0.07486	0.07486	0.07486
b2c16_210_202	NCU00457.2	1.25658	1.14453	1.3802	1.29196	1	1.09361	1.31196	1.23827	0.22802	0.23044	0.36974	0.41824	0.27108	0.29466	0.32771	0.32677	0.25345	0.26881	0.49138	0.50926	0.34944	0.38921	0.39802	0.40521	0.19042	0.19042	0.19042	0.19042	0.19042	0.19042	0.19042	0.19042	0.05762	0.05762	0.05762	0.05762	0.05762	0.05762	0.05762	0.05762	0.10863	0.10863	0.10863	0.10863	0.10863	0.10863	0.10863	0.10863
b2c16_190_9081	NCU00459.2	1.09532	1.03946	1.18972	1.26689	1.00269	1	1.08867	1.07399	0.15511	0.15967	0.25178	0.27589	0.23949	0.26712	0.22362	0.23085	0.17683	0.17603	0.27766	0.31915	0.29026	0.36806	0.26098	0.27093	0.14659	0.14659	0.14659	0.14659	0.14659	0.14659	0.14659	0.14659	0.04597	0.04597	0.04597	0.04597	0.04597	0.04597	0.04597	0.04597	0.09386	0.09386	0.09386	0.09386	0.09386	0.09386	0.09386	0.09386
b2c16_180_2999	NCU00461.2	3.81918	1.27574	2.03058	1	2.07944	1.67352	1.0877	1.19756	0.68613	0.32717	0.66504	0.49828	0.5851	0.50842	0.31718	0.36088	0.73687	0.40598	0.91809	0.92128	0.62498	0.59715	0.39662	0.47768	0.20375	0.20375	0.20375	0.20375	0.20375	0.20375	0.20375	0.20375	0.06552	0.06552	0.06552	0.06552	0.06552	0.06552	0.06552	0.06552	0.12798	0.12798	0.12798	0.12798	0.12798	0.12798	0.12798	0.12798
b2c16_160_1317	NCU00463.2	2.9522	3.85141	3.31918	4.14897	3.21314	3.75709	3.01477	1	0.53421	0.82906	1.07894	1.17309	0.6194	0.90347	0.54389	0.19976	0.64524	0.81368	1.06389	0.94059	0.80633	1.16767	0.62123	0.19893	0.05338	0.05338	0.05338	0.05338	0.05338	0.05338	0.05338	0.05338	0.0289	0.0289	0.0289	0.0289	0.0289	0.0289	0.0289	0.0289	0.15535	0.15535	0.15535	0.15535	0.15535	0.15535	0.15535	0.15535
b2c16_150_61	NCU00464.2	1.55917	1.59424	2.07526	1.62835	2.16074	1.42492	2.40737	1	0.22198	0.25322	0.46322	0.37968	0.44786	0.29992	0.49988	0.23421	0.26269	0.29986	0.5515	0.44275	0.55534	0.38023	0.59041	0.28803	0.15987	0.15987	0.15987	0.15987	0.15987	0.15987	0.15987	0.15987	0.04748	0.04748	0.04748	0.04748	0.04748	0.04748	0.04748	0.04748	0.0885	0.0885	0.0885	0.0885	0.0885	0.0885	0.0885	0.0885
b2c16_140_958	NCU00465.2	1.25812	1.54829	1.58616	1.39276	1.29968	1	1.66831	1.30248	0.29185	0.27526	0.61121	0.44424	0.32935	0.23934	0.4224	0.31216	0.34093	0.32646	0.77206	0.52068	0.41435	0.32038	0.47165	0.3499	0.15666	0.15666	0.15666	0.15666	0.15666	0.15666	0.15666	0.15666	0.05314	0.05314	0.05314	0.05314	0.05314	0.05314	0.05314	0.05314	0.11022	0.11022	0.11022	0.11022	0.11022	0.11022	0.11022	0.11022
b2c16_130_1794	NCU00466.2	1.13044	1.04514	1.18134	1.08138	1.27047	1.53492	1	1.0307	0.16487	0.1824	0.24101	0.22	0.24952	0.49069	0.19776	0.21117	0.15579	0.20332	0.24742	0.24335	0.26842	0.69448	0.2164	0.24352	0.12092	0.12092	0.12092	0.12092	0.12092	0.12092	0.12092	0.12092	0.04124	0.04124	0.04124	0.04124	0.04124	0.04124	0.04124	0.04124	0.08713	0.08713	0.08713	0.08713	0.08713	0.08713	0.08713	0.08713
b2c16_120_696	NCU00467.2	1.2315	1.09318	1.05199	1.00586	1.20732	1	1.11522	1.06429	0.20395	0.22098	0.31032	0.4014	0.24312	0.22264	0.29982	0.36099	0.19472	0.24322	0.33597	0.45181	0.26852	0.25139	0.32701	0.53238	0.1058	0.1058	0.1058	0.1058	0.1058	0.1058	0.1058	0.1058	0.04973	0.04973	0.04973	0.04973	0.04973	0.04973	0.04973	0.04973	0.16398	0.16398	0.16398	0.16398	0.16398	0.16398	0.16398	0.16398
b2c16_110_1265	NCU00468.2	1.08879	1.04221	1.19934	1	1.1816	1.16012	1.10229	1.10287	0.10307	0.09567	0.17272	0.14945	0.15893	0.16223	0.14726	0.15344	0.10831	0.10567	0.17327	0.15266	0.17826	0.17968	0.17049	0.17012	0.09421	0.09421	0.09421	0.09421	0.09421	0.09421	0.09421	0.09421	0.02882	0.02882	0.02882	0.02882	0.02882	0.02882	0.02882	0.02882	0.05598	0.05598	0.05598	0.05598	0.05598	0.05598	0.05598	0.05598
b2c16_100_1010	NCU00469.2	1.82428	1.11486	2.06949	1.45899	1.57599	1.21181	1.36774	1	0.43501	0.34504	0.66806	0.5283	0.53812	0.60826	0.56731	0.37299	0.48658	0.41517	0.83975	0.66705	0.71872	1.20636	0.79829	0.54336	0.22217	0.22217	0.22217	0.22217	0.22217	0.22217	0.22217	0.22217	0.08143	0.08143	0.08143	0.08143	0.08143	0.08143	0.08143	0.08143	0.17153	0.17153	0.17153	0.17153	0.17153	0.17153	0.17153	0.17153
b2c16_070_645	NCU00472.2	1.08227	1.21271	1.12512	1.14954	1.01417	1.2295	1	1.12385	0.12193	0.12842	0.186	0.18489	0.22051	0.2419	0.16153	0.17967	0.13669	0.13598	0.19241	0.20393	0.27929	0.33215	0.1831	0.18639	0.10766	0.10766	0.10766	0.10766	0.10766	0.10766	0.10766	0.10766	0.03452	0.03452	0.03452	0.03452	0.03452	0.03452	0.03452	0.03452	0.07581	0.07581	0.07581	0.07581	0.07581	0.07581	0.07581	0.07581
b2c16_060_628	NCU00473.2	1.27662	1.04623	1.3794	1.03268	1.13287	1.09764	1.06073	1	0.12161	0.10414	0.19281	0.14974	0.16936	0.15875	0.15162	0.14427	0.12447	0.11246	0.2215	0.16029	0.18764	0.1872	0.1756	0.16729	0.10291	0.10291	0.10291	0.10291	0.10291	0.10291	0.10291	0.10291	0.03059	0.03059	0.03059	0.03059	0.03059	0.03059	0.03059	0.03059	0.0567	0.0567	0.0567	0.0567	0.0567	0.0567	0.0567	0.0567
b2c16_040_234	NCU00475.2	2.0798	1.94267	2.47178	2.17987	2.75758	1.63719	2.80253	1	0.24445	0.25154	0.4466	0.39759	0.47396	0.29808	0.52478	0.19421	0.26707	0.27657	0.46331	0.44176	0.56204	0.34514	0.54959	0.22042	0.12508	0.12508	0.12508	0.12508	0.12508	0.12508	0.12508	0.12508	0.03755	0.03755	0.03755	0.03755	0.03755	0.03755	0.03755	0.03755	0.0762	0.0762	0.0762	0.0762	0.0762	0.0762	0.0762	0.0762
b2c16_030_611	NCU00476.2	1.21469	1.01189	1.56597	1.14266	1.30448	1.04543	1.29113	1	0.20804	0.20657	0.39745	0.29812	0.35826	0.43798	0.3825	0.26257	0.22679	0.23316	0.43601	0.35408	0.43859	0.70743	0.47902	0.32751	0.16508	0.16508	0.16508	0.16508	0.16508	0.16508	0.16508	0.16508	0.0563	0.0563	0.0563	0.0563	0.0563	0.0563	0.0563	0.0563	0.11797	0.11797	0.11797	0.11797	0.11797	0.11797	0.11797	0.11797
b2c16_020_1047	NCU00477.2	2.35991	1.11395	1.77733	1.63684	1.66227	1	1.71228	2.00565	0.53078	0.27522	0.56204	0.53374	0.50629	0.30279	0.51463	0.59382	0.56883	0.34013	0.69797	0.65475	0.65431	0.45157	0.62434	0.77979	0.23192	0.23192	0.23192	0.23192	0.23192	0.23192	0.23192	0.23192	0.06744	0.06744	0.06744	0.06744	0.06744	0.06744	0.06744	0.06744	0.12377	0.12377	0.12377	0.12377	0.12377	0.12377	0.12377	0.12377
b2c16_010_1368	NCU00478.2	1.11022	1.03113	1.21339	1.04184	1.25285	1.44685	1	1.20888	0.13989	0.12444	0.21223	0.18323	0.23089	0.25483	0.18953	0.2186	0.15788	0.14769	0.26724	0.23838	0.23836	0.28693	0.22237	0.26691	0.1304	0.1304	0.1304	0.1304	0.1304	0.1304	0.1304	0.1304	0.03929	0.03929	0.03929	0.03929	0.03929	0.03929	0.03929	0.03929	0.07377	0.07377	0.07377	0.07377	0.07377	0.07377	0.07377	0.07377
3nc460_020_5161	NCU00480.2	1.169	1	1.28189	1.47638	1.33312	1.16259	1.05609	1.07687	0.11831	0.10007	0.18858	0.2031	0.20224	0.18262	0.15925	0.15323	0.1173	0.11011	0.19549	0.21706	0.21524	0.21313	0.18744	0.18953	0.09914	0.09914	0.09914	0.09914	0.09914	0.09914	0.09914	0.09914	0.03089	0.03089	0.03089	0.03089	0.03089	0.03089	0.03089	0.03089	0.06372	0.06372	0.06372	0.06372	0.06372	0.06372	0.06372	0.06372
3nc460_030_2483	NCU00481.2	1.28538	1.16719	1.27064	1.43379	1.32992	1	1.22073	1.2086	0.10546	0.0987	0.15083	0.17846	0.16643	0.13375	0.15897	0.16179	0.11053	0.10294	0.17697	0.19309	0.19469	0.14042	0.18237	0.16607	0.08797	0.08797	0.08797	0.08797	0.08797	0.08797	0.08797	0.08797	0.02667	0.02667	0.02667	0.02667	0.02667	0.02667	0.02667	0.02667	0.05111	0.05111	0.05111	0.05111	0.05111	0.05111	0.05111	0.05111
3nc460_050_22	NCU00484.2	1.68259	1.17423	1.8239	1.69941	1.45252	1	1.57347	1.19079	0.26966	0.209	0.41928	0.41154	0.33839	0.24696	0.3974	0.32677	0.30591	0.22579	0.53152	0.47907	0.43639	0.3184	0.49022	0.48456	0.17098	0.17098	0.17098	0.17098	0.17098	0.17098	0.17098	0.17098	0.05216	0.05216	0.05216	0.05216	0.05216	0.05216	0.05216	0.05216	0.10143	0.10143	0.10143	0.10143	0.10143	0.10143	0.10143	0.10143
3nc460_070_2593	NCU00486.2	1.2121	1.18123	1	1.20141	1.61783	2.34225	1.21671	2.06287	0.16711	0.12062	0.27661	0.27863	0.25259	0.30937	0.19285	0.31198	0.16761	0.13139	0.39528	0.36713	0.25163	0.34975	0.22596	0.30588	0.09058	0.09058	0.09058	0.09058	0.09058	0.09058	0.09058	0.09058	0.03203	0.03203	0.03203	0.03203	0.03203	0.03203	0.03203	0.03203	0.0704	0.0704	0.0704	0.0704	0.0704	0.0704	0.0704	0.0704
3nc460_080_750	NCU00487.2	1	1.3138	1.06847	1.34019	1.04271	1.27133	1.16883	1.33508	0.17758	0.2232	0.25811	0.32298	0.24693	0.28826	0.26857	0.30349	0.20349	0.23763	0.30771	0.36627	0.29573	0.33687	0.33106	0.36397	0.16538	0.16538	0.16538	0.16538	0.16538	0.16538	0.16538	0.16538	0.04982	0.04982	0.04982	0.04982	0.04982	0.04982	0.04982	0.04982	0.09896	0.09896	0.09896	0.09896	0.09896	0.09896	0.09896	0.09896
3nc460_090_588	NCU00488.2a	1.19519	1.10731	1.17412	1.17583	1.01185	1	1.15274	1.13294	0.09122	0.11465	0.14609	0.22522	0.11892	0.11388	0.11753	0.12899	0.08872	0.12019	0.15488	0.28036	0.1163	0.12321	0.12613	0.13701	0.06633	0.06633	0.06633	0.06633	0.06633	0.06633	0.06633	0.06633	0.02267	0.02267	0.02267	0.02267	0.02267	0.02267	0.02267	0.02267	0.05241	0.05241	0.05241	0.05241	0.05241	0.05241	0.05241	0.05241
3nc460_100_2305	NCU00488.2b	1.72582	1.33122	2.19607	1.39521	1.4717	1	1.86265	1.21877	0.1974	0.16169	0.37004	0.24983	0.25324	0.17831	0.30286	0.21407	0.21123	0.18268	0.41386	0.29554	0.2956	0.21426	0.3504	0.24702	0.12323	0.12323	0.12323	0.12323	0.12323	0.12323	0.12323	0.12323	0.03691	0.03691	0.03691	0.03691	0.03691	0.03691	0.03691	0.03691	0.07443	0.07443	0.07443	0.07443	0.07443	0.07443	0.07443	0.07443
3nc460_110_3	NCU00489.2	1.70344	1.61062	2.19803	1.99088	1.60477	1.07582	2.48831	1	0.18573	0.18951	0.35098	0.34673	0.28433	0.19235	0.40095	0.16901	0.19659	0.21251	0.41154	0.34298	0.31878	0.21433	0.45559	0.20133	0.11667	0.11667	0.11667	0.11667	0.11667	0.11667	0.11667	0.11667	0.03436	0.03436	0.03436	0.03436	0.03436	0.03436	0.03436	0.03436	0.06768	0.06768	0.06768	0.06768	0.06768	0.06768	0.06768	0.06768
3nc460_120_602	NCU00490.2	1.21452	1.11238	1.3593	1.62915	1	1.04567	1.20746	1.23235	0.19993	0.184	0.33056	0.4444	0.23297	0.26646	0.25897	0.26969	0.23078	0.22808	0.40276	0.51097	0.3226	0.3197	0.30659	0.30854	0.1466	0.1466	0.1466	0.1466	0.1466	0.1466	0.1466	0.1466	0.05142	0.05142	0.05142	0.05142	0.05142	0.05142	0.05142	0.05142	0.10837	0.10837	0.10837	0.10837	0.10837	0.10837	0.10837	0.10837
3nc460_140_2309	NCU00492.2	1.27659	1.30313	1.43823	1.79934	1	1.31864	1.23028	1.26677	0.16889	0.18642	0.26255	0.31847	0.199	0.27544	0.23455	0.22741	0.19181	0.20315	0.29881	0.35061	0.23716	0.34805	0.27779	0.28424	0.12695	0.12695	0.12695	0.12695	0.12695	0.12695	0.12695	0.12695	0.04054	0.04054	0.04054	0.04054	0.04054	0.04054	0.04054	0.04054	0.07936	0.07936	0.07936	0.07936	0.07936	0.07936	0.07936	0.07936
3nc460_150_1150	NCU00493.2	1.33516	1.32171	1.23876	1.52859	1.29318	1.17518	1.30897	1	0.09808	0.1063	0.13939	0.17456	0.14931	0.13921	0.15826	0.13758	0.09808	0.10972	0.1548	0.18539	0.16526	0.14431	0.18427	0.16944	0.07588	0.07588	0.07588	0.07588	0.07588	0.07588	0.07588	0.07588	0.02382	0.02382	0.02382	0.02382	0.02382	0.02382	0.02382	0.02382	0.04853	0.04853	0.04853	0.04853	0.04853	0.04853	0.04853	0.04853
3nc460_170_4186	NCU00495.2	1	1.00208	1.08877	1.02697	1.04761	1.10468	1.00961	1.12938	0.08665	0.08882	0.14544	0.14181	0.13882	0.15382	0.13734	0.14911	0.09179	0.09297	0.16883	0.15956	0.1616	0.1634	0.1501	0.16943	0.09181	0.09181	0.09181	0.09181	0.09181	0.09181	0.09181	0.09181	0.02751	0.02751	0.02751	0.02751	0.02751	0.02751	0.02751	0.02751	0.0538	0.0538	0.0538	0.0538	0.0538	0.0538	0.0538	0.0538
3nc462_010_1695	NCU00496.2	1	1.15831	1.03815	1.17987	1.02271	1.38003	1.04436	1.1422	0.15959	0.17561	0.26797	0.25969	0.20197	0.30051	0.21903	0.23016	0.17944	0.20079	0.29745	0.30045	0.24825	0.37898	0.23708	0.26507	0.13632	0.13632	0.13632	0.13632	0.13632	0.13632	0.13632	0.13632	0.04523	0.04523	0.04523	0.04523	0.04523	0.04523	0.04523	0.04523	0.09792	0.09792	0.09792	0.09792	0.09792	0.09792	0.09792	0.09792
3nc462_030_1739	NCU00498.2	1.19668	1.00032	1.54757	1.30163	1.06176	1.06936	1.10772	1	0.2171	0.1688	0.4732	0.32114	0.25268	0.26077	0.27816	0.23275	0.24399	0.20498	0.5521	0.41537	0.32442	0.33797	0.32524	0.29123	0.15478	0.15478	0.15478	0.15478	0.15478	0.15478	0.15478	0.15478	0.05274	0.05274	0.05274	0.05274	0.05274	0.05274	0.05274	0.05274	0.11446	0.11446	0.11446	0.11446	0.11446	0.11446	0.11446	0.11446
1nc600_010_1626	NCU00499.2	2.36103	1.76622	1.0359	1.35762	1.69515	2.22285	1	1.8262	0.1895	0.14681	0.13249	0.18059	0.21563	0.27079	0.13593	0.23219	0.20203	0.15986	0.15488	0.19748	0.22899	0.28544	0.15018	0.25814	0.08572	0.08572	0.08572	0.08572	0.08572	0.08572	0.08572	0.08572	0.02555	0.02555	0.02555	0.02555	0.02555	0.02555	0.02555	0.02555	0.05371	0.05371	0.05371	0.05371	0.05371	0.05371	0.05371	0.05371
1nc600_040_296	NCU00502.2	1.85324	1.5614	1.94859	1.74234	1.80956	1.17984	2.10956	1	0.14863	0.12977	0.23046	0.19524	0.21621	0.13805	0.2363	0.12704	0.16733	0.1434	0.23703	0.2285	0.22239	0.1541	0.25519	0.13068	0.08004	0.08004	0.08004	0.08004	0.08004	0.08004	0.08004	0.08004	0.02475	0.02475	0.02475	0.02475	0.02475	0.02475	0.02475	0.02475	0.05168	0.05168	0.05168	0.05168	0.05168	0.05168	0.05168	0.05168
1nc600_060_67	NCU00504.2	1.3329	1.10466	1.41896	1.05319	1.0684	1	1.16782	1.17148	0.17611	0.15487	0.29297	0.21946	0.22591	0.21496	0.24527	0.24557	0.20285	0.1773	0.35847	0.2695	0.25764	0.25587	0.28202	0.28563	0.14792	0.14792	0.14792	0.14792	0.14792	0.14792	0.14792	0.14792	0.04341	0.04341	0.04341	0.04341	0.04341	0.04341	0.04341	0.04341	0.08654	0.08654	0.08654	0.08654	0.08654	0.08654	0.08654	0.08654
1nc600_070_145	NCU00505.2	1.13268	1.13718	1.16477	1.19066	1.25516	1.14101	1.35326	1	0.13342	0.1452	0.22736	0.2174	0.21144	0.18938	0.22508	0.17068	0.1524	0.1587	0.25279	0.25032	0.24571	0.23729	0.24601	0.19477	0.11597	0.11597	0.11597	0.11597	0.11597	0.11597	0.11597	0.11597	0.03651	0.03651	0.03651	0.03651	0.03651	0.03651	0.03651	0.03651	0.07819	0.07819	0.07819	0.07819	0.07819	0.07819	0.07819	0.07819
NCU00518.1_945	NCU00518.2	1.21874	1.07986	1.45156	1.1935	1.14091	1	1.08014	1.06945	0.15022	0.1339	0.2556	0.22102	0.20577	0.18206	0.2019	0.19926	0.15546	0.13898	0.30481	0.24722	0.24162	0.21828	0.23711	0.23054	0.12634	0.12634	0.12634	0.12634	0.12634	0.12634	0.12634	0.12634	0.03754	0.03754	0.03754	0.03754	0.03754	0.03754	0.03754	0.03754	0.07605	0.07605	0.07605	0.07605	0.07605	0.07605	0.07605	0.07605
1nc596_010_319	NCU00519.2	1.64471	1.56664	1.70675	1.50257	1.4086	1	1.74407	1.08851	0.31946	0.34988	0.45369	0.44519	0.40417	0.2979	0.47386	0.35901	0.34768	0.42754	0.53266	0.5752	0.48746	0.41137	0.57317	0.54106	0.18275	0.18275	0.18275	0.18275	0.18275	0.18275	0.18275	0.18275	0.06408	0.06408	0.06408	0.06408	0.06408	0.06408	0.06408	0.06408	0.13934	0.13934	0.13934	0.13934	0.13934	0.13934	0.13934	0.13934
1nc596_030_235	NCU00521.2	1.09551	1.14524	1.10374	1.36423	1.00119	1.28639	1	1.21423	0.11332	0.11746	0.17522	0.19891	0.15538	0.21884	0.15043	0.18126	0.11883	0.1238	0.18946	0.22396	0.1736	0.27105	0.16517	0.19447	0.10148	0.10148	0.10148	0.10148	0.10148	0.10148	0.10148	0.10148	0.0318	0.0318	0.0318	0.0318	0.0318	0.0318	0.0318	0.0318	0.06143	0.06143	0.06143	0.06143	0.06143	0.06143	0.06143	0.06143
1nc596_040_1075	NCU00522.2	1.19074	1.16835	1.18846	1.10861	1.13267	1.17904	1	1.04836	0.17561	0.1743	0.2331	0.21569	0.2127	0.22806	0.19498	0.20563	0.19249	0.17741	0.2947	0.26084	0.26266	0.25421	0.23251	0.23381	0.13885	0.13885	0.13885	0.13885	0.13885	0.13885	0.13885	0.13885	0.04266	0.04266	0.04266	0.04266	0.04266	0.04266	0.04266	0.04266	0.08423	0.08423	0.08423	0.08423	0.08423	0.08423	0.08423	0.08423
1nc596_050_1436	NCU00523.2a	1.26829	1.05012	1.43471	1.43615	1.29046	1.59552	1.2257	1	0.32656	0.25096	0.34617	0.34533	0.39283	0.59614	0.41596	0.30829	0.31812	0.38111	0.35484	0.40432	0.36556	0.73035	0.61939	0.46031	0.10646	0.10646	0.10646	0.10646	0.10646	0.10646	0.10646	0.10646	0.04992	0.04992	0.04992	0.04992	0.04992	0.04992	0.04992	0.04992	0.1599	0.1599	0.1599	0.1599	0.1599	0.1599	0.1599	0.1599
1nc596_060_622	NCU00523.2b	1.16224	1.05569	1.37674	1.17042	1	1.03954	1.19173	1.06594	0.1503	0.14639	0.25455	0.22236	0.205	0.22745	0.21673	0.20161	0.151	0.14961	0.28118	0.25303	0.22703	0.28261	0.25669	0.23416	0.12924	0.12924	0.12924	0.12924	0.12924	0.12924	0.12924	0.12924	0.03969	0.03969	0.03969	0.03969	0.03969	0.03969	0.03969	0.03969	0.07992	0.07992	0.07992	0.07992	0.07992	0.07992	0.07992	0.07992
1nc594_010_691	NCU00525.2	1.15967	1.18066	1.15983	1.3864	1	1.14269	1.0913	1.30995	0.17877	0.1759	0.25093	0.28138	0.30346	0.29428	0.19446	0.22642	0.19643	0.16909	0.2745	0.30865	0.47888	0.34342	0.23551	0.26968	0.12273	0.12273	0.12273	0.12273	0.12273	0.12273	0.12273	0.12273	0.04253	0.04253	0.04253	0.04253	0.04253	0.04253	0.04253	0.04253	0.10257	0.10257	0.10257	0.10257	0.10257	0.10257	0.10257	0.10257
1nc594_030_222	NCU00527.2	1.35465	1.16051	1.65445	1.37697	1.24481	1.04709	1.48139	1	0.21807	0.21471	0.4071	0.41074	0.29289	0.25952	0.33909	0.24217	0.23398	0.24133	0.46317	0.52738	0.32505	0.30799	0.42836	0.3022	0.16562	0.16562	0.16562	0.16562	0.16562	0.16562	0.16562	0.16562	0.05228	0.05228	0.05228	0.05228	0.05228	0.05228	0.05228	0.05228	0.09987	0.09987	0.09987	0.09987	0.09987	0.09987	0.09987	0.09987
1nc594_040_2211	NCU00528.2	1.06776	1	1.26918	1.43039	1.00129	1.14063	1.00987	1.0341	0.1044	0.10701	0.17288	0.20944	0.13696	0.15839	0.1402	0.14467	0.11578	0.10444	0.203	0.23067	0.15564	0.17943	0.15665	0.15116	0.09146	0.09146	0.09146	0.09146	0.09146	0.09146	0.09146	0.09146	0.02966	0.02966	0.02966	0.02966	0.02966	0.02966	0.02966	0.02966	0.06082	0.06082	0.06082	0.06082	0.06082	0.06082	0.06082	0.06082
1nc594_100_1454	NCU00536.2	1.10434	1.4294	1.22865	1.57659	1.17243	1.28076	1.32971	1	0.15673	0.17644	0.24836	0.26542	0.20744	0.20922	0.23672	0.16746	0.17053	0.18961	0.27891	0.29026	0.23325	0.25329	0.25542	0.19897	0.11616	0.11616	0.11616	0.11616	0.11616	0.11616	0.11616	0.11616	0.03646	0.03646	0.03646	0.03646	0.03646	0.03646	0.03646	0.03646	0.07716	0.07716	0.07716	0.07716	0.07716	0.07716	0.07716	0.07716
1nc594_110_870	NCU00537.2	1.13472	1.13386	1.10612	1.25873	1.20956	1.86252	1	1.05941	0.15499	0.15406	0.22697	0.25441	0.23113	0.33493	0.20414	0.22194	0.16835	0.15958	0.24945	0.29931	0.25876	0.39771	0.25484	0.24938	0.1411	0.1411	0.1411	0.1411	0.1411	0.1411	0.1411	0.1411	0.04236	0.04236	0.04236	0.04236	0.04236	0.04236	0.04236	0.04236	0.07985	0.07985	0.07985	0.07985	0.07985	0.07985	0.07985	0.07985
1nc594_120_3249	NCU00538.2	1.6289	1.32812	1	1.41658	1.67644	2.43034	1.56306	1.82252	0.55344	0.50738	0.52035	0.5788	0.66193	1.13447	0.51039	0.5804	0.59835	0.78596	1.01291	0.98661	0.66733	1.22445	0.58514	0.77532	0.17515	0.17515	0.17515	0.17515	0.17515	0.17515	0.17515	0.17515	0.07488	0.07488	0.07488	0.07488	0.07488	0.07488	0.07488	0.07488	0.19435	0.19435	0.19435	0.19435	0.19435	0.19435	0.19435	0.19435
NCU00539.1_30	NCU00539.2	1.0311	1.27102	1.25087	1.14641	1	1.47962	1.20751	1.43429	0.31285	0.37362	0.52452	0.4771	0.44217	0.6464	0.51379	0.62187	0.40516	0.47524	0.76926	0.73728	0.67815	0.85774	0.75261	0.94753	0.32977	0.32977	0.32977	0.32977	0.32977	0.32977	0.32977	0.32977	0.09391	0.09391	0.09391	0.09391	0.09391	0.09391	0.09391	0.09391	0.1696	0.1696	0.1696	0.1696	0.1696	0.1696	0.1696	0.1696
1nc594_140_190	NCU00541.2a	1.09457	1.11014	1.16165	1.22382	1.03727	1.106	1.07317	1	0.09019	0.09192	0.14223	0.14521	0.11835	0.12821	0.13261	0.11919	0.10402	0.10435	0.15334	0.15513	0.14231	0.1483	0.14078	0.12856	0.08282	0.08282	0.08282	0.08282	0.08282	0.08282	0.08282	0.08282	0.02502	0.02502	0.02502	0.02502	0.02502	0.02502	0.02502	0.02502	0.05078	0.05078	0.05078	0.05078	0.05078	0.05078	0.05078	0.05078
1nc594_150_531	NCU00541.2b	1.21139	1	1.16751	1.03911	1.08605	1.24733	1.15092	2.24622	0.22783	0.20459	0.28497	0.31987	0.27853	0.32046	0.2685	0.55698	0.22448	0.23933	0.40108	0.42605	0.34657	0.39738	0.29689	0.60749	0.15541	0.15541	0.15541	0.15541	0.15541	0.15541	0.15541	0.15541	0.05636	0.05636	0.05636	0.05636	0.05636	0.05636	0.05636	0.05636	0.12779	0.12779	0.12779	0.12779	0.12779	0.12779	0.12779	0.12779
1nc592_010_212	NCU00542.2	1.47292	1.33441	2.15698	2.15448	1	1.48403	1.40595	1.50225	0.2656	0.29921	0.5928	0.78405	0.32252	0.42522	0.31217	0.35136	0.28624	0.35092	0.60368	0.95564	0.50083	0.53095	0.36493	0.3958	0.11165	0.11165	0.11165	0.11165	0.11165	0.11165	0.11165	0.11165	0.04989	0.04989	0.04989	0.04989	0.04989	0.04989	0.04989	0.04989	0.14467	0.14467	0.14467	0.14467	0.14467	0.14467	0.14467	0.14467
1nc590_010_1910	NCU00545.2	1.39437	1.24571	1.40097	1.38827	1	1.19692	1.1524	1.04413	0.27393	0.27987	0.38558	0.44703	0.28991	0.43623	0.30053	0.27719	0.3028	0.32889	0.47583	0.57299	0.37547	0.61797	0.3636	0.36938	0.17748	0.17748	0.17748	0.17748	0.17748	0.17748	0.17748	0.17748	0.0635	0.0635	0.0635	0.0635	0.0635	0.0635	0.0635	0.0635	0.14802	0.14802	0.14802	0.14802	0.14802	0.14802	0.14802	0.14802
1nc590_020_1658	NCU00547.2	1.17741	1.17554	1.20632	1	1.22242	1.23063	1.17062	1.22815	0.08056	0.07936	0.12951	0.10984	0.12112	0.12393	0.13188	0.13733	0.08832	0.08405	0.14032	0.1225	0.14153	0.13964	0.12692	0.13491	0.07179	0.07179	0.07179	0.07179	0.07179	0.07179	0.07179	0.07179	0.02141	0.02141	0.02141	0.02141	0.02141	0.02141	0.02141	0.02141	0.0425	0.0425	0.0425	0.0425	0.0425	0.0425	0.0425	0.0425
1nc590_030_464	NCU00548.2a	1.0898	1.13945	1.02376	1.33273	1	1.10491	1.15468	1.10899	0.07769	0.08167	0.11511	0.14067	0.11737	0.11685	0.12489	0.12842	0.08891	0.08617	0.11882	0.15373	0.1194	0.13097	0.13829	0.1313	0.07422	0.07422	0.07422	0.07422	0.07422	0.07422	0.07422	0.07422	0.02187	0.02187	0.02187	0.02187	0.02187	0.02187	0.02187	0.02187	0.04463	0.04463	0.04463	0.04463	0.04463	0.04463	0.04463	0.04463
1nc590_040_290	NCU00548.2b	1.26688	1.1628	1.49263	1.54149	1.02393	1	1.28395	1.01361	0.22941	0.23858	0.37104	0.36231	0.26898	0.31046	0.31454	0.27365	0.24699	0.26417	0.44689	0.43248	0.34955	0.44787	0.37721	0.35814	0.16934	0.16934	0.16934	0.16934	0.16934	0.16934	0.16934	0.16934	0.05731	0.05731	0.05731	0.05731	0.05731	0.05731	0.05731	0.05731	0.12347	0.12347	0.12347	0.12347	0.12347	0.12347	0.12347	0.12347
1nc590_050_491	NCU00549.2	1.20151	1.1465	1.09699	1.3902	1	1.006	1.09526	1.23745	0.16152	0.1471	0.20412	0.24223	0.19532	0.18621	0.18838	0.21181	0.17448	0.16282	0.22519	0.27634	0.21238	0.2244	0.22276	0.26287	0.12472	0.12472	0.12472	0.12472	0.12472	0.12472	0.12472	0.12472	0.03811	0.03811	0.03811	0.03811	0.03811	0.03811	0.03811	0.03811	0.07843	0.07843	0.07843	0.07843	0.07843	0.07843	0.07843	0.07843
1nc590_060_3232	NCU00550.2	1.46501	1	1.56595	1.69037	1.34124	1.97215	1.2416	1.00242	0.2621	0.23692	0.46323	0.53851	0.33192	0.62486	0.29644	0.26259	0.27839	0.31746	0.58261	0.63603	0.39611	0.78841	0.36043	0.34492	0.14574	0.14574	0.14574	0.14574	0.14574	0.14574	0.14574	0.14574	0.05419	0.05419	0.05419	0.05419	0.05419	0.05419	0.05419	0.05419	0.1354	0.1354	0.1354	0.1354	0.1354	0.1354	0.1354	0.1354
1nc590_070_5730	NCU00551.2	1.29152	1.58268	1.09453	1.44309	1.10167	1.32594	1	1.17745	0.31467	0.43024	0.44649	0.49583	0.35335	0.4394	0.38447	0.56394	0.37078	0.50856	0.57855	0.66234	0.46847	0.53771	0.50091	0.89566	0.2301	0.2301	0.2301	0.2301	0.2301	0.2301	0.2301	0.2301	0.07408	0.07408	0.07408	0.07408	0.07408	0.07408	0.07408	0.07408	0.14625	0.14625	0.14625	0.14625	0.14625	0.14625	0.14625	0.14625
1nc590_080_1650	NCU00552.2	1.19477	1.03003	2.66996	1.82191	1.10083	1	1.03386	1.11725	0.10462	0.10004	0.27846	0.21495	0.14613	0.14278	0.14466	0.15353	0.11931	0.09892	0.31901	0.2433	0.16307	0.15925	0.1664	0.18709	0.09011	0.09011	0.09011	0.09011	0.09011	0.09011	0.09011	0.09011	0.02704	0.02704	0.02704	0.02704	0.02704	0.02704	0.02704	0.02704	0.05293	0.05293	0.05293	0.05293	0.05293	0.05293	0.05293	0.05293
1nc590_100_548	NCU00554.2	2.3286	2.41394	2.61493	1.98635	1.92141	1.68893	3.38623	1	0.60009	0.73054	1.0827	0.97412	0.60554	0.5608	1.22721	0.38618	0.70794	0.96754	1.28142	1.38708	0.82108	0.76577	1.51403	0.61098	0.19912	0.19912	0.19912	0.19912	0.19912	0.19912	0.19912	0.19912	0.0763	0.0763	0.0763	0.0763	0.0763	0.0763	0.0763	0.0763	0.17646	0.17646	0.17646	0.17646	0.17646	0.17646	0.17646	0.17646
1nc590_120_994	NCU00556.2	1.27404	1.17059	1.35127	1.62595	1	1.32868	1.25168	1.2078	0.13148	0.11279	0.18977	0.24428	0.16306	0.20936	0.18883	0.19032	0.13702	0.12611	0.22611	0.26401	0.18284	0.24212	0.20295	0.20046	0.10262	0.10262	0.10262	0.10262	0.10262	0.10262	0.10262	0.10262	0.03128	0.03128	0.03128	0.03128	0.03128	0.03128	0.03128	0.03128	0.0593	0.0593	0.0593	0.0593	0.0593	0.0593	0.0593	0.0593
1nc590_140_1795	NCU00558.2	1.07727	1.00952	1	1.01176	1.09584	1.06536	1.02448	1.05139	0.04094	0.04038	0.06153	0.06078	0.06676	0.06472	0.06211	0.06	0.04325	0.03911	0.0617	0.07025	0.06652	0.06433	0.06679	0.06579	0.03983	0.03983	0.03983	0.03983	0.03983	0.03983	0.03983	0.03983	0.01206	0.01206	0.01206	0.01206	0.01206	0.01206	0.01206	0.01206	0.02285	0.02285	0.02285	0.02285	0.02285	0.02285	0.02285	0.02285
1nc590_150_2025	NCU00559.2	1.09568	1.00265	1.10129	1	1.17428	1.16657	1.02401	1.17873	0.11246	0.10186	0.16416	0.1559	0.18327	0.17888	0.16959	0.1879	0.12026	0.11252	0.2141	0.18363	0.2007	0.21225	0.18203	0.20351	0.10815	0.10815	0.10815	0.10815	0.10815	0.10815	0.10815	0.10815	0.03284	0.03284	0.03284	0.03284	0.03284	0.03284	0.03284	0.03284	0.06308	0.06308	0.06308	0.06308	0.06308	0.06308	0.06308	0.06308
1nc590_180_1488	NCU00562.2	1.16262	1.4684	1.05416	1.48997	1.07308	1.19327	1.44593	1	0.39714	0.50686	0.5294	0.66418	0.44781	0.53834	0.54929	0.39965	0.54015	0.69838	0.7397	0.8772	0.63096	0.99871	0.77662	0.58189	0.30092	0.30092	0.30092	0.30092	0.30092	0.30092	0.30092	0.30092	0.09295	0.09295	0.09295	0.09295	0.09295	0.09295	0.09295	0.09295	0.17081	0.17081	0.17081	0.17081	0.17081	0.17081	0.17081	0.17081
1nc590_200_253	NCU00564.2	1.40152	1.15411	1.38121	1.59932	1.23253	1	1.5133	1.00748	0.16067	0.13598	0.23563	0.33004	0.20104	0.18002	0.25462	0.17495	0.15893	0.1487	0.27984	0.39132	0.23897	0.18991	0.26468	0.19394	0.10987	0.10987	0.10987	0.10987	0.10987	0.10987	0.10987	0.10987	0.03516	0.03516	0.03516	0.03516	0.03516	0.03516	0.03516	0.03516	0.07242	0.07242	0.07242	0.07242	0.07242	0.07242	0.07242	0.07242
1nc590_210_1069	NCU00565.2	1.27345	1	1.69815	1.82168	1.29057	2.01929	1.59683	1.07537	0.15524	0.15757	0.45997	0.34802	0.19862	0.41672	0.24643	0.21602	0.16584	0.1815	0.51875	0.34969	0.2222	0.44617	0.30218	0.27017	0.06669	0.06669	0.06669	0.06669	0.06669	0.06669	0.06669	0.06669	0.03018	0.03018	0.03018	0.03018	0.03018	0.03018	0.03018	0.03018	0.09167	0.09167	0.09167	0.09167	0.09167	0.09167	0.09167	0.09167
1nc590_220_169	NCU00566.2	1.07807	1.00164	1.06511	1.23753	1.07774	1.00764	1	1.47191	0.10675	0.1023	0.16207	0.18665	0.18068	0.14919	0.15066	0.21964	0.12125	0.10044	0.17778	0.20203	0.20976	0.17538	0.17136	0.21618	0.10104	0.10104	0.10104	0.10104	0.10104	0.10104	0.10104	0.10104	0.03149	0.03149	0.03149	0.03149	0.03149	0.03149	0.03149	0.03149	0.0626	0.0626	0.0626	0.0626	0.0626	0.0626	0.0626	0.0626
1nc590_230_2544	NCU00567.2	2.554	2.92475	2.20687	2.42738	2.66778	2.24189	3.33232	1	0.43462	0.50723	0.60305	0.63762	0.69308	0.55705	0.81978	0.2585	0.49705	0.5972	0.76451	0.79602	0.84071	0.7853	0.94005	0.33664	0.18436	0.18436	0.18436	0.18436	0.18436	0.18436	0.18436	0.18436	0.05399	0.05399	0.05399	0.05399	0.05399	0.05399	0.05399	0.05399	0.10241	0.10241	0.10241	0.10241	0.10241	0.10241	0.10241	0.10241
b22i21_380_261	NCU00570.2	1.07268	1	1.22498	1.05739	1.01047	1.04276	1.05308	1.11195	0.08579	0.08791	0.14633	0.13045	0.12814	0.14776	0.12212	0.14318	0.08932	0.08845	0.1589	0.14088	0.14093	0.17077	0.14013	0.14204	0.08049	0.08049	0.08049	0.08049	0.08049	0.08049	0.08049	0.08049	0.02566	0.02566	0.02566	0.02566	0.02566	0.02566	0.02566	0.02566	0.0531	0.0531	0.0531	0.0531	0.0531	0.0531	0.0531	0.0531
b22i21_370_471	NCU00571.2	1.26269	1.06731	1.35119	1.42797	1.12	1	1.1515	1.20773	0.09329	0.08798	0.1737	0.19367	0.1438	0.1337	0.13477	0.14896	0.10813	0.09614	0.19722	0.21128	0.14894	0.14982	0.14955	0.14497	0.07348	0.07348	0.07348	0.07348	0.07348	0.07348	0.07348	0.07348	0.02501	0.02501	0.02501	0.02501	0.02501	0.02501	0.02501	0.02501	0.05273	0.05273	0.05273	0.05273	0.05273	0.05273	0.05273	0.05273
b22i21_350_1632	NCU00573.2	1.1737	1.02105	1.09082	1.33304	1.07855	1.10494	1	1.98833	0.06497	0.05657	0.0885	0.11139	0.09243	0.09481	0.08347	0.15149	0.07158	0.05585	0.10087	0.11989	0.09467	0.10096	0.088	0.15723	0.0564	0.0564	0.0564	0.0564	0.0564	0.0564	0.0564	0.0564	0.01705	0.01705	0.01705	0.01705	0.01705	0.01705	0.01705	0.01705	0.03367	0.03367	0.03367	0.03367	0.03367	0.03367	0.03367	0.03367
b22i21_330_1155	NCU00575.2	1.27435	1.39905	1.08607	1	1.15063	1.33835	1.23863	1.02032	0.13694	0.15538	0.17553	0.16699	0.18641	0.24488	0.20925	0.16155	0.14058	0.17303	0.20116	0.18405	0.20952	0.29805	0.21119	0.19095	0.10691	0.10691	0.10691	0.10691	0.10691	0.10691	0.10691	0.10691	0.03337	0.03337	0.03337	0.03337	0.03337	0.03337	0.03337	0.03337	0.07073	0.07073	0.07073	0.07073	0.07073	0.07073	0.07073	0.07073
b22i21_320_1130	NCU00576.2	1.16533	1.19367	1.0787	1.18843	1	1.22202	1.13975	1.43017	0.10445	0.11445	0.17003	0.17876	0.14387	0.17597	0.16174	0.18983	0.11928	0.12079	0.19588	0.20551	0.15862	0.18082	0.17213	0.21773	0.09531	0.09531	0.09531	0.09531	0.09531	0.09531	0.09531	0.09531	0.02978	0.02978	0.02978	0.02978	0.02978	0.02978	0.02978	0.02978	0.06136	0.06136	0.06136	0.06136	0.06136	0.06136	0.06136	0.06136
b22i21_310_765	NCU00577.2	1.12904	2.82393	1.5861	2.65632	1.29058	1.8296	1	4.20962	0.21792	0.36942	0.28814	0.40681	0.22352	0.23242	0.21396	0.89436	0.41442	0.24827	0.29459	0.34414	0.39854	0.30609	0.40745	0.57741	0.04846	0.04846	0.04846	0.04846	0.04846	0.04846	0.04846	0.04846	0.02542	0.02542	0.02542	0.02542	0.02542	0.02542	0.02542	0.02542	0.11233	0.11233	0.11233	0.11233	0.11233	0.11233	0.11233	0.11233
b22i21_290_3249	NCU00579.2	1.50039	1.58433	1.44487	1.95143	1.24777	1.40484	1	1.64403	0.33031	0.26794	0.48658	0.55667	0.32847	0.34462	0.25617	0.38999	0.37791	0.29568	0.65845	0.62262	0.39209	0.40551	0.33075	0.45117	0.13507	0.13507	0.13507	0.13507	0.13507	0.13507	0.13507	0.13507	0.05083	0.05083	0.05083	0.05083	0.05083	0.05083	0.05083	0.05083	0.12376	0.12376	0.12376	0.12376	0.12376	0.12376	0.12376	0.12376
b22i21_280_1014	NCU00580.2	1.11774	1.05428	1.21977	1.01168	1.19514	1.21187	1	1.11216	0.11342	0.10737	0.18178	0.15712	0.18233	0.18622	0.14117	0.16981	0.12099	0.11257	0.20815	0.17044	0.19211	0.21128	0.16981	0.1862	0.10517	0.10517	0.10517	0.10517	0.10517	0.10517	0.10517	0.10517	0.03193	0.03193	0.03193	0.03193	0.03193	0.03193	0.03193	0.03193	0.06145	0.06145	0.06145	0.06145	0.06145	0.06145	0.06145	0.06145
b22i21_240_919	NCU00584.2	1.03617	1	1.00786	1.01903	1.06735	1.0238	1.00527	1.0667	0.05854	0.05834	0.08756	0.09345	0.08715	0.09114	0.09061	0.08731	0.0629	0.05786	0.09339	0.09616	0.09765	0.09217	0.09295	0.1013	0.05919	0.05919	0.05919	0.05919	0.05919	0.05919	0.05919	0.05919	0.01779	0.01779	0.01779	0.01779	0.01779	0.01779	0.01779	0.01779	0.03433	0.03433	0.03433	0.03433	0.03433	0.03433	0.03433	0.03433
b22i21_230_900	NCU00585.2	2.15909	1.52487	7.68633	5.0042	1.77606	1	1.14156	1.0972	0.25189	0.20026	0.70769	0.60618	0.33422	0.20017	0.18948	0.19417	0.25531	0.26197	0.68429	0.66835	0.44812	0.27472	0.22966	0.24087	0.0863	0.0863	0.0863	0.0863	0.0863	0.0863	0.0863	0.0863	0.03138	0.03138	0.03138	0.03138	0.03138	0.03138	0.03138	0.03138	0.07562	0.07562	0.07562	0.07562	0.07562	0.07562	0.07562	0.07562
b22i21_220_432	NCU00586.2	1.13981	1.00197	1.19425	1.19654	1.06191	1	1.01677	1.32893	0.07544	0.07035	0.12113	0.1419	0.09725	0.09391	0.0947	0.11441	0.07588	0.0745	0.12395	0.15352	0.103	0.09718	0.09746	0.12926	0.05839	0.05839	0.05839	0.05839	0.05839	0.05839	0.05839	0.05839	0.01969	0.01969	0.01969	0.01969	0.01969	0.01969	0.01969	0.01969	0.04327	0.04327	0.04327	0.04327	0.04327	0.04327	0.04327	0.04327
b22i21_210_1730	NCU00587.2	1.14233	1.20333	1	1.22885	1.06092	1.17829	1.04846	1.14616	0.15595	0.16095	0.22976	0.23477	0.20184	0.22209	0.20414	0.24277	0.17535	0.18276	0.28082	0.25507	0.23783	0.25583	0.23995	0.28912	0.13145	0.13145	0.13145	0.13145	0.13145	0.13145	0.13145	0.13145	0.04282	0.04282	0.04282	0.04282	0.04282	0.04282	0.04282	0.04282	0.085	0.085	0.085	0.085	0.085	0.085	0.085	0.085
b22i21_200_1603	NCU00589.2	1.1225	1.22144	1	1.08971	1.13968	1.54302	1.09447	1.38068	0.18637	0.22734	0.26554	0.37807	0.22252	0.30086	0.19139	0.25622	0.19271	0.2567	0.32133	0.51628	0.2425	0.30027	0.21006	0.30152	0.09617	0.09617	0.09617	0.09617	0.09617	0.09617	0.09617	0.09617	0.03934	0.03934	0.03934	0.03934	0.03934	0.03934	0.03934	0.03934	0.11187	0.11187	0.11187	0.11187	0.11187	0.11187	0.11187	0.11187
b22i21_190_716	NCU00590.2	1.05982	1.21321	1	1.15061	1.15156	1.14375	1.04075	1.26679	0.14074	0.15077	0.18855	0.21676	0.2072	0.21557	0.18665	0.22948	0.15073	0.16795	0.22439	0.24756	0.24435	0.24803	0.23753	0.26296	0.13156	0.13156	0.13156	0.13156	0.13156	0.13156	0.13156	0.13156	0.03949	0.03949	0.03949	0.03949	0.03949	0.03949	0.03949	0.03949	0.07826	0.07826	0.07826	0.07826	0.07826	0.07826	0.07826	0.07826
b22i21_180_2127	NCU00591.2	1.63101	1.39654	1	1.21848	1.51993	1.73061	1.34592	1.54713	0.57791	0.65003	0.42052	0.55871	0.70755	0.95644	0.56817	0.73603	0.68008	0.98042	0.66832	0.81642	0.96637	1.4773	0.91528	1.12559	0.31457	0.31457	0.31457	0.31457	0.31457	0.31457	0.31457	0.31457	0.09922	0.09922	0.09922	0.09922	0.09922	0.09922	0.09922	0.09922	0.1915	0.1915	0.1915	0.1915	0.1915	0.1915	0.1915	0.1915
b22i21_170_960	NCU00592.2	1.35177	1.56986	1	1.34737	1.59295	2.59069	1.31257	1.2134	0.34552	0.38907	0.32773	0.42931	0.49089	0.8266	0.46664	0.44158	0.43196	0.49028	0.53384	0.59756	0.57951	0.94581	0.66781	0.62487	0.22134	0.22134	0.22134	0.22134	0.22134	0.22134	0.22134	0.22134	0.07343	0.07343	0.07343	0.07343	0.07343	0.07343	0.07343	0.07343	0.14776	0.14776	0.14776	0.14776	0.14776	0.14776	0.14776	0.14776
b22i21_160_1206	NCU00593.2	1.43304	1.2962	1	1.31744	1.55932	1.84309	1.47399	1.25527	0.21205	0.24294	0.23766	0.27805	0.3346	0.51647	0.28088	0.25708	0.22563	0.27105	0.28635	0.35761	0.36824	0.57506	0.33099	0.31744	0.12106	0.12106	0.12106	0.12106	0.12106	0.12106	0.12106	0.12106	0.0419	0.0419	0.0419	0.0419	0.0419	0.0419	0.0419	0.0419	0.09976	0.09976	0.09976	0.09976	0.09976	0.09976	0.09976	0.09976
b22i21_140_1508	NCU00595.2	1.19709	1.11213	1.09184	1.12085	1	1.16386	1.03427	1.08141	0.12836	0.12643	0.18303	0.18307	0.16653	0.18771	0.17008	0.17942	0.14041	0.13205	0.21626	0.21151	0.18232	0.21466	0.1901	0.20541	0.11467	0.11467	0.11467	0.11467	0.11467	0.11467	0.11467	0.11467	0.03491	0.03491	0.03491	0.03491	0.03491	0.03491	0.03491	0.03491	0.06494	0.06494	0.06494	0.06494	0.06494	0.06494	0.06494	0.06494
b22i21_100_1536	NCU00599.2	1	1.21293	1.06314	1.11051	1.07568	1.45382	1.01767	1.19127	0.13973	0.16862	0.23835	0.22875	0.20061	0.29924	0.18651	0.21511	0.16461	0.17753	0.27857	0.25243	0.22547	0.32594	0.22489	0.24558	0.12074	0.12074	0.12074	0.12074	0.12074	0.12074	0.12074	0.12074	0.03975	0.03975	0.03975	0.03975	0.03975	0.03975	0.03975	0.03975	0.08799	0.08799	0.08799	0.08799	0.08799	0.08799	0.08799	0.08799
b22i21_090_325	NCU00600.2	1.51827	1.27204	1.00921	1.27574	1.25252	1.72682	1	1.32611	0.14137	0.11121	0.15978	0.1767	0.15973	0.22165	0.12986	0.17406	0.15168	0.11417	0.18132	0.19995	0.18444	0.2307	0.16273	0.20475	0.09049	0.09049	0.09049	0.09049	0.09049	0.09049	0.09049	0.09049	0.028	0.028	0.028	0.028	0.028	0.028	0.028	0.028	0.05702	0.05702	0.05702	0.05702	0.05702	0.05702	0.05702	0.05702
NCU00601.1_44	NCU00601.2	1.01505	1.00651	1.00764	1	1.13045	1.6618	1.25511	1.39553	0.45153	0.48198	0.59732	0.59673	0.76467	1.12898	0.66485	0.80497	0.6944	0.70043	1.12241	1.24778	1.58504	1.72111	1.03041	1.21817	0.39322	0.39322	0.39322	0.39322	0.39322	0.39322	0.39322	0.39322	0.14825	0.14825	0.14825	0.14825	0.14825	0.14825	0.14825	0.14825	0.31616	0.31616	0.31616	0.31616	0.31616	0.31616	0.31616	0.31616
b22i21_080_1729	NCU00602.2	1.07276	1.0302	1.03769	1	1.05798	1.08386	1.03718	1.08425	0.05489	0.0498	0.08185	0.07988	0.08289	0.08048	0.07896	0.0825	0.05473	0.05408	0.08303	0.08372	0.08759	0.0944	0.08154	0.08619	0.05147	0.05147	0.05147	0.05147	0.05147	0.05147	0.05147	0.05147	0.0158	0.0158	0.0158	0.0158	0.0158	0.0158	0.0158	0.0158	0.03126	0.03126	0.03126	0.03126	0.03126	0.03126	0.03126	0.03126
b22i21_030_27	NCU00607.2	1.62915	1.47049	1.14524	1.45307	4.25034	6.20167	1	1.57332	0.40366	0.40011	0.40755	0.57026	1.13783	1.58681	0.36146	0.5744	0.57154	0.50534	0.64582	1.03231	1.24621	1.54481	0.59927	0.77791	0.23316	0.23316	0.23316	0.23316	0.23316	0.23316	0.23316	0.23316	0.07283	0.07283	0.07283	0.07283	0.07283	0.07283	0.07283	0.07283	0.13993	0.13993	0.13993	0.13993	0.13993	0.13993	0.13993	0.13993
b22i21_020_1495	NCU00608.2	1	2.08487	1.0417	1.40728	1.20245	1.28088	1.13482	1.34209	0.31936	0.71203	0.46657	0.54469	0.4743	0.67767	0.49978	0.71279	0.41194	0.88127	0.59007	0.69764	0.6991	1.15197	0.68402	1.04447	0.26506	0.26506	0.26506	0.26506	0.26506	0.26506	0.26506	0.26506	0.09241	0.09241	0.09241	0.09241	0.09241	0.09241	0.09241	0.09241	0.19246	0.19246	0.19246	0.19246	0.19246	0.19246	0.19246	0.19246
1nc580_030_1766	NCU00611.2	1.76232	1.79146	1	1.58863	1.53589	1.91824	1.31747	1.58009	0.64034	0.47172	0.48672	0.62593	0.62363	0.72782	0.57864	0.60852	0.86091	0.61067	0.87322	0.91044	0.82151	0.94559	0.82193	0.83312	0.25141	0.25141	0.25141	0.25141	0.25141	0.25141	0.25141	0.25141	0.09077	0.09077	0.09077	0.09077	0.09077	0.09077	0.09077	0.09077	0.18364	0.18364	0.18364	0.18364	0.18364	0.18364	0.18364	0.18364
NCU00613.1_69	NCU00613.2	1.09832	1.03494	1.21841	1	1.16281	1.10959	1.05347	1.14134	0.10986	0.10817	0.18349	0.164	0.18955	0.1827	0.1721	0.1824	0.12872	0.12212	0.21711	0.18836	0.20314	0.19459	0.20085	0.22167	0.10964	0.10964	0.10964	0.10964	0.10964	0.10964	0.10964	0.10964	0.03273	0.03273	0.03273	0.03273	0.03273	0.03273	0.03273	0.03273	0.0664	0.0664	0.0664	0.0664	0.0664	0.0664	0.0664	0.0664
1nc580_040_2682	NCU00614.2	1.08199	1.18412	1.18531	1.28196	1.05078	1.10606	1.25976	1	0.13926	0.17329	0.25092	0.2713	0.18913	0.2336	0.21193	0.17981	0.15242	0.18902	0.27075	0.3024	0.22188	0.24929	0.25666	0.24324	0.10438	0.10438	0.10438	0.10438	0.10438	0.10438	0.10438	0.10438	0.03841	0.03841	0.03841	0.03841	0.03841	0.03841	0.03841	0.03841	0.09225	0.09225	0.09225	0.09225	0.09225	0.09225	0.09225	0.09225
1nc580_070_428	NCU00617.2	1.36615	1.454	1.20088	1.69003	1.48078	1.75806	1.5757	1	0.30298	0.39828	0.39577	0.54015	0.46458	0.73698	0.49622	0.34523	0.35473	0.49612	0.56571	0.71714	0.58542	0.98343	0.64719	0.483	0.22097	0.22097	0.22097	0.22097	0.22097	0.22097	0.22097	0.22097	0.07022	0.07022	0.07022	0.07022	0.07022	0.07022	0.07022	0.07022	0.13424	0.13424	0.13424	0.13424	0.13424	0.13424	0.13424	0.13424
1nc580_080_153	NCU00618.2	1.39443	1.28464	1.53234	1.45991	1.61041	1.17585	1.86247	1	0.19776	0.19397	0.33098	0.30878	0.33526	0.25422	0.40301	0.21772	0.22061	0.22119	0.36942	0.3704	0.41949	0.31291	0.4626	0.26266	0.15575	0.15575	0.15575	0.15575	0.15575	0.15575	0.15575	0.15575	0.04681	0.04681	0.04681	0.04681	0.04681	0.04681	0.04681	0.04681	0.08504	0.08504	0.08504	0.08504	0.08504	0.08504	0.08504	0.08504
1nc580_110_4162	NCU00621.2	1.04339	1.06797	1.24939	1.02422	1.0716	1.04116	1	1.17286	0.13012	0.13309	0.24303	0.19417	0.20028	0.19187	0.17821	0.20608	0.15152	0.1543	0.25102	0.22452	0.23434	0.23362	0.2232	0.24392	0.13398	0.13398	0.13398	0.13398	0.13398	0.13398	0.13398	0.13398	0.03986	0.03986	0.03986	0.03986	0.03986	0.03986	0.03986	0.03986	0.07568	0.07568	0.07568	0.07568	0.07568	0.07568	0.07568	0.07568
1nc580_120_4243	NCU00622.2	1.52547	1.39608	1	1.46284	1.45931	1.4642	1.424	1.74629	0.32687	0.29844	0.30717	0.42553	0.41498	0.45302	0.38037	0.47015	0.37379	0.35602	0.42719	0.57247	0.5286	0.59758	0.45352	0.55446	0.19786	0.19786	0.19786	0.19786	0.19786	0.19786	0.19786	0.19786	0.06066	0.06066	0.06066	0.06066	0.06066	0.06066	0.06066	0.06066	0.11999	0.11999	0.11999	0.11999	0.11999	0.11999	0.11999	0.11999
1nc580_150_556	NCU00625.2a	1.3637	1.12359	1.76119	1.85561	1.30783	1.91839	1.25598	1	0.21075	0.21368	0.40624	0.42287	0.2745	0.64742	0.26061	0.19729	0.23717	0.25668	0.45675	0.48175	0.30364	0.79305	0.2798	0.26274	0.11402	0.11402	0.11402	0.11402	0.11402	0.11402	0.11402	0.11402	0.04287	0.04287	0.04287	0.04287	0.04287	0.04287	0.04287	0.04287	0.11074	0.11074	0.11074	0.11074	0.11074	0.11074	0.11074	0.11074
1nc580_160_7380	NCU00625.2b	1.16465	1.10054	1.05591	1	1.22294	1.08748	1.05277	1.18917	0.07354	0.06693	0.10162	0.09548	0.11363	0.09844	0.09991	0.11196	0.07437	0.06994	0.10857	0.10204	0.11415	0.10727	0.10661	0.12139	0.06347	0.06347	0.06347	0.06347	0.06347	0.06347	0.06347	0.06347	0.01906	0.01906	0.01906	0.01906	0.01906	0.01906	0.01906	0.01906	0.03879	0.03879	0.03879	0.03879	0.03879	0.03879	0.03879	0.03879
1nc580_170_1135	NCU00625.2c	1.29333	2.22358	1.56572	2.23715	1.45278	1.84911	1.17343	1	0.26578	0.51124	0.4723	0.61814	0.36774	0.49955	0.34948	0.43118	0.30788	0.53606	0.54296	0.64683	0.43594	0.61838	0.48637	0.70886	0.16113	0.16113	0.16113	0.16113	0.16113	0.16113	0.16113	0.16113	0.06017	0.06017	0.06017	0.06017	0.06017	0.06017	0.06017	0.06017	0.13661	0.13661	0.13661	0.13661	0.13661	0.13661	0.13661	0.13661
1nc580_180_1455	NCU00627.2	1.33084	1.53354	1	1.25471	1.38242	2.7604	1.10587	2.22975	0.14829	0.16386	0.17165	0.20763	0.22162	0.41041	0.1831	0.35297	0.17191	0.1813	0.22325	0.2581	0.26057	0.4321	0.20168	0.36152	0.11481	0.11481	0.11481	0.11481	0.11481	0.11481	0.11481	0.11481	0.03409	0.03409	0.03409	0.03409	0.03409	0.03409	0.03409	0.03409	0.06448	0.06448	0.06448	0.06448	0.06448	0.06448	0.06448	0.06448
1nc580_190_1837	NCU00628.2	1	1.67511	1.26813	1.7489	1.07368	1.2482	1.28993	1.39474	0.44673	0.96994	0.67931	0.91689	0.52204	0.80603	0.69283	0.76534	0.76849	1.28971	0.96248	1.18211	0.90873	1.57195	1.23935	1.14597	0.30985	0.30985	0.30985	0.30985	0.30985	0.30985	0.30985	0.30985	0.12678	0.12678	0.12678	0.12678	0.12678	0.12678	0.12678	0.12678	0.30731	0.30731	0.30731	0.30731	0.30731	0.30731	0.30731	0.30731
1nc580_200_2260	NCU00629.2	1.43782	1.79592	1.51435	1.46424	1.44342	1.67912	1.44741	1	0.16619	0.2042	0.25955	0.24974	0.23797	0.27163	0.25103	0.17423	0.18622	0.21791	0.28911	0.27917	0.28023	0.32414	0.30124	0.21884	0.11952	0.11952	0.11952	0.11952	0.11952	0.11952	0.11952	0.11952	0.03622	0.03622	0.03622	0.03622	0.03622	0.03622	0.03622	0.03622	0.0684	0.0684	0.0684	0.0684	0.0684	0.0684	0.0684	0.0684
1nc580_210_1443	NCU00630.2	1.01944	1.14849	1	1.26419	1.02446	1.18572	1.04234	1.1575	0.13696	0.14492	0.18895	0.23732	0.19344	0.21706	0.19989	0.21442	0.15139	0.15178	0.2256	0.27835	0.22515	0.26181	0.23751	0.25606	0.13395	0.13395	0.13395	0.13395	0.13395	0.13395	0.13395	0.13395	0.03948	0.03948	0.03948	0.03948	0.03948	0.03948	0.03948	0.03948	0.07822	0.07822	0.07822	0.07822	0.07822	0.07822	0.07822	0.07822
1nc580_220_3194	NCU00631.2	1.38962	1	1.36099	1.40528	1.24712	2.03337	1.12477	1.38275	0.4549	0.40557	0.51435	0.56714	0.50362	1.07549	0.4586	0.56583	0.5842	0.57901	0.67029	0.77103	0.68755	1.56929	0.69538	0.85262	0.22809	0.22809	0.22809	0.22809	0.22809	0.22809	0.22809	0.22809	0.09134	0.09134	0.09134	0.09134	0.09134	0.09134	0.09134	0.09134	0.21461	0.21461	0.21461	0.21461	0.21461	0.21461	0.21461	0.21461
1nc580_230_470	NCU00632.2	1.14116	1.30583	1	1.35599	1.09875	1.30031	1.18277	1.27764	0.15757	0.17249	0.21626	0.29236	0.22732	0.26319	0.23118	0.27003	0.17694	0.19269	0.25683	0.32971	0.26179	0.32057	0.29351	0.32066	0.14379	0.14379	0.14379	0.14379	0.14379	0.14379	0.14379	0.14379	0.04341	0.04341	0.04341	0.04341	0.04341	0.04341	0.04341	0.04341	0.08576	0.08576	0.08576	0.08576	0.08576	0.08576	0.08576	0.08576
1nc580_240_850	NCU00633.2	1.84013	1.76259	1.74961	2.40516	2.05784	2.15383	2.65414	1	0.25441	0.20825	0.43034	0.50781	0.3158	0.33261	0.41316	0.17339	0.26735	0.23756	0.53271	0.59003	0.34026	0.35772	0.48625	0.21318	0.08836	0.08836	0.08836	0.08836	0.08836	0.08836	0.08836	0.08836	0.03206	0.03206	0.03206	0.03206	0.03206	0.03206	0.03206	0.03206	0.07816	0.07816	0.07816	0.07816	0.07816	0.07816	0.07816	0.07816
1nc580_250_53	NCU00634.2	1.89421	1.66903	2.31806	1.88538	2.15681	1.31675	2.53553	1	0.20041	0.20137	0.35797	0.31727	0.34711	0.22405	0.42371	0.17784	0.21538	0.2161	0.40685	0.33142	0.40655	0.26441	0.46338	0.21004	0.11371	0.11371	0.11371	0.11371	0.11371	0.11371	0.11371	0.11371	0.03414	0.03414	0.03414	0.03414	0.03414	0.03414	0.03414	0.03414	0.06788	0.06788	0.06788	0.06788	0.06788	0.06788	0.06788	0.06788
1nc580_260_224	NCU00635.2	1.63569	1.37137	1.56626	1.37544	1.64272	1	1.89216	1.00623	0.17559	0.15667	0.26392	0.2373	0.28054	0.16873	0.30032	0.18129	0.1831	0.17599	0.28874	0.25767	0.31347	0.19774	0.33498	0.19993	0.11912	0.11912	0.11912	0.11912	0.11912	0.11912	0.11912	0.11912	0.03553	0.03553	0.03553	0.03553	0.03553	0.03553	0.03553	0.03553	0.0688	0.0688	0.0688	0.0688	0.0688	0.0688	0.0688	0.0688
1nc580_270_452	NCU00636.2	1.91556	1.69081	2.05045	1.75816	2.03045	1.44641	2.00826	1	0.25082	0.24227	0.42086	0.41412	0.40225	0.28143	0.40996	0.2073	0.25927	0.27198	0.43477	0.46992	0.46347	0.33339	0.50266	0.2533	0.13666	0.13666	0.13666	0.13666	0.13666	0.13666	0.13666	0.13666	0.04164	0.04164	0.04164	0.04164	0.04164	0.04164	0.04164	0.04164	0.08547	0.08547	0.08547	0.08547	0.08547	0.08547	0.08547	0.08547
1nc580_290_214	NCU00640.2	1.04935	1.27681	1	1.42389	1.14483	1.33211	1.1807	1.3465	0.13528	0.15533	0.20099	0.28514	0.2097	0.25072	0.21995	0.246	0.14732	0.16366	0.23262	0.31858	0.24498	0.28519	0.25729	0.27887	0.13195	0.13195	0.13195	0.13195	0.13195	0.13195	0.13195	0.13195	0.03885	0.03885	0.03885	0.03885	0.03885	0.03885	0.03885	0.03885	0.07766	0.07766	0.07766	0.07766	0.07766	0.07766	0.07766	0.07766
1nc580_300_162	NCU00641.2	1.01752	1.09881	1.03899	1.1204	1	1.12479	1.09247	1.16268	0.09235	0.09953	0.14384	0.15933	0.13503	0.14875	0.14691	0.16216	0.08956	0.09889	0.18788	0.18752	0.15279	0.15738	0.16409	0.16726	0.09087	0.09087	0.09087	0.09087	0.09087	0.09087	0.09087	0.09087	0.02801	0.02801	0.02801	0.02801	0.02801	0.02801	0.02801	0.02801	0.0576	0.0576	0.0576	0.0576	0.0576	0.0576	0.0576	0.0576
1nc580_330_430	NCU00644.2	1.82415	1.45647	2.14843	1.81739	1.5317	1.35682	2.05548	1	0.2443	0.22773	0.42989	0.37117	0.33162	0.32477	0.40102	0.21666	0.2525	0.24149	0.48509	0.40986	0.36881	0.38141	0.45295	0.24375	0.14066	0.14066	0.14066	0.14066	0.14066	0.14066	0.14066	0.14066	0.04345	0.04345	0.04345	0.04345	0.04345	0.04345	0.04345	0.04345	0.08559	0.08559	0.08559	0.08559	0.08559	0.08559	0.08559	0.08559
1nc580_340_57	NCU00645.2	1.21522	1.26754	1.67182	1.64465	1.31769	1.58339	1.38611	1	0.25371	0.32105	0.46635	0.48136	0.37228	0.66146	0.42225	0.29455	0.27576	0.39898	0.50515	0.55095	0.43719	0.93318	0.57191	0.40302	0.15895	0.15895	0.15895	0.15895	0.15895	0.15895	0.15895	0.15895	0.06318	0.06318	0.06318	0.06318	0.06318	0.06318	0.06318	0.06318	0.15383	0.15383	0.15383	0.15383	0.15383	0.15383	0.15383	0.15383
1nc580_370_1548	NCU00648.2	1.19114	1.17817	1.23065	1.10973	1	1.17397	1.1206	1.24008	0.24342	0.22198	0.34459	0.3178	0.322	0.32744	0.32129	0.34778	0.28408	0.26219	0.40315	0.39851	0.43594	0.44778	0.40718	0.44916	0.20896	0.20896	0.20896	0.20896	0.20896	0.20896	0.20896	0.20896	0.06022	0.06022	0.06022	0.06022	0.06022	0.06022	0.06022	0.06022	0.11449	0.11449	0.11449	0.11449	0.11449	0.11449	0.11449	0.11449
1nc580_380_1358	NCU00649.2	1.05534	1.08149	1.03657	1.09104	1.05675	1	1.11914	1.05571	0.10181	0.10494	0.15041	0.15481	0.15914	0.15006	0.16469	0.15364	0.11243	0.11286	0.17617	0.18911	0.1692	0.16491	0.1796	0.17129	0.10007	0.10007	0.10007	0.10007	0.10007	0.10007	0.10007	0.10007	0.0299	0.0299	0.0299	0.0299	0.0299	0.0299	0.0299	0.0299	0.05846	0.05846	0.05846	0.05846	0.05846	0.05846	0.05846	0.05846
1nc580_400_709	NCU00651.2	1.11304	1.10702	1.03189	1.26005	1.1674	1.54854	1.08953	1	0.23161	0.22192	0.28203	0.34592	0.27613	0.34766	0.24617	0.24038	0.2542	0.23871	0.33513	0.41532	0.31821	0.38651	0.32077	0.30579	0.12714	0.12714	0.12714	0.12714	0.12714	0.12714	0.12714	0.12714	0.05104	0.05104	0.05104	0.05104	0.05104	0.05104	0.05104	0.05104	0.14444	0.14444	0.14444	0.14444	0.14444	0.14444	0.14444	0.14444
1nc580_410_3389	NCU00652.2	1.6132	1.87974	1.49773	1.90612	1.71322	2.3408	1	1.09108	0.31964	0.55381	0.38836	0.58603	0.48741	0.84832	0.34882	0.45132	0.35285	0.70595	0.50625	0.75175	0.51073	0.97769	0.56249	0.7621	0.15809	0.15809	0.15809	0.15809	0.15809	0.15809	0.15809	0.15809	0.06224	0.06224	0.06224	0.06224	0.06224	0.06224	0.06224	0.06224	0.14527	0.14527	0.14527	0.14527	0.14527	0.14527	0.14527	0.14527
1nc580_420_1537	NCU00653.2	1.01563	1.61442	1	1.36724	1.17933	1.40095	1.32745	1.19639	0.32576	0.44785	0.40919	0.49393	0.45238	0.58437	0.52876	0.45196	0.40848	0.52793	0.67664	0.66407	0.63447	0.74959	0.74981	0.57867	0.27297	0.27297	0.27297	0.27297	0.27297	0.27297	0.27297	0.27297	0.0849	0.0849	0.0849	0.0849	0.0849	0.0849	0.0849	0.0849	0.16329	0.16329	0.16329	0.16329	0.16329	0.16329	0.16329	0.16329
1nc580_430_2	NCU00654.2	1.14362	1.04675	1.11903	1.01382	1.0735	1.02125	1.11063	1	0.12031	0.11157	0.17296	0.1507	0.18604	0.16691	0.17371	0.15058	0.12427	0.11668	0.19265	0.17215	0.20807	0.20156	0.19753	0.17861	0.10446	0.10446	0.10446	0.10446	0.10446	0.10446	0.10446	0.10446	0.03234	0.03234	0.03234	0.03234	0.03234	0.03234	0.03234	0.03234	0.06531	0.06531	0.06531	0.06531	0.06531	0.06531	0.06531	0.06531
1nc580_440_709	NCU00655.2	1.12544	1.03811	1.12282	1	1.15807	1.07793	1.01466	1.15153	0.12584	0.11477	0.18625	0.17244	0.19734	0.18092	0.16189	0.18502	0.12687	0.11654	0.20974	0.20248	0.21604	0.19529	0.18434	0.21927	0.11173	0.11173	0.11173	0.11173	0.11173	0.11173	0.11173	0.11173	0.03343	0.03343	0.03343	0.03343	0.03343	0.03343	0.03343	0.03343	0.06475	0.06475	0.06475	0.06475	0.06475	0.06475	0.06475	0.06475
1nc580_450_2404	NCU00656.2	1.16496	1.18818	1.33436	1.21503	1	1.08713	1.08663	1.29286	0.13909	0.14718	0.24516	0.23368	0.18879	0.1884	0.19084	0.23121	0.15468	0.15599	0.27764	0.25995	0.21947	0.24377	0.24086	0.27295	0.12712	0.12712	0.12712	0.12712	0.12712	0.12712	0.12712	0.12712	0.03813	0.03813	0.03813	0.03813	0.03813	0.03813	0.03813	0.03813	0.07288	0.07288	0.07288	0.07288	0.07288	0.07288	0.07288	0.07288
1nc580_470_11758	NCU00658.2	1.0426	1.22904	1.09524	1.24895	1	1.32968	1.30487	1.31512	0.38044	0.46934	0.3805	0.43728	0.39807	0.5891	0.65493	0.54293	0.50621	0.4806	0.48545	0.51961	0.54383	0.92891	0.95927	0.61276	0.17493	0.17493	0.17493	0.17493	0.17493	0.17493	0.17493	0.17493	0.07121	0.07121	0.07121	0.07121	0.07121	0.07121	0.07121	0.07121	0.17977	0.17977	0.17977	0.17977	0.17977	0.17977	0.17977	0.17977
1nc580_490_1222	NCU00660.2	1.07784	1.05172	1.0437	1	1.092	1.00439	1.03629	1.26155	0.11991	0.12275	0.16738	0.16792	0.18911	0.17268	0.18104	0.23845	0.12456	0.13047	0.19695	0.1848	0.20651	0.19574	0.20833	0.27612	0.11429	0.11429	0.11429	0.11429	0.11429	0.11429	0.11429	0.11429	0.03468	0.03468	0.03468	0.03468	0.03468	0.03468	0.03468	0.03468	0.06995	0.06995	0.06995	0.06995	0.06995	0.06995	0.06995	0.06995
1nc580_500_124	NCU00662.2	1.11334	1.20622	1.57965	1.33586	1.08393	1.20235	1.29123	1	0.0914	0.10396	0.19783	0.15086	0.12953	0.16962	0.16483	0.12835	0.1048	0.11307	0.22021	0.15974	0.14689	0.16488	0.17221	0.13951	0.06147	0.06147	0.06147	0.06147	0.06147	0.06147	0.06147	0.06147	0.02509	0.02509	0.02509	0.02509	0.02509	0.02509	0.02509	0.02509	0.06853	0.06853	0.06853	0.06853	0.06853	0.06853	0.06853	0.06853
1nc580_510_251	NCU00663.2	1.53385	1.90256	1	1.55982	1.61864	1.60581	1.59313	2.08735	0.46531	0.45345	0.51522	0.55129	0.64625	0.78172	0.49808	0.62832	0.53861	0.45997	0.98693	0.72771	0.95243	1.22403	0.60029	0.67965	0.20965	0.20965	0.20965	0.20965	0.20965	0.20965	0.20965	0.20965	0.07738	0.07738	0.07738	0.07738	0.07738	0.07738	0.07738	0.07738	0.16755	0.16755	0.16755	0.16755	0.16755	0.16755	0.16755	0.16755
1nc580_540_508	NCU00666.2	1.24367	1.10486	1	1.37388	1.16162	1.45527	1.04174	1.02749	0.21331	0.1767	0.24747	0.33725	0.28681	0.376	0.24107	0.21206	0.23895	0.20911	0.30583	0.39908	0.29619	0.42752	0.31796	0.27722	0.132	0.132	0.132	0.132	0.132	0.132	0.132	0.132	0.04959	0.04959	0.04959	0.04959	0.04959	0.04959	0.04959	0.04959	0.12608	0.12608	0.12608	0.12608	0.12608	0.12608	0.12608	0.12608
1nc580_550_340	NCU00667.2	1.60577	1.55737	1.64912	1	1.5508	1.65376	1.58628	1.78971	0.25071	0.32618	0.46873	0.37195	0.32234	0.40017	0.38132	0.39349	0.25613	0.33456	0.60118	0.63592	0.37524	0.42179	0.38859	0.43286	0.11826	0.11826	0.11826	0.11826	0.11826	0.11826	0.11826	0.11826	0.04783	0.04783	0.04783	0.04783	0.04783	0.04783	0.04783	0.04783	0.12088	0.12088	0.12088	0.12088	0.12088	0.12088	0.12088	0.12088
1nc580_560_3506	NCU00668.2	1.20383	1	1.5629	1.6759	1.15664	1.10266	1.13459	1.44745	0.25525	0.20631	0.4943	0.55498	0.3093	0.30554	0.29987	0.38087	0.2904	0.24217	0.62369	0.75574	0.37732	0.36487	0.39728	0.4652	0.17237	0.17237	0.17237	0.17237	0.17237	0.17237	0.17237	0.17237	0.05874	0.05874	0.05874	0.05874	0.05874	0.05874	0.05874	0.05874	0.12953	0.12953	0.12953	0.12953	0.12953	0.12953	0.12953	0.12953
1nc580_570_1292	NCU00669.2	1.17153	1.11792	1.22095	1.06448	1.09233	1	1.15599	1.03559	0.09561	0.09884	0.16217	0.1367	0.14052	0.12683	0.14643	0.13892	0.10319	0.09886	0.17559	0.14466	0.16155	0.14386	0.16168	0.15148	0.08803	0.08803	0.08803	0.08803	0.08803	0.08803	0.08803	0.08803	0.02672	0.02672	0.02672	0.02672	0.02672	0.02672	0.02672	0.02672	0.05346	0.05346	0.05346	0.05346	0.05346	0.05346	0.05346	0.05346
1nc580_580_122	NCU00670.2	1.43735	1.23524	1.54936	1.22323	1.32161	1.08009	1.38356	1	0.14105	0.12577	0.22541	0.15787	0.17326	0.14789	0.18655	0.15123	0.14825	0.12823	0.25578	0.17473	0.18741	0.15147	0.19913	0.17011	0.08541	0.08541	0.08541	0.08541	0.08541	0.08541	0.08541	0.08541	0.02832	0.02832	0.02832	0.02832	0.02832	0.02832	0.02832	0.02832	0.06031	0.06031	0.06031	0.06031	0.06031	0.06031	0.06031	0.06031
1nc580_590_7720	NCU00671.2	1.11937	1.14757	1.00493	1.09062	1.17014	1.16268	1	1.23442	0.16052	0.15833	0.20211	0.22267	0.25148	0.24514	0.22311	0.25521	0.17594	0.15561	0.24526	0.25732	0.2826	0.26888	0.28617	0.29411	0.13713	0.13713	0.13713	0.13713	0.13713	0.13713	0.13713	0.13713	0.04274	0.04274	0.04274	0.04274	0.04274	0.04274	0.04274	0.04274	0.08523	0.08523	0.08523	0.08523	0.08523	0.08523	0.08523	0.08523
1nc580_600_451	NCU00673.2	2.1308	1.01234	1.55213	1.3142	1.50328	1.05212	1	2.22905	0.36785	0.18675	0.37903	0.33909	0.37073	0.26217	0.2526	0.50857	0.37073	0.20599	0.48694	0.41566	0.44467	0.33638	0.28563	0.58218	0.17786	0.17786	0.17786	0.17786	0.17786	0.17786	0.17786	0.17786	0.05225	0.05225	0.05225	0.05225	0.05225	0.05225	0.05225	0.05225	0.09951	0.09951	0.09951	0.09951	0.09951	0.09951	0.09951	0.09951
1nc580_630_92	NCU00676.2	1.43766	1.46116	1.39916	1.46935	1.32959	1.4283	1.20982	1	0.21544	0.20281	0.34464	0.31305	0.29199	0.35272	0.27939	0.21676	0.23068	0.22931	0.40822	0.36153	0.35187	0.4284	0.35103	0.28927	0.13004	0.13004	0.13004	0.13004	0.13004	0.13004	0.13004	0.13004	0.04808	0.04808	0.04808	0.04808	0.04808	0.04808	0.04808	0.04808	0.11168	0.11168	0.11168	0.11168	0.11168	0.11168	0.11168	0.11168
1nc580_650_1282	NCU00677.2	1.16498	1.4412	1.09056	1.28639	1.24854	1.46099	1	1.27936	0.22343	0.29808	0.30055	0.33105	0.32366	0.4204	0.27158	0.37141	0.25516	0.36034	0.36962	0.40405	0.38366	0.48821	0.35934	0.51158	0.17762	0.17762	0.17762	0.17762	0.17762	0.17762	0.17762	0.17762	0.05813	0.05813	0.05813	0.05813	0.05813	0.05813	0.05813	0.05813	0.11709	0.11709	0.11709	0.11709	0.11709	0.11709	0.11709	0.11709
1nc580_680_57	NCU00680.2	2.21489	1.37638	2.07509	2.38422	1.88483	1	1.6893	1.1684	0.38383	0.29761	0.4619	0.67158	0.54202	0.32842	0.42842	0.34264	0.40543	0.35561	0.53512	0.6634	0.71556	0.48084	0.5322	0.46601	0.15146	0.15146	0.15146	0.15146	0.15146	0.15146	0.15146	0.15146	0.05771	0.05771	0.05771	0.05771	0.05771	0.05771	0.05771	0.05771	0.13437	0.13437	0.13437	0.13437	0.13437	0.13437	0.13437	0.13437
1nc580_690_3473	NCU00681.2	1.20763	1.09847	1.19315	1.0861	1.23803	1.09907	1	1.18755	0.11779	0.11065	0.17835	0.1644	0.18675	0.15973	0.15365	0.18806	0.12993	0.12142	0.19473	0.18747	0.19855	0.19262	0.17601	0.20379	0.10401	0.10401	0.10401	0.10401	0.10401	0.10401	0.10401	0.10401	0.03125	0.03125	0.03125	0.03125	0.03125	0.03125	0.03125	0.03125	0.06031	0.06031	0.06031	0.06031	0.06031	0.06031	0.06031	0.06031
1nc580_700_672	NCU00682.2	1.38654	1.12219	1.4659	1.32576	1.40909	1.93917	1	1.54107	0.1877	0.16879	0.25965	0.22495	0.31334	0.6099	0.20326	0.29919	0.19754	0.18845	0.2836	0.26352	0.34947	0.74757	0.22471	0.30695	0.09563	0.09563	0.09563	0.09563	0.09563	0.09563	0.09563	0.09563	0.03467	0.03467	0.03467	0.03467	0.03467	0.03467	0.03467	0.03467	0.08872	0.08872	0.08872	0.08872	0.08872	0.08872	0.08872	0.08872
1nc580_710_1209	NCU00684.2	1.06921	1.00749	1.33285	1.04353	1.14735	1.10309	1.20035	1	0.08561	0.08495	0.17391	0.13479	0.14766	0.13458	0.15407	0.12013	0.0921	0.08858	0.18431	0.14694	0.15682	0.14987	0.16438	0.14026	0.08624	0.08624	0.08624	0.08624	0.08624	0.08624	0.08624	0.08624	0.02621	0.02621	0.02621	0.02621	0.02621	0.02621	0.02621	0.02621	0.05308	0.05308	0.05308	0.05308	0.05308	0.05308	0.05308	0.05308
1nc580_720_515	NCU00685.2	1.36859	1.26479	1	1.23669	1.20425	1.32387	1.13663	1.98739	0.19763	0.19805	0.22887	0.31526	0.2493	0.26489	0.21889	0.37231	0.23537	0.21269	0.26003	0.37031	0.28887	0.32277	0.27061	0.44194	0.13876	0.13876	0.13876	0.13876	0.13876	0.13876	0.13876	0.13876	0.04476	0.04476	0.04476	0.04476	0.04476	0.04476	0.04476	0.04476	0.08946	0.08946	0.08946	0.08946	0.08946	0.08946	0.08946	0.08946
1nc580_730_598	NCU00687.2	1.59541	1.57438	1	1.33625	1.39701	1.34912	1.4308	1.56156	0.29126	0.27195	0.28229	0.32814	0.33295	0.31812	0.34857	0.35662	0.34082	0.29897	0.36633	0.40734	0.39382	0.38893	0.4194	0.41461	0.16879	0.16879	0.16879	0.16879	0.16879	0.16879	0.16879	0.16879	0.05345	0.05345	0.05345	0.05345	0.05345	0.05345	0.05345	0.05345	0.10875	0.10875	0.10875	0.10875	0.10875	0.10875	0.10875	0.10875
1nc580_740_234	NCU00688.2	1.19232	1.04537	1.19156	1	1.24245	1.24154	1.0712	1.12327	0.1505	0.13727	0.22928	0.19287	0.23632	0.23141	0.19911	0.20904	0.17103	0.1463	0.25657	0.2242	0.26983	0.25296	0.23017	0.25133	0.13165	0.13165	0.13165	0.13165	0.13165	0.13165	0.13165	0.13165	0.03956	0.03956	0.03956	0.03956	0.03956	0.03956	0.03956	0.03956	0.0797	0.0797	0.0797	0.0797	0.0797	0.0797	0.0797	0.0797
1nc580_780_1387	NCU00692.2	1.93357	2.00192	2.0344	2.08709	2.27574	2.02316	2.55122	1	0.20093	0.22084	0.29395	0.29948	0.33281	0.33085	0.39497	0.15363	0.21605	0.25542	0.32897	0.34578	0.38896	0.39017	0.4297	0.18449	0.0985	0.0985	0.0985	0.0985	0.0985	0.0985	0.0985	0.0985	0.03101	0.03101	0.03101	0.03101	0.03101	0.03101	0.03101	0.03101	0.06429	0.06429	0.06429	0.06429	0.06429	0.06429	0.06429	0.06429
1nc580_800_1916	NCU00694.2	1.24593	1.25522	1.10244	1.32546	1.20214	1.76449	1	1.22982	0.12625	0.12571	0.16342	0.18833	0.15993	0.22987	0.14138	0.16889	0.13629	0.12508	0.18071	0.19705	0.17102	0.25266	0.15561	0.18962	0.09289	0.09289	0.09289	0.09289	0.09289	0.09289	0.09289	0.09289	0.02936	0.02936	0.02936	0.02936	0.02936	0.02936	0.02936	0.02936	0.05704	0.05704	0.05704	0.05704	0.05704	0.05704	0.05704	0.05704
1nc580_810_1529	NCU00695.2	1.71423	1.51509	1.60853	1.4033	1.51044	1.49111	1	1.28567	0.1131	0.11072	0.16472	0.14205	0.16397	0.17001	0.11286	0.14367	0.1277	0.10968	0.18827	0.17412	0.17233	0.17444	0.13302	0.16798	0.07426	0.07426	0.07426	0.07426	0.07426	0.07426	0.07426	0.07426	0.02261	0.02261	0.02261	0.02261	0.02261	0.02261	0.02261	0.02261	0.04614	0.04614	0.04614	0.04614	0.04614	0.04614	0.04614	0.04614
1nc580_820_900	NCU00696.2	1.28161	1.24961	1	1.32483	1.41557	2.41734	1.0736	2.3018	0.17257	0.15801	0.20739	0.26492	0.27327	0.44351	0.20952	0.41618	0.19841	0.17735	0.26375	0.35473	0.31638	0.4841	0.25465	0.45734	0.1361	0.1361	0.1361	0.1361	0.1361	0.1361	0.1361	0.1361	0.04029	0.04029	0.04029	0.04029	0.04029	0.04029	0.04029	0.04029	0.07779	0.07779	0.07779	0.07779	0.07779	0.07779	0.07779	0.07779
1nc570_020_1220	NCU00699.2	1.0594	1.19997	1	1.28311	1.25066	1.88883	1.20945	1.30793	0.19078	0.2004	0.25836	0.30888	0.30395	0.43441	0.34441	0.34182	0.22965	0.2247	0.34322	0.39886	0.36603	0.48346	0.42929	0.41224	0.17292	0.17292	0.17292	0.17292	0.17292	0.17292	0.17292	0.17292	0.05191	0.05191	0.05191	0.05191	0.05191	0.05191	0.05191	0.05191	0.10297	0.10297	0.10297	0.10297	0.10297	0.10297	0.10297	0.10297
1nc570_030_1235	NCU00700.2	1	1.1532	1.20614	1.213	1.06161	1.09001	1.43742	1.35076	0.16425	0.18744	0.30349	0.26986	0.23536	0.27346	0.30311	0.29943	0.17964	0.19673	0.37478	0.3238	0.29943	0.35537	0.34422	0.34225	0.14961	0.14961	0.14961	0.14961	0.14961	0.14961	0.14961	0.14961	0.04717	0.04717	0.04717	0.04717	0.04717	0.04717	0.04717	0.04717	0.09734	0.09734	0.09734	0.09734	0.09734	0.09734	0.09734	0.09734
1nc570_040_541	NCU00701.2	1.48712	1.23007	1.77443	1.52752	1.12105	1.23002	1.24604	1	0.42014	0.39284	0.67808	0.61432	0.45494	0.68573	0.48742	0.36059	0.49862	0.52343	0.83884	0.80526	0.61537	1.14866	0.63529	0.4859	0.23148	0.23148	0.23148	0.23148	0.23148	0.23148	0.23148	0.23148	0.0884	0.0884	0.0884	0.0884	0.0884	0.0884	0.0884	0.0884	0.18874	0.18874	0.18874	0.18874	0.18874	0.18874	0.18874	0.18874
1nc570_070_187	NCU00706.2	1.61238	1.60776	2.08747	1.56257	2.1318	1.51014	2.2675	1	0.16678	0.17685	0.32361	0.26484	0.3384	0.24304	0.38199	0.17025	0.18022	0.20158	0.37246	0.30331	0.40041	0.28368	0.41071	0.20292	0.11481	0.11481	0.11481	0.11481	0.11481	0.11481	0.11481	0.11481	0.0338	0.0338	0.0338	0.0338	0.0338	0.0338	0.0338	0.0338	0.06571	0.06571	0.06571	0.06571	0.06571	0.06571	0.06571	0.06571
1nc570_110_641	NCU00710.2	1.53001	1.85161	2.69483	2.79639	1.05984	1	1.45929	1.12373	0.27972	0.34258	0.59377	0.62195	0.28386	0.28928	0.36875	0.32496	0.3116	0.41142	0.61882	0.69312	0.38104	0.39324	0.47211	0.40267	0.16327	0.16327	0.16327	0.16327	0.16327	0.16327	0.16327	0.16327	0.05337	0.05337	0.05337	0.05337	0.05337	0.05337	0.05337	0.05337	0.1194	0.1194	0.1194	0.1194	0.1194	0.1194	0.1194	0.1194
1nc570_130_3150	NCU00712.2	1.42517	1.37336	1.8062	1.67602	1.47984	1	1.74743	1.17106	0.32519	0.31407	0.68716	0.64962	0.42109	0.30581	0.50267	0.32949	0.34884	0.38652	0.86451	0.81832	0.5451	0.39967	0.57109	0.42743	0.18636	0.18636	0.18636	0.18636	0.18636	0.18636	0.18636	0.18636	0.06619	0.06619	0.06619	0.06619	0.06619	0.06619	0.06619	0.06619	0.1431	0.1431	0.1431	0.1431	0.1431	0.1431	0.1431	0.1431
1nc570_140_593	NCU00713.2	1.19568	1.29451	1	1.09919	1.24289	1.25279	1.18008	1.4324	0.09614	0.10181	0.12503	0.13777	0.14742	0.1504	0.14158	0.1756	0.09923	0.1081	0.13349	0.14819	0.16601	0.1824	0.15105	0.17974	0.08239	0.08239	0.08239	0.08239	0.08239	0.08239	0.08239	0.08239	0.02423	0.02423	0.02423	0.02423	0.02423	0.02423	0.02423	0.02423	0.0485	0.0485	0.0485	0.0485	0.0485	0.0485	0.0485	0.0485
1nc570_150_1444	NCU00714.2	1.27383	1.62591	1	1.40838	1.60364	1.7735	1.61791	1.20451	0.27674	0.27958	0.2845	0.35609	0.42167	0.44244	0.47695	0.30775	0.30968	0.34203	0.41389	0.47195	0.51777	0.52296	0.57089	0.39761	0.18479	0.18479	0.18479	0.18479	0.18479	0.18479	0.18479	0.18479	0.0591	0.0591	0.0591	0.0591	0.0591	0.0591	0.0591	0.0591	0.11116	0.11116	0.11116	0.11116	0.11116	0.11116	0.11116	0.11116
1nc570_160_1506	NCU00715.2	1.01546	1.01519	1.07247	1.07995	1.02733	1.0284	1	1.15759	0.11528	0.11936	0.18776	0.18605	0.17904	0.1871	0.17661	0.20213	0.13603	0.12538	0.21528	0.2052	0.21917	0.20374	0.2114	0.22901	0.12221	0.12221	0.12221	0.12221	0.12221	0.12221	0.12221	0.12221	0.03701	0.03701	0.03701	0.03701	0.03701	0.03701	0.03701	0.03701	0.06962	0.06962	0.06962	0.06962	0.06962	0.06962	0.06962	0.06962
1nc570_170_352	NCU00716.2	15.9581	38.4951	8.42681	13.0219	24.3494	136.184	1	7.02172	4.90276	9.42913	3.16556	4.57065	7.53581	31.8771	0.4184	2.89249	7.20313	16.3575	5.58459	8.27497	9.78622	22.6937	1.00826	6.81652	0.23204	0.23204	0.23204	0.23204	0.23204	0.23204	0.23204	0.23204	0.07557	0.07557	0.07557	0.07557	0.07557	0.07557	0.07557	0.07557	0.15452	0.15452	0.15452	0.15452	0.15452	0.15452	0.15452	0.15452
1nc570_200_236	NCU00718.2	1.08753	1.10169	1.00054	1	1.09422	1.12175	1.04528	1.17579	0.08378	0.07894	0.13697	0.12022	0.13749	0.13356	0.11695	0.13213	0.0897	0.08024	0.14458	0.13045	0.14619	0.14553	0.13006	0.13745	0.07414	0.07414	0.07414	0.07414	0.07414	0.07414	0.07414	0.07414	0.02367	0.02367	0.02367	0.02367	0.02367	0.02367	0.02367	0.02367	0.05114	0.05114	0.05114	0.05114	0.05114	0.05114	0.05114	0.05114
1nc570_230_831	NCU00720.2	1.80694	2.61471	1.53026	2.19401	1.63467	1.94369	1	1.05908	0.60343	1.03547	0.56982	0.81037	0.61165	0.77178	0.42812	0.55267	0.79055	1.14402	0.82733	1.04738	0.81017	1.0019	0.72882	1.00329	0.25535	0.25535	0.25535	0.25535	0.25535	0.25535	0.25535	0.25535	0.08697	0.08697	0.08697	0.08697	0.08697	0.08697	0.08697	0.08697	0.18246	0.18246	0.18246	0.18246	0.18246	0.18246	0.18246	0.18246
1nc570_250_1540	NCU00722.2	1.00464	1.31205	1.15184	1.34182	1.30483	1.83834	1.32133	1	0.28523	0.29521	0.38109	0.39876	0.43698	0.55241	0.67017	0.42553	0.3563	0.32438	0.53726	0.52112	0.57516	0.6695	0.98729	0.59817	0.21084	0.21084	0.21084	0.21084	0.21084	0.21084	0.21084	0.21084	0.0696	0.0696	0.0696	0.0696	0.0696	0.0696	0.0696	0.0696	0.13278	0.13278	0.13278	0.13278	0.13278	0.13278	0.13278	0.13278
1nc570_290_2037	NCU00724.2	1.35868	1.44147	1.53889	1.64398	1.5387	1.86623	1.26691	1	0.40694	0.42321	0.50988	0.54981	0.67611	0.95402	0.62318	0.42512	0.46082	0.50887	0.68067	0.70054	0.79998	1.14158	1.07642	0.71228	0.20712	0.20712	0.20712	0.20712	0.20712	0.20712	0.20712	0.20712	0.07582	0.07582	0.07582	0.07582	0.07582	0.07582	0.07582	0.07582	0.16555	0.16555	0.16555	0.16555	0.16555	0.16555	0.16555	0.16555
1nc570_300_1424	NCU00725.2	1.15259	1.02828	1.03683	1.17401	1.12762	1	1.10429	1.19242	0.16652	0.14138	0.20931	0.22482	0.20839	0.18854	0.22752	0.24828	0.17393	0.16733	0.25921	0.26782	0.24957	0.21919	0.27056	0.29765	0.13539	0.13539	0.13539	0.13539	0.13539	0.13539	0.13539	0.13539	0.04321	0.04321	0.04321	0.04321	0.04321	0.04321	0.04321	0.04321	0.0859	0.0859	0.0859	0.0859	0.0859	0.0859	0.0859	0.0859
1nc570_310_23	NCU00726.2	1.91246	1.45038	1.77167	1.30956	1.68848	1.12015	1.9073	1	0.29949	0.27194	0.40205	0.319	0.38527	0.26134	0.41973	0.26004	0.33519	0.31356	0.50892	0.37565	0.44877	0.32019	0.5127	0.36466	0.16177	0.16177	0.16177	0.16177	0.16177	0.16177	0.16177	0.16177	0.05234	0.05234	0.05234	0.05234	0.05234	0.05234	0.05234	0.05234	0.10216	0.10216	0.10216	0.10216	0.10216	0.10216	0.10216	0.10216
1nc570_320_1048	NCU00727.2	1.12207	1.0782	1.47233	1.2927	1.09507	1.18092	1.47531	1	0.2614	0.30433	0.35916	0.35252	0.32497	0.51587	0.46671	0.32648	0.26806	0.38612	0.40217	0.39894	0.37564	0.75869	0.50747	0.39075	0.1476	0.1476	0.1476	0.1476	0.1476	0.1476	0.1476	0.1476	0.06304	0.06304	0.06304	0.06304	0.06304	0.06304	0.06304	0.06304	0.16749	0.16749	0.16749	0.16749	0.16749	0.16749	0.16749	0.16749
1nc570_340_325	NCU00729.2	1.88412	1.5715	2.20372	2.11807	1.78741	1.3204	1.97858	1	0.17669	0.1664	0.29692	0.28403	0.26804	0.19329	0.29128	0.15458	0.18415	0.16986	0.34931	0.34229	0.29525	0.22543	0.32787	0.17515	0.10158	0.10158	0.10158	0.10158	0.10158	0.10158	0.10158	0.10158	0.03023	0.03023	0.03023	0.03023	0.03023	0.03023	0.03023	0.03023	0.05711	0.05711	0.05711	0.05711	0.05711	0.05711	0.05711	0.05711
1nc570_350_2316	NCU00730.2	1.05434	1.03799	1.18053	1.03065	1.00203	1	1.0697	1.13681	0.13549	0.13011	0.22347	0.20155	0.18713	0.18201	0.2168	0.22418	0.14794	0.15261	0.25623	0.24012	0.20854	0.21583	0.22383	0.25481	0.13503	0.13503	0.13503	0.13503	0.13503	0.13503	0.13503	0.13503	0.04082	0.04082	0.04082	0.04082	0.04082	0.04082	0.04082	0.04082	0.07887	0.07887	0.07887	0.07887	0.07887	0.07887	0.07887	0.07887
1nc570_380_439	NCU00734.2	1.10221	1	1.24253	1.063	1.21802	1.34478	1.01491	1.14089	0.16837	0.26354	0.27274	0.35777	0.26484	0.38277	0.22105	0.30303	0.1596	0.32839	0.34072	0.53306	0.29295	0.48212	0.23817	0.32332	0.11494	0.11494	0.11494	0.11494	0.11494	0.11494	0.11494	0.11494	0.04619	0.04619	0.04619	0.04619	0.04619	0.04619	0.04619	0.04619	0.13459	0.13459	0.13459	0.13459	0.13459	0.13459	0.13459	0.13459
1nc570_390_284	NCU00735.2	1.19776	2.4301	1	1.74858	1.32991	1.94914	1.47297	1.66275	0.44409	0.99186	0.46193	0.76695	0.66967	1.13013	0.6714	0.86304	0.63866	1.2503	0.90908	1.2322	0.8838	1.76333	1.07118	1.43768	0.3197	0.3197	0.3197	0.3197	0.3197	0.3197	0.3197	0.3197	0.10488	0.10488	0.10488	0.10488	0.10488	0.10488	0.10488	0.10488	0.21116	0.21116	0.21116	0.21116	0.21116	0.21116	0.21116	0.21116
1nc570_400_498	NCU00736.2	1	1.02722	1.25856	1.06464	1.05943	1.54596	1.21943	1.03358	0.17491	0.27272	0.32071	0.43024	0.27075	0.51088	0.32962	0.27697	0.18761	0.35244	0.37173	0.57722	0.30329	0.62444	0.41575	0.35137	0.13537	0.13537	0.13537	0.13537	0.13537	0.13537	0.13537	0.13537	0.05359	0.05359	0.05359	0.05359	0.05359	0.05359	0.05359	0.05359	0.13484	0.13484	0.13484	0.13484	0.13484	0.13484	0.13484	0.13484
1nc570_410_403	NCU00737.2	1.15084	1.35847	1.08971	1.30263	1	1.1625	1.15899	1.1034	0.18843	0.25814	0.25249	0.3183	0.22562	0.29017	0.23507	0.23894	0.19998	0.26943	0.29186	0.39264	0.27058	0.3648	0.29676	0.29026	0.14884	0.14884	0.14884	0.14884	0.14884	0.14884	0.14884	0.14884	0.04816	0.04816	0.04816	0.04816	0.04816	0.04816	0.04816	0.04816	0.09933	0.09933	0.09933	0.09933	0.09933	0.09933	0.09933	0.09933
1nc570_430_8	NCU00739.2	2.50364	2.01826	3.03908	2.87849	1.89184	1.54648	2.69078	1	0.31588	0.29059	0.56252	0.55043	0.37636	0.31417	0.52636	0.20229	0.33897	0.31185	0.62064	0.5892	0.45219	0.40426	0.68368	0.26065	0.14255	0.14255	0.14255	0.14255	0.14255	0.14255	0.14255	0.14255	0.04239	0.04239	0.04239	0.04239	0.04239	0.04239	0.04239	0.04239	0.07802	0.07802	0.07802	0.07802	0.07802	0.07802	0.07802	0.07802
1nc570_440_1743	NCU00740.2	2.06633	2.45341	2.30598	3.02897	2.21552	1.69329	1.84693	1	0.82857	1.18581	1.25386	1.48946	1.09495	1.08429	1.0693	0.63078	1.1661	1.78838	1.66362	1.98779	1.70791	2.27955	2.05111	1.60908	0.34303	0.34303	0.34303	0.34303	0.34303	0.34303	0.34303	0.34303	0.12094	0.12094	0.12094	0.12094	0.12094	0.12094	0.12094	0.12094	0.23755	0.23755	0.23755	0.23755	0.23755	0.23755	0.23755	0.23755
1nc570_450_1136	NCU00741.2	1.0109	1.00639	1	1.02427	1.08301	1.06839	1.02927	1.0483	0.04491	0.04541	0.06572	0.0662	0.07102	0.07216	0.07137	0.07028	0.04762	0.04403	0.07281	0.07552	0.07596	0.078	0.07672	0.07137	0.04596	0.04596	0.04596	0.04596	0.04596	0.04596	0.04596	0.04596	0.0137	0.0137	0.0137	0.0137	0.0137	0.0137	0.0137	0.0137	0.0267	0.0267	0.0267	0.0267	0.0267	0.0267	0.0267	0.0267
1nc570_460_1110	NCU00742.2	1.19592	1.12741	1.14704	1.31482	1.13881	1	1.20817	1.10423	0.09126	0.08687	0.17351	0.15908	0.12713	0.11221	0.14415	0.12897	0.10163	0.09014	0.18792	0.17306	0.14398	0.12946	0.15209	0.13748	0.07297	0.07297	0.07297	0.07297	0.07297	0.07297	0.07297	0.07297	0.02359	0.02359	0.02359	0.02359	0.02359	0.02359	0.02359	0.02359	0.05105	0.05105	0.05105	0.05105	0.05105	0.05105	0.05105	0.05105
1nc570_470_4622	NCU00743.2	1.71693	1.5284	1.7439	1.87524	1.47262	1.38085	1.4797	1	0.2078	0.18145	0.28602	0.32586	0.2588	0.238	0.28019	0.19444	0.22025	0.19849	0.34064	0.36333	0.31998	0.31469	0.30368	0.21838	0.12559	0.12559	0.12559	0.12559	0.12559	0.12559	0.12559	0.12559	0.03799	0.03799	0.03799	0.03799	0.03799	0.03799	0.03799	0.03799	0.07358	0.07358	0.07358	0.07358	0.07358	0.07358	0.07358	0.07358
1nc570_480_114	NCU00744.2	1.14777	1	1.27576	1.18086	1.00819	1.52371	1.01668	1.0115	0.09617	0.11156	0.2048	0.26886	0.10417	0.16825	0.1196	0.14159	0.09855	0.12576	0.20675	0.30494	0.12272	0.19338	0.1275	0.1691	0.06134	0.06134	0.06134	0.06134	0.06134	0.06134	0.06134	0.06134	0.02589	0.02589	0.02589	0.02589	0.02589	0.02589	0.02589	0.02589	0.07153	0.07153	0.07153	0.07153	0.07153	0.07153	0.07153	0.07153
1nc570_490_27	NCU00745.2	1.20706	1.09868	1.38807	1.10211	1.04054	1	1.14026	1.0908	0.17981	0.1624	0.32911	0.25741	0.2333	0.23073	0.25214	0.25478	0.19862	0.19379	0.36179	0.28575	0.30125	0.29047	0.30403	0.31249	0.15958	0.15958	0.15958	0.15958	0.15958	0.15958	0.15958	0.15958	0.04901	0.04901	0.04901	0.04901	0.04901	0.04901	0.04901	0.04901	0.09217	0.09217	0.09217	0.09217	0.09217	0.09217	0.09217	0.09217
1nc570_500_829	NCU00746.2	1.25087	1.30738	1	1.45413	1.26454	2.01406	1.40077	1.32882	0.27285	0.30107	0.26323	0.40967	0.32184	0.69348	0.50358	0.38256	0.30219	0.28727	0.34044	0.45095	0.41737	0.92285	0.56758	0.40854	0.1101	0.1101	0.1101	0.1101	0.1101	0.1101	0.1101	0.1101	0.05206	0.05206	0.05206	0.05206	0.05206	0.05206	0.05206	0.05206	0.17755	0.17755	0.17755	0.17755	0.17755	0.17755	0.17755	0.17755
1nc570_510_88	NCU00747.2	1.22978	1.04669	1.35545	1.0548	1	1.07993	1.16912	1.12386	0.12811	0.11111	0.22342	0.17732	0.17519	0.18747	0.19011	0.18333	0.14487	0.12645	0.25987	0.19835	0.20161	0.20751	0.20946	0.2018	0.11354	0.11354	0.11354	0.11354	0.11354	0.11354	0.11354	0.11354	0.03311	0.03311	0.03311	0.03311	0.03311	0.03311	0.03311	0.03311	0.06936	0.06936	0.06936	0.06936	0.06936	0.06936	0.06936	0.06936
1nc570_520_126	NCU00748.2	1.06832	1.11894	1.04974	1.33979	1	1.23019	1.0419	1.13936	0.17113	0.19606	0.24252	0.30397	0.23253	0.35388	0.227	0.24723	0.21761	0.2071	0.29317	0.36598	0.306	0.44705	0.27109	0.29875	0.15219	0.15219	0.15219	0.15219	0.15219	0.15219	0.15219	0.15219	0.05014	0.05014	0.05014	0.05014	0.05014	0.05014	0.05014	0.05014	0.10596	0.10596	0.10596	0.10596	0.10596	0.10596	0.10596	0.10596
1nc570_530_1192	NCU00749.2	1.09001	1	1.44381	1.61784	1.03992	1.15263	1.07757	1.3253	0.24543	0.21429	0.51807	0.50363	0.27555	0.3109	0.2826	0.34572	0.27464	0.24314	0.73703	0.60001	0.35753	0.39122	0.3646	0.43239	0.188	0.188	0.188	0.188	0.188	0.188	0.188	0.188	0.06022	0.06022	0.06022	0.06022	0.06022	0.06022	0.06022	0.06022	0.12673	0.12673	0.12673	0.12673	0.12673	0.12673	0.12673	0.12673
1nc564_020_544	NCU00751.2	1.07811	1.1939	1.05653	1.21239	1	1.15839	1.03063	1.27351	0.16049	0.18906	0.24546	0.26948	0.22424	0.2469	0.22424	0.26752	0.18449	0.18725	0.2831	0.31788	0.26229	0.29453	0.27445	0.32856	0.15666	0.15666	0.15666	0.15666	0.15666	0.15666	0.15666	0.15666	0.0465	0.0465	0.0465	0.0465	0.0465	0.0465	0.0465	0.0465	0.08977	0.08977	0.08977	0.08977	0.08977	0.08977	0.08977	0.08977
1nc564_030_725	NCU00752.2	1.31266	1.43347	1.29964	1.70117	1	1.38274	1.28325	1.57388	0.24858	0.22074	0.32837	0.37854	0.23435	0.30754	0.29869	0.35636	0.28039	0.24779	0.42429	0.4414	0.32623	0.40966	0.37956	0.40461	0.1492	0.1492	0.1492	0.1492	0.1492	0.1492	0.1492	0.1492	0.05084	0.05084	0.05084	0.05084	0.05084	0.05084	0.05084	0.05084	0.10802	0.10802	0.10802	0.10802	0.10802	0.10802	0.10802	0.10802
1nc564_040_922	NCU00753.2	1.0262	1	1.07547	1.15844	1.01519	1.06367	1.0264	1.06135	0.07156	0.06762	0.10594	0.10957	0.10428	0.10887	0.10806	0.11488	0.07036	0.06826	0.11895	0.12375	0.11794	0.10638	0.10625	0.11354	0.07009	0.07009	0.07009	0.07009	0.07009	0.07009	0.07009	0.07009	0.02074	0.02074	0.02074	0.02074	0.02074	0.02074	0.02074	0.02074	0.03976	0.03976	0.03976	0.03976	0.03976	0.03976	0.03976	0.03976
1nc564_050_1169	NCU00754.2	1.37222	1.23563	1.68852	1.39536	1	1.42452	1.10636	1.27425	0.19878	0.22621	0.42941	0.43764	0.20138	0.30742	0.23441	0.27469	0.21513	0.2347	0.54035	0.60314	0.24592	0.34291	0.26101	0.32113	0.12617	0.12617	0.12617	0.12617	0.12617	0.12617	0.12617	0.12617	0.04164	0.04164	0.04164	0.04164	0.04164	0.04164	0.04164	0.04164	0.0858	0.0858	0.0858	0.0858	0.0858	0.0858	0.0858	0.0858
1nc564_060_1788	NCU00755.2	1.38384	1.31048	1.61937	1.78569	1.36181	1.55434	1	3.24638	0.22852	0.19521	0.37739	0.40834	0.31095	0.32287	0.27373	0.66427	0.27302	0.21439	0.46242	0.50188	0.36254	0.40523	0.3233	0.74073	0.14743	0.14743	0.14743	0.14743	0.14743	0.14743	0.14743	0.14743	0.04641	0.04641	0.04641	0.04641	0.04641	0.04641	0.04641	0.04641	0.09603	0.09603	0.09603	0.09603	0.09603	0.09603	0.09603	0.09603
1nc564_070_94	NCU00756.2	1.24273	1.34198	1.45152	1.5273	1.177	1.3082	1.317	1	0.26757	0.29354	0.40192	0.40877	0.34342	0.39025	0.35835	0.31114	0.30135	0.33257	0.52026	0.48785	0.44607	0.48539	0.46685	0.41253	0.19546	0.19546	0.19546	0.19546	0.19546	0.19546	0.19546	0.19546	0.06325	0.06325	0.06325	0.06325	0.06325	0.06325	0.06325	0.06325	0.126	0.126	0.126	0.126	0.126	0.126	0.126	0.126
1nc564_080_300	NCU00757.2	1.23091	1.19244	1.89865	1.69745	1	1.24684	1.08219	1.20656	0.41901	0.3801	0.78375	0.73557	0.55438	0.6734	0.44379	0.44334	0.53123	0.45733	0.95592	0.80135	1.05417	1.22649	0.61805	0.60084	0.23672	0.23672	0.23672	0.23672	0.23672	0.23672	0.23672	0.23672	0.09412	0.09412	0.09412	0.09412	0.09412	0.09412	0.09412	0.09412	0.23293	0.23293	0.23293	0.23293	0.23293	0.23293	0.23293	0.23293
90c4_310_253	NCU00760.2	1.21115	1.09641	1.27165	1	1.26215	1.18136	1.09827	1.34442	0.08436	0.07602	0.13101	0.10063	0.1308	0.12013	0.10949	0.12384	0.08342	0.0769	0.13237	0.11578	0.13588	0.13057	0.11708	0.13636	0.06974	0.06974	0.06974	0.06974	0.06974	0.06974	0.06974	0.06974	0.02104	0.02104	0.02104	0.02104	0.02104	0.02104	0.02104	0.02104	0.04039	0.04039	0.04039	0.04039	0.04039	0.04039	0.04039	0.04039
90c4_290_308	NCU00762.2	3.33704	2.1515	5.77809	3.7192	2.28537	1.49813	2.89982	1	0.59916	0.43124	1.34034	0.92404	0.61661	0.41349	0.78488	0.27122	0.62566	0.50492	1.36503	1.00661	0.79212	0.5723	0.98388	0.39292	0.18789	0.18789	0.18789	0.18789	0.18789	0.18789	0.18789	0.18789	0.05536	0.05536	0.05536	0.05536	0.05536	0.05536	0.05536	0.05536	0.10329	0.10329	0.10329	0.10329	0.10329	0.10329	0.10329	0.10329
90c4_230_533	NCU00768.2	2.09727	2.02285	2.22527	2.58153	1.8179	1.56136	2.88739	1	0.1658	0.16859	0.26173	0.31406	0.22568	0.19211	0.33775	0.12753	0.1745	0.17808	0.27297	0.33904	0.26187	0.23184	0.38722	0.14157	0.08402	0.08402	0.08402	0.08402	0.08402	0.08402	0.08402	0.08402	0.02496	0.02496	0.02496	0.02496	0.02496	0.02496	0.02496	0.02496	0.0518	0.0518	0.0518	0.0518	0.0518	0.0518	0.0518	0.0518
90c4_220_366	NCU00769.2	1.5795	1.18223	1.7902	1.89213	1.14441	1	1.82093	1.1829	0.35808	0.30097	0.51213	0.65008	0.34678	0.30994	0.60411	0.39605	0.38685	0.39337	0.60517	0.79007	0.4643	0.44797	0.79687	0.54639	0.20331	0.20331	0.20331	0.20331	0.20331	0.20331	0.20331	0.20331	0.06764	0.06764	0.06764	0.06764	0.06764	0.06764	0.06764	0.06764	0.13658	0.13658	0.13658	0.13658	0.13658	0.13658	0.13658	0.13658
90c4_210_5178	NCU00770.2	1.23852	1	1.43354	1.16807	1.02588	1.08631	1.10995	1.2824	0.12138	0.10363	0.20273	0.16513	0.16294	0.17125	0.16352	0.18317	0.1294	0.10551	0.23218	0.1975	0.17003	0.17654	0.18501	0.20756	0.10298	0.10298	0.10298	0.10298	0.10298	0.10298	0.10298	0.10298	0.0307	0.0307	0.0307	0.0307	0.0307	0.0307	0.0307	0.0307	0.06269	0.06269	0.06269	0.06269	0.06269	0.06269	0.06269	0.06269
90c4_200_1184	NCU00771.2	1.59309	1.89399	1	2.09372	1.38449	1.48108	1.83606	1.73009	0.47992	0.60682	0.43566	0.83097	0.55573	0.65763	0.71061	0.70516	0.58037	0.72588	0.6601	1.3782	0.71803	0.96311	0.97219	1.05098	0.25147	0.25147	0.25147	0.25147	0.25147	0.25147	0.25147	0.25147	0.09812	0.09812	0.09812	0.09812	0.09812	0.09812	0.09812	0.09812	0.21076	0.21076	0.21076	0.21076	0.21076	0.21076	0.21076	0.21076
90c4_180_427	NCU00773.2	1.07624	1.1018	1.13253	1.08018	1.20236	1.08111	1	1.25958	0.12555	0.12838	0.19821	0.20537	0.19732	0.18369	0.17839	0.21156	0.13287	0.14481	0.22833	0.24352	0.22214	0.21955	0.19851	0.24097	0.11525	0.11525	0.11525	0.11525	0.11525	0.11525	0.11525	0.11525	0.03625	0.03625	0.03625	0.03625	0.03625	0.03625	0.03625	0.03625	0.07502	0.07502	0.07502	0.07502	0.07502	0.07502	0.07502	0.07502
90c4_170_1052	NCU00774.2	1.16189	1.31779	1	1.16989	1.24957	1.15456	1.15456	1.34739	0.11814	0.12697	0.14868	0.17112	0.19393	0.1655	0.17264	0.19534	0.12359	0.1359	0.18168	0.20282	0.2039	0.18556	0.18759	0.21607	0.10221	0.10221	0.10221	0.10221	0.10221	0.10221	0.10221	0.10221	0.03117	0.03117	0.03117	0.03117	0.03117	0.03117	0.03117	0.03117	0.06096	0.06096	0.06096	0.06096	0.06096	0.06096	0.06096	0.06096
90c4_160_1002	NCU00775.2	1.25114	1.09435	1.23369	1.26762	1.27798	1	1.37174	1.02981	0.1009	0.08734	0.14694	0.15437	0.16178	0.12947	0.16132	0.12565	0.10399	0.09938	0.17138	0.1739	0.16725	0.13067	0.18807	0.13852	0.08498	0.08498	0.08498	0.08498	0.08498	0.08498	0.08498	0.08498	0.02546	0.02546	0.02546	0.02546	0.02546	0.02546	0.02546	0.02546	0.04769	0.04769	0.04769	0.04769	0.04769	0.04769	0.04769	0.04769
90c4_090_820	NCU00782.2	3.7963	2.68015	1.86024	3.07758	1.35242	1.22105	1	1.74109	0.65196	0.45688	0.44389	0.73159	0.34062	0.30407	0.25289	0.44571	0.67686	0.52505	0.55332	0.86214	0.43599	0.41754	0.33108	0.52022	0.16883	0.16883	0.16883	0.16883	0.16883	0.16883	0.16883	0.16883	0.05316	0.05316	0.05316	0.05316	0.05316	0.05316	0.05316	0.05316	0.10812	0.10812	0.10812	0.10812	0.10812	0.10812	0.10812	0.10812
90c4_080_5	NCU00783.2	1.17965	1	1.21601	1.02633	1.19432	1.10089	1.00594	1.06533	0.09379	0.08027	0.14405	0.12509	0.14007	0.13246	0.13081	0.12082	0.09661	0.0911	0.16122	0.13879	0.14812	0.14886	0.13396	0.15132	0.08353	0.08353	0.08353	0.08353	0.08353	0.08353	0.08353	0.08353	0.02514	0.02514	0.02514	0.02514	0.02514	0.02514	0.02514	0.02514	0.04954	0.04954	0.04954	0.04954	0.04954	0.04954	0.04954	0.04954
90c4_050_1166	NCU00787.2	1.06039	1.07231	1.07806	1.27514	1.02743	1.20441	1	1.0016	0.08055	0.07795	0.12733	0.14148	0.12069	0.13742	0.11102	0.11711	0.08295	0.08642	0.13807	0.14741	0.12962	0.14918	0.1244	0.12059	0.0764	0.0764	0.0764	0.0764	0.0764	0.0764	0.0764	0.0764	0.02291	0.02291	0.02291	0.02291	0.02291	0.02291	0.02291	0.02291	0.04494	0.04494	0.04494	0.04494	0.04494	0.04494	0.04494	0.04494
90c4_030_2712	NCU00789.2	1.21394	1.25906	1	1.35436	1.33956	1.26062	1.15383	1.25084	0.11992	0.12994	0.14965	0.19521	0.19262	0.18749	0.164	0.18662	0.14222	0.14305	0.17236	0.21479	0.20125	0.19992	0.19251	0.20551	0.09807	0.09807	0.09807	0.09807	0.09807	0.09807	0.09807	0.09807	0.03031	0.03031	0.03031	0.03031	0.03031	0.03031	0.03031	0.03031	0.06321	0.06321	0.06321	0.06321	0.06321	0.06321	0.06321	0.06321
90c4_010_2451	NCU00790.2	1	1.10575	1.14538	1.33821	1.33283	1.21109	1.70841	1.3927	0.10188	0.11536	0.1616	0.18116	0.18716	0.16879	0.22654	0.19458	0.10903	0.12683	0.1998	0.22751	0.21654	0.18829	0.24527	0.19329	0.0961	0.0961	0.0961	0.0961	0.0961	0.0961	0.0961	0.0961	0.0297	0.0297	0.0297	0.0297	0.0297	0.0297	0.0297	0.0297	0.05912	0.05912	0.05912	0.05912	0.05912	0.05912	0.05912	0.05912
1nc562_010_1080	NCU00792.2	2.83763	2.91343	3.06478	3.30165	2.88724	2.47806	4.12618	1	0.34917	0.36642	0.568	0.529	0.44175	0.41624	0.70288	0.20253	0.37964	0.41012	0.65212	0.56298	0.53596	0.48504	0.79646	0.24738	0.10748	0.10748	0.10748	0.10748	0.10748	0.10748	0.10748	0.10748	0.03653	0.03653	0.03653	0.03653	0.03653	0.03653	0.03653	0.03653	0.07696	0.07696	0.07696	0.07696	0.07696	0.07696	0.07696	0.07696
1nc562_020_2632	NCU00793.2	1.14517	1.15967	1	1.20938	1.16776	1.81333	1.32174	1.13347	0.17776	0.15617	0.26891	0.26672	0.24967	0.37242	0.27998	0.23609	0.19952	0.17352	0.30544	0.33315	0.30911	0.42148	0.32764	0.2741	0.14657	0.14657	0.14657	0.14657	0.14657	0.14657	0.14657	0.14657	0.04598	0.04598	0.04598	0.04598	0.04598	0.04598	0.04598	0.04598	0.08792	0.08792	0.08792	0.08792	0.08792	0.08792	0.08792	0.08792
1nc562_080_790	NCU00797.2	1.04153	1.07356	1.02728	1.00746	1.08292	1.11735	1	1.14728	0.07436	0.07313	0.11395	0.10824	0.11556	0.12406	0.10922	0.11803	0.07913	0.08261	0.12859	0.11735	0.13309	0.13058	0.13189	0.13199	0.07557	0.07557	0.07557	0.07557	0.07557	0.07557	0.07557	0.07557	0.02274	0.02274	0.02274	0.02274	0.02274	0.02274	0.02274	0.02274	0.04316	0.04316	0.04316	0.04316	0.04316	0.04316	0.04316	0.04316
1nc562_090_864	NCU00798.2	1.39073	1.30661	1.26742	1.29443	1.35388	1.29504	1.33011	1	0.10569	0.11217	0.15374	0.15045	0.16275	0.1575	0.16497	0.12033	0.11954	0.10708	0.15698	0.17103	0.18027	0.18188	0.18314	0.14525	0.08338	0.08338	0.08338	0.08338	0.08338	0.08338	0.08338	0.08338	0.02497	0.02497	0.02497	0.02497	0.02497	0.02497	0.02497	0.02497	0.04806	0.04806	0.04806	0.04806	0.04806	0.04806	0.04806	0.04806
1nc562_100_1014	NCU00799.2	1.21777	1.99378	1.31099	1.92841	1.38107	1.78187	1.52515	1	0.44957	1.05409	0.55668	0.91321	0.59988	0.88196	0.73717	0.5578	0.5881	1.39796	0.71966	1.10942	0.84468	1.41018	1.16976	1.09361	0.25739	0.25739	0.25739	0.25739	0.25739	0.25739	0.25739	0.25739	0.09536	0.09536	0.09536	0.09536	0.09536	0.09536	0.09536	0.09536	0.20706	0.20706	0.20706	0.20706	0.20706	0.20706	0.20706	0.20706
1nc562_110_1698	NCU00800.2	1.06158	1.05508	1.2836	1.12065	1.03798	1.10577	1	1.137	0.14145	0.1439	0.24879	0.2243	0.20503	0.23141	0.19931	0.22929	0.15837	0.15196	0.30603	0.25244	0.24393	0.24999	0.22103	0.2516	0.14006	0.14006	0.14006	0.14006	0.14006	0.14006	0.14006	0.14006	0.04071	0.04071	0.04071	0.04071	0.04071	0.04071	0.04071	0.04071	0.07851	0.07851	0.07851	0.07851	0.07851	0.07851	0.07851	0.07851
1nc560_310_369	NCU00801.2	3.27247	3.21435	3.07633	2.75375	1.61313	2.50876	2.10121	1	0.33867	0.33881	0.45012	0.43417	0.26496	0.39521	0.33361	0.15723	0.36507	0.36624	0.54417	0.49134	0.31165	0.43851	0.41772	0.20513	0.11268	0.11268	0.11268	0.11268	0.11268	0.11268	0.11268	0.11268	0.03341	0.03341	0.03341	0.03341	0.03341	0.03341	0.03341	0.03341	0.06432	0.06432	0.06432	0.06432	0.06432	0.06432	0.06432	0.06432
1nc560_300_1361	NCU00802.2	1.05879	1.00135	1.02295	1.04265	1.05182	1.0306	1.02162	1	0.11518	0.14358	0.18564	0.23971	0.14892	0.16133	0.16059	0.17144	0.10953	0.15206	0.25779	0.33983	0.16154	0.17332	0.15279	0.18065	0.08362	0.08362	0.08362	0.08362	0.08362	0.08362	0.08362	0.08362	0.03063	0.03063	0.03063	0.03063	0.03063	0.03063	0.03063	0.03063	0.07159	0.07159	0.07159	0.07159	0.07159	0.07159	0.07159	0.07159
1nc560_290_1333	NCU00803.2	1.03599	1.13167	1.21044	1.38726	1	1.41041	1.28976	1.21582	0.17373	0.26277	0.26704	0.34501	0.24324	0.51497	0.34045	0.33028	0.19576	0.26308	0.28814	0.34524	0.3087	0.76662	0.40768	0.39088	0.13306	0.13306	0.13306	0.13306	0.13306	0.13306	0.13306	0.13306	0.05076	0.05076	0.05076	0.05076	0.05076	0.05076	0.05076	0.05076	0.12488	0.12488	0.12488	0.12488	0.12488	0.12488	0.12488	0.12488
1nc560_280_121	NCU00805.2	1.07392	1.14111	1	1.35321	1.09068	1.60794	1.18947	1.18525	0.20504	0.23627	0.26588	0.35236	0.30749	0.52001	0.33812	0.39738	0.23577	0.28825	0.32643	0.42433	0.38597	0.63733	0.44052	0.53923	0.1829	0.1829	0.1829	0.1829	0.1829	0.1829	0.1829	0.1829	0.06329	0.06329	0.06329	0.06329	0.06329	0.06329	0.06329	0.06329	0.13163	0.13163	0.13163	0.13163	0.13163	0.13163	0.13163	0.13163
1nc560_270_700	NCU00806.2	1.16773	1.09774	1.35928	1.19079	1	1.13374	1.24593	1.52743	0.12744	0.12402	0.22422	0.20383	0.18519	0.21219	0.19704	0.24809	0.14549	0.13529	0.26079	0.22166	0.21033	0.23885	0.22118	0.27628	0.11502	0.11502	0.11502	0.11502	0.11502	0.11502	0.11502	0.11502	0.03516	0.03516	0.03516	0.03516	0.03516	0.03516	0.03516	0.03516	0.07151	0.07151	0.07151	0.07151	0.07151	0.07151	0.07151	0.07151
1nc560_250_1468	NCU00808.2	1.01419	1.71047	1	1.39946	1.06052	1.10036	1.16348	1.66702	0.42327	0.75708	0.40599	0.57733	0.49384	0.64149	0.65929	0.86769	0.53913	0.83647	0.54218	0.63564	0.76453	1.19702	1.3639	1.15301	0.2474	0.2474	0.2474	0.2474	0.2474	0.2474	0.2474	0.2474	0.09892	0.09892	0.09892	0.09892	0.09892	0.09892	0.09892	0.09892	0.21832	0.21832	0.21832	0.21832	0.21832	0.21832	0.21832	0.21832
1nc560_240_1284	NCU00809.2	1.35507	1.84513	1.41867	2.19258	1.43051	2.11231	1.51378	1	0.4758	0.56372	0.82821	1.11203	0.56194	0.85927	0.5904	0.4196	0.63493	0.74974	1.16941	1.3699	0.74757	1.0811	0.86362	0.69467	0.25851	0.25851	0.25851	0.25851	0.25851	0.25851	0.25851	0.25851	0.08524	0.08524	0.08524	0.08524	0.08524	0.08524	0.08524	0.08524	0.18148	0.18148	0.18148	0.18148	0.18148	0.18148	0.18148	0.18148
1nc560_230_2829	NCU00810.2	1.21876	1.13685	1.34459	1.40099	1.04284	1	1.24717	1.15787	0.09917	0.09877	0.17191	0.18397	0.13189	0.13042	0.15946	0.14307	0.10124	0.103	0.18571	0.18126	0.14913	0.13943	0.16759	0.16065	0.08501	0.08501	0.08501	0.08501	0.08501	0.08501	0.08501	0.08501	0.02552	0.02552	0.02552	0.02552	0.02552	0.02552	0.02552	0.02552	0.05142	0.05142	0.05142	0.05142	0.05142	0.05142	0.05142	0.05142
1nc560_220_576	NCU00811.2	1.13733	1.20549	1.1838	1.88242	1.27599	1.37812	1.57375	1	0.12884	0.14311	0.20623	0.3076	0.20997	0.23803	0.27183	0.1711	0.15007	0.15123	0.23284	0.37593	0.26116	0.27584	0.30462	0.21002	0.11828	0.11828	0.11828	0.11828	0.11828	0.11828	0.11828	0.11828	0.03585	0.03585	0.03585	0.03585	0.03585	0.03585	0.03585	0.03585	0.06938	0.06938	0.06938	0.06938	0.06938	0.06938	0.06938	0.06938
1nc560_210_727	NCU00812.2	1.03028	1	1.07418	1.09979	1.06613	1.06255	1.00601	1.05985	0.08381	0.08236	0.13052	0.13141	0.12854	0.13015	0.1275	0.12903	0.09064	0.09291	0.14506	0.14795	0.14547	0.14136	0.13403	0.14037	0.08397	0.08397	0.08397	0.08397	0.08397	0.08397	0.08397	0.08397	0.02539	0.02539	0.02539	0.02539	0.02539	0.02539	0.02539	0.02539	0.05046	0.05046	0.05046	0.05046	0.05046	0.05046	0.05046	0.05046
1nc560_200_1244	NCU00813.2	1.24228	1.20236	1.4536	1.27619	1.28205	1	1.32555	1.20564	0.08519	0.09761	0.15734	0.14227	0.1387	0.11508	0.1437	0.12851	0.09809	0.08752	0.16132	0.14531	0.14418	0.11833	0.15626	0.14427	0.07299	0.07299	0.07299	0.07299	0.07299	0.07299	0.07299	0.07299	0.02194	0.02194	0.02194	0.02194	0.02194	0.02194	0.02194	0.02194	0.04429	0.04429	0.04429	0.04429	0.04429	0.04429	0.04429	0.04429
1nc560_190_1203	NCU00814.2	1.25153	1.55644	1	1.48884	1.1186	1.0625	1.35067	1.52369	0.23385	0.28423	0.28483	0.38234	0.29791	0.27844	0.33785	0.38482	0.27211	0.30188	0.35856	0.49072	0.38111	0.38729	0.42288	0.45669	0.19132	0.19132	0.19132	0.19132	0.19132	0.19132	0.19132	0.19132	0.05692	0.05692	0.05692	0.05692	0.05692	0.05692	0.05692	0.05692	0.10585	0.10585	0.10585	0.10585	0.10585	0.10585	0.10585	0.10585
NCU00820.1_43	NCU00820.2	1.14577	1	1.30293	1.16023	1.29966	1.59098	1.0662	1.22144	0.16352	0.14425	0.24597	0.21885	0.25126	0.48609	0.29297	0.26193	0.18014	0.16602	0.26219	0.23378	0.27817	0.57212	0.37662	0.29673	0.10889	0.10889	0.10889	0.10889	0.10889	0.10889	0.10889	0.10889	0.03941	0.03941	0.03941	0.03941	0.03941	0.03941	0.03941	0.03941	0.0901	0.0901	0.0901	0.0901	0.0901	0.0901	0.0901	0.0901
1nc560_140_1337	NCU00821.2	3.91343	1.41432	2.29797	2.00162	1.49163	1	1.26065	1.53186	0.98764	0.42138	0.84591	0.77116	0.8134	0.51964	0.45715	0.57859	1.02188	0.56799	1.14988	1.05449	1.13303	1.41709	0.70242	0.89843	0.3135	0.3135	0.3135	0.3135	0.3135	0.3135	0.3135	0.3135	0.09327	0.09327	0.09327	0.09327	0.09327	0.09327	0.09327	0.09327	0.16955	0.16955	0.16955	0.16955	0.16955	0.16955	0.16955	0.16955
1nc560_130_1443	NCU00822.2	1.1412	1.21084	1	1.13135	1.13786	1.18013	1.17694	1.24869	0.05969	0.06222	0.08178	0.09346	0.08557	0.092	0.09104	0.09889	0.06084	0.06238	0.08631	0.09624	0.09759	0.09806	0.09821	0.10206	0.05258	0.05258	0.05258	0.05258	0.05258	0.05258	0.05258	0.05258	0.01603	0.01603	0.01603	0.01603	0.01603	0.01603	0.01603	0.01603	0.03081	0.03081	0.03081	0.03081	0.03081	0.03081	0.03081	0.03081
1nc560_110_183	NCU00823.2	1.24062	1.14137	1.29604	1.21024	1.03878	1.02595	1.15313	1	0.18541	0.18653	0.25854	0.27186	0.21705	0.21188	0.23838	0.20479	0.19018	0.21104	0.30178	0.34592	0.24792	0.25259	0.26321	0.25138	0.13931	0.13931	0.13931	0.13931	0.13931	0.13931	0.13931	0.13931	0.04454	0.04454	0.04454	0.04454	0.04454	0.04454	0.04454	0.04454	0.09125	0.09125	0.09125	0.09125	0.09125	0.09125	0.09125	0.09125
1nc560_100_897	NCU00824.2	1.11824	1.20498	1.37017	1.26183	1	1.31892	1.36492	1.22684	0.14589	0.3152	0.24995	0.30049	0.17047	0.28736	0.25052	0.26032	0.16462	0.34916	0.28562	0.34736	0.20014	0.35259	0.26753	0.28976	0.08407	0.08407	0.08407	0.08407	0.08407	0.08407	0.08407	0.08407	0.03475	0.03475	0.03475	0.03475	0.03475	0.03475	0.03475	0.03475	0.08794	0.08794	0.08794	0.08794	0.08794	0.08794	0.08794	0.08794
1nc560_090_1730	NCU00825.2	1.1527	1.05881	1.20509	1	1.21715	1.1161	1.06003	1.10408	0.12388	0.1212	0.18808	0.15055	0.1939	0.1867	0.16944	0.18022	0.13734	0.12694	0.2305	0.18783	0.222	0.19514	0.19578	0.20788	0.11511	0.11511	0.11511	0.11511	0.11511	0.11511	0.11511	0.11511	0.03526	0.03526	0.03526	0.03526	0.03526	0.03526	0.03526	0.03526	0.06721	0.06721	0.06721	0.06721	0.06721	0.06721	0.06721	0.06721
1nc560_070_595	NCU00827.2	1.68743	1.17683	2.346	2.82599	1.61261	2.3288	1.67401	1	0.46774	0.48559	0.7637	1.06181	0.53741	1.01764	0.52581	0.3589	0.56998	0.74478	0.93716	1.1736	0.71221	1.36028	0.77427	0.60187	0.20115	0.20115	0.20115	0.20115	0.20115	0.20115	0.20115	0.20115	0.07769	0.07769	0.07769	0.07769	0.07769	0.07769	0.07769	0.07769	0.18146	0.18146	0.18146	0.18146	0.18146	0.18146	0.18146	0.18146
1nc560_060_460	NCU00828.2	2.65366	1.99744	4.33836	3.35682	2.00023	1.10086	2.89716	1	0.48868	0.407	0.9854	0.84118	0.58891	0.31472	0.73106	0.27554	0.50009	0.48441	1.0935	0.90902	0.80272	0.4619	0.92699	0.3508	0.19034	0.19034	0.19034	0.19034	0.19034	0.19034	0.19034	0.19034	0.05787	0.05787	0.05787	0.05787	0.05787	0.05787	0.05787	0.05787	0.10907	0.10907	0.10907	0.10907	0.10907	0.10907	0.10907	0.10907
1nc560_050_1468	NCU00829.2	1.88863	1.41003	2.46638	3.21311	1.3903	1.17266	2.04325	1	0.29537	0.22593	0.54225	0.69925	0.34424	0.28157	0.48042	0.24742	0.33829	0.26099	0.60787	0.72057	0.43785	0.38255	0.54977	0.30336	0.16311	0.16311	0.16311	0.16311	0.16311	0.16311	0.16311	0.16311	0.04738	0.04738	0.04738	0.04738	0.04738	0.04738	0.04738	0.04738	0.09395	0.09395	0.09395	0.09395	0.09395	0.09395	0.09395	0.09395
1nc560_040_595	NCU00830.2	1.16553	1.03745	1.61054	2.31996	1.09434	1	1.06823	1.04069	0.16766	0.14119	0.33166	0.44209	0.23232	0.20686	0.22103	0.21377	0.18368	0.18528	0.37086	0.50145	0.27951	0.24971	0.26591	0.28339	0.14598	0.14598	0.14598	0.14598	0.14598	0.14598	0.14598	0.14598	0.04355	0.04355	0.04355	0.04355	0.04355	0.04355	0.04355	0.04355	0.0788	0.0788	0.0788	0.0788	0.0788	0.0788	0.0788	0.0788
1nc560_030_1183	NCU00831.2	1.43224	1.38351	1.81554	2.22237	1	1.05017	1.05874	1.54439	0.33647	0.29332	0.58246	0.64232	0.29653	0.2999	0.30812	0.42081	0.39053	0.35369	0.65547	0.68253	0.38531	0.41952	0.39666	0.57213	0.20044	0.20044	0.20044	0.20044	0.20044	0.20044	0.20044	0.20044	0.06195	0.06195	0.06195	0.06195	0.06195	0.06195	0.06195	0.06195	0.12666	0.12666	0.12666	0.12666	0.12666	0.12666	0.12666	0.12666
1nc560_010_6538	NCU00833.2	1.02026	1.31943	1	1.36738	1.06281	1.12208	1.14047	1.31293	0.19105	0.24735	0.25779	0.3451	0.25868	0.27443	0.29534	0.37283	0.22065	0.28053	0.32375	0.42615	0.30283	0.32657	0.36162	0.44159	0.17474	0.17474	0.17474	0.17474	0.17474	0.17474	0.17474	0.17474	0.05508	0.05508	0.05508	0.05508	0.05508	0.05508	0.05508	0.05508	0.10746	0.10746	0.10746	0.10746	0.10746	0.10746	0.10746	0.10746
1nc557_010_763	NCU00835.2	1.16619	1.16136	1	1.54285	1.2827	2.11061	1.16385	1.08786	0.16736	0.16344	0.22097	0.33304	0.2602	0.42305	0.24035	0.23318	0.19979	0.1729	0.27075	0.39289	0.31761	0.43565	0.30749	0.28028	0.14534	0.14534	0.14534	0.14534	0.14534	0.14534	0.14534	0.14534	0.04268	0.04268	0.04268	0.04268	0.04268	0.04268	0.04268	0.04268	0.08451	0.08451	0.08451	0.08451	0.08451	0.08451	0.08451	0.08451
1nc557_020_350	NCU00836.2	5.68119	3.46075	10.6945	7.60569	3.83192	1.60782	5.9882	1	1.64554	1.13873	3.88633	3.15112	1.55352	0.67799	2.30007	0.41582	2.06567	1.88754	4.2983	4.06333	2.51459	1.22147	3.54911	0.7051	0.31006	0.31006	0.31006	0.31006	0.31006	0.31006	0.31006	0.31006	0.0877	0.0877	0.0877	0.0877	0.0877	0.0877	0.0877	0.0877	0.15808	0.15808	0.15808	0.15808	0.15808	0.15808	0.15808	0.15808
1nc557_030_1425	NCU00837.2	2.25149	6.22008	4.63373	8.04878	2.42229	3.52939	2.85169	1	0.66783	2.80156	1.52641	3.18895	0.83544	1.43347	1.18648	0.48774	1.16819	2.2869	1.60188	2.17415	1.60028	2.7573	2.81803	1.25265	0.16737	0.16737	0.16737	0.16737	0.16737	0.16737	0.16737	0.16737	0.07312	0.07312	0.07312	0.07312	0.07312	0.07312	0.07312	0.07312	0.20995	0.20995	0.20995	0.20995	0.20995	0.20995	0.20995	0.20995
1nc555_020_437	NCU00839.2	1.0803	1.39848	1.00465	1.28407	1.12315	1.10266	1.25853	1	0.31113	0.31892	0.31176	0.38853	0.37893	0.39303	0.5606	0.40369	0.38027	0.33907	0.42255	0.44585	0.51105	0.59311	0.8227	0.51008	0.17267	0.17267	0.17267	0.17267	0.17267	0.17267	0.17267	0.17267	0.06883	0.06883	0.06883	0.06883	0.06883	0.06883	0.06883	0.06883	0.17058	0.17058	0.17058	0.17058	0.17058	0.17058	0.17058	0.17058
1nc555_040_1249	NCU00841.2	1.00975	1.16825	1.03267	1.03689	1.1849	1.26355	1	1.17911	0.18171	0.19609	0.26227	0.24546	0.28612	0.29461	0.23515	0.27829	0.19628	0.21394	0.31219	0.30247	0.32561	0.37994	0.2807	0.33882	0.16798	0.16798	0.16798	0.16798	0.16798	0.16798	0.16798	0.16798	0.0504	0.0504	0.0504	0.0504	0.0504	0.0504	0.0504	0.0504	0.09839	0.09839	0.09839	0.09839	0.09839	0.09839	0.09839	0.09839
1nc555_120_376	NCU00849.2	1	1.09544	1.17223	1.12958	1.00233	1.16761	1.01548	1.15723	0.08761	0.09931	0.14967	0.14416	0.13536	0.16258	0.12652	0.14402	0.09344	0.10465	0.17516	0.17577	0.13878	0.16375	0.15084	0.17182	0.09187	0.09187	0.09187	0.09187	0.09187	0.09187	0.09187	0.09187	0.02777	0.02777	0.02777	0.02777	0.02777	0.02777	0.02777	0.02777	0.05183	0.05183	0.05183	0.05183	0.05183	0.05183	0.05183	0.05183
NCU00853.1_761	NCU00853.2	1.07035	1.05996	1.33312	1.11913	1.10733	1.04106	1	1.14511	0.12182	0.11632	0.21662	0.18062	0.17907	0.17365	0.16502	0.18342	0.12501	0.12427	0.22943	0.20546	0.20571	0.19261	0.1947	0.22448	0.11228	0.11228	0.11228	0.11228	0.11228	0.11228	0.11228	0.11228	0.03393	0.03393	0.03393	0.03393	0.03393	0.03393	0.03393	0.03393	0.06746	0.06746	0.06746	0.06746	0.06746	0.06746	0.06746	0.06746
1nc550_010_98	NCU00855.2	1.96596	1	2.03234	1.75987	1.83799	3.06287	1.2905	1.86135	0.49772	0.22593	0.41602	0.37976	0.5489	1.20902	0.40236	0.50501	0.50398	0.3595	0.53026	0.5317	0.49386	0.90803	0.60171	0.75839	0.0906	0.0906	0.0906	0.0906	0.0906	0.0906	0.0906	0.0906	0.04366	0.04366	0.04366	0.04366	0.04366	0.04366	0.04366	0.04366	0.14492	0.14492	0.14492	0.14492	0.14492	0.14492	0.14492	0.14492
1nc550_020_311	NCU00856.2	1.1828	1.33314	1	1.20243	1.11039	1.25153	1.14708	1.38448	0.19214	0.21279	0.22989	0.27761	0.25287	0.27031	0.24419	0.28071	0.20924	0.21918	0.26995	0.30539	0.30967	0.30892	0.31215	0.3381	0.1597	0.1597	0.1597	0.1597	0.1597	0.1597	0.1597	0.1597	0.04686	0.04686	0.04686	0.04686	0.04686	0.04686	0.04686	0.04686	0.09095	0.09095	0.09095	0.09095	0.09095	0.09095	0.09095	0.09095
1nc550_050_1026	NCU00860.2	1.22563	1.09727	1.45022	1.36111	1	1.20929	1.20183	1.57594	0.22756	0.22202	0.40142	0.52511	0.2537	0.31125	0.29677	0.38836	0.26997	0.26712	0.51424	0.60469	0.35005	0.38229	0.34312	0.4852	0.17493	0.17493	0.17493	0.17493	0.17493	0.17493	0.17493	0.17493	0.05695	0.05695	0.05695	0.05695	0.05695	0.05695	0.05695	0.05695	0.11668	0.11668	0.11668	0.11668	0.11668	0.11668	0.11668	0.11668
1nc550_060_1158	NCU00861.2	1.05369	1.13934	1.03148	1.14421	1.04219	1.20443	1	1.11091	0.08028	0.0925	0.10907	0.12764	0.12554	0.12655	0.10085	0.11182	0.0905	0.0883	0.12354	0.14441	0.13524	0.13255	0.11255	0.11758	0.06535	0.06535	0.06535	0.06535	0.06535	0.06535	0.06535	0.06535	0.02268	0.02268	0.02268	0.02268	0.02268	0.02268	0.02268	0.02268	0.04887	0.04887	0.04887	0.04887	0.04887	0.04887	0.04887	0.04887
1nc550_070_1324	NCU00862.2	1.07235	1.04348	1.22604	1.0506	1.05696	1.09162	1	1.13109	0.05492	0.05339	0.09105	0.08265	0.08091	0.08356	0.0771	0.08648	0.0573	0.05339	0.10039	0.08011	0.08941	0.09155	0.08415	0.09134	0.05151	0.05151	0.05151	0.05151	0.05151	0.05151	0.05151	0.05151	0.01583	0.01583	0.01583	0.01583	0.01583	0.01583	0.01583	0.01583	0.03004	0.03004	0.03004	0.03004	0.03004	0.03004	0.03004	0.03004
1nc550_080_1075	NCU00863.2	1.08849	1.06888	1.08406	1.18363	1.05857	1.08106	1	1.14595	0.06908	0.06453	0.11026	0.12251	0.10503	0.10622	0.09502	0.10966	0.07466	0.0728	0.10845	0.11858	0.1189	0.11413	0.10656	0.13371	0.06744	0.06744	0.06744	0.06744	0.06744	0.06744	0.06744	0.06744	0.01985	0.01985	0.01985	0.01985	0.01985	0.01985	0.01985	0.01985	0.04007	0.04007	0.04007	0.04007	0.04007	0.04007	0.04007	0.04007
1nc550_090_535	NCU00864.2	1.1485	1.13407	1.04416	1.24491	1.05799	1.13903	1	1.12538	0.09438	0.09645	0.14811	0.17205	0.13292	0.13747	0.12415	0.13851	0.10181	0.09781	0.14988	0.17162	0.14907	0.16202	0.14612	0.15785	0.08434	0.08434	0.08434	0.08434	0.08434	0.08434	0.08434	0.08434	0.02597	0.02597	0.02597	0.02597	0.02597	0.02597	0.02597	0.02597	0.057	0.057	0.057	0.057	0.057	0.057	0.057	0.057
1nc550_110_615	NCU00866.2	1	1.29107	1.17893	1.50714	1.10631	1.51387	1.09658	1.02867	0.17434	0.20992	0.29961	0.32782	0.25383	0.3548	0.24131	0.22546	0.19771	0.23966	0.34332	0.38606	0.31413	0.42074	0.28644	0.26052	0.14483	0.14483	0.14483	0.14483	0.14483	0.14483	0.14483	0.14483	0.04805	0.04805	0.04805	0.04805	0.04805	0.04805	0.04805	0.04805	0.09897	0.09897	0.09897	0.09897	0.09897	0.09897	0.09897	0.09897
1nc550_120_603	NCU00867.2	1.04971	1.26001	1.11339	1.13592	1.10407	1.35987	1	1.13889	0.10909	0.12501	0.17605	0.17544	0.17682	0.21507	0.16864	0.17839	0.11668	0.13649	0.20231	0.19375	0.1844	0.23251	0.17868	0.20062	0.10874	0.10874	0.10874	0.10874	0.10874	0.10874	0.10874	0.10874	0.03251	0.03251	0.03251	0.03251	0.03251	0.03251	0.03251	0.03251	0.06214	0.06214	0.06214	0.06214	0.06214	0.06214	0.06214	0.06214
1nc550_150_1734	NCU00870.2	1.92111	1.56249	1.77767	1.66144	1.49828	1	1.53545	1.13148	0.26752	0.21213	0.33971	0.31865	0.29747	0.21899	0.31044	0.23891	0.27376	0.24833	0.39129	0.38053	0.37658	0.24525	0.35795	0.29077	0.14296	0.14296	0.14296	0.14296	0.14296	0.14296	0.14296	0.14296	0.04217	0.04217	0.04217	0.04217	0.04217	0.04217	0.04217	0.04217	0.08333	0.08333	0.08333	0.08333	0.08333	0.08333	0.08333	0.08333
1nc550_170_937	NCU00872.2	1.07623	1.09824	1.04497	1.08796	1.11297	1.19868	1	1.1549	0.12094	0.13078	0.17399	0.17539	0.17444	0.19046	0.18176	0.2003	0.13926	0.13129	0.19708	0.20377	0.20537	0.20622	0.20882	0.22667	0.11186	0.11186	0.11186	0.11186	0.11186	0.11186	0.11186	0.11186	0.03411	0.03411	0.03411	0.03411	0.03411	0.03411	0.03411	0.03411	0.07011	0.07011	0.07011	0.07011	0.07011	0.07011	0.07011	0.07011
1nc550_180_966	NCU00873.2	2.35301	2.12153	2.17757	2.07568	2.25059	1.54393	1.96511	1	0.31897	0.30411	0.51345	0.48017	0.46136	0.33247	0.40546	0.21555	0.34263	0.34231	0.58783	0.58015	0.55796	0.41264	0.49478	0.2806	0.14821	0.14821	0.14821	0.14821	0.14821	0.14821	0.14821	0.14821	0.04621	0.04621	0.04621	0.04621	0.04621	0.04621	0.04621	0.04621	0.08983	0.08983	0.08983	0.08983	0.08983	0.08983	0.08983	0.08983
1nc550_190_1570	NCU00874.2	1.15454	1.25577	1.52083	1.46108	1.26027	1.30654	1.34428	1	0.69514	0.73183	0.80191	0.76298	0.81075	0.91243	0.96604	0.62386	0.95361	1.32454	1.14514	1.39777	1.1119	1.57867	1.96593	1.20504	0.32053	0.32053	0.32053	0.32053	0.32053	0.32053	0.32053	0.32053	0.14761	0.14761	0.14761	0.14761	0.14761	0.14761	0.14761	0.14761	0.35085	0.35085	0.35085	0.35085	0.35085	0.35085	0.35085	0.35085
1nc550_230_109	NCU00878.2	5.61118	20.9753	3.80074	8.94474	3.2924	29.0332	1	1.96217	1.57086	4.34382	1.31703	2.83668	1.05054	6.98396	0.40921	0.74185	2.29413	4.83341	1.98197	3.80561	1.57832	6.42753	0.77657	1.21026	0.24629	0.24629	0.24629	0.24629	0.24629	0.24629	0.24629	0.24629	0.07398	0.07398	0.07398	0.07398	0.07398	0.07398	0.07398	0.07398	0.13824	0.13824	0.13824	0.13824	0.13824	0.13824	0.13824	0.13824
1nc550_240_712	NCU00879.2	1.2062	1.18615	1.09381	1.42553	1	1.09338	1.21862	1.7201	0.15902	0.14626	0.21186	0.27201	0.1889	0.21569	0.24058	0.32768	0.1619	0.15588	0.27567	0.32394	0.2242	0.25168	0.27394	0.3775	0.1229	0.1229	0.1229	0.1229	0.1229	0.1229	0.1229	0.1229	0.04037	0.04037	0.04037	0.04037	0.04037	0.04037	0.04037	0.04037	0.09039	0.09039	0.09039	0.09039	0.09039	0.09039	0.09039	0.09039
1nc550_250_2352	NCU00880.2	1.22033	1.05127	1.69719	1.71917	1.13187	1	1.04503	1.13396	0.22382	0.20186	0.44396	0.50158	0.27469	0.22991	0.26288	0.30351	0.26292	0.23301	0.60109	0.56323	0.32554	0.29042	0.31921	0.33903	0.15139	0.15139	0.15139	0.15139	0.15139	0.15139	0.15139	0.15139	0.05409	0.05409	0.05409	0.05409	0.05409	0.05409	0.05409	0.05409	0.11454	0.11454	0.11454	0.11454	0.11454	0.11454	0.11454	0.11454
1nc550_260_362	NCU00881.2	1.50451	1.29185	1.50704	1.69047	1.62082	1	1.39681	1.33143	0.19801	0.18712	0.29385	0.33691	0.32228	0.19424	0.27822	0.26497	0.22172	0.20014	0.34684	0.35973	0.40195	0.25967	0.34682	0.33222	0.14364	0.14364	0.14364	0.14364	0.14364	0.14364	0.14364	0.14364	0.04233	0.04233	0.04233	0.04233	0.04233	0.04233	0.04233	0.04233	0.083	0.083	0.083	0.083	0.083	0.083	0.083	0.083
1nc550_280_240	NCU00883.2	1.0435	1.38276	1	1.32097	1.16398	1.41106	1.54887	1.62739	0.22484	0.32808	0.29642	0.39257	0.34711	0.52411	0.44127	0.45876	0.26503	0.3873	0.39517	0.46236	0.43136	0.78355	0.51047	0.50591	0.17262	0.17262	0.17262	0.17262	0.17262	0.17262	0.17262	0.17262	0.06156	0.06156	0.06156	0.06156	0.06156	0.06156	0.06156	0.06156	0.12985	0.12985	0.12985	0.12985	0.12985	0.12985	0.12985	0.12985
1nc550_290_790	NCU00884.2	1.53121	1.4583	1.71372	1.49521	1.20612	1	1.07532	1.17738	0.13243	0.1365	0.22029	0.19484	0.17309	0.13536	0.14514	0.15738	0.13719	0.14084	0.24189	0.22046	0.19163	0.15418	0.17931	0.19293	0.09357	0.09357	0.09357	0.09357	0.09357	0.09357	0.09357	0.09357	0.02807	0.02807	0.02807	0.02807	0.02807	0.02807	0.02807	0.02807	0.05631	0.05631	0.05631	0.05631	0.05631	0.05631	0.05631	0.05631
1nc550_300_1254	NCU00885.2	1.32824	1.25416	1.51682	1.3925	1	1.22173	1.33884	1.33736	0.20525	0.18281	0.3218	0.2878	0.22038	0.26809	0.29388	0.29637	0.20984	0.20407	0.38118	0.35471	0.274	0.32248	0.34726	0.3328	0.15457	0.15457	0.15457	0.15457	0.15457	0.15457	0.15457	0.15457	0.04605	0.04605	0.04605	0.04605	0.04605	0.04605	0.04605	0.04605	0.08642	0.08642	0.08642	0.08642	0.08642	0.08642	0.08642	0.08642
1nc550_310_147	NCU00886.1	1.40396	1.44137	1.31217	1.39909	1	1.26263	1.4353	1.52466	0.2326	0.28867	0.30913	0.32409	0.3012	0.49443	0.36879	0.36113	0.24282	0.27272	0.32206	0.35593	0.44308	0.92872	0.39106	0.37722	0.13351	0.13351	0.13351	0.13351	0.13351	0.13351	0.13351	0.13351	0.04852	0.04852	0.04852	0.04852	0.04852	0.04852	0.04852	0.04852	0.1121	0.1121	0.1121	0.1121	0.1121	0.1121	0.1121	0.1121
1nc550_330_691	NCU00888.2a	1.14009	1.14022	1.16206	1	1.10913	1.12537	1.00177	1.1948	0.07655	0.08091	0.11812	0.10485	0.10797	0.11266	0.10015	0.1143	0.08011	0.08004	0.12613	0.11641	0.11837	0.11885	0.11136	0.12601	0.06844	0.06844	0.06844	0.06844	0.06844	0.06844	0.06844	0.06844	0.02067	0.02067	0.02067	0.02067	0.02067	0.02067	0.02067	0.02067	0.04044	0.04044	0.04044	0.04044	0.04044	0.04044	0.04044	0.04044
1nc550_340_170	NCU00888.2b	1.47145	1.58843	1.40769	1.65232	1.20746	1	1.08646	1.15768	0.24554	0.28406	0.33362	0.38725	0.30293	0.28001	0.24863	0.27879	0.274	0.30352	0.38681	0.44385	0.37643	0.39932	0.30769	0.29927	0.16095	0.16095	0.16095	0.16095	0.16095	0.16095	0.16095	0.16095	0.05034	0.05034	0.05034	0.05034	0.05034	0.05034	0.05034	0.05034	0.10025	0.10025	0.10025	0.10025	0.10025	0.10025	0.10025	0.10025
1nc550_350_1018	NCU00889.2	1.07176	1.17376	1.16026	1.06622	1.22884	1.22381	1	1.18646	0.18358	0.2266	0.2845	0.26685	0.30065	0.30253	0.25657	0.32439	0.21312	0.25047	0.35143	0.31819	0.35617	0.3662	0.30754	0.39543	0.17203	0.17203	0.17203	0.17203	0.17203	0.17203	0.17203	0.17203	0.05451	0.05451	0.05451	0.05451	0.05451	0.05451	0.05451	0.05451	0.10964	0.10964	0.10964	0.10964	0.10964	0.10964	0.10964	0.10964
1nc550_360_1889	NCU00890.2	3.3026	3.68931	3.54703	4.07512	2.3644	2.20971	2.51031	1	0.41563	0.50905	0.6023	0.69556	0.46955	0.45187	0.50968	0.23874	0.47286	0.53756	0.6558	0.68499	0.58716	0.52719	0.60609	0.32743	0.12111	0.12111	0.12111	0.12111	0.12111	0.12111	0.12111	0.12111	0.04111	0.04111	0.04111	0.04111	0.04111	0.04111	0.04111	0.04111	0.09093	0.09093	0.09093	0.09093	0.09093	0.09093	0.09093	0.09093
1nc550_370_896	NCU00891.2	1.42436	1.18585	1.20641	1.11232	1.40755	1	1.58641	1.04118	0.13392	0.13092	0.18172	0.16477	0.20111	0.16124	0.23508	0.18052	0.1502	0.13814	0.20593	0.18679	0.2208	0.17344	0.24128	0.19864	0.10174	0.10174	0.10174	0.10174	0.10174	0.10174	0.10174	0.10174	0.0324	0.0324	0.0324	0.0324	0.0324	0.0324	0.0324	0.0324	0.06148	0.06148	0.06148	0.06148	0.06148	0.06148	0.06148	0.06148
b13c5_210_589	NCU00893.2	1.15187	1.09812	1.1633	1	1.18097	1.09918	1.04937	1.21828	0.09273	0.09094	0.14142	0.12227	0.15001	0.13783	0.1331	0.14743	0.09731	0.09526	0.16482	0.13875	0.16147	0.15522	0.147	0.16011	0.08452	0.08452	0.08452	0.08452	0.08452	0.08452	0.08452	0.08452	0.02514	0.02514	0.02514	0.02514	0.02514	0.02514	0.02514	0.02514	0.05101	0.05101	0.05101	0.05101	0.05101	0.05101	0.05101	0.05101
b13c5_200_1732	NCU00894.2	1.56536	1.35634	1.80785	1.84011	1.38512	1.09301	1.85917	1	0.18807	0.17618	0.31213	0.32697	0.25798	0.19718	0.31649	0.18077	0.20133	0.18762	0.35227	0.37409	0.29974	0.25181	0.36682	0.2154	0.12703	0.12703	0.12703	0.12703	0.12703	0.12703	0.12703	0.12703	0.03847	0.03847	0.03847	0.03847	0.03847	0.03847	0.03847	0.03847	0.0719	0.0719	0.0719	0.0719	0.0719	0.0719	0.0719	0.0719
b13c5_190_568	NCU00895.2	1.29203	1.20365	1	1.30698	1.17637	1.2625	1.24078	1.60752	0.10317	0.09755	0.13332	0.16809	0.13941	0.15171	0.14651	0.1851	0.10793	0.10362	0.13772	0.18139	0.15702	0.17691	0.16302	0.20141	0.08272	0.08272	0.08272	0.08272	0.08272	0.08272	0.08272	0.08272	0.02469	0.02469	0.02469	0.02469	0.02469	0.02469	0.02469	0.02469	0.04862	0.04862	0.04862	0.04862	0.04862	0.04862	0.04862	0.04862
b13c5_180_1807	NCU00896.2	2.15019	2.24585	2.25282	1	2.09455	2.74893	2.30617	2.30753	0.20838	0.28445	0.37076	0.27733	0.28886	0.398	0.29473	0.31041	0.21128	0.28995	0.46887	0.39303	0.31523	0.45199	0.33136	0.32454	0.08227	0.08227	0.08227	0.08227	0.08227	0.08227	0.08227	0.08227	0.03033	0.03033	0.03033	0.03033	0.03033	0.03033	0.03033	0.03033	0.07411	0.07411	0.07411	0.07411	0.07411	0.07411	0.07411	0.07411
b13c5_160_1078	NCU00898.2	1.28954	1.09545	1.32645	1	1.08966	1.09484	1.22348	1.09667	0.14065	0.12851	0.21996	0.1883	0.18251	0.17631	0.20259	0.19458	0.15562	0.14516	0.26652	0.23913	0.21939	0.21567	0.22088	0.21279	0.11549	0.11549	0.11549	0.11549	0.11549	0.11549	0.11549	0.11549	0.03496	0.03496	0.03496	0.03496	0.03496	0.03496	0.03496	0.03496	0.07035	0.07035	0.07035	0.07035	0.07035	0.07035	0.07035	0.07035
b13c5_150_911	NCU00899.2	1.37901	1.32192	1	1.37592	1.65208	2.9095	1.29911	2.67523	0.13054	0.10336	0.20492	0.21433	0.19683	0.33637	0.15919	0.30676	0.1461	0.11936	0.24838	0.25278	0.21005	0.33148	0.18724	0.35572	0.07906	0.07906	0.07906	0.07906	0.07906	0.07906	0.07906	0.07906	0.02577	0.02577	0.02577	0.02577	0.02577	0.02577	0.02577	0.02577	0.05474	0.05474	0.05474	0.05474	0.05474	0.05474	0.05474	0.05474
b13c5_140_1569	NCU00900.2	2.17081	1.70492	1	1.63331	2.48632	3.9394	2.07607	2.39901	0.20576	0.14705	0.17964	0.19997	0.24631	0.38635	0.2488	0.30157	0.18247	0.1459	0.20687	0.24505	0.23153	0.40584	0.25117	0.33749	0.05813	0.05813	0.05813	0.05813	0.05813	0.05813	0.05813	0.05813	0.02298	0.02298	0.02298	0.02298	0.02298	0.02298	0.02298	0.02298	0.06458	0.06458	0.06458	0.06458	0.06458	0.06458	0.06458	0.06458
b13c5_110_519	NCU00903.2	1.45645	1.28089	1.32284	1.15402	1.35182	1	1.93927	1.23907	0.1118	0.11204	0.15929	0.13706	0.1654	0.12654	0.21208	0.14479	0.11871	0.11093	0.18727	0.15537	0.19565	0.14669	0.24054	0.16012	0.08331	0.08331	0.08331	0.08331	0.08331	0.08331	0.08331	0.08331	0.02512	0.02512	0.02512	0.02512	0.02512	0.02512	0.02512	0.02512	0.05044	0.05044	0.05044	0.05044	0.05044	0.05044	0.05044	0.05044
b13c5_100_404	NCU00904.2	1.88228	1.89103	1.77266	1	1.61398	1.2842	1.90726	1.32453	0.24906	0.43958	0.41017	0.31213	0.41729	0.33165	0.32604	0.31023	0.21663	0.43665	0.4317	0.40662	0.48276	0.39528	0.35405	0.36489	0.06965	0.06965	0.06965	0.06965	0.06965	0.06965	0.06965	0.06965	0.03875	0.03875	0.03875	0.03875	0.03875	0.03875	0.03875	0.03875	0.17075	0.17075	0.17075	0.17075	0.17075	0.17075	0.17075	0.17075
b13c5_090_1562	NCU00905.2	1.1436	1.19703	1.13707	1.08635	1.17209	1.18315	1	1.20812	0.12053	0.12085	0.18357	0.17848	0.17601	0.18351	0.14832	0.17527	0.12841	0.12947	0.2034	0.18739	0.19796	0.19454	0.17336	0.20051	0.10285	0.10285	0.10285	0.10285	0.10285	0.10285	0.10285	0.10285	0.032	0.032	0.032	0.032	0.032	0.032	0.032	0.032	0.06111	0.06111	0.06111	0.06111	0.06111	0.06111	0.06111	0.06111
b13c5_080_928	NCU00906.2	1.32429	1.59531	1	1.2726	1.37042	1.36968	1.49812	1.55673	0.39107	0.50713	0.38478	0.48596	0.5691	0.73895	0.54907	0.60108	0.43982	0.65927	0.6427	0.63536	0.76705	1.25122	0.75216	0.77355	0.26077	0.26077	0.26077	0.26077	0.26077	0.26077	0.26077	0.26077	0.0876	0.0876	0.0876	0.0876	0.0876	0.0876	0.0876	0.0876	0.16906	0.16906	0.16906	0.16906	0.16906	0.16906	0.16906	0.16906
b13c5_060_940	NCU00911.2	2.1252	1.56255	1.92317	1.55415	1.89318	1.22329	2.06164	1	0.22356	0.17056	0.30433	0.24862	0.29977	0.1992	0.32063	0.16439	0.22309	0.17784	0.35219	0.28317	0.33806	0.22776	0.33917	0.18193	0.10863	0.10863	0.10863	0.10863	0.10863	0.10863	0.10863	0.10863	0.03187	0.03187	0.03187	0.03187	0.03187	0.03187	0.03187	0.03187	0.06404	0.06404	0.06404	0.06404	0.06404	0.06404	0.06404	0.06404
b13c5_030_3400	NCU00914.2	1.03284	1.03879	1.18879	1.23213	1.01533	1.06029	1	1.07434	0.15997	0.16986	0.26742	0.29079	0.21805	0.24338	0.19658	0.22802	0.17241	0.18196	0.30011	0.3275	0.27489	0.28179	0.24721	0.27039	0.13761	0.13761	0.13761	0.13761	0.13761	0.13761	0.13761	0.13761	0.04572	0.04572	0.04572	0.04572	0.04572	0.04572	0.04572	0.04572	0.09488	0.09488	0.09488	0.09488	0.09488	0.09488	0.09488	0.09488
b13c5_020_1597	NCU00915.2	1.39673	3.44511	1.37587	1.98083	1.56435	6.09114	1.70749	1	0.36655	0.64425	0.40647	0.5625	0.47668	1.49656	0.51064	0.30574	0.4286	0.81387	0.57658	0.7437	0.64101	1.41641	0.72543	0.40794	0.20505	0.20505	0.20505	0.20505	0.20505	0.20505	0.20505	0.20505	0.06255	0.06255	0.06255	0.06255	0.06255	0.06255	0.06255	0.06255	0.11668	0.11668	0.11668	0.11668	0.11668	0.11668	0.11668	0.11668
b13c5_010_2415	NCU00916.2	1.12334	1.00972	1.1515	1.26534	1.18653	1.50403	1	1.09417	0.06547	0.05777	0.10103	0.10373	0.09275	0.10738	0.08144	0.08716	0.06682	0.0589	0.10821	0.11722	0.09796	0.11849	0.08244	0.08881	0.05079	0.05079	0.05079	0.05079	0.05079	0.05079	0.05079	0.05079	0.01641	0.01641	0.01641	0.01641	0.01641	0.01641	0.01641	0.01641	0.03637	0.03637	0.03637	0.03637	0.03637	0.03637	0.03637	0.03637
g17b7_150_1272	NCU00918.2	1.26981	1.02294	1.16187	1.09138	1.10472	1.00324	1	1.02506	0.13537	0.12026	0.19216	0.17897	0.19638	0.17745	0.16123	0.17681	0.15017	0.12676	0.23017	0.22152	0.21221	0.19091	0.20657	0.19545	0.11656	0.11656	0.11656	0.11656	0.11656	0.11656	0.11656	0.11656	0.03491	0.03491	0.03491	0.03491	0.03491	0.03491	0.03491	0.03491	0.06882	0.06882	0.06882	0.06882	0.06882	0.06882	0.06882	0.06882
g17b7_140_2189	NCU00919.2	1.09413	1.06106	1	1.08289	1.26804	1.23368	1.08571	1.14379	0.12491	0.11676	0.17649	0.18667	0.20561	0.20604	0.18173	0.18173	0.13175	0.1245	0.20442	0.21341	0.22373	0.2139	0.20129	0.21957	0.11534	0.11534	0.11534	0.11534	0.11534	0.11534	0.11534	0.11534	0.03427	0.03427	0.03427	0.03427	0.03427	0.03427	0.03427	0.03427	0.06599	0.06599	0.06599	0.06599	0.06599	0.06599	0.06599	0.06599
g17b7_130_2662	NCU00920.2	1.7708	1.44139	1.91504	1.80349	1.82302	1	2.01455	1.59133	0.66636	0.48285	0.70775	0.67376	0.98475	0.49657	0.78251	0.55253	0.70556	0.71843	0.8124	0.8414	1.31551	1.00431	0.96634	0.79968	0.19437	0.19437	0.19437	0.19437	0.19437	0.19437	0.19437	0.19437	0.09306	0.09306	0.09306	0.09306	0.09306	0.09306	0.09306	0.09306	0.24788	0.24788	0.24788	0.24788	0.24788	0.24788	0.24788	0.24788
g17b7_110_60	NCU00922.2	1.66828	1.01653	1.77722	1.47705	1.4715	1.34392	1	1.25092	0.84821	0.48115	0.78402	0.65989	0.84821	0.91338	0.561	0.63298	1.03666	0.7012	0.93017	0.87022	1.13257	1.68366	1.06806	1.0009	0.23906	0.23906	0.23906	0.23906	0.23906	0.23906	0.23906	0.23906	0.10434	0.10434	0.10434	0.10434	0.10434	0.10434	0.10434	0.10434	0.24511	0.24511	0.24511	0.24511	0.24511	0.24511	0.24511	0.24511
g17b7_090_1055	NCU00923.2	1.03513	1.06448	1	1.06851	1.13916	1.2539	1.02543	1.09644	0.10159	0.09881	0.14691	0.14844	0.1613	0.17151	0.14543	0.15808	0.11123	0.1044	0.16562	0.18359	0.17365	0.20163	0.16009	0.18499	0.09843	0.09843	0.09843	0.09843	0.09843	0.09843	0.09843	0.09843	0.02923	0.02923	0.02923	0.02923	0.02923	0.02923	0.02923	0.02923	0.05809	0.05809	0.05809	0.05809	0.05809	0.05809	0.05809	0.05809
g17b7_080_855	NCU00924.2	1.58262	1.69104	1.52696	1	1.6308	1.64892	1.70463	1.88128	0.19748	0.27272	0.32012	0.28164	0.28197	0.29725	0.28863	0.32634	0.22071	0.27084	0.38139	0.38338	0.31021	0.33581	0.31913	0.36178	0.11517	0.11517	0.11517	0.11517	0.11517	0.11517	0.11517	0.11517	0.03871	0.03871	0.03871	0.03871	0.03871	0.03871	0.03871	0.03871	0.07889	0.07889	0.07889	0.07889	0.07889	0.07889	0.07889	0.07889
g17b7_070_1359	NCU00925.2	2.08598	1.96229	1.86438	2.32746	2.43382	3.17276	3.11966	1	0.80255	0.79573	0.97958	1.04375	0.86247	1.16002	1.26068	0.46879	1.02269	1.00461	1.69033	1.21186	1.03558	1.26353	1.76913	0.85177	0.17035	0.17035	0.17035	0.17035	0.17035	0.17035	0.17035	0.17035	0.07732	0.07732	0.07732	0.07732	0.07732	0.07732	0.07732	0.07732	0.21564	0.21564	0.21564	0.21564	0.21564	0.21564	0.21564	0.21564
g17b7_060_2044	NCU00926.2	1.13491	1.00033	1.31308	1.13097	1.03108	1	1.01455	1.14246	0.18108	0.15141	0.34876	0.31298	0.22289	0.21264	0.2039	0.22749	0.193	0.17696	0.4308	0.35288	0.26674	0.27007	0.2498	0.2965	0.14287	0.14287	0.14287	0.14287	0.14287	0.14287	0.14287	0.14287	0.04569	0.04569	0.04569	0.04569	0.04569	0.04569	0.04569	0.04569	0.0894	0.0894	0.0894	0.0894	0.0894	0.0894	0.0894	0.0894
g17b7_050_3394	NCU00927.2	1.7246	1.41411	1.44724	1.5948	1.83905	1	1.75307	1.72575	0.49051	0.34024	0.68623	0.57035	0.7709	0.38318	0.53131	0.59148	0.48862	0.38964	0.92262	0.71292	0.97129	0.62392	0.52498	0.6102	0.11374	0.11374	0.11374	0.11374	0.11374	0.11374	0.11374	0.11374	0.07102	0.07102	0.07102	0.07102	0.07102	0.07102	0.07102	0.07102	0.29281	0.29281	0.29281	0.29281	0.29281	0.29281	0.29281	0.29281
g17b7_040_1553	NCU00928.2	1.24408	1.17804	1.10837	1	1.19514	1.14643	1.26357	1.46533	0.08764	0.08664	0.14118	0.12003	0.1268	0.12392	0.13683	0.15575	0.08612	0.08839	0.13838	0.12887	0.14093	0.13796	0.15033	0.16022	0.07468	0.07468	0.07468	0.07468	0.07468	0.07468	0.07468	0.07468	0.02272	0.02272	0.02272	0.02272	0.02272	0.02272	0.02272	0.02272	0.04446	0.04446	0.04446	0.04446	0.04446	0.04446	0.04446	0.04446
g17b7_020_54	NCU00930.2	1.21489	1.02777	1.25457	1.50199	1.31226	1	1.29614	1.13631	0.12382	0.10036	0.18143	0.21582	0.19049	0.14472	0.18132	0.16408	0.1223	0.10951	0.2085	0.24283	0.21502	0.17606	0.19259	0.18686	0.10223	0.10223	0.10223	0.10223	0.10223	0.10223	0.10223	0.10223	0.03033	0.03033	0.03033	0.03033	0.03033	0.03033	0.03033	0.03033	0.05685	0.05685	0.05685	0.05685	0.05685	0.05685	0.05685	0.05685
g17b7_010_1187	NCU00931.2	1.13706	1	1.31999	1.10933	1.02134	1.06416	1.22492	1.31776	0.17531	0.15936	0.29222	0.24108	0.29109	0.30875	0.26338	0.27122	0.19967	0.16943	0.3451	0.28948	0.38207	0.40371	0.30094	0.31	0.14991	0.14991	0.14991	0.14991	0.14991	0.14991	0.14991	0.14991	0.04779	0.04779	0.04779	0.04779	0.04779	0.04779	0.04779	0.04779	0.09927	0.09927	0.09927	0.09927	0.09927	0.09927	0.09927	0.09927
1nc551_030_626	NCU00935.2	1.4509	1.38177	1.3371	1.61756	1.15082	1	1.56504	1.31504	0.1205	0.11835	0.15926	0.19999	0.14464	0.13113	0.18483	0.15938	0.1218	0.1156	0.1804	0.20792	0.17067	0.14957	0.20932	0.17927	0.08447	0.08447	0.08447	0.08447	0.08447	0.08447	0.08447	0.08447	0.02544	0.02544	0.02544	0.02544	0.02544	0.02544	0.02544	0.02544	0.05161	0.05161	0.05161	0.05161	0.05161	0.05161	0.05161	0.05161
1nc551_040_1208	NCU00936.2	1.29672	1.11021	1.43345	1.00513	1.10259	1	1.02602	1.15589	0.10856	0.09389	0.17652	0.12404	0.13637	0.13055	0.12533	0.14313	0.1062	0.09587	0.20063	0.14233	0.15187	0.14961	0.14765	0.15696	0.0838	0.0838	0.0838	0.0838	0.0838	0.0838	0.0838	0.0838	0.02559	0.02559	0.02559	0.02559	0.02559	0.02559	0.02559	0.02559	0.05113	0.05113	0.05113	0.05113	0.05113	0.05113	0.05113	0.05113
1nc551_050_1518	NCU00937.2	2.07016	1.7479	1	1.52938	1.92155	1.8103	1.20113	2.11318	0.32077	0.24877	0.27235	0.3439	0.39176	0.38493	0.23989	0.43012	0.36294	0.27545	0.34623	0.41444	0.44018	0.42692	0.29225	0.52426	0.13842	0.13842	0.13842	0.13842	0.13842	0.13842	0.13842	0.13842	0.04568	0.04568	0.04568	0.04568	0.04568	0.04568	0.04568	0.04568	0.10297	0.10297	0.10297	0.10297	0.10297	0.10297	0.10297	0.10297
1nc551_060_845	NCU00938.2	1	1.14735	1.30036	1.12224	1.11513	1.00684	1.10413	1.10568	0.12401	0.14142	0.22163	0.18968	0.2034	0.18406	0.18259	0.18167	0.13357	0.15487	0.24487	0.21434	0.22723	0.20534	0.21827	0.2028	0.11885	0.11885	0.11885	0.11885	0.11885	0.11885	0.11885	0.11885	0.03637	0.03637	0.03637	0.03637	0.03637	0.03637	0.03637	0.03637	0.07247	0.07247	0.07247	0.07247	0.07247	0.07247	0.07247	0.07247
1nc551_070_4289	NCU00939.2	1.20942	1.29317	1.33453	1.68554	1.0101	1.11745	1	1.44953	0.28156	0.28429	0.41163	0.49463	0.31696	0.33203	0.30259	0.43585	0.34105	0.32826	0.53446	0.5854	0.41479	0.4411	0.42756	0.5517	0.22015	0.22015	0.22015	0.22015	0.22015	0.22015	0.22015	0.22015	0.06475	0.06475	0.06475	0.06475	0.06475	0.06475	0.06475	0.06475	0.12128	0.12128	0.12128	0.12128	0.12128	0.12128	0.12128	0.12128
1nc551_100_908	NCU00942.2	1.08696	1.07591	1.01768	1	1.16029	1.19442	1.07494	1.1342	0.0746	0.07559	0.10546	0.11029	0.1196	0.12181	0.11316	0.12063	0.07401	0.07583	0.1208	0.11485	0.13935	0.13377	0.13092	0.12427	0.0721	0.0721	0.0721	0.0721	0.0721	0.0721	0.0721	0.0721	0.02171	0.02171	0.02171	0.02171	0.02171	0.02171	0.02171	0.02171	0.04234	0.04234	0.04234	0.04234	0.04234	0.04234	0.04234	0.04234
1nc549_020_1733	NCU00943.2	1.59926	1.10104	1.23493	1.52939	1.13794	1.09238	1.16749	1	0.22657	0.19425	0.2579	0.32048	0.2571	0.28042	0.24787	0.21216	0.26785	0.21147	0.29472	0.36254	0.31478	0.35601	0.29701	0.25953	0.1499	0.1499	0.1499	0.1499	0.1499	0.1499	0.1499	0.1499	0.04683	0.04683	0.04683	0.04683	0.04683	0.04683	0.04683	0.04683	0.09038	0.09038	0.09038	0.09038	0.09038	0.09038	0.09038	0.09038
1nc549_030_782	NCU00944.2	1.14786	1.20666	1.00591	1.07061	1.05702	1	1.09787	1.0013	0.19634	0.20838	0.2514	0.27108	0.26113	0.23842	0.25863	0.24443	0.21202	0.22176	0.31951	0.32055	0.32309	0.30417	0.32445	0.2833	0.1787	0.1787	0.1787	0.1787	0.1787	0.1787	0.1787	0.1787	0.05212	0.05212	0.05212	0.05212	0.05212	0.05212	0.05212	0.05212	0.102	0.102	0.102	0.102	0.102	0.102	0.102	0.102
b20j13_020_528	NCU00951.2	1.64326	1.522	1.41134	1.366	1.65298	1.06826	1.63598	1	0.16795	0.16472	0.22672	0.21604	0.25145	0.16871	0.26693	0.16539	0.1732	0.17528	0.25313	0.24491	0.30009	0.2155	0.27846	0.1985	0.11183	0.11183	0.11183	0.11183	0.11183	0.11183	0.11183	0.11183	0.03269	0.03269	0.03269	0.03269	0.03269	0.03269	0.03269	0.03269	0.06507	0.06507	0.06507	0.06507	0.06507	0.06507	0.06507	0.06507
b20j13_040_1002	NCU00953.2	1.16131	1.14448	1.26407	1	1.1877	1.18011	1.09034	1.23409	0.09886	0.09799	0.17079	0.13646	0.15709	0.1485	0.14194	0.15455	0.11046	0.10526	0.18512	0.15106	0.16789	0.17432	0.15489	0.18768	0.08905	0.08905	0.08905	0.08905	0.08905	0.08905	0.08905	0.08905	0.0272	0.0272	0.0272	0.0272	0.0272	0.0272	0.0272	0.0272	0.05292	0.05292	0.05292	0.05292	0.05292	0.05292	0.05292	0.05292
b20j13_050_1117	NCU00954.2	1.1315	1	1.21895	1.05795	1.11308	1.04531	1.00643	1.10866	0.10029	0.0951	0.17565	0.15211	0.15097	0.14473	0.13234	0.14231	0.1056	0.09985	0.17877	0.15325	0.16956	0.16271	0.15786	0.18066	0.09336	0.09336	0.09336	0.09336	0.09336	0.09336	0.09336	0.09336	0.02837	0.02837	0.02837	0.02837	0.02837	0.02837	0.02837	0.02837	0.05508	0.05508	0.05508	0.05508	0.05508	0.05508	0.05508	0.05508
b20j13_080_96	NCU00957.2	1.36874	1.0889	1.27271	1	1.48564	1.16375	1.48014	1.13989	0.13493	0.1128	0.18247	0.14853	0.19664	0.15761	0.20309	0.15221	0.14434	0.12603	0.20749	0.15614	0.21947	0.19111	0.22113	0.17809	0.09487	0.09487	0.09487	0.09487	0.09487	0.09487	0.09487	0.09487	0.02967	0.02967	0.02967	0.02967	0.02967	0.02967	0.02967	0.02967	0.05795	0.05795	0.05795	0.05795	0.05795	0.05795	0.05795	0.05795
b20j13_090_947	NCU00958.2	1.09767	1.20041	1.57662	1.24238	1	1.13026	1.22622	1.05224	0.07023	0.06987	0.15856	0.10291	0.10093	0.10961	0.10644	0.09172	0.07221	0.07195	0.16555	0.11541	0.10144	0.12081	0.11565	0.09488	0.05751	0.05751	0.05751	0.05751	0.05751	0.05751	0.05751	0.05751	0.01845	0.01845	0.01845	0.01845	0.01845	0.01845	0.01845	0.01845	0.03844	0.03844	0.03844	0.03844	0.03844	0.03844	0.03844	0.03844
b20j13_100_577	NCU00959.2	1.91514	1.2677	2.12728	1.73379	1.48363	1.1275	1.4875	1	0.27093	0.20172	0.42235	0.36981	0.33843	0.26442	0.33499	0.22124	0.30153	0.21254	0.51169	0.41424	0.43712	0.3211	0.39899	0.28484	0.15038	0.15038	0.15038	0.15038	0.15038	0.15038	0.15038	0.15038	0.04589	0.04589	0.04589	0.04589	0.04589	0.04589	0.04589	0.04589	0.08871	0.08871	0.08871	0.08871	0.08871	0.08871	0.08871	0.08871
b20j13_140_901	NCU00963.2	1.55514	1.5527	1.82768	1.31053	1.56605	1.27118	2.12339	1	0.2107	0.24603	0.48005	0.4214	0.28777	0.24375	0.3824	0.1947	0.21821	0.28142	0.52412	0.53785	0.348	0.29166	0.45617	0.23263	0.11806	0.11806	0.11806	0.11806	0.11806	0.11806	0.11806	0.11806	0.03905	0.03905	0.03905	0.03905	0.03905	0.03905	0.03905	0.03905	0.08335	0.08335	0.08335	0.08335	0.08335	0.08335	0.08335	0.08335
b20j13_150_3349	NCU00964.2	1.18448	1	1.5067	1.39194	1.34303	1.62155	1.353	1.02224	0.29871	0.24962	0.71563	0.54554	0.4212	0.59505	0.40002	0.27651	0.35724	0.3254	0.84757	0.60096	0.52544	0.87577	0.52694	0.38284	0.14563	0.14563	0.14563	0.14563	0.14563	0.14563	0.14563	0.14563	0.06314	0.06314	0.06314	0.06314	0.06314	0.06314	0.06314	0.06314	0.17505	0.17505	0.17505	0.17505	0.17505	0.17505	0.17505	0.17505
b20j13_160_340	NCU00965.2	1.08114	1.10964	1.06209	1.06034	1.16862	1.12147	1	1.12414	0.13421	0.12685	0.18184	0.17469	0.18272	0.18172	0.16142	0.18823	0.1399	0.1466	0.20991	0.19478	0.20926	0.21799	0.18992	0.21805	0.11315	0.11315	0.11315	0.11315	0.11315	0.11315	0.11315	0.11315	0.03527	0.03527	0.03527	0.03527	0.03527	0.03527	0.03527	0.03527	0.07158	0.07158	0.07158	0.07158	0.07158	0.07158	0.07158	0.07158
b20j13_200_175	NCU00969.2	1.62298	1.17	1.82308	1.56659	1.59107	1	1.61845	1.11024	0.24439	0.196	0.43548	0.45386	0.38244	0.25794	0.37188	0.26138	0.26447	0.22854	0.55515	0.59313	0.45713	0.31941	0.40272	0.31296	0.15513	0.15513	0.15513	0.15513	0.15513	0.15513	0.15513	0.15513	0.05083	0.05083	0.05083	0.05083	0.05083	0.05083	0.05083	0.05083	0.10728	0.10728	0.10728	0.10728	0.10728	0.10728	0.10728	0.10728
b20j13_220_389	NCU00971.2	1.5845	1.5122	2.05022	1.51944	2.15549	1.36465	2.20071	1	0.2502	0.26501	0.46033	0.36495	0.49566	0.32426	0.50987	0.23925	0.27578	0.28314	0.53652	0.44699	0.57387	0.38812	0.62474	0.29839	0.1678	0.1678	0.1678	0.1678	0.1678	0.1678	0.1678	0.1678	0.05026	0.05026	0.05026	0.05026	0.05026	0.05026	0.05026	0.05026	0.0952	0.0952	0.0952	0.0952	0.0952	0.0952	0.0952	0.0952
b20j13_230_889	NCU00972.1	4.7727	5.7336	9.19373	6.62701	4.39394	2.98773	3.64728	1	1.17292	1.78684	2.7077	2.53128	1.3864	1.03389	1.29623	0.41964	1.36125	2.5623	3.04712	3.16567	1.907	1.41155	1.8668	0.81642	0.22746	0.22746	0.22746	0.22746	0.22746	0.22746	0.22746	0.22746	0.07684	0.07684	0.07684	0.07684	0.07684	0.07684	0.07684	0.07684	0.15634	0.15634	0.15634	0.15634	0.15634	0.15634	0.15634	0.15634
b20j13_280_226	NCU00977.2	1.21025	1.21715	1.1798	1.26695	1	1.08249	1.14963	1.45627	0.13661	0.12614	0.22158	0.20356	0.17608	0.19093	0.20037	0.22724	0.14307	0.14108	0.24947	0.24387	0.21529	0.23454	0.21222	0.24692	0.10954	0.10954	0.10954	0.10954	0.10954	0.10954	0.10954	0.10954	0.03496	0.03496	0.03496	0.03496	0.03496	0.03496	0.03496	0.03496	0.07244	0.07244	0.07244	0.07244	0.07244	0.07244	0.07244	0.07244
b20j13_300_27	NCU00979.2	2.04863	1.88007	2.52346	1.79647	2.53855	1.47447	3.08297	1	0.31689	0.30739	0.56224	0.4389	0.60451	0.37104	0.69574	0.24539	0.37359	0.37986	0.69689	0.50954	0.72343	0.43883	0.87604	0.32251	0.1712	0.1712	0.1712	0.1712	0.1712	0.1712	0.1712	0.1712	0.05098	0.05098	0.05098	0.05098	0.05098	0.05098	0.05098	0.05098	0.09216	0.09216	0.09216	0.09216	0.09216	0.09216	0.09216	0.09216
b20j13_320_447	NCU00981.2	1	1.15722	1.01842	1.26614	1.08624	1.3911	1.1415	1.0689	0.0998	0.11938	0.13798	0.16438	0.15726	0.2336	0.14868	0.14568	0.11486	0.12172	0.158	0.18176	0.1801	0.2365	0.16992	0.15788	0.08616	0.08616	0.08616	0.08616	0.08616	0.08616	0.08616	0.08616	0.02946	0.02946	0.02946	0.02946	0.02946	0.02946	0.02946	0.02946	0.06388	0.06388	0.06388	0.06388	0.06388	0.06388	0.06388	0.06388
b20j13_330_1001	NCU00983.2	1.26547	1.11387	1.50016	1.17203	1.14516	1.16819	1	1.0998	0.15948	0.16227	0.31899	0.27356	0.24918	0.25581	0.19159	0.22276	0.17594	0.18029	0.34889	0.30963	0.2711	0.30101	0.23688	0.26387	0.13302	0.13302	0.13302	0.13302	0.13302	0.13302	0.13302	0.13302	0.04301	0.04301	0.04301	0.04301	0.04301	0.04301	0.04301	0.04301	0.08628	0.08628	0.08628	0.08628	0.08628	0.08628	0.08628	0.08628
1nc548_010_833	NCU00987.2	1.42769	1.40427	1.77409	2.32062	1.41747	2.02923	1.88137	1	0.71526	0.7183	1.19193	1.40629	0.79107	1.27839	0.96558	0.50971	1.00136	1.27213	2.41946	2.05498	1.25612	2.26077	1.46203	0.88216	0.39011	0.39011	0.39011	0.39011	0.39011	0.39011	0.39011	0.39011	0.12602	0.12602	0.12602	0.12602	0.12602	0.12602	0.12602	0.12602	0.22889	0.22889	0.22889	0.22889	0.22889	0.22889	0.22889	0.22889
1nc548_020_1036	NCU00988.2	1.92644	1.36521	2.20863	1.89457	1.50352	1	2.02813	1.82855	0.43488	0.37034	0.74314	0.78055	0.52168	0.37337	0.63579	0.56609	0.48204	0.49033	0.98111	0.95111	0.80613	0.56635	0.79103	0.80523	0.24023	0.24023	0.24023	0.24023	0.24023	0.24023	0.24023	0.24023	0.0737	0.0737	0.0737	0.0737	0.0737	0.0737	0.0737	0.0737	0.1408	0.1408	0.1408	0.1408	0.1408	0.1408	0.1408	0.1408
NCU00991.1_70	NCU00991.2	1.17604	1.09806	1.27414	1.28948	1	1.05852	1.12088	1.07602	0.16558	0.14109	0.27247	0.28118	0.20062	0.21292	0.22318	0.22382	0.17537	0.16475	0.31818	0.31532	0.24224	0.25719	0.26237	0.26064	0.14135	0.14135	0.14135	0.14135	0.14135	0.14135	0.14135	0.14135	0.04361	0.04361	0.04361	0.04361	0.04361	0.04361	0.04361	0.04361	0.08288	0.08288	0.08288	0.08288	0.08288	0.08288	0.08288	0.08288
1nc548_050_771	NCU00992.2	1.09814	1.48617	1	1.47461	1.43436	1.6933	1.7949	2.18824	0.24402	0.31594	0.32341	0.47759	0.40275	0.45816	0.54795	0.64677	0.29472	0.3725	0.48486	0.68716	0.51358	0.60896	0.62743	0.70875	0.20228	0.20228	0.20228	0.20228	0.20228	0.20228	0.20228	0.20228	0.06565	0.06565	0.06565	0.06565	0.06565	0.06565	0.06565	0.06565	0.12657	0.12657	0.12657	0.12657	0.12657	0.12657	0.12657	0.12657
1nc548_060_1764	NCU00993.2	1.2107	1.38479	1.01911	1	1.26288	1.29645	1.19177	1.39063	0.13966	0.15408	0.18088	0.16977	0.21873	0.24182	0.19929	0.22247	0.15304	0.16433	0.21563	0.20323	0.24445	0.24837	0.23657	0.26815	0.11623	0.11623	0.11623	0.11623	0.11623	0.11623	0.11623	0.11623	0.03468	0.03468	0.03468	0.03468	0.03468	0.03468	0.03468	0.03468	0.06918	0.06918	0.06918	0.06918	0.06918	0.06918	0.06918	0.06918
1nc548_080_312	NCU00995.2	1.65491	1.86371	1.31594	1.59972	1.42128	1.87307	1	1.59692	0.19953	0.19206	0.22653	0.2663	0.2399	0.30352	0.17278	0.28238	0.21054	0.22141	0.26041	0.30899	0.28012	0.36592	0.20699	0.32375	0.11748	0.11748	0.11748	0.11748	0.11748	0.11748	0.11748	0.11748	0.03464	0.03464	0.03464	0.03464	0.03464	0.03464	0.03464	0.03464	0.06768	0.06768	0.06768	0.06768	0.06768	0.06768	0.06768	0.06768
NCU00997.1_1322	NCU00997.1	1.39395	1.3558	1.30772	1.39201	1.2912	1.3128	1.31793	1	0.11249	0.11968	0.15726	0.17721	0.17545	0.17823	0.17412	0.13346	0.12639	0.11807	0.17224	0.18612	0.22523	0.20885	0.19172	0.1449	0.08873	0.08873	0.08873	0.08873	0.08873	0.08873	0.08873	0.08873	0.02741	0.02741	0.02741	0.02741	0.02741	0.02741	0.02741	0.02741	0.05429	0.05429	0.05429	0.05429	0.05429	0.05429	0.05429	0.05429
NCU00998.1_3260	NCU00998.1	1.04527	1	1.05855	1.09821	1.03138	1.04618	1.0288	1.20141	0.07989	0.07902	0.12266	0.12428	0.1199	0.12914	0.11858	0.14534	0.08674	0.07826	0.13003	0.13382	0.12658	0.13256	0.12625	0.14362	0.07825	0.07825	0.07825	0.07825	0.07825	0.07825	0.07825	0.07825	0.02388	0.02388	0.02388	0.02388	0.02388	0.02388	0.02388	0.02388	0.0461	0.0461	0.0461	0.0461	0.0461	0.0461	0.0461	0.0461
NCU00999.1_197	NCU00999.1	1.54807	1	3.68189	2.91599	1.61063	1.67839	1.377	1.43742	0.3705	0.27883	1.13318	0.96423	0.51809	0.65392	0.40845	0.44855	0.39527	0.42176	1.25188	1.19535	0.61948	0.92346	0.54414	0.66287	0.16529	0.16529	0.16529	0.16529	0.16529	0.16529	0.16529	0.16529	0.06471	0.06471	0.06471	0.06471	0.06471	0.06471	0.06471	0.06471	0.1721	0.1721	0.1721	0.1721	0.1721	0.1721	0.1721	0.1721
b11o8_150_158	NCU01001.1	1.01649	1.24074	1	1.11938	1.08681	1.1875	1.12313	1.24876	0.1562	0.18202	0.23187	0.26125	0.25452	0.26797	0.23773	0.26829	0.17791	0.20516	0.28581	0.29963	0.28605	0.33391	0.2959	0.32221	0.16013	0.16013	0.16013	0.16013	0.16013	0.16013	0.16013	0.16013	0.04798	0.04798	0.04798	0.04798	0.04798	0.04798	0.04798	0.04798	0.08914	0.08914	0.08914	0.08914	0.08914	0.08914	0.08914	0.08914
b11o8_140_818	NCU01002.1	1.56409	1.35995	1.53611	1.23857	1.56023	1.06433	1.56311	1	0.15925	0.152	0.25767	0.20265	0.25791	0.18002	0.25695	0.1651	0.17448	0.16577	0.3039	0.2396	0.29992	0.20272	0.28466	0.2098	0.1169	0.1169	0.1169	0.1169	0.1169	0.1169	0.1169	0.1169	0.03544	0.03544	0.03544	0.03544	0.03544	0.03544	0.03544	0.03544	0.06707	0.06707	0.06707	0.06707	0.06707	0.06707	0.06707	0.06707
b11o8_120_2917	NCU01004.1	1.10986	1.09168	1.23239	1.03704	1.13106	1	1.1355	1.18408	0.11165	0.1069	0.18477	0.16191	0.17081	0.15007	0.17225	0.17447	0.12557	0.11924	0.21027	0.17634	0.18782	0.17046	0.20264	0.19893	0.10402	0.10402	0.10402	0.10402	0.10402	0.10402	0.10402	0.10402	0.03088	0.03088	0.03088	0.03088	0.03088	0.03088	0.03088	0.03088	0.06032	0.06032	0.06032	0.06032	0.06032	0.06032	0.06032	0.06032
zz30_B11O8_120_18cf	NCU01004.1zz30	1.1666	1.08144	1.28146	1	1.24613	1.09059	1.08675	1.21265	0.10362	0.09067	0.16602	0.13201	0.16212	0.14092	0.14048	0.16202	0.1116	0.0994	0.17975	0.13885	0.18196	0.17054	0.15683	0.17058	0.0898	0.0898	0.0898	0.0898	0.0898	0.0898	0.0898	0.0898	0.02668	0.02668	0.02668	0.02668	0.02668	0.02668	0.02668	0.02668	0.05217	0.05217	0.05217	0.05217	0.05217	0.05217	0.05217	0.05217
b11o8_100_2187	NCU01006.2	1.08079	1.01353	1.12752	1.03901	1.10674	1.03393	1.01157	1	0.0624	0.06454	0.10322	0.09723	0.10288	0.10094	0.09371	0.09239	0.07144	0.06259	0.10755	0.10373	0.11875	0.10994	0.09679	0.09757	0.0618	0.0618	0.0618	0.0618	0.0618	0.0618	0.0618	0.0618	0.01926	0.01926	0.01926	0.01926	0.01926	0.01926	0.01926	0.01926	0.03835	0.03835	0.03835	0.03835	0.03835	0.03835	0.03835	0.03835
b11o8_090_638	NCU01007.2	1.65326	1.41608	1.62886	1.71398	1.50837	1.1292	1.5747	1	0.17382	0.16583	0.23941	0.23887	0.28488	0.21401	0.24925	0.16585	0.19343	0.18302	0.24992	0.26312	0.34975	0.25535	0.27211	0.19543	0.09184	0.09184	0.09184	0.09184	0.09184	0.09184	0.09184	0.09184	0.0334	0.0334	0.0334	0.0334	0.0334	0.0334	0.0334	0.0334	0.08384	0.08384	0.08384	0.08384	0.08384	0.08384	0.08384	0.08384
b11o8_080_203	NCU01008.2	1.48561	1.32858	1.44314	1.63479	1.43478	1	1.58155	1.18525	0.26707	0.23648	0.35175	0.34549	0.38975	0.33379	0.33619	0.27169	0.24713	0.28003	0.42182	0.45114	0.44655	0.55424	0.36603	0.30483	0.12045	0.12045	0.12045	0.12045	0.12045	0.12045	0.12045	0.12045	0.04969	0.04969	0.04969	0.04969	0.04969	0.04969	0.04969	0.04969	0.1338	0.1338	0.1338	0.1338	0.1338	0.1338	0.1338	0.1338
b11o8_060_553	NCU01010.2	1.19401	1.10907	1.28307	1	1.23699	1.22201	1.01524	1.18051	0.10234	0.09839	0.15265	0.13168	0.15458	0.14882	0.12763	0.15135	0.10948	0.09957	0.19055	0.13958	0.17994	0.17536	0.14406	0.16382	0.08689	0.08689	0.08689	0.08689	0.08689	0.08689	0.08689	0.08689	0.02666	0.02666	0.02666	0.02666	0.02666	0.02666	0.02666	0.02666	0.05372	0.05372	0.05372	0.05372	0.05372	0.05372	0.05372	0.05372
NCU01018.1_276	NCU01018.2	2.64058	2.01482	1	1.77426	2.79012	4.43928	2.94363	2.72822	1.06096	0.90939	0.52576	0.82713	1.17361	2.14151	1.08692	1.03942	1.23379	1.47078	1.07261	1.49412	1.30174	2.32667	1.44125	1.49647	0.20707	0.20707	0.20707	0.20707	0.20707	0.20707	0.20707	0.20707	0.08629	0.08629	0.08629	0.08629	0.08629	0.08629	0.08629	0.08629	0.20812	0.20812	0.20812	0.20812	0.20812	0.20812	0.20812	0.20812
1a9_220_2145	NCU01019.2	1.06674	1.44985	1.04389	1.56958	1.04543	1.25747	1.12104	1	0.30885	0.52381	0.33041	0.52146	0.32573	0.44293	0.4306	0.45275	0.3503	0.60924	0.48752	0.66967	0.41901	0.55105	0.55329	0.7311	0.20513	0.20513	0.20513	0.20513	0.20513	0.20513	0.20513	0.20513	0.07179	0.07179	0.07179	0.07179	0.07179	0.07179	0.07179	0.07179	0.1654	0.1654	0.1654	0.1654	0.1654	0.1654	0.1654	0.1654
NCU01020.1_162	NCU01020.2	1.19857	1	1.84315	1.30185	1.07442	1.01064	1.36154	1.05697	0.21266	0.17425	0.50643	0.39563	0.25412	0.23198	0.32003	0.23448	0.23536	0.20882	0.61751	0.40761	0.30233	0.31241	0.39848	0.31387	0.15648	0.15648	0.15648	0.15648	0.15648	0.15648	0.15648	0.15648	0.04908	0.04908	0.04908	0.04908	0.04908	0.04908	0.04908	0.04908	0.10087	0.10087	0.10087	0.10087	0.10087	0.10087	0.10087	0.10087
1a9_200_757	NCU01021.2	1.05832	1.31064	1.32125	1.59425	1	1.01813	1.43298	1.04083	0.1918	0.23753	0.37351	0.40639	0.27215	0.27933	0.36332	0.27054	0.24494	0.28835	0.47844	0.45521	0.35879	0.34322	0.45212	0.33569	0.19712	0.19712	0.19712	0.19712	0.19712	0.19712	0.19712	0.19712	0.05764	0.05764	0.05764	0.05764	0.05764	0.05764	0.05764	0.05764	0.10612	0.10612	0.10612	0.10612	0.10612	0.10612	0.10612	0.10612
1a9_180_57	NCU01023.2	1.17192	1.21941	1.34851	1.33299	1.0931	1.12113	1.25644	1	0.18948	0.24174	0.3062	0.32797	0.2482	0.29531	0.28928	0.25756	0.20012	0.28626	0.33677	0.39751	0.29457	0.39784	0.33924	0.31829	0.15165	0.15165	0.15165	0.15165	0.15165	0.15165	0.15165	0.15165	0.05266	0.05266	0.05266	0.05266	0.05266	0.05266	0.05266	0.05266	0.10973	0.10973	0.10973	0.10973	0.10973	0.10973	0.10973	0.10973
1a9_170_147	NCU01024.2	1.16264	1.11558	1.18562	1.32302	1.13889	1.36665	1.2106	1	0.13822	0.15256	0.19352	0.22055	0.20801	0.39644	0.23553	0.20189	0.14488	0.17199	0.21173	0.23742	0.23141	0.49067	0.26716	0.23595	0.10006	0.10006	0.10006	0.10006	0.10006	0.10006	0.10006	0.10006	0.03722	0.03722	0.03722	0.03722	0.03722	0.03722	0.03722	0.03722	0.08656	0.08656	0.08656	0.08656	0.08656	0.08656	0.08656	0.08656
1a9_160_210	NCU01025.2	1.20108	1.15881	1.38675	1.36001	1.23768	1.38242	1.14008	1	0.31545	0.3128	0.38782	0.38945	0.47004	0.65808	0.50671	0.38708	0.35363	0.36569	0.44554	0.45278	0.59179	1.03328	0.69582	0.50927	0.15906	0.15906	0.15906	0.15906	0.15906	0.15906	0.15906	0.15906	0.06722	0.06722	0.06722	0.06722	0.06722	0.06722	0.06722	0.06722	0.16136	0.16136	0.16136	0.16136	0.16136	0.16136	0.16136	0.16136
1a9_150_546	NCU01026.2	1.12017	1.19836	1.1311	1.33062	1.11982	1.28113	1	1.17594	0.15335	0.20314	0.19065	0.22508	0.22222	0.40818	0.27637	0.29209	0.16167	0.23322	0.21799	0.26322	0.23805	0.49003	0.38352	0.33238	0.09927	0.09927	0.09927	0.09927	0.09927	0.09927	0.09927	0.09927	0.0405	0.0405	0.0405	0.0405	0.0405	0.0405	0.0405	0.0405	0.11332	0.11332	0.11332	0.11332	0.11332	0.11332	0.11332	0.11332
NCU01030.1_28	NCU01030.2	1.10039	1.0163	1.21798	1.05016	1.06015	1.01098	1	1.12257	0.0845	0.07576	0.13807	0.12239	0.12125	0.11721	0.11854	0.1349	0.08571	0.07791	0.16991	0.13607	0.13507	0.13325	0.12967	0.14281	0.0784	0.0784	0.0784	0.0784	0.0784	0.0784	0.0784	0.0784	0.02366	0.02366	0.02366	0.02366	0.02366	0.02366	0.02366	0.02366	0.04918	0.04918	0.04918	0.04918	0.04918	0.04918	0.04918	0.04918
NCU01031.1_124	NCU01031.2	1.05082	1.44037	1.27261	1.62057	1	1.33884	1.05897	1.21047	0.23876	0.30507	0.28839	0.3332	0.28802	0.4623	0.26667	0.27382	0.22678	0.36909	0.30597	0.40096	0.30496	0.63172	0.31911	0.32835	0.11241	0.11241	0.11241	0.11241	0.11241	0.11241	0.11241	0.11241	0.04953	0.04953	0.04953	0.04953	0.04953	0.04953	0.04953	0.04953	0.14641	0.14641	0.14641	0.14641	0.14641	0.14641	0.14641	0.14641
1a9_090_2678	NCU01033.2	1.168	1.09994	1.46198	1.09376	1.18074	1.16369	1.29605	1	0.17331	0.17018	0.31032	0.24255	0.25482	0.25769	0.29811	0.23319	0.20822	0.19412	0.39245	0.30194	0.3163	0.31748	0.36702	0.27439	0.16059	0.16059	0.16059	0.16059	0.16059	0.16059	0.16059	0.16059	0.04757	0.04757	0.04757	0.04757	0.04757	0.04757	0.04757	0.04757	0.08983	0.08983	0.08983	0.08983	0.08983	0.08983	0.08983	0.08983
1a9_060_2106	NCU01036.2	1.29249	1	1.03685	1.27462	1.03235	1.14313	1.04479	1.58847	0.15816	0.1221	0.21015	0.22858	0.18143	0.20695	0.19031	0.27766	0.17597	0.12521	0.24764	0.25965	0.21866	0.23433	0.20222	0.28826	0.11957	0.11957	0.11957	0.11957	0.11957	0.11957	0.11957	0.11957	0.03715	0.03715	0.03715	0.03715	0.03715	0.03715	0.03715	0.03715	0.0753	0.0753	0.0753	0.0753	0.0753	0.0753	0.0753	0.0753
1a9_050_827	NCU01038.2	1.11983	1.2026	1.03745	1.49054	1.11484	1.49643	1.11521	1	0.06848	0.069	0.08347	0.12003	0.09208	0.13293	0.10967	0.08417	0.07008	0.07718	0.08563	0.12274	0.09631	0.13887	0.11155	0.09479	0.05094	0.05094	0.05094	0.05094	0.05094	0.05094	0.05094	0.05094	0.01722	0.01722	0.01722	0.01722	0.01722	0.01722	0.01722	0.01722	0.03741	0.03741	0.03741	0.03741	0.03741	0.03741	0.03741	0.03741
1a9_040_1705	NCU01039.2	1.44029	1.3167	1.19741	1.55413	1	1.09449	1.2062	1.17835	0.23062	0.21227	0.26783	0.34309	0.23251	0.26339	0.31295	0.30366	0.25533	0.23124	0.33293	0.40056	0.28616	0.32636	0.36877	0.37238	0.16325	0.16325	0.16325	0.16325	0.16325	0.16325	0.16325	0.16325	0.05055	0.05055	0.05055	0.05055	0.05055	0.05055	0.05055	0.05055	0.09616	0.09616	0.09616	0.09616	0.09616	0.09616	0.09616	0.09616
1a9_010_801	NCU01042.2	1.06782	1.23941	1	1.01613	1.11241	1.23558	1.1682	1.31785	0.09484	0.10741	0.12267	0.12774	0.14701	0.15667	0.1692	0.16413	0.0971	0.10236	0.15173	0.15305	0.14975	0.16726	0.18192	0.18217	0.0839	0.0839	0.0839	0.0839	0.0839	0.0839	0.0839	0.0839	0.02615	0.02615	0.02615	0.02615	0.02615	0.02615	0.02615	0.02615	0.05273	0.05273	0.05273	0.05273	0.05273	0.05273	0.05273	0.05273
NCU01043.1_121	NCU01043.2	1.04772	1.16672	1	1.00874	1.08129	1.44948	1.00796	1.11286	0.24212	0.30098	0.21687	0.21983	0.27743	0.51082	0.33007	0.32246	0.2459	0.3347	0.24884	0.24057	0.28975	0.55748	0.41084	0.38293	0.08425	0.08425	0.08425	0.08425	0.08425	0.08425	0.08425	0.08425	0.04173	0.04173	0.04173	0.04173	0.04173	0.04173	0.04173	0.04173	0.14104	0.14104	0.14104	0.14104	0.14104	0.14104	0.14104	0.14104
g15g9_150_2465	NCU01044.2	1.27246	1.32928	1.20212	1.58741	1.26622	1.343	1	1.09793	0.17716	0.22099	0.22611	0.30382	0.24732	0.27914	0.19954	0.25087	0.20593	0.21735	0.268	0.33171	0.28666	0.36205	0.24386	0.29636	0.12759	0.12759	0.12759	0.12759	0.12759	0.12759	0.12759	0.12759	0.04205	0.04205	0.04205	0.04205	0.04205	0.04205	0.04205	0.04205	0.09408	0.09408	0.09408	0.09408	0.09408	0.09408	0.09408	0.09408
g15g9_140_381	NCU01045.2	1.16551	1.09731	1.82283	1.99353	1.16626	1	1.18032	1.34054	0.26393	0.26021	0.65839	0.73257	0.32769	0.32105	0.31596	0.36548	0.32025	0.34718	0.74501	0.87842	0.47148	0.49983	0.42367	0.51294	0.19075	0.19075	0.19075	0.19075	0.19075	0.19075	0.19075	0.19075	0.06642	0.06642	0.06642	0.06642	0.06642	0.06642	0.06642	0.06642	0.14296	0.14296	0.14296	0.14296	0.14296	0.14296	0.14296	0.14296
g15g9_120_2791	NCU01047.2	1.21157	1.22343	1.38478	1.56008	1	1.17699	1.19088	1.32218	0.1609	0.15453	0.23049	0.24985	0.18627	0.2175	0.19739	0.20776	0.16299	0.16693	0.25858	0.28234	0.21757	0.26203	0.23095	0.26238	0.11645	0.11645	0.11645	0.11645	0.11645	0.11645	0.11645	0.11645	0.03695	0.03695	0.03695	0.03695	0.03695	0.03695	0.03695	0.03695	0.07392	0.07392	0.07392	0.07392	0.07392	0.07392	0.07392	0.07392
g15g9_110_1187	NCU01048.2	1.05789	1	1.09912	1.03487	1.09611	1.10277	1.01793	1.09084	0.03999	0.03623	0.06729	0.05998	0.06659	0.06297	0.05992	0.06386	0.0413	0.03912	0.06209	0.06728	0.06437	0.06756	0.06449	0.06836	0.03927	0.03927	0.03927	0.03927	0.03927	0.03927	0.03927	0.03927	0.01217	0.01217	0.01217	0.01217	0.01217	0.01217	0.01217	0.01217	0.02354	0.02354	0.02354	0.02354	0.02354	0.02354	0.02354	0.02354
g15g9_100_83	NCU01049.2	1.11036	1.19912	1.09064	1.2939	1	1.22899	1.00224	1.22452	0.18651	0.19009	0.23651	0.28295	0.23129	0.28285	0.2176	0.2715	0.19702	0.22396	0.30155	0.35418	0.26442	0.32587	0.26236	0.31909	0.15424	0.15424	0.15424	0.15424	0.15424	0.15424	0.15424	0.15424	0.04779	0.04779	0.04779	0.04779	0.04779	0.04779	0.04779	0.04779	0.09495	0.09495	0.09495	0.09495	0.09495	0.09495	0.09495	0.09495
g15g9_090_614	NCU01050.2	3.80576	3.29172	5.9024	2.58824	4.24178	2.63333	4.07201	1	0.83936	0.71383	1.88802	0.86932	1.37392	0.85286	1.31836	0.3364	0.89111	0.98589	2.3057	1.20191	1.5883	1.21958	1.6622	0.52009	0.2385	0.2385	0.2385	0.2385	0.2385	0.2385	0.2385	0.2385	0.07075	0.07075	0.07075	0.07075	0.07075	0.07075	0.07075	0.07075	0.13118	0.13118	0.13118	0.13118	0.13118	0.13118	0.13118	0.13118
g15g9_080_495	NCU01051.2	1	1.04501	1.39663	1.48068	1.03879	1.62948	1.02457	1.10971	0.16994	0.23856	0.38363	0.56339	0.25474	0.58519	0.23383	0.24711	0.20561	0.35942	0.40675	0.65959	0.28042	0.59508	0.35501	0.38542	0.10317	0.10317	0.10317	0.10317	0.10317	0.10317	0.10317	0.10317	0.04975	0.04975	0.04975	0.04975	0.04975	0.04975	0.04975	0.04975	0.17343	0.17343	0.17343	0.17343	0.17343	0.17343	0.17343	0.17343
g15g9_060_2299	NCU01053.2	1.70425	1.60899	2.00736	1.84521	1.37397	1.31911	1.56081	1	0.29479	0.33603	0.55028	0.62616	0.40185	0.4242	0.41589	0.27364	0.35713	0.38493	0.69449	0.7613	0.50191	0.57492	0.50583	0.3574	0.18524	0.18524	0.18524	0.18524	0.18524	0.18524	0.18524	0.18524	0.05991	0.05991	0.05991	0.05991	0.05991	0.05991	0.05991	0.05991	0.12118	0.12118	0.12118	0.12118	0.12118	0.12118	0.12118	0.12118
g15g9_050_676	NCU01054.2	1.33366	1.5419	1	1.44495	1.35437	1.57031	1.41742	1.47496	0.15366	0.15835	0.18583	0.24362	0.21322	0.24055	0.2259	0.24668	0.16508	0.16744	0.23783	0.2693	0.2443	0.27491	0.25042	0.24877	0.10896	0.10896	0.10896	0.10896	0.10896	0.10896	0.10896	0.10896	0.03427	0.03427	0.03427	0.03427	0.03427	0.03427	0.03427	0.03427	0.06839	0.06839	0.06839	0.06839	0.06839	0.06839	0.06839	0.06839
g15g9_040_1618	NCU01055.2	2.0346	2.74469	1.66405	2.50236	1.94574	1.96428	2.41229	1	0.56196	0.64633	0.69503	0.84043	0.64687	0.72726	0.73981	0.30253	0.67574	0.67972	1.10033	1.00032	0.9186	1.20327	0.89859	0.40533	0.19522	0.19522	0.19522	0.19522	0.19522	0.19522	0.19522	0.19522	0.06985	0.06985	0.06985	0.06985	0.06985	0.06985	0.06985	0.06985	0.14904	0.14904	0.14904	0.14904	0.14904	0.14904	0.14904	0.14904
g15g9_030_455	NCU01056.2	1.07047	1.12991	1.70372	1.47897	1.12718	1.28796	1	1.63439	0.08981	0.11329	0.2618	0.3254	0.12052	0.14787	0.10957	0.19529	0.09495	0.13293	0.25027	0.34711	0.13641	0.16317	0.12427	0.20597	0.06049	0.06049	0.06049	0.06049	0.06049	0.06049	0.06049	0.06049	0.02155	0.02155	0.02155	0.02155	0.02155	0.02155	0.02155	0.02155	0.05249	0.05249	0.05249	0.05249	0.05249	0.05249	0.05249	0.05249
g15g9_020_1020	NCU01057.2	1.45455	1.3577	1.78201	1.35961	1.08413	1	1.43107	1.00571	0.23556	0.21462	0.39927	0.32938	0.25613	0.23826	0.34166	0.25396	0.24213	0.24548	0.48044	0.38036	0.315	0.3053	0.41569	0.31225	0.16755	0.16755	0.16755	0.16755	0.16755	0.16755	0.16755	0.16755	0.04929	0.04929	0.04929	0.04929	0.04929	0.04929	0.04929	0.04929	0.09595	0.09595	0.09595	0.09595	0.09595	0.09595	0.09595	0.09595
b14a6_310_1299	NCU01059.2	2.50722	2.40709	2.5089	3.25448	1.91323	2.20982	2.37193	1	0.43056	0.42622	0.6243	0.82595	0.46858	0.54614	0.62217	0.30655	0.48138	0.50238	0.78874	0.93952	0.58548	0.70499	0.8017	0.43546	0.18505	0.18505	0.18505	0.18505	0.18505	0.18505	0.18505	0.18505	0.05593	0.05593	0.05593	0.05593	0.05593	0.05593	0.05593	0.05593	0.10722	0.10722	0.10722	0.10722	0.10722	0.10722	0.10722	0.10722
b14a6_290_451	NCU01061.2	1.08834	1	1.09288	1.05257	1.17767	1.03191	1.05325	1.10882	0.07689	0.07356	0.11402	0.11305	0.12967	0.11568	0.11746	0.11749	0.08309	0.07672	0.12797	0.12262	0.13249	0.10853	0.12092	0.13237	0.07307	0.07307	0.07307	0.07307	0.07307	0.07307	0.07307	0.07307	0.02229	0.02229	0.02229	0.02229	0.02229	0.02229	0.02229	0.02229	0.04326	0.04326	0.04326	0.04326	0.04326	0.04326	0.04326	0.04326
b14a6_240_1372	NCU01065.2	1	1.76597	1.11567	1.6556	1.20656	1.45433	2.39785	1.26791	0.45526	0.6128	0.70833	0.77948	0.51555	0.5867	1.1889	0.59359	0.73099	0.76319	1.4951	1.13723	0.78558	0.82427	1.62853	0.9088	0.28853	0.28853	0.28853	0.28853	0.28853	0.28853	0.28853	0.28853	0.10301	0.10301	0.10301	0.10301	0.10301	0.10301	0.10301	0.10301	0.22218	0.22218	0.22218	0.22218	0.22218	0.22218	0.22218	0.22218
b14a6_230_1319	NCU01066.2	1.89714	4.09481	2.10608	3.69419	2.23919	3.63652	1.45532	1	0.47386	1.5308	0.70062	1.30516	0.7626	1.59111	0.55683	0.54023	0.59265	1.5645	0.92613	1.43431	0.99833	2.21051	0.91379	1.40972	0.21332	0.21332	0.21332	0.21332	0.21332	0.21332	0.21332	0.21332	0.07911	0.07911	0.07911	0.07911	0.07911	0.07911	0.07911	0.07911	0.17841	0.17841	0.17841	0.17841	0.17841	0.17841	0.17841	0.17841
b14a6_220_837	NCU01067.2	1.23385	2.13396	1	1.7666	1.45137	2.25553	1.14622	1.19515	0.40443	0.968	0.45684	0.8124	0.65404	1.19396	0.5407	0.66242	0.57103	1.24694	0.76752	1.15278	0.8384	1.75199	0.78087	1.1282	0.30991	0.30991	0.30991	0.30991	0.30991	0.30991	0.30991	0.30991	0.09777	0.09777	0.09777	0.09777	0.09777	0.09777	0.09777	0.09777	0.19136	0.19136	0.19136	0.19136	0.19136	0.19136	0.19136	0.19136
b14a6_210_1212	NCU01068.2	1.0641	1.11843	1	1.31386	1.33323	2.38036	1.07612	1.11653	0.13945	0.13826	0.19822	0.2487	0.23694	0.40519	0.21212	0.21839	0.15511	0.15825	0.24515	0.3113	0.265	0.43474	0.24941	0.25617	0.13055	0.13055	0.13055	0.13055	0.13055	0.13055	0.13055	0.13055	0.03921	0.03921	0.03921	0.03921	0.03921	0.03921	0.03921	0.03921	0.07335	0.07335	0.07335	0.07335	0.07335	0.07335	0.07335	0.07335
b14a6_200_3	NCU01069.2	1.48389	1.19406	1.99904	1.81729	1.38777	1.82328	1.47652	1	0.354	0.28621	0.55712	0.47711	0.41986	0.79386	0.54992	0.29995	0.39071	0.32401	0.6296	0.51507	0.51167	1.12985	0.78981	0.4201	0.14769	0.14769	0.14769	0.14769	0.14769	0.14769	0.14769	0.14769	0.05984	0.05984	0.05984	0.05984	0.05984	0.05984	0.05984	0.05984	0.14635	0.14635	0.14635	0.14635	0.14635	0.14635	0.14635	0.14635
b14a6_180_292	NCU01071.2	1.27487	1.34923	1.78283	1.47419	1	1.52639	1.27258	1.45551	0.28339	0.28386	0.5906	0.48164	0.28024	0.44194	0.35139	0.36505	0.31275	0.3544	0.64377	0.58467	0.36557	0.64987	0.47517	0.49592	0.16347	0.16347	0.16347	0.16347	0.16347	0.16347	0.16347	0.16347	0.06241	0.06241	0.06241	0.06241	0.06241	0.06241	0.06241	0.06241	0.14264	0.14264	0.14264	0.14264	0.14264	0.14264	0.14264	0.14264
b14a6_160_24	NCU01073.2	1.14379	1.42087	1	1.26096	1.19844	1.83711	1.29265	1.60293	0.33953	0.53333	0.33147	0.46711	0.50619	0.96035	0.44321	0.56804	0.42836	0.62463	0.49212	0.69796	0.61865	1.31979	0.52465	0.65754	0.17557	0.17557	0.17557	0.17557	0.17557	0.17557	0.17557	0.17557	0.07852	0.07852	0.07852	0.07852	0.07852	0.07852	0.07852	0.07852	0.20692	0.20692	0.20692	0.20692	0.20692	0.20692	0.20692	0.20692
b14a6_130_95	NCU01076.2	1.42836	1.60467	1.69649	1.56191	1.25613	1.11976	1	1.15369	0.25	0.282	0.4035	0.38344	0.31058	0.262	0.24752	0.28774	0.28161	0.31821	0.45728	0.42087	0.36266	0.35407	0.33014	0.379	0.17345	0.17345	0.17345	0.17345	0.17345	0.17345	0.17345	0.17345	0.05172	0.05172	0.05172	0.05172	0.05172	0.05172	0.05172	0.05172	0.09997	0.09997	0.09997	0.09997	0.09997	0.09997	0.09997	0.09997
b14a6_090_1321	NCU01080.2	1.17579	1.13774	1.21869	1.06357	1.23678	1.24169	1	1.09239	0.10982	0.10609	0.1605	0.14438	0.16372	0.1642	0.13751	0.15035	0.11244	0.11181	0.18191	0.16461	0.18993	0.189	0.14718	0.16708	0.09532	0.09532	0.09532	0.09532	0.09532	0.09532	0.09532	0.09532	0.02847	0.02847	0.02847	0.02847	0.02847	0.02847	0.02847	0.02847	0.05632	0.05632	0.05632	0.05632	0.05632	0.05632	0.05632	0.05632
b14a6_070_718	NCU01082.2	1.13517	1.05835	1.29827	1.07093	1.08052	1.02426	1	1.0624	0.11411	0.11471	0.20433	0.15846	0.16911	0.1537	0.14556	0.16696	0.12751	0.12016	0.21399	0.17997	0.19811	0.18809	0.17957	0.18786	0.10716	0.10716	0.10716	0.10716	0.10716	0.10716	0.10716	0.10716	0.03182	0.03182	0.03182	0.03182	0.03182	0.03182	0.03182	0.03182	0.06395	0.06395	0.06395	0.06395	0.06395	0.06395	0.06395	0.06395
b14a6_050_713	NCU01084.2	2.72799	2.40321	1.90133	2.63176	2.34797	1.01452	1.30875	1	0.17935	0.19077	0.17945	0.23947	0.29359	0.13661	0.12994	0.12078	0.18305	0.20151	0.17605	0.24806	0.31222	0.16968	0.15705	0.13853	0.06276	0.06276	0.06276	0.06276	0.06276	0.06276	0.06276	0.06276	0.02148	0.02148	0.02148	0.02148	0.02148	0.02148	0.02148	0.02148	0.04816	0.04816	0.04816	0.04816	0.04816	0.04816	0.04816	0.04816
b13o8_220_1800	NCU01089.2	1.13846	1.09706	1	1.05518	1.16527	1.21562	1.07865	1.16955	0.14935	0.14268	0.18726	0.19281	0.20606	0.2104	0.19375	0.20263	0.16357	0.15045	0.21067	0.21224	0.23352	0.25262	0.22212	0.23352	0.1208	0.1208	0.1208	0.1208	0.1208	0.1208	0.1208	0.1208	0.03772	0.03772	0.03772	0.03772	0.03772	0.03772	0.03772	0.03772	0.07856	0.07856	0.07856	0.07856	0.07856	0.07856	0.07856	0.07856
b13o8_210_1388	NCU01090.2	1.23901	1	1.77333	1.74755	1.0651	1.28068	1.23943	1.26208	0.33252	0.26474	0.67923	0.70685	0.35599	0.49042	0.45748	0.40512	0.40503	0.33111	0.77051	0.88137	0.50247	0.62977	0.65275	0.55846	0.19826	0.19826	0.19826	0.19826	0.19826	0.19826	0.19826	0.19826	0.08234	0.08234	0.08234	0.08234	0.08234	0.08234	0.08234	0.08234	0.204	0.204	0.204	0.204	0.204	0.204	0.204	0.204
b13o8_200_1703	NCU01091.2	1.06552	1.10631	1.01641	1.05397	1	1.14129	1.22175	1.38043	0.10505	0.14493	0.14613	0.16889	0.16591	0.26568	0.16144	0.19032	0.1101	0.16292	0.16227	0.17924	0.17029	0.29069	0.18256	0.22813	0.09141	0.09141	0.09141	0.09141	0.09141	0.09141	0.09141	0.09141	0.03068	0.03068	0.03068	0.03068	0.03068	0.03068	0.03068	0.03068	0.06754	0.06754	0.06754	0.06754	0.06754	0.06754	0.06754	0.06754
b13o8_180_19	NCU01092.2	1.32731	1.07776	1.28564	1.02941	1.04263	1.01709	1	1.26226	0.23098	0.17044	0.33164	0.23371	0.24092	0.23511	0.26057	0.30012	0.25875	0.1829	0.46821	0.29824	0.28916	0.28133	0.32012	0.33723	0.15903	0.15903	0.15903	0.15903	0.15903	0.15903	0.15903	0.15903	0.05095	0.05095	0.05095	0.05095	0.05095	0.05095	0.05095	0.05095	0.09897	0.09897	0.09897	0.09897	0.09897	0.09897	0.09897	0.09897
b13o8_160_1247	NCU01094.2	1.14166	1.0474	1.36109	1.02614	1.08128	1.19482	1	1.16048	0.11043	0.09866	0.20003	0.14732	0.15271	0.16783	0.13619	0.16171	0.11715	0.11164	0.20863	0.1623	0.16704	0.18791	0.16363	0.17907	0.09679	0.09679	0.09679	0.09679	0.09679	0.09679	0.09679	0.09679	0.02905	0.02905	0.02905	0.02905	0.02905	0.02905	0.02905	0.02905	0.05521	0.05521	0.05521	0.05521	0.05521	0.05521	0.05521	0.05521
b13o8_120_2305	NCU01097.2	1.05858	1.92906	1.2572	1.94003	1.21993	1.56956	1	1.10101	0.20446	0.63596	0.30603	0.55814	0.29479	0.45168	0.25009	0.31441	0.26429	0.61584	0.27976	0.44071	0.36876	0.60582	0.40215	0.52346	0.10037	0.10037	0.10037	0.10037	0.10037	0.10037	0.10037	0.10037	0.04478	0.04478	0.04478	0.04478	0.04478	0.04478	0.04478	0.04478	0.14183	0.14183	0.14183	0.14183	0.14183	0.14183	0.14183	0.14183
b13o8_110_4456	NCU01098.2	1.28399	1.23638	1.31462	1.40832	1.26589	1.37158	1	1.06182	0.11646	0.11039	0.18016	0.19207	0.1762	0.18547	0.14154	0.14932	0.13059	0.11843	0.20567	0.20591	0.19205	0.20397	0.15898	0.16912	0.09519	0.09519	0.09519	0.09519	0.09519	0.09519	0.09519	0.09519	0.02847	0.02847	0.02847	0.02847	0.02847	0.02847	0.02847	0.02847	0.05459	0.05459	0.05459	0.05459	0.05459	0.05459	0.05459	0.05459
b13o8_100_1031	NCU01099.2	1.19923	1.26761	1.30174	1.85681	1.23125	1.55528	1.0925	1	0.2757	0.47356	0.35365	0.5918	0.33866	0.65502	0.32098	0.35109	0.33569	0.58734	0.43146	0.64491	0.39631	0.80525	0.4217	0.53355	0.13594	0.13594	0.13594	0.13594	0.13594	0.13594	0.13594	0.13594	0.05816	0.05816	0.05816	0.05816	0.05816	0.05816	0.05816	0.05816	0.16204	0.16204	0.16204	0.16204	0.16204	0.16204	0.16204	0.16204
b13o8_090_1170	NCU01100.2	1.38117	1.1543	1.44025	1.47203	1.15066	1	1.29388	1.52291	0.22584	0.18822	0.3236	0.3381	0.26444	0.23188	0.2814	0.33394	0.25144	0.22292	0.3748	0.36912	0.3395	0.28892	0.33895	0.39116	0.16274	0.16274	0.16274	0.16274	0.16274	0.16274	0.16274	0.16274	0.05027	0.05027	0.05027	0.05027	0.05027	0.05027	0.05027	0.05027	0.09603	0.09603	0.09603	0.09603	0.09603	0.09603	0.09603	0.09603
b13o8_080_122	NCU01101.2	1.47182	1.16606	1.87299	1.17387	1	1.02167	1.35395	1.26774	0.40245	0.34589	0.67301	0.55884	0.4545	0.4035	0.4678	0.44225	0.47134	0.46481	0.88814	0.75471	0.73997	0.59453	0.60453	0.58736	0.26749	0.26749	0.26749	0.26749	0.26749	0.26749	0.26749	0.26749	0.0885	0.0885	0.0885	0.0885	0.0885	0.0885	0.0885	0.0885	0.17002	0.17002	0.17002	0.17002	0.17002	0.17002	0.17002	0.17002
b13o8_040_3116	NCU01105.2	1.34804	1.23713	1.49369	1.38056	1.40169	1.87226	1.0222	1	0.20908	0.25779	0.31121	0.33556	0.27511	0.57891	0.23915	0.24012	0.21055	0.26728	0.31794	0.33834	0.3493	0.79397	0.30094	0.29408	0.11077	0.11077	0.11077	0.11077	0.11077	0.11077	0.11077	0.11077	0.04564	0.04564	0.04564	0.04564	0.04564	0.04564	0.04564	0.04564	0.12012	0.12012	0.12012	0.12012	0.12012	0.12012	0.12012	0.12012
b13o8_030_335	NCU01106.2	1.0994	1.08439	1.21885	1.12084	1.05438	1.135	1	1.07291	0.08539	0.0889	0.14072	0.12923	0.12671	0.13616	0.11912	0.13215	0.10361	0.09214	0.15776	0.14581	0.13442	0.14363	0.13796	0.14421	0.08362	0.08362	0.08362	0.08362	0.08362	0.08362	0.08362	0.08362	0.02466	0.02466	0.02466	0.02466	0.02466	0.02466	0.02466	0.02466	0.04796	0.04796	0.04796	0.04796	0.04796	0.04796	0.04796	0.04796
b13o8_020_909	NCU01107.2	5.08531	2.57806	6.14602	4.90146	2.90634	2.30902	1	2.54186	0.82362	0.46041	1.47116	1.16282	0.81071	0.63122	0.27256	0.66342	0.96351	0.54427	1.52415	1.29877	0.96278	0.8725	0.37346	0.90657	0.18481	0.18481	0.18481	0.18481	0.18481	0.18481	0.18481	0.18481	0.05447	0.05447	0.05447	0.05447	0.05447	0.05447	0.05447	0.05447	0.10676	0.10676	0.10676	0.10676	0.10676	0.10676	0.10676	0.10676
13e11_360_1304	NCU01113.2	1.03619	1.01312	1.12401	1.08226	1	1.09134	1.03335	1.02618	0.0958	0.09765	0.15186	0.14813	0.13944	0.14414	0.14045	0.13739	0.09876	0.09483	0.1729	0.15859	0.14458	0.16308	0.1571	0.15802	0.09486	0.09486	0.09486	0.09486	0.09486	0.09486	0.09486	0.09486	0.0287	0.0287	0.0287	0.0287	0.0287	0.0287	0.0287	0.0287	0.05522	0.05522	0.05522	0.05522	0.05522	0.05522	0.05522	0.05522
13e11_350_476	NCU01114.2	1.12762	1.0636	1.19124	1.19842	1	1.14579	1.06328	1.11827	0.13127	0.13204	0.19738	0.20965	0.17035	0.22119	0.18414	0.20289	0.1382	0.13845	0.23595	0.23274	0.21553	0.26868	0.20131	0.21897	0.12	0.12	0.12	0.12	0.12	0.12	0.12	0.12	0.0371	0.0371	0.0371	0.0371	0.0371	0.0371	0.0371	0.0371	0.07389	0.07389	0.07389	0.07389	0.07389	0.07389	0.07389	0.07389
NCU01117.1_319	NCU01117.2	1.38082	1.26225	1.51484	1	1.39348	1.2847	1.32621	1.50143	0.13366	0.15423	0.25597	0.22161	0.21262	0.19756	0.1897	0.21387	0.14235	0.16985	0.30109	0.30125	0.22092	0.22724	0.21067	0.24379	0.09774	0.09774	0.09774	0.09774	0.09774	0.09774	0.09774	0.09774	0.03145	0.03145	0.03145	0.03145	0.03145	0.03145	0.03145	0.03145	0.06247	0.06247	0.06247	0.06247	0.06247	0.06247	0.06247	0.06247
13e11_310_1291	NCU01118.2	1.16152	1.32906	1.27642	1.4293	1.18078	1.54717	1.18332	1	0.19033	0.25349	0.30401	0.31409	0.27262	0.55068	0.24927	0.21786	0.209	0.29622	0.34214	0.37756	0.32142	0.69701	0.31681	0.27416	0.13417	0.13417	0.13417	0.13417	0.13417	0.13417	0.13417	0.13417	0.04727	0.04727	0.04727	0.04727	0.04727	0.04727	0.04727	0.04727	0.10396	0.10396	0.10396	0.10396	0.10396	0.10396	0.10396	0.10396
13e11_300_1099	NCU01119.2	1	1.44919	1.02682	1.18453	1.07109	1.51632	1.14447	1.21459	0.29584	0.41484	0.36171	0.38695	0.3732	0.5735	0.38124	0.39051	0.37746	0.4802	0.55216	0.57779	0.47985	0.70541	0.49178	0.5331	0.24215	0.24215	0.24215	0.24215	0.24215	0.24215	0.24215	0.24215	0.07681	0.07681	0.07681	0.07681	0.07681	0.07681	0.07681	0.07681	0.15418	0.15418	0.15418	0.15418	0.15418	0.15418	0.15418	0.15418
13e11_290_778	NCU01120.2	1.95884	1.60704	1.99753	1	1.52954	1.71028	1.78605	1.51981	0.26381	0.29443	0.44184	0.37593	0.32203	0.40892	0.38094	0.33384	0.26595	0.31601	0.57567	0.55387	0.34591	0.44653	0.41664	0.40876	0.12763	0.12763	0.12763	0.12763	0.12763	0.12763	0.12763	0.12763	0.04653	0.04653	0.04653	0.04653	0.04653	0.04653	0.04653	0.04653	0.10698	0.10698	0.10698	0.10698	0.10698	0.10698	0.10698	0.10698
13e11_270_307	NCU01121.2	1.92543	1.52017	1.61675	2.07203	2.17716	2.38119	2.42539	1	0.26383	0.38095	0.38949	0.53147	0.44052	0.66622	0.53387	0.29549	0.28964	0.46688	0.4458	0.62845	0.4945	0.81976	0.59501	0.3727	0.11273	0.11273	0.11273	0.11273	0.11273	0.11273	0.11273	0.11273	0.04679	0.04679	0.04679	0.04679	0.04679	0.04679	0.04679	0.04679	0.12366	0.12366	0.12366	0.12366	0.12366	0.12366	0.12366	0.12366
13e11_250_1281	NCU01123.2	1.19539	1.7093	1	1.7191	1.31017	1.56453	1.78135	1.14193	0.27205	0.46658	0.26786	0.43863	0.37241	0.59312	0.50672	0.33184	0.30215	0.49443	0.31438	0.50057	0.42546	0.97773	0.55613	0.40684	0.1328	0.1328	0.1328	0.1328	0.1328	0.1328	0.1328	0.1328	0.05723	0.05723	0.05723	0.05723	0.05723	0.05723	0.05723	0.05723	0.16136	0.16136	0.16136	0.16136	0.16136	0.16136	0.16136	0.16136
13e11_140_1467	NCU01132.2	1.26246	1.14899	1.15616	1	1.18525	1.20418	1.13411	1.15116	0.25074	0.27305	0.35947	0.26946	0.34218	0.52298	0.3485	0.30956	0.27685	0.33286	0.45449	0.35006	0.42345	0.69021	0.46255	0.41025	0.14731	0.14731	0.14731	0.14731	0.14731	0.14731	0.14731	0.14731	0.06423	0.06423	0.06423	0.06423	0.06423	0.06423	0.06423	0.06423	0.17965	0.17965	0.17965	0.17965	0.17965	0.17965	0.17965	0.17965
13e11_090_2011	NCU01135.2	1.59834	1.03748	1.95579	1.95691	1.42528	1.81549	1.34563	1	0.45454	0.33891	0.66023	0.71645	0.4625	0.73387	0.67611	0.42549	0.4559	0.41346	0.6365	0.81269	0.62236	0.96433	1.27495	0.76416	0.16336	0.16336	0.16336	0.16336	0.16336	0.16336	0.16336	0.16336	0.07578	0.07578	0.07578	0.07578	0.07578	0.07578	0.07578	0.07578	0.21303	0.21303	0.21303	0.21303	0.21303	0.21303	0.21303	0.21303
13e11_080_682	NCU01136.2	1.11604	1.12877	1.17383	1.05179	1	1.01269	1.24753	1.08639	0.11614	0.13173	0.21139	0.21236	0.17533	0.18159	0.2113	0.18844	0.1364	0.14238	0.24097	0.23638	0.19255	0.20868	0.243	0.2097	0.11574	0.11574	0.11574	0.11574	0.11574	0.11574	0.11574	0.11574	0.03569	0.03569	0.03569	0.03569	0.03569	0.03569	0.03569	0.03569	0.07337	0.07337	0.07337	0.07337	0.07337	0.07337	0.07337	0.07337
13e11_060_436	NCU01138.2	1.13712	1	1.37857	1.15572	1.06604	1.01847	1.01365	1.24683	0.11214	0.10537	0.20902	0.18376	0.15538	0.15021	0.15066	0.18404	0.11571	0.11869	0.21876	0.22142	0.16918	0.1766	0.17528	0.20649	0.09952	0.09952	0.09952	0.09952	0.09952	0.09952	0.09952	0.09952	0.03144	0.03144	0.03144	0.03144	0.03144	0.03144	0.03144	0.03144	0.06375	0.06375	0.06375	0.06375	0.06375	0.06375	0.06375	0.06375
13e11_040_2357	NCU01140.2	2.05854	1.59466	1.9417	1.97913	1.05294	1	1.32748	1.0641	0.40448	0.3253	0.56038	0.58165	0.32315	0.30057	0.39687	0.33843	0.44833	0.38774	0.71511	0.67553	0.42354	0.4519	0.5448	0.49962	0.22053	0.22053	0.22053	0.22053	0.22053	0.22053	0.22053	0.22053	0.06399	0.06399	0.06399	0.06399	0.06399	0.06399	0.06399	0.06399	0.11816	0.11816	0.11816	0.11816	0.11816	0.11816	0.11816	0.11816
123a4_360_145	NCU01142.2	1.14766	1.30818	1.02837	1.224	1.13794	1.06621	1.19918	1	0.18176	0.20426	0.21471	0.23467	0.21775	0.19582	0.22593	0.19582	0.21196	0.22512	0.24042	0.27369	0.25597	0.24053	0.25706	0.22588	0.12991	0.12991	0.12991	0.12991	0.12991	0.12991	0.12991	0.12991	0.042	0.042	0.042	0.042	0.042	0.042	0.042	0.042	0.08898	0.08898	0.08898	0.08898	0.08898	0.08898	0.08898	0.08898
123a4_350_4016	NCU01143.2	1.0375	1.04174	1.13266	1.09692	1.00408	1.1105	1	1.0416	0.08591	0.09056	0.14878	0.14743	0.1311	0.14025	0.13005	0.14109	0.09376	0.09973	0.15521	0.14679	0.15857	0.17475	0.15014	0.15564	0.09148	0.09148	0.09148	0.09148	0.09148	0.09148	0.09148	0.09148	0.02805	0.02805	0.02805	0.02805	0.02805	0.02805	0.02805	0.02805	0.05241	0.05241	0.05241	0.05241	0.05241	0.05241	0.05241	0.05241
123a4_340_930	NCU01144.2	1.09285	1.05341	1	1.15543	1.07354	1.27375	1.06026	1.08032	0.05838	0.05618	0.08052	0.0944	0.08995	0.10181	0.08887	0.08925	0.06054	0.05906	0.09237	0.10457	0.09359	0.11092	0.09656	0.09381	0.05505	0.05505	0.05505	0.05505	0.05505	0.05505	0.05505	0.05505	0.01652	0.01652	0.01652	0.01652	0.01652	0.01652	0.01652	0.01652	0.03415	0.03415	0.03415	0.03415	0.03415	0.03415	0.03415	0.03415
123a4_330_488	NCU01145.2	1.40991	1.19023	1.28253	1.54318	1.34126	1	1.5487	1.17725	0.16887	0.14408	0.21666	0.25983	0.23754	0.17234	0.25209	0.2037	0.17426	0.16552	0.2369	0.29081	0.22755	0.17963	0.30742	0.25012	0.11026	0.11026	0.11026	0.11026	0.11026	0.11026	0.11026	0.11026	0.03505	0.03505	0.03505	0.03505	0.03505	0.03505	0.03505	0.03505	0.07322	0.07322	0.07322	0.07322	0.07322	0.07322	0.07322	0.07322
123a4_320_290	NCU01146.2	1.89142	1.7602	1.9517	2.3903	1.60946	1.37127	2.27986	1	0.18827	0.18057	0.27745	0.34068	0.25241	0.20961	0.32761	0.15702	0.21515	0.19507	0.32455	0.37426	0.27981	0.24672	0.38699	0.19105	0.10535	0.10535	0.10535	0.10535	0.10535	0.10535	0.10535	0.10535	0.03084	0.03084	0.03084	0.03084	0.03084	0.03084	0.03084	0.03084	0.06448	0.06448	0.06448	0.06448	0.06448	0.06448	0.06448	0.06448
123a4_300_697	NCU01148.2	1.17297	1.21197	1.16645	1	1.30091	1.17931	1.1868	1.26883	0.06395	0.06708	0.10134	0.08699	0.11494	0.09609	0.09615	0.10866	0.06665	0.07081	0.10993	0.09692	0.11418	0.10169	0.10421	0.10918	0.05693	0.05693	0.05693	0.05693	0.05693	0.05693	0.05693	0.05693	0.01753	0.01753	0.01753	0.01753	0.01753	0.01753	0.01753	0.01753	0.03352	0.03352	0.03352	0.03352	0.03352	0.03352	0.03352	0.03352
123a4_280_2130	NCU01150.2	1.29811	1.74104	1	1.55695	1.42826	1.93118	1.40847	1.69568	0.35602	0.46777	0.35747	0.50771	0.44126	0.60241	0.45335	0.52926	0.48056	0.51038	0.56625	0.67249	0.61353	0.77682	0.59568	0.63628	0.23768	0.23768	0.23768	0.23768	0.23768	0.23768	0.23768	0.23768	0.07375	0.07375	0.07375	0.07375	0.07375	0.07375	0.07375	0.07375	0.13515	0.13515	0.13515	0.13515	0.13515	0.13515	0.13515	0.13515
123a4_270_3416	NCU01151.2	1.20784	1.33755	1	1.2277	1.35517	1.64743	1.22049	1.0612	0.32463	0.31226	0.33838	0.38471	0.43433	0.54028	0.57495	0.44768	0.38519	0.37993	0.44381	0.51396	0.51871	0.71197	0.86923	0.63243	0.21121	0.21121	0.21121	0.21121	0.21121	0.21121	0.21121	0.21121	0.07005	0.07005	0.07005	0.07005	0.07005	0.07005	0.07005	0.07005	0.14106	0.14106	0.14106	0.14106	0.14106	0.14106	0.14106	0.14106
123a4_250_1122	NCU01154.2	1.42247	1.36276	1.7917	2.04011	1.34735	1.57334	1	1.18311	0.23401	0.22793	0.36516	0.4101	0.30718	0.35697	0.23255	0.31528	0.26014	0.27681	0.45141	0.46507	0.38886	0.45439	0.30305	0.39559	0.15285	0.15285	0.15285	0.15285	0.15285	0.15285	0.15285	0.15285	0.04974	0.04974	0.04974	0.04974	0.04974	0.04974	0.04974	0.04974	0.10423	0.10423	0.10423	0.10423	0.10423	0.10423	0.10423	0.10423
123a4_200_1367	NCU01160.2	1.54808	1.66094	1.44049	1.57609	1.67854	1.48275	1.49157	1	0.46725	0.49178	0.56751	0.58095	0.63217	0.58365	0.72623	0.42202	0.66244	0.63068	0.77338	0.80844	0.86491	0.85268	0.94526	0.59864	0.30174	0.30174	0.30174	0.30174	0.30174	0.30174	0.30174	0.30174	0.09052	0.09052	0.09052	0.09052	0.09052	0.09052	0.09052	0.09052	0.16958	0.16958	0.16958	0.16958	0.16958	0.16958	0.16958	0.16958
123a4_190_2105	NCU01161.2	1.08666	1.07157	1	1.05962	1.14193	1.10744	1.04968	1.00168	0.17634	0.17612	0.24355	0.25138	0.26227	0.24938	0.26068	0.24751	0.20014	0.19655	0.32125	0.31625	0.32542	0.30006	0.31744	0.29565	0.17306	0.17306	0.17306	0.17306	0.17306	0.17306	0.17306	0.17306	0.05179	0.05179	0.05179	0.05179	0.05179	0.05179	0.05179	0.05179	0.09605	0.09605	0.09605	0.09605	0.09605	0.09605	0.09605	0.09605
123a4_170_132	NCU01163.2	1.86261	1.37945	2.5166	1.71244	1.61805	1.7699	1.75794	1	0.4122	0.3581	0.78597	0.60475	0.53342	0.64714	0.66893	0.39788	0.45274	0.44307	0.83702	0.77593	0.71593	1.03471	0.94055	0.63467	0.21411	0.21411	0.21411	0.21411	0.21411	0.21411	0.21411	0.21411	0.07707	0.07707	0.07707	0.07707	0.07707	0.07707	0.07707	0.07707	0.16935	0.16935	0.16935	0.16935	0.16935	0.16935	0.16935	0.16935
123a4_150_2474	NCU01164.2	1.31356	1.17977	1.35045	1.61162	1.10343	1	1.19115	1.06118	0.22996	0.20714	0.29069	0.33133	0.21052	0.20636	0.29841	0.26499	0.28071	0.24227	0.35334	0.37981	0.26347	0.24195	0.34375	0.31216	0.12939	0.12939	0.12939	0.12939	0.12939	0.12939	0.12939	0.12939	0.04583	0.04583	0.04583	0.04583	0.04583	0.04583	0.04583	0.04583	0.10963	0.10963	0.10963	0.10963	0.10963	0.10963	0.10963	0.10963
123a4_140_732	NCU01165.2	1.21531	1.226	1	1.44951	1.21431	1.69024	1.40859	1.66399	0.18056	0.17872	0.20733	0.29555	0.24573	0.3201	0.29737	0.39609	0.20971	0.20349	0.23832	0.31877	0.26005	0.35217	0.36037	0.45024	0.13118	0.13118	0.13118	0.13118	0.13118	0.13118	0.13118	0.13118	0.04367	0.04367	0.04367	0.04367	0.04367	0.04367	0.04367	0.04367	0.08796	0.08796	0.08796	0.08796	0.08796	0.08796	0.08796	0.08796
123a4_120_666	NCU01166.2	2.05306	1.91498	2.94606	3.5528	1.74356	2.10002	1.96419	1	0.46618	0.4703	0.89651	1.01084	0.50724	0.65126	0.67961	0.48582	0.55085	0.5786	0.96584	1.06074	0.72032	0.86079	0.969	0.95894	0.1784	0.1784	0.1784	0.1784	0.1784	0.1784	0.1784	0.1784	0.06757	0.06757	0.06757	0.06757	0.06757	0.06757	0.06757	0.06757	0.16254	0.16254	0.16254	0.16254	0.16254	0.16254	0.16254	0.16254
123a4_080_330	NCU01169.2	1.52959	1.25267	2.09706	1.98122	1.40421	1.08613	1.81386	1	0.29706	0.24508	0.50647	0.49872	0.35439	0.27479	0.53433	0.26437	0.33825	0.29202	0.57762	0.56407	0.43653	0.36274	0.71406	0.35542	0.17683	0.17683	0.17683	0.17683	0.17683	0.17683	0.17683	0.17683	0.05671	0.05671	0.05671	0.05671	0.05671	0.05671	0.05671	0.05671	0.11811	0.11811	0.11811	0.11811	0.11811	0.11811	0.11811	0.11811
123a4_070_1592	NCU01170.2	1.14368	1.05972	1.29888	1.23445	1	1.02006	1.12617	1.09936	0.1761	0.17307	0.30334	0.30518	0.24544	0.25295	0.25268	0.24822	0.20551	0.18847	0.35605	0.34143	0.30603	0.32343	0.30359	0.3046	0.16407	0.16407	0.16407	0.16407	0.16407	0.16407	0.16407	0.16407	0.05091	0.05091	0.05091	0.05091	0.05091	0.05091	0.05091	0.05091	0.09849	0.09849	0.09849	0.09849	0.09849	0.09849	0.09849	0.09849
123a4_060_726	NCU01171.2	1.32585	1.20824	1.547	1.28497	1.05156	1	1.38114	1.12072	0.20807	0.221	0.36742	0.34657	0.24709	0.2639	0.29192	0.24192	0.21623	0.25149	0.39867	0.45839	0.30297	0.36064	0.29192	0.27201	0.13742	0.13742	0.13742	0.13742	0.13742	0.13742	0.13742	0.13742	0.0509	0.0509	0.0509	0.0509	0.0509	0.0509	0.0509	0.0509	0.11824	0.11824	0.11824	0.11824	0.11824	0.11824	0.11824	0.11824
123a4_050_3149	NCU01172.2	1.34758	1.50888	1.50116	1.86261	1.17147	1.27996	1.39157	1	0.1683	0.20749	0.26113	0.32533	0.22721	0.26488	0.28112	0.23512	0.17572	0.22889	0.3221	0.37033	0.26063	0.32398	0.35059	0.29582	0.12267	0.12267	0.12267	0.12267	0.12267	0.12267	0.12267	0.12267	0.03962	0.03962	0.03962	0.03962	0.03962	0.03962	0.03962	0.03962	0.08798	0.08798	0.08798	0.08798	0.08798	0.08798	0.08798	0.08798
123a4_030_1616	NCU01174.2	1.08772	1.24954	1.19372	1.43559	1	1.24722	1.15754	1.0994	0.21177	0.2417	0.29734	0.34716	0.25809	0.35067	0.32073	0.33653	0.2243	0.28597	0.38366	0.42169	0.31799	0.43486	0.40736	0.45456	0.17238	0.17238	0.17238	0.17238	0.17238	0.17238	0.17238	0.17238	0.05774	0.05774	0.05774	0.05774	0.05774	0.05774	0.05774	0.05774	0.12054	0.12054	0.12054	0.12054	0.12054	0.12054	0.12054	0.12054
123a4_020_804	NCU01175.2	1.45547	1.45383	1.33899	1.29145	1.36405	1.13654	1.74776	1	0.20132	0.1945	0.26121	0.23124	0.24451	0.20879	0.31176	0.19101	0.20892	0.20924	0.31364	0.29078	0.27819	0.25254	0.37229	0.22718	0.12915	0.12915	0.12915	0.12915	0.12915	0.12915	0.12915	0.12915	0.0395	0.0395	0.0395	0.0395	0.0395	0.0395	0.0395	0.0395	0.08311	0.08311	0.08311	0.08311	0.08311	0.08311	0.08311	0.08311
b10h4_160_1475	NCU01178.2	1.24548	1.02879	1.21334	1.48299	1.24445	1	1.09674	1.03276	0.24674	0.17796	0.28719	0.3243	0.36483	0.34916	0.27046	0.23009	0.23945	0.2063	0.36073	0.35959	0.43028	0.5685	0.29929	0.29411	0.13753	0.13753	0.13753	0.13753	0.13753	0.13753	0.13753	0.13753	0.05207	0.05207	0.05207	0.05207	0.05207	0.05207	0.05207	0.05207	0.13067	0.13067	0.13067	0.13067	0.13067	0.13067	0.13067	0.13067
b10h4_150_457	NCU01179.2	1.64689	1.24784	1.54754	1.0334	1.18886	1	1.94324	1.17054	0.29471	0.27727	0.4985	0.39372	0.34764	0.31917	0.44642	0.29471	0.28623	0.3115	0.59233	0.54044	0.45681	0.39437	0.50927	0.35942	0.14169	0.14169	0.14169	0.14169	0.14169	0.14169	0.14169	0.14169	0.05396	0.05396	0.05396	0.05396	0.05396	0.05396	0.05396	0.05396	0.12614	0.12614	0.12614	0.12614	0.12614	0.12614	0.12614	0.12614
b10h4_140_2460	NCU01180.2	1	1.06381	1.11038	1.0535	1.07397	1.33843	1.00866	1.16596	0.09802	0.11151	0.17077	0.16976	0.17015	0.20288	0.15514	0.17585	0.1132	0.12648	0.2088	0.18951	0.19334	0.22775	0.1828	0.21938	0.1087	0.1087	0.1087	0.1087	0.1087	0.1087	0.1087	0.1087	0.03274	0.03274	0.03274	0.03274	0.03274	0.03274	0.03274	0.03274	0.06348	0.06348	0.06348	0.06348	0.06348	0.06348	0.06348	0.06348
b10h4_130_1188	NCU01181.2	1.54559	1.64151	1.3762	1.70988	1.40603	1.72361	1.21332	1	0.24204	0.24171	0.34424	0.37142	0.29033	0.36438	0.27534	0.2532	0.27372	0.28069	0.41485	0.42639	0.33378	0.42935	0.36936	0.30869	0.14536	0.14536	0.14536	0.14536	0.14536	0.14536	0.14536	0.14536	0.04711	0.04711	0.04711	0.04711	0.04711	0.04711	0.04711	0.04711	0.1	0.1	0.1	0.1	0.1	0.1	0.1	0.1
b10h4_110_912	NCU01183.2	2.2288	2.24188	2.40585	2.55349	2.11562	1.69146	2.38594	1	0.49457	0.55552	0.89573	0.79481	0.60857	0.54739	0.69386	0.33644	0.63616	0.64295	1.09394	0.97274	0.79016	0.75739	0.91918	0.47536	0.1974	0.1974	0.1974	0.1974	0.1974	0.1974	0.1974	0.1974	0.07003	0.07003	0.07003	0.07003	0.07003	0.07003	0.07003	0.07003	0.14617	0.14617	0.14617	0.14617	0.14617	0.14617	0.14617	0.14617
b10h4_090_974	NCU01185.2	1.14638	1.17461	1.20961	1	1.17222	1.16674	1.09043	1.21204	0.0791	0.08699	0.13552	0.11221	0.13586	0.14021	0.12897	0.13388	0.09269	0.08928	0.16128	0.13299	0.14337	0.14147	0.14215	0.14976	0.07687	0.07687	0.07687	0.07687	0.07687	0.07687	0.07687	0.07687	0.02359	0.02359	0.02359	0.02359	0.02359	0.02359	0.02359	0.02359	0.04842	0.04842	0.04842	0.04842	0.04842	0.04842	0.04842	0.04842
b10h4_080_2299	NCU01186.2	1.14103	1.18788	1	1.33457	1.04723	1.30037	1.1396	1.31605	0.15591	0.15512	0.18529	0.25008	0.20135	0.24026	0.20356	0.24772	0.17603	0.17847	0.22129	0.28504	0.22955	0.26244	0.24429	0.28166	0.12662	0.12662	0.12662	0.12662	0.12662	0.12662	0.12662	0.12662	0.03958	0.03958	0.03958	0.03958	0.03958	0.03958	0.03958	0.03958	0.07962	0.07962	0.07962	0.07962	0.07962	0.07962	0.07962	0.07962
b10h4_050_2725	NCU01189.2	1.41588	1.34698	1.36991	1.52809	1	1.01517	1.13885	1.28049	0.17139	0.1666	0.22008	0.23985	0.19332	0.18246	0.19994	0.25256	0.18857	0.19372	0.24072	0.26559	0.23182	0.2226	0.22073	0.30134	0.10781	0.10781	0.10781	0.10781	0.10781	0.10781	0.10781	0.10781	0.03654	0.03654	0.03654	0.03654	0.03654	0.03654	0.03654	0.03654	0.07991	0.07991	0.07991	0.07991	0.07991	0.07991	0.07991	0.07991
b10h4_040_744	NCU01190.2	1.13523	1.23838	1	1.13209	1.05521	1.04458	1.30632	1.25026	0.14834	0.17886	0.20472	0.2454	0.19803	0.20988	0.23184	0.26623	0.15223	0.18515	0.24773	0.31559	0.22427	0.22344	0.27396	0.32245	0.12846	0.12846	0.12846	0.12846	0.12846	0.12846	0.12846	0.12846	0.04132	0.04132	0.04132	0.04132	0.04132	0.04132	0.04132	0.04132	0.08311	0.08311	0.08311	0.08311	0.08311	0.08311	0.08311	0.08311
b10h4_030_447	NCU01191.2	1.22051	1.2457	1.2839	1.37767	1.05673	1.34431	1.04297	1	0.17449	0.19142	0.26325	0.27356	0.20518	0.26587	0.20366	0.21985	0.1943	0.20368	0.29555	0.32541	0.22579	0.29474	0.24871	0.27046	0.12703	0.12703	0.12703	0.12703	0.12703	0.12703	0.12703	0.12703	0.04309	0.04309	0.04309	0.04309	0.04309	0.04309	0.04309	0.04309	0.08947	0.08947	0.08947	0.08947	0.08947	0.08947	0.08947	0.08947
zz30_B10H4_030_14vf	NCU01191.2zz30	1.38427	1.05232	1.95355	1.2168	1.30136	1.38984	1	1.33985	0.41878	0.37039	0.79528	0.54867	0.51202	0.7922	0.38093	0.5079	0.45774	0.49581	1.071	0.87944	0.69489	1.26712	0.56312	0.72475	0.22021	0.22021	0.22021	0.22021	0.22021	0.22021	0.22021	0.22021	0.09091	0.09091	0.09091	0.09091	0.09091	0.09091	0.09091	0.09091	0.20646	0.20646	0.20646	0.20646	0.20646	0.20646	0.20646	0.20646
b10h4_020_2812	NCU01192.2	1.19354	1	1.0102	1.34013	1.0869	1.38688	1.1499	1.12502	0.38285	0.30128	0.41467	0.45154	0.39435	0.55304	0.33811	0.32205	0.38523	0.38419	0.61692	0.5726	0.4233	0.70963	0.37476	0.39274	0.14295	0.14295	0.14295	0.14295	0.14295	0.14295	0.14295	0.14295	0.05694	0.05694	0.05694	0.05694	0.05694	0.05694	0.05694	0.05694	0.14944	0.14944	0.14944	0.14944	0.14944	0.14944	0.14944	0.14944
b10h4_010_3983	NCU01193.2	1.10068	1.08063	1.10629	1.12262	1.17502	1.29839	1	1.09975	0.035	0.03307	0.04667	0.05209	0.05403	0.05733	0.04603	0.05072	0.03453	0.03304	0.05571	0.05223	0.05499	0.06132	0.05008	0.05663	0.03107	0.03107	0.03107	0.03107	0.03107	0.03107	0.03107	0.03107	0.00927	0.00927	0.00927	0.00927	0.00927	0.00927	0.00927	0.00927	0.01871	0.01871	0.01871	0.01871	0.01871	0.01871	0.01871	0.01871
18f11_230_565	NCU01195.2	6.1463	6.44642	9.71131	8.83708	6.39354	2.84811	15.0757	1	0.76034	0.92219	1.81694	1.61353	1.2961	0.57345	2.73873	0.19701	0.91286	1.00225	2.07296	1.90099	1.59102	0.7754	2.97064	0.23857	0.13423	0.13423	0.13423	0.13423	0.13423	0.13423	0.13423	0.13423	0.03955	0.03955	0.03955	0.03955	0.03955	0.03955	0.03955	0.03955	0.08028	0.08028	0.08028	0.08028	0.08028	0.08028	0.08028	0.08028
18f11_200_3966	NCU01197.2	1.55547	1.08483	1.3349	1.41017	1.34076	1	1.32782	1.25872	0.15267	0.12079	0.20766	0.21467	0.21807	0.16597	0.20873	0.20202	0.17506	0.12522	0.23463	0.24229	0.24511	0.19086	0.24027	0.23706	0.1117	0.1117	0.1117	0.1117	0.1117	0.1117	0.1117	0.1117	0.03281	0.03281	0.03281	0.03281	0.03281	0.03281	0.03281	0.03281	0.06381	0.06381	0.06381	0.06381	0.06381	0.06381	0.06381	0.06381
18f11_190_1373	NCU01198.2	1.22905	1.20677	1.3438	1.48297	1.18736	1.57735	1.45442	1	0.26239	0.40203	0.42978	0.60507	0.32524	0.51221	0.41386	0.30206	0.26159	0.61031	0.46963	0.72064	0.33913	0.6289	0.46451	0.40968	0.11393	0.11393	0.11393	0.11393	0.11393	0.11393	0.11393	0.11393	0.05272	0.05272	0.05272	0.05272	0.05272	0.05272	0.05272	0.05272	0.1677	0.1677	0.1677	0.1677	0.1677	0.1677	0.1677	0.1677
18f11_180_625	NCU01199.2	1.02989	1.0211	1.02623	1.01918	1.03348	1.10665	1	1.17	0.09017	0.09255	0.13605	0.14126	0.12983	0.13858	0.13264	0.15089	0.10107	0.09798	0.15386	0.14968	0.16087	0.16012	0.14603	0.18103	0.09305	0.09305	0.09305	0.09305	0.09305	0.09305	0.09305	0.09305	0.02798	0.02798	0.02798	0.02798	0.02798	0.02798	0.02798	0.02798	0.05533	0.05533	0.05533	0.05533	0.05533	0.05533	0.05533	0.05533
18f11_170_550	NCU01200.2	2.25091	1.98166	2.86255	2.23266	2.20967	1.44359	2.5684	1	0.30255	0.29552	0.58322	0.4473	0.46454	0.30705	0.54018	0.21538	0.3228	0.32445	0.64068	0.53518	0.55625	0.39039	0.64397	0.28133	0.14752	0.14752	0.14752	0.14752	0.14752	0.14752	0.14752	0.14752	0.0439	0.0439	0.0439	0.0439	0.0439	0.0439	0.0439	0.0439	0.08081	0.08081	0.08081	0.08081	0.08081	0.08081	0.08081	0.08081
18f11_150_25	NCU01202.2	2.20884	1.99338	1.93619	1	1.7403	1.83751	1.87402	1.81041	0.36921	0.38274	0.47471	0.37197	0.47921	0.63273	0.36867	0.37886	0.33734	0.43789	0.58105	0.5906	0.54993	0.83679	0.40067	0.43149	0.12257	0.12257	0.12257	0.12257	0.12257	0.12257	0.12257	0.12257	0.04935	0.04935	0.04935	0.04935	0.04935	0.04935	0.04935	0.04935	0.13137	0.13137	0.13137	0.13137	0.13137	0.13137	0.13137	0.13137
18f11_130_194	NCU01204.2	1.27708	1.15948	1.16467	1.10091	1.38735	1	1.39921	1.1308	0.13261	0.11787	0.16684	0.14979	0.20169	0.14333	0.19521	0.15995	0.13825	0.1293	0.1943	0.19126	0.21514	0.16102	0.21291	0.17478	0.09605	0.09605	0.09605	0.09605	0.09605	0.09605	0.09605	0.09605	0.0303	0.0303	0.0303	0.0303	0.0303	0.0303	0.0303	0.0303	0.06284	0.06284	0.06284	0.06284	0.06284	0.06284	0.06284	0.06284
18f11_100_3018	NCU01206.2	1.94248	1.66199	1.25312	2.01895	1.8962	2.44186	1.62104	1	0.64039	0.56226	0.51463	0.77263	0.67931	1.03126	0.51041	0.30838	0.56723	0.73712	0.77676	0.98445	0.63535	1.02932	0.62762	0.4763	0.08818	0.08818	0.08818	0.08818	0.08818	0.08818	0.08818	0.08818	0.0561	0.0561	0.0561	0.0561	0.0561	0.0561	0.0561	0.0561	0.2712	0.2712	0.2712	0.2712	0.2712	0.2712	0.2712	0.2712
18f11_090_1238	NCU01207.2	1.58341	1.31908	1.41747	1.14216	1.17525	1	1.40372	1.5656	0.28929	0.274	0.48572	0.46119	0.28906	0.25295	0.35542	0.38418	0.29017	0.32963	0.66054	0.76911	0.35361	0.35481	0.36461	0.43107	0.15755	0.15755	0.15755	0.15755	0.15755	0.15755	0.15755	0.15755	0.05198	0.05198	0.05198	0.05198	0.05198	0.05198	0.05198	0.05198	0.11104	0.11104	0.11104	0.11104	0.11104	0.11104	0.11104	0.11104
18f11_070_522	NCU01209.2	1.05746	1.16145	1.07552	1.24943	1	1.23342	1.0473	1.57337	0.10742	0.12137	0.16818	0.19764	0.15179	0.19405	0.163	0.22465	0.11902	0.11909	0.19069	0.21384	0.17148	0.21906	0.17514	0.26226	0.10569	0.10569	0.10569	0.10569	0.10569	0.10569	0.10569	0.10569	0.03111	0.03111	0.03111	0.03111	0.03111	0.03111	0.03111	0.03111	0.06101	0.06101	0.06101	0.06101	0.06101	0.06101	0.06101	0.06101
18f11_050_1087	NCU01211.2	1.22003	1.07805	1.16486	1.05502	1.17414	1	1.25559	1.12977	0.11852	0.10217	0.16783	0.16157	0.16777	0.14566	0.18389	0.1649	0.12545	0.1111	0.1847	0.17869	0.18556	0.17566	0.19178	0.17643	0.09877	0.09877	0.09877	0.09877	0.09877	0.09877	0.09877	0.09877	0.03043	0.03043	0.03043	0.03043	0.03043	0.03043	0.03043	0.03043	0.05945	0.05945	0.05945	0.05945	0.05945	0.05945	0.05945	0.05945
18f11_040_83	NCU01212.2	1.01254	1.13336	1.17543	1.28213	1	1.04474	1.08338	1.45926	0.31799	0.38975	0.43775	0.4874	0.50171	0.64435	0.45359	0.63289	0.36279	0.49523	0.62493	0.61669	0.74945	1.23701	0.5794	0.73506	0.24052	0.24052	0.24052	0.24052	0.24052	0.24052	0.24052	0.24052	0.09083	0.09083	0.09083	0.09083	0.09083	0.09083	0.09083	0.09083	0.19946	0.19946	0.19946	0.19946	0.19946	0.19946	0.19946	0.19946
18f11_030_520	NCU01213.2	1.17321	1.03261	1.2616	1.22734	1.2024	1	1.05751	1.02266	0.09903	0.0843	0.15491	0.15457	0.1487	0.1274	0.12799	0.12877	0.10043	0.09138	0.17393	0.15489	0.1558	0.13224	0.15259	0.13948	0.08465	0.08465	0.08465	0.08465	0.08465	0.08465	0.08465	0.08465	0.02505	0.02505	0.02505	0.02505	0.02505	0.02505	0.02505	0.02505	0.05159	0.05159	0.05159	0.05159	0.05159	0.05159	0.05159	0.05159
18f11_020_1946	NCU01214.2	1.09822	1.08585	1.1491	1	1.12955	1.07886	1.04408	1.23817	0.10221	0.10556	0.17207	0.16744	0.16118	0.15045	0.13641	0.16918	0.10163	0.11286	0.17925	0.18731	0.16421	0.17039	0.15829	0.19871	0.09314	0.09314	0.09314	0.09314	0.09314	0.09314	0.09314	0.09314	0.02897	0.02897	0.02897	0.02897	0.02897	0.02897	0.02897	0.02897	0.0611	0.0611	0.0611	0.0611	0.0611	0.0611	0.0611	0.0611
18f11_015_623	NCU01215.2	1.09721	1	1.28698	1.00153	1.21715	1.06332	1.00926	1.11828	0.09844	0.10071	0.17483	0.14693	0.17462	0.15847	0.14393	0.16124	0.11147	0.11147	0.21514	0.17311	0.18687	0.16126	0.157	0.17183	0.09902	0.09902	0.09902	0.09902	0.09902	0.09902	0.09902	0.09902	0.02975	0.02975	0.02975	0.02975	0.02975	0.02975	0.02975	0.02975	0.05861	0.05861	0.05861	0.05861	0.05861	0.05861	0.05861	0.05861
18f11_010_2228	NCU01216.2	1.19554	1.09643	1.09802	1.54262	1.02163	1.31866	1	1.32122	0.19384	0.1692	0.24924	0.33023	0.22141	0.28337	0.22075	0.2956	0.22632	0.19541	0.28573	0.37888	0.27241	0.34848	0.24766	0.33365	0.15441	0.15441	0.15441	0.15441	0.15441	0.15441	0.15441	0.15441	0.04605	0.04605	0.04605	0.04605	0.04605	0.04605	0.04605	0.04605	0.09174	0.09174	0.09174	0.09174	0.09174	0.09174	0.09174	0.09174
8d4_230_820	NCU01218.2	1.28034	1.21835	1	1.15441	1.32352	1.14436	1.27393	1.00125	0.17985	0.17136	0.20117	0.23162	0.26305	0.23014	0.25719	0.21107	0.19385	0.1889	0.24323	0.28962	0.2934	0.26904	0.30967	0.24639	0.14438	0.14438	0.14438	0.14438	0.14438	0.14438	0.14438	0.14438	0.04238	0.04238	0.04238	0.04238	0.04238	0.04238	0.04238	0.04238	0.08297	0.08297	0.08297	0.08297	0.08297	0.08297	0.08297	0.08297
8d4_220_2	NCU01219.2	2.35012	1.57126	2.83575	2.22104	1.66563	1	1.84496	1.02683	0.33398	0.24253	0.55833	0.44221	0.36981	0.22587	0.4078	0.24021	0.34742	0.28106	0.61768	0.5115	0.46843	0.29165	0.47219	0.28775	0.15085	0.15085	0.15085	0.15085	0.15085	0.15085	0.15085	0.15085	0.04457	0.04457	0.04457	0.04457	0.04457	0.04457	0.04457	0.04457	0.08395	0.08395	0.08395	0.08395	0.08395	0.08395	0.08395	0.08395
8d4_210_803	NCU01220.2	1.18105	1.07185	1.08538	1.29428	1.05729	1.30813	1	1.14635	0.12999	0.116	0.20229	0.21102	0.15539	0.18431	0.15017	0.17661	0.14775	0.12469	0.23543	0.21337	0.18409	0.22227	0.16411	0.18906	0.09688	0.09688	0.09688	0.09688	0.09688	0.09688	0.09688	0.09688	0.03275	0.03275	0.03275	0.03275	0.03275	0.03275	0.03275	0.03275	0.0727	0.0727	0.0727	0.0727	0.0727	0.0727	0.0727	0.0727
8d4_200_220	NCU01221.2	1.6712	1.51201	1.9379	1.73481	1.96213	1.10361	2.44668	1	0.25319	0.24543	0.45054	0.40814	0.43415	0.25538	0.55678	0.23956	0.27882	0.28226	0.51808	0.46428	0.53435	0.33028	0.65484	0.28545	0.1638	0.1638	0.1638	0.1638	0.1638	0.1638	0.1638	0.1638	0.04833	0.04833	0.04833	0.04833	0.04833	0.04833	0.04833	0.04833	0.09358	0.09358	0.09358	0.09358	0.09358	0.09358	0.09358	0.09358
NCU01222.1_79	NCU01222.2	1.30097	1.23795	1.84382	1.62608	1	1.19904	1.31922	1.37795	0.19606	0.18096	0.37142	0.32149	0.27436	0.33883	0.31858	0.27724	0.21987	0.20624	0.41088	0.35851	0.34269	0.41638	0.3673	0.34846	0.13647	0.13647	0.13647	0.13647	0.13647	0.13647	0.13647	0.13647	0.04681	0.04681	0.04681	0.04681	0.04681	0.04681	0.04681	0.04681	0.10113	0.10113	0.10113	0.10113	0.10113	0.10113	0.10113	0.10113
8d4_180_257	NCU01223.2	1.03774	1.06304	1.18831	1.10903	1.05197	1	1.04206	1.13288	0.08066	0.08127	0.13335	0.12623	0.12289	0.11743	0.12076	0.14122	0.08047	0.08548	0.14438	0.13547	0.13783	0.13391	0.13913	0.1469	0.07813	0.07813	0.07813	0.07813	0.07813	0.07813	0.07813	0.07813	0.02339	0.02339	0.02339	0.02339	0.02339	0.02339	0.02339	0.02339	0.04631	0.04631	0.04631	0.04631	0.04631	0.04631	0.04631	0.04631
8d4_170_1310	NCU01224.2	1.13213	1.15944	1.00121	1.17271	1.30323	1.02773	1.20803	1	0.09139	0.09924	0.13877	0.16137	0.14052	0.13412	0.13243	0.10804	0.09057	0.09985	0.16826	0.17007	0.15049	0.14592	0.13612	0.12158	0.07064	0.07064	0.07064	0.07064	0.07064	0.07064	0.07064	0.07064	0.02375	0.02375	0.02375	0.02375	0.02375	0.02375	0.02375	0.02375	0.05497	0.05497	0.05497	0.05497	0.05497	0.05497	0.05497	0.05497
8d4_130_369	NCU01227.2	1.58246	1.38853	1.66197	1.73924	1.42803	1	1.89303	1.35547	0.17071	0.18016	0.25498	0.31379	0.23082	0.16463	0.27261	0.21356	0.18671	0.18256	0.30916	0.38408	0.25357	0.18027	0.28854	0.22251	0.10047	0.10047	0.10047	0.10047	0.10047	0.10047	0.10047	0.10047	0.03367	0.03367	0.03367	0.03367	0.03367	0.03367	0.03367	0.03367	0.07229	0.07229	0.07229	0.07229	0.07229	0.07229	0.07229	0.07229
8d4_110_1633	NCU01229.2	1.09301	1.29728	1.69819	1.75867	1.00413	1	1.21248	1.04225	0.36434	0.36335	0.80353	0.57229	0.34235	0.31354	0.40826	0.36186	0.48557	0.40551	1.02565	0.6269	0.46362	0.47889	0.53486	0.50971	0.17336	0.17336	0.17336	0.17336	0.17336	0.17336	0.17336	0.17336	0.07179	0.07179	0.07179	0.07179	0.07179	0.07179	0.07179	0.07179	0.17632	0.17632	0.17632	0.17632	0.17632	0.17632	0.17632	0.17632
8d4_090_1102	NCU01230.2	1.14035	1.06172	1	1.19573	1.16155	1.11215	1.03721	1.15126	0.08435	0.08905	0.1169	0.14251	0.13278	0.12299	0.12557	0.15832	0.08899	0.08484	0.12892	0.15631	0.14564	0.13871	0.13047	0.18481	0.07895	0.07895	0.07895	0.07895	0.07895	0.07895	0.07895	0.07895	0.0249	0.0249	0.0249	0.0249	0.0249	0.0249	0.0249	0.0249	0.04651	0.04651	0.04651	0.04651	0.04651	0.04651	0.04651	0.04651
8d4_080_1252	NCU01231.2	2.74333	1.65173	1.32407	2.05893	1.14281	1.0149	1.33916	1	0.57147	0.35278	0.43812	0.64921	0.35278	0.31254	0.40171	0.29078	0.60848	0.42191	0.56248	0.86607	0.44203	0.44774	0.52366	0.43328	0.22422	0.22422	0.22422	0.22422	0.22422	0.22422	0.22422	0.22422	0.06859	0.06859	0.06859	0.06859	0.06859	0.06859	0.06859	0.06859	0.12895	0.12895	0.12895	0.12895	0.12895	0.12895	0.12895	0.12895
8d4_050_914	NCU01234.2	1.37499	1.44638	1.65329	1.60035	1.17328	1.14589	1.53337	1	0.1772	0.19104	0.35314	0.33434	0.22714	0.22453	0.29107	0.19803	0.20096	0.20781	0.39759	0.37272	0.27593	0.27723	0.34235	0.22589	0.12414	0.12414	0.12414	0.12414	0.12414	0.12414	0.12414	0.12414	0.03894	0.03894	0.03894	0.03894	0.03894	0.03894	0.03894	0.03894	0.08511	0.08511	0.08511	0.08511	0.08511	0.08511	0.08511	0.08511
8d4_040_942	NCU01235.2	1	2.22271	1.04027	1.6672	1.01331	1.2865	1.42643	1.34517	0.29582	0.69244	0.38114	0.56006	0.35902	0.47054	0.49393	0.51716	0.37312	0.80132	0.50154	0.69637	0.51807	0.72061	0.63903	0.6704	0.22298	0.22298	0.22298	0.22298	0.22298	0.22298	0.22298	0.22298	0.07752	0.07752	0.07752	0.07752	0.07752	0.07752	0.07752	0.07752	0.15841	0.15841	0.15841	0.15841	0.15841	0.15841	0.15841	0.15841
8d4_030_721	NCU01236.2	1.06228	1.10165	1.07082	1	1.13099	1.14764	1.06467	1.17221	0.08175	0.08106	0.12678	0.11604	0.11813	0.12496	0.11527	0.1325	0.08668	0.08623	0.13547	0.11917	0.12989	0.13794	0.12919	0.13002	0.07547	0.07547	0.07547	0.07547	0.07547	0.07547	0.07547	0.07547	0.02269	0.02269	0.02269	0.02269	0.02269	0.02269	0.02269	0.02269	0.04378	0.04378	0.04378	0.04378	0.04378	0.04378	0.04378	0.04378
NCU01237.1_316	NCU01237.1	1.07793	1.02213	1.16289	1.0834	1.10824	1.09603	1	1.14697	0.06858	0.07027	0.11994	0.1115	0.11364	0.11348	0.09876	0.11782	0.07587	0.07135	0.12696	0.117	0.12024	0.11964	0.11559	0.1287	0.06988	0.06988	0.06988	0.06988	0.06988	0.06988	0.06988	0.06988	0.021	0.021	0.021	0.021	0.021	0.021	0.021	0.021	0.0423	0.0423	0.0423	0.0423	0.0423	0.0423	0.0423	0.0423
3h10_130_5012	NCU01238.2	1.18189	1.02964	1.39773	1.6191	1	1.05966	1.03764	1.08489	0.27592	0.20555	0.55314	0.43566	0.27681	0.31499	0.31242	0.34264	0.35213	0.22444	0.66107	0.47581	0.38499	0.41314	0.41989	0.40236	0.15486	0.15486	0.15486	0.15486	0.15486	0.15486	0.15486	0.15486	0.0624	0.0624	0.0624	0.0624	0.0624	0.0624	0.0624	0.0624	0.15897	0.15897	0.15897	0.15897	0.15897	0.15897	0.15897	0.15897
3h10_120_1375	NCU01240.2	1.51804	1.31494	1.3042	1.41296	1.3981	1	1.35932	1.19059	0.14024	0.11878	0.18472	0.19884	0.19143	0.14944	0.18285	0.16092	0.13654	0.12406	0.19172	0.2107	0.21595	0.16025	0.20394	0.19186	0.09283	0.09283	0.09283	0.09283	0.09283	0.09283	0.09283	0.09283	0.02759	0.02759	0.02759	0.02759	0.02759	0.02759	0.02759	0.02759	0.05622	0.05622	0.05622	0.05622	0.05622	0.05622	0.05622	0.05622
3h10_110_1037	NCU01241.2	1.42498	1.48491	1.38636	2.06918	1.21849	1.27655	1.66055	1	0.14561	0.1824	0.20633	0.49478	0.18719	0.20054	0.23912	0.15553	0.14469	0.19246	0.24002	0.55874	0.19651	0.24355	0.25947	0.16974	0.0856	0.0856	0.0856	0.0856	0.0856	0.0856	0.0856	0.0856	0.02976	0.02976	0.02976	0.02976	0.02976	0.02976	0.02976	0.02976	0.06894	0.06894	0.06894	0.06894	0.06894	0.06894	0.06894	0.06894
3h10_050_3432	NCU01247.2	1.04186	1.12668	1.01436	1.38717	1.00621	1.06457	1.16236	1	0.11361	0.12483	0.16192	0.21343	0.16963	0.17642	0.19786	0.17926	0.1208	0.13945	0.19985	0.24188	0.18269	0.2093	0.22626	0.21589	0.11146	0.11146	0.11146	0.11146	0.11146	0.11146	0.11146	0.11146	0.03506	0.03506	0.03506	0.03506	0.03506	0.03506	0.03506	0.03506	0.06775	0.06775	0.06775	0.06775	0.06775	0.06775	0.06775	0.06775
3h10_030_979	NCU01249.2	1.43376	1.10159	1.40356	1.43542	1.07615	1	1.50506	1.26744	0.19047	0.14752	0.26693	0.28785	0.21786	0.20927	0.30775	0.25445	0.19965	0.17271	0.31194	0.32657	0.25822	0.26353	0.32285	0.28778	0.14149	0.14149	0.14149	0.14149	0.14149	0.14149	0.14149	0.14149	0.04179	0.04179	0.04179	0.04179	0.04179	0.04179	0.04179	0.04179	0.07953	0.07953	0.07953	0.07953	0.07953	0.07953	0.07953	0.07953
3h10_020_766	NCU01250.2	1.13044	1.04854	1.31759	1	1.13564	1.10721	1.09642	1.17651	0.06963	0.06779	0.12942	0.09486	0.11007	0.11703	0.10732	0.11549	0.07658	0.06891	0.13606	0.10561	0.12062	0.11201	0.12203	0.12375	0.06525	0.06525	0.06525	0.06525	0.06525	0.06525	0.06525	0.06525	0.02019	0.02019	0.02019	0.02019	0.02019	0.02019	0.02019	0.02019	0.03979	0.03979	0.03979	0.03979	0.03979	0.03979	0.03979	0.03979
3h10_010_1577	NCU01252.2	1.23016	1.34663	1	1.19561	1.07746	1.44598	1.1033	1.50639	0.17007	0.18092	0.23577	0.28265	0.20437	0.27162	0.20555	0.27763	0.20094	0.20147	0.3052	0.36776	0.22692	0.29057	0.23014	0.31294	0.12063	0.12063	0.12063	0.12063	0.12063	0.12063	0.12063	0.12063	0.042	0.042	0.042	0.042	0.042	0.042	0.042	0.042	0.09587	0.09587	0.09587	0.09587	0.09587	0.09587	0.09587	0.09587
b10n12_110_909	NCU01253.2	1.15245	1.07764	1.25066	1.15297	1.05272	1.01079	1	1.06008	0.09761	0.09469	0.15033	0.1478	0.1444	0.13952	0.12714	0.14023	0.10214	0.0973	0.17239	0.15861	0.16987	0.16104	0.13292	0.13977	0.08639	0.08639	0.08639	0.08639	0.08639	0.08639	0.08639	0.08639	0.02637	0.02637	0.02637	0.02637	0.02637	0.02637	0.02637	0.02637	0.05366	0.05366	0.05366	0.05366	0.05366	0.05366	0.05366	0.05366
b10n12_100_1780	NCU01254.2	1.23276	1.18002	1.2532	1.49007	1.24645	1	1.49431	1.50634	0.25247	0.21009	0.44444	0.35492	0.31796	0.26477	0.35222	0.37939	0.26862	0.22156	0.65059	0.41946	0.35808	0.35026	0.40603	0.42854	0.12029	0.12029	0.12029	0.12029	0.12029	0.12029	0.12029	0.12029	0.05242	0.05242	0.05242	0.05242	0.05242	0.05242	0.05242	0.05242	0.15107	0.15107	0.15107	0.15107	0.15107	0.15107	0.15107	0.15107
b10n12_090_2483	NCU01255.2	1.26004	1.20607	1.24469	1	1.18093	1.1217	1.19875	1.19181	0.18746	0.24188	0.32231	0.33534	0.23748	0.25555	0.25208	0.29458	0.17715	0.24463	0.38172	0.53765	0.26857	0.27085	0.24729	0.31049	0.10773	0.10773	0.10773	0.10773	0.10773	0.10773	0.10773	0.10773	0.04599	0.04599	0.04599	0.04599	0.04599	0.04599	0.04599	0.04599	0.13229	0.13229	0.13229	0.13229	0.13229	0.13229	0.13229	0.13229
b10n12_080_1391	NCU01256.2	1.48835	1.41909	1	1.53312	1.73293	2.55561	1.3793	2.06388	0.33738	0.23666	0.29005	0.36482	0.39785	0.56799	0.30826	0.38504	0.41207	0.26145	0.3809	0.42509	0.42881	0.54777	0.37921	0.44979	0.10145	0.10145	0.10145	0.10145	0.10145	0.10145	0.10145	0.10145	0.04447	0.04447	0.04447	0.04447	0.04447	0.04447	0.04447	0.04447	0.12669	0.12669	0.12669	0.12669	0.12669	0.12669	0.12669	0.12669
b10n12_060_252	NCU01258.2	1.97835	1.5387	2.04848	1.81689	1.41229	1	1.16878	1.15699	0.16579	0.14068	0.23177	0.22485	0.19065	0.14686	0.17418	0.17223	0.17718	0.14758	0.26971	0.24249	0.22447	0.17234	0.18488	0.19509	0.0852	0.0852	0.0852	0.0852	0.0852	0.0852	0.0852	0.0852	0.02791	0.02791	0.02791	0.02791	0.02791	0.02791	0.02791	0.02791	0.06146	0.06146	0.06146	0.06146	0.06146	0.06146	0.06146	0.06146
b10n12_040_6827	NCU01260.2	1.02713	1	1.09057	1.12224	1.08102	1.12317	1.01399	1.14481	0.12704	0.1222	0.20625	0.20112	0.19881	0.20293	0.19053	0.21276	0.13545	0.13346	0.22797	0.2425	0.23336	0.2275	0.21341	0.23283	0.12748	0.12748	0.12748	0.12748	0.12748	0.12748	0.12748	0.12748	0.03865	0.03865	0.03865	0.03865	0.03865	0.03865	0.03865	0.03865	0.07326	0.07326	0.07326	0.07326	0.07326	0.07326	0.07326	0.07326
NCU01264.1_47	NCU01264.2	1.08394	1.05078	1.13164	1.10836	1.0469	1.1323	1	1.17697	0.11559	0.11968	0.17747	0.17722	0.16658	0.18746	0.16791	0.19388	0.12855	0.12612	0.21464	0.19197	0.17947	0.21731	0.19384	0.22461	0.11453	0.11453	0.11453	0.11453	0.11453	0.11453	0.11453	0.11453	0.03392	0.03392	0.03392	0.03392	0.03392	0.03392	0.03392	0.03392	0.06771	0.06771	0.06771	0.06771	0.06771	0.06771	0.06771	0.06771
NCU01265.1_5	NCU01265.2	1.10593	1.04795	1.25064	1	1.21344	1.1981	1.009	1.19374	0.09615	0.09167	0.16565	0.13489	0.15323	0.15202	0.13351	0.1573	0.10287	0.097	0.18541	0.1488	0.18034	0.17688	0.14569	0.16484	0.09	0.09	0.09	0.09	0.09	0.09	0.09	0.09	0.02736	0.02736	0.02736	0.02736	0.02736	0.02736	0.02736	0.02736	0.05326	0.05326	0.05326	0.05326	0.05326	0.05326	0.05326	0.05326
b13m13_170_1787	NCU01267.2	1.23167	1.08611	1.26992	1.16258	1.30965	1.29632	1	1.22631	0.16916	0.15663	0.26825	0.24295	0.25521	0.2526	0.19858	0.25163	0.19383	0.17201	0.31683	0.28438	0.30482	0.29404	0.25266	0.29406	0.14545	0.14545	0.14545	0.14545	0.14545	0.14545	0.14545	0.14545	0.04355	0.04355	0.04355	0.04355	0.04355	0.04355	0.04355	0.04355	0.08082	0.08082	0.08082	0.08082	0.08082	0.08082	0.08082	0.08082
b13m13_130_1357	NCU01271.2	1.37198	1.17156	1.59234	1.44134	1.37285	1.99851	1.38758	1	0.20423	0.16954	0.32648	0.2982	0.27779	0.38813	0.27612	0.20281	0.22375	0.18996	0.35221	0.35553	0.2871	0.44019	0.32256	0.24157	0.13687	0.13687	0.13687	0.13687	0.13687	0.13687	0.13687	0.13687	0.04191	0.04191	0.04191	0.04191	0.04191	0.04191	0.04191	0.04191	0.0838	0.0838	0.0838	0.0838	0.0838	0.0838	0.0838	0.0838
b13m13_120_2882	NCU01272.2	1.07502	1.126	1.05136	1.14301	1.08359	1	1.051	1.17349	0.11279	0.1184	0.16226	0.18214	0.17355	0.17273	0.16481	0.18331	0.12389	0.12724	0.18126	0.19016	0.2141	0.20568	0.18542	0.21475	0.10744	0.10744	0.10744	0.10744	0.10744	0.10744	0.10744	0.10744	0.03398	0.03398	0.03398	0.03398	0.03398	0.03398	0.03398	0.03398	0.06638	0.06638	0.06638	0.06638	0.06638	0.06638	0.06638	0.06638
b13m13_090_802	NCU01275.2	1.69718	1.77735	1.67401	1.67684	1.66078	1.21708	1.79824	1	0.19283	0.20196	0.28831	0.2658	0.25164	0.18288	0.26112	0.15316	0.225	0.20773	0.31954	0.26404	0.28515	0.20793	0.30662	0.17579	0.1028	0.1028	0.1028	0.1028	0.1028	0.1028	0.1028	0.1028	0.03317	0.03317	0.03317	0.03317	0.03317	0.03317	0.03317	0.03317	0.06691	0.06691	0.06691	0.06691	0.06691	0.06691	0.06691	0.06691
b13m13_080_439	NCU01276.2	1.24023	1.88792	1.22843	1.93161	1.25725	1.20642	1.66517	1	0.39417	0.51084	0.52672	0.75188	0.40187	0.37252	0.55676	0.33329	0.47944	0.57767	0.7535	0.82955	0.49818	0.50489	0.68361	0.48534	0.16022	0.16022	0.16022	0.16022	0.16022	0.16022	0.16022	0.16022	0.0686	0.0686	0.0686	0.0686	0.0686	0.0686	0.0686	0.0686	0.16983	0.16983	0.16983	0.16983	0.16983	0.16983	0.16983	0.16983
b13m13_070_952	NCU01277.2	2.01148	1.85884	1	1.6066	2.1602	2.63539	2.4613	2.07977	0.22844	0.23379	0.22368	0.28693	0.32613	0.5316	0.35925	0.31869	0.23789	0.26139	0.25621	0.32015	0.34685	0.55374	0.42296	0.34181	0.07193	0.07193	0.07193	0.07193	0.07193	0.07193	0.07193	0.07193	0.0294	0.0294	0.0294	0.0294	0.0294	0.0294	0.0294	0.0294	0.07778	0.07778	0.07778	0.07778	0.07778	0.07778	0.07778	0.07778
b13m13_050_2316	NCU01278.2	1.11769	1	1.13676	1.1608	1.19248	1.29389	1.09031	1.07497	0.07151	0.07875	0.10806	0.11514	0.11802	0.20361	0.10046	0.10445	0.06894	0.08188	0.10926	0.11908	0.1254	0.25095	0.10294	0.11219	0.05717	0.05717	0.05717	0.05717	0.05717	0.05717	0.05717	0.05717	0.01949	0.01949	0.01949	0.01949	0.01949	0.01949	0.01949	0.01949	0.0435	0.0435	0.0435	0.0435	0.0435	0.0435	0.0435	0.0435
b13m13_040_1243	NCU01279.2	1	1.06425	1.10918	1.13173	1.14651	1.23449	1.13498	1.2357	0.13674	0.18526	0.21912	0.2377	0.2462	0.42578	0.21392	0.24961	0.13951	0.19366	0.24083	0.26015	0.28577	0.51207	0.24939	0.29672	0.12908	0.12908	0.12908	0.12908	0.12908	0.12908	0.12908	0.12908	0.0425	0.0425	0.0425	0.0425	0.0425	0.0425	0.0425	0.0425	0.08782	0.08782	0.08782	0.08782	0.08782	0.08782	0.08782	0.08782
[truncated: 5,167 more rows]
[truncated: 60 more columns]
