# Supplementary material for: Unravelling the molecular basis for light modulated cellulase gene expression - the role of photoreceptors in Neurospora crassa
Source: BMC Genomics. 2012 Mar 31;13:127. doi: 10.1186/1471-2164-13-127 (PMC3364853; doi:10.1186/1471-2164-13-127)
Supplement: Additional file 3 — Dataset 2. Functional category analysis of genes up- or down-regulated in photoreceptor mutants. [file 1471-2164-13-127-S3.XLS]

## Sheet: vvd up
Functional category analysis of genes up-regulated in Δvvd
Significantly enriched pathways (P-value <0.001) are given bold.
FUNCTIONAL CATEGORY	abs SET	rel SET	genes SET	abs GENOME	rel GENOME	rel SETminusGENOME	P-VALUE
01 METABOLISM	47	29.3	NCU00440 NCU00552 NCU00565 NCU00585 NCU00710 NCU00762 NCU01107 NCU01166 NCU01195 NCU01337 NCU02240 NCU02344 NCU02544 NCU02629 NCU02663 NCU02704 NCU02855 NCU04431 NCU04983 NCU05129 NCU05159 NCU05254 NCU05752 NCU05924 NCU06245 NCU06550 NCU06724 NCU07190 NCU07253 NCU07326 NCU07338 NCU07434 NCU08291 NCU08332 NCU08807 NCU09041 NCU09141 NCU09310 NCU09582 NCU09659 NCU09670 NCU09904 NCU20694 NCU20953 NCU…	1740	17.2	12.1	9.91994e-05
01.01 amino acid metabolism	7	4.37	NCU01195 NCU02663 NCU02704 NCU05129 NCU05254 NCU05752 NCU06724	319	3.16	1.21	0.244791
01.01.03 assimilation of ammonia, metabolism of the glutamate group	2	1.25	NCU01195 NCU06724	64	0.63	0.62	0.270644
01.01.03.01 metabolism of glutamine	2	1.25	NCU01195 NCU06724	15	0.14	1.11	0.0230189
01.01.03.01.01 biosynthesis of glutamine	1	0.62	NCU06724	5	0.04	0.58	0.0770036
01.01.03.01.02 degradation of glutamine	1	0.62	NCU01195	9	0.08	0.54	0.13434
01.01.03.02 metabolism of glutamate	2	1.25	NCU01195 NCU06724	36	0.35	0.9	0.111462
01.01.03.02.01 biosynthesis of glutamate	2	1.25	NCU01195 NCU06724	22	0.21	1.04	0.0471168
01.01.03.02.02 degradation of glutamate	1	0.62	NCU01195	16	0.15	0.47	0.226289
01.01.03.03 metabolism of proline	1	0.62	NCU01195	12	0.11	0.51	0.175006
01.01.03.03.02 degradation of proline	1	0.62	NCU01195	4	0.03	0.59	0.0620895
01.01.03.05 metabolism of arginine	1	0.62	NCU01195	20	0.19	0.43	0.274403
01.01.03.05.02 degradation of arginine	1	0.62	NCU01195	8	0.07	0.55	0.120346
01.01.06 metabolism of the aspartate family	1	0.62	NCU02663	75	0.74	-0.12	1
01.01.06.06 metabolism of lysine	1	0.62	NCU02663	27	0.26	0.36	0.351556
01.01.06.06.02 degradation of lysine	1	0.62	NCU02663	12	0.11	0.51	0.175006
01.01.09 metabolism of the cysteine - aromatic group	3	1.87	NCU05129 NCU05254 NCU05752	113	1.12	0.75	0.267563
01.01.09.06 metabolism of tryptophan	3	1.87	NCU05129 NCU05254 NCU05752	28	0.27	1.6	0.0096473
01.01.09.06.01 biosynthesis of tryptophan	2	1.25	NCU05129 NCU05254	13	0.12	1.13	0.017458
01.01.09.06.02 degradation of tryptophan	1	0.62	NCU05752	11	0.1	0.52	0.161666
01.01.09.07 metabolism of histidine	1	0.62	NCU05254	16	0.15	0.47	0.226289
01.01.09.07.01 biosynthesis of histidine	1	0.62	NCU05254	14	0.13	0.49	0.201056
01.02 nitrogen, sulfur and selenium metabolism	3	1.87	NCU01195 NCU06724 NCU21278	150	1.49	0.38	0.427708
01.02.07 regulation of nitrogen, sulfur and selenium metabolism	1	0.62	NCU21278	24	0.23	0.39	0.319543
01.03 nucleotide/nucleoside/nucleobase metabolism	5	3.12	NCU00440 NCU02629 NCU05254 NCU08332 NCU09659	228	2.26	0.86	0.296708
01.03.01 purin nucleotide/nucleoside/nucleobase metabolism	4	2.5	NCU00440 NCU02629 NCU05254 NCU09659	109	1.08	1.42	0.0954888
01.03.01.01 purine nucleotide /nucleoside/nucleobase catabolism	1	0.62	NCU09659	6	0.05	0.57	0.091682
01.03.01.03 purine nucleotide/nucleoside/nucleobase anabolism	2	1.25	NCU02629 NCU05254	31	0.3	0.95	0.0865298
01.03.04 pyrimidine nucleotide/nucleoside/nucleobase metabolism	2	1.25	NCU05254 NCU09659	49	0.48	0.77	0.182775
01.03.04.01 pyrimidine nucleotide/nucleoside/nucleobase catabolism	1	0.62	NCU09659	5	0.04	0.58	0.0770036
01.03.04.03 pyrimidine nucleotide/nucleoside/nucleobase anabolism	1	0.62	NCU05254	14	0.13	0.49	0.201056
01.03.16 polynucleotide degradation	1	0.62	NCU08332	44	0.43	0.19	0.506644
01.04 phosphate metabolism	4	2.5	NCU00440 NCU01166 NCU02544 NCU05254	287	2.85	-0.35	0.673827
01.05 C-compound and carbohydrate metabolism	24	15	NCU00565 NCU00710 NCU00762 NCU01107 NCU01166 NCU02240 NCU02344 NCU02629 NCU02704 NCU02855 NCU04431 NCU05159 NCU05924 NCU07190 NCU07253 NCU07326 NCU07338 NCU08807 NCU09041 NCU09310 NCU09582 NCU09904 NCU20953	759	7.54	7.46	0.000879406
01.05.02 sugar, glucoside, polyol and carboxylate metabolism	6	3.75	NCU02240 NCU02344 NCU02855 NCU07190 NCU09041 NCU20953	156	1.54	2.21	0.0380916
01.05.02.04 sugar, glucoside, polyol and carboxylate anabolism	1	0.62	NCU09041	59	0.58	0.04	0.612523
01.05.02.07 sugar, glucoside, polyol and carboxylate catabolism	6	3.75	NCU02240 NCU02344 NCU02855 NCU07190 NCU09041 NCU20953	124	1.23	2.52	0.0140908
01.05.03 polysaccharide metabolism	11	6.87	NCU00710 NCU02240 NCU02344 NCU04431 NCU05159 NCU05924 NCU07190 NCU07253 NCU09582 NCU09904	169	1.67	5.2	7.71944e-05
01.05.13 transfer of activated C-1 groups	1	0.62	NCU02629	35	0.34	0.28	0.429792
01.05.13.03 tetrahydrofolate-dependent C-1-transfer	1	0.62	NCU02629	11	0.1	0.52	0.161666
01.05.25 regulation of C-compound and carbohydrate metabolism	3	1.87	NCU01166 NCU08807 NCU09310	93	0.92	0.95	0.184032
01.06 lipid, fatty acid and isoprenoid metabolism	9	5.62	NCU00552 NCU00565 NCU00585 NCU02704 NCU04983 NCU06245 NCU07434 NCU09041 NCU09670	400	3.97	1.65	0.186415
01.06.05 fatty acid metabolism	1	0.62	NCU09041	71	0.7	-0.08	1
01.06.06 isoprenoid metabolism	3	1.87	NCU00552 NCU00585 NCU04983	74	0.73	1.14	0.11332
01.06.06.11 tetracyclic and pentacyclic triterpenes (cholesterin, steroids and hopanoids) metabolism	1	0.62	NCU04983	50	0.49	0.13	0.552067
01.06.06.13 tetraterpenes (carotinoids) metabolism	2	1.25	NCU00552 NCU00585	3	0.02	1.23	0.000745415
01.07 metabolism of vitamins, cofactors, and prosthetic groups	7	4.37	NCU00565 NCU01337 NCU05752 NCU06550 NCU08291 NCU09141 NCU21394	176	1.74	2.63	0.0221701
01.07.01 biosynthesis of vitamins, cofactors, and prosthetic groups	7	4.37	NCU00565 NCU01337 NCU05752 NCU06550 NCU08291 NCU09141 NCU21394	110	1.09	3.28	0.00181914
01.07.03 catabolism of vitamins, cofactors, and prosthetic groups	1	0.62	NCU09141	6	0.05	0.57	0.091682
01.20 secondary metabolism	4	2.5	NCU08291 NCU09041 NCU20694 NCU21394	245	2.43	0.07	0.549236
01.20.15 metabolism of derivatives of dehydroquinic acid, shikimic acid and chorismic acid	1	0.62	NCU09041	21	0.2	0.42	0.28596
01.20.19 metabolism of secondary products derived from glycine, L-serine and L-alanine	2	1.25	NCU08291 NCU21394	19	0.18	1.07	0.0359709
01.20.19.01 metabolism of porphyrins	2	1.25	NCU08291 NCU21394	17	0.16	1.09	0.0292047
01.25 extracellular metabolism	1	0.62	NCU00710	40	0.39	0.23	0.473848
01.25.07 extracellular ester compound degradation	1	0.62	NCU00710	4	0.03	0.59	0.0620895
02 ENERGY	4	2.5	NCU01195 NCU01680 NCU02629 NCU05254	375	3.72	-1.22	0.852454
02.07 pentose-phosphate pathway	1	0.62	NCU05254	34	0.33	0.29	0.42055
02.10 tricarboxylic-acid pathway (citrate cycle, Krebs cycle, TCA cycle)	1	0.62	NCU01195	40	0.39	0.23	0.473848
02.11 electron transport and membrane-associated energy conservation	1	0.62	NCU01680	116	1.15	-0.53	1
02.13 respiration	1	0.62	NCU02629	138	1.37	-0.75	1
02.13.03 aerobic respiration	1	0.62	NCU02629	81	0.8	-0.18	1
10 CELL CYCLE AND DNA PROCESSING	8	5	NCU01335 NCU04370 NCU04371 NCU05347 NCU06943 NCU07521 NCU08850 NCU20591	622	6.17	-1.17	0.7801
10.01 DNA processing	4	2.5	NCU04370 NCU05347 NCU06943 NCU08850	333	3.3	-0.8	0.780772
10.01.02 DNA topology	1	0.62	NCU05347	54	0.53	0.09	0.580014
10.01.03 DNA synthesis and replication	1	0.62	NCU04370	101	1	-0.38	1
10.01.05 DNA recombination and DNA repair	2	1.25	NCU05347 NCU08850	181	1.79	-0.54	0.786881
10.01.05.01 DNA repair	2	1.25	NCU05347 NCU08850	147	1.46	-0.21	1
10.01.05.03 DNA recombination	1	0.62	NCU05347	50	0.49	0.13	0.552067
10.01.09 DNA restriction or modification	2	1.25	NCU05347 NCU06943	113	1.12	0.13	0.539241
10.01.09.05 DNA conformation modification (e.g. chromatin)	2	1.25	NCU05347 NCU06943	110	1.09	0.16	0.524714
10.03 cell cycle	5	3.12	NCU01335 NCU04371 NCU05347 NCU07521 NCU20591	403	4	-0.88	0.773494
10.03.01 mitotic cell cycle and cell cycle control	3	1.87	NCU05347 NCU07521 NCU20591	298	2.96	-1.09	0.857494
10.03.01.03 cell cycle checkpoints (checkpoints of morphogenesis, DNA-damage,-replication, mitotic phase and spindle)	1	0.62	NCU05347	42	0.41	0.21	0.490508
10.03.02 meiosis	1	0.62	NCU05347	75	0.74	-0.12	1
10.03.03 cytokinesis (cell division) /septum formation and hydrolysis	1	0.62	NCU01335	94	0.93	-0.31	1
10.03.04 nuclear and chromosomal cycle	1	0.62	NCU05347	74	0.73	-0.11	1
10.03.04.03 chromosome condensation	1	0.62	NCU05347	17	0.16	0.46	0.238607
11 TRANSCRIPTION	13	8.12	NCU01166 NCU02713 NCU03891 NCU03956 NCU04731 NCU05347 NCU06943 NCU08807 NCU09310 NCU09512 NCU20591 NCU20815 NCU21278	725	7.2	0.92	0.367136
11.02 RNA synthesis	9	5.62	NCU01166 NCU02713 NCU03891 NCU03956 NCU04731 NCU05347 NCU08807 NCU20815 NCU21278	533	5.29	0.33	0.475288
11.02.02 tRNA synthesis	1	0.62	NCU20815	37	0.36	0.26	0.447838
11.02.03 mRNA synthesis	8	5	NCU01166 NCU02713 NCU03891 NCU03956 NCU04731 NCU05347 NCU08807 NCU21278	465	4.61	0.39	0.461143
11.02.03.01 general transcription activities	1	0.62	NCU03956	84	0.83	-0.21	1
11.02.03.04 transcriptional control	7	4.37	NCU01166 NCU02713 NCU03891 NCU04731 NCU05347 NCU08807 NCU21278	350	3.47	0.9	0.322073
11.02.03.04.01 transcription activation	1	0.62	NCU21278	36	0.35	0.27	0.438887
11.02.03.04.03 transcription repression	1	0.62	NCU02713	24	0.23	0.39	0.319543
11.04 RNA processing	5	3.12	NCU06943 NCU09310 NCU09512 NCU20591 NCU20815	298	2.96	0.16	0.515261
11.04.01 rRNA processing	2	1.25	NCU06943 NCU20591	139	1.38	-0.13	1
11.04.02 tRNA processing	2	1.25	NCU20591 NCU20815	31	0.3	0.95	0.0865298
11.04.03 mRNA processing (splicing, 5'-, 3'-end processing)	3	1.87	NCU09310 NCU09512 NCU20591	177	1.75	0.12	0.536985
11.04.03.01 splicing	2	1.25	NCU09310 NCU09512	131	1.3	-0.05	1
11.04.03.01.10 regulation of splicing	1	0.62	NCU09310	6	0.05	0.57	0.091682
11.06 RNA modification	1	0.62	NCU06943	42	0.41	0.21	0.490508
11.06.01 rRNA modification	1	0.62	NCU06943	10	0.09	0.53	0.148112
12 PROTEIN SYNTHESIS	4	2.5	NCU04371 NCU06943 NCU08332 NCU20591	362	3.59	-1.09	0.8327
12.01 ribosome biogenesis	3	1.87	NCU04371 NCU06943 NCU20591	221	2.19	-0.32	0.68682
12.04 translation	1	0.62	NCU08332	188	1.86	-1.24	0.952206
12.04.01 translation initiation	1	0.62	NCU08332	50	0.49	0.13	0.552067
14 PROTEIN FATE (folding, modification, destination)	15	9.37	NCU00440 NCU01166 NCU01332 NCU02198 NCU02982 NCU03891 NCU04003 NCU04098 NCU04335 NCU04370 NCU04371 NCU07200 NCU07338 NCU07521 NCU08809	862	8.56	0.81	0.396108
14.01 protein folding and stabilization	1	0.62	NCU04371	81	0.8	-0.18	1
14.04 protein targeting, sorting and translocation	4	2.5	NCU01166 NCU01332 NCU04003 NCU04371	203	2.01	0.49	0.404297
14.07 protein modification	10	6.25	NCU01166 NCU02982 NCU03891 NCU04098 NCU04335 NCU04370 NCU04371 NCU07338 NCU07521 NCU08809	484	4.8	1.45	0.240916
14.07.02 modification with sugar residues (e.g. glycosylation, deglycosylation)	1	0.62	NCU07338	56	0.55	0.07	0.593331
14.07.03 modification by phosphorylation, dephosphorylation, autophosphorylation	3	1.87	NCU01166 NCU04335 NCU08809	155	1.53	0.34	0.448715
14.07.05 modification by ubiquitination, deubiquitination	2	1.25	NCU04370 NCU07521	67	0.66	0.59	0.28837
14.07.09 posttranslational modification of amino acids (e.g. hydroxylation, methylation)	1	0.62	NCU04371	34	0.33	0.29	0.42055
14.07.11 protein processing (proteolytic)	1	0.62	NCU02982	72	0.71	-0.09	1
14.10 assembly of protein complexes	3	1.87	NCU00440 NCU01332 NCU04370	165	1.63	0.24	0.48976
14.13 protein/peptide degradation	4	2.5	NCU02198 NCU02982 NCU04370 NCU07200	223	2.21	0.29	0.475175
14.13.01 cytoplasmic and nuclear protein degradation	2	1.25	NCU02982 NCU04370	127	1.26	-0.01	1
14.13.01.01 proteasomal degradation (ubiquitin/proteasomal pathway)	2	1.25	NCU02982 NCU04370	91	0.9	0.35	0.425984
16 PROTEIN WITH BINDING FUNCTION OR COFACTOR REQUIREMENT (structural or catalytic)	26	16.2	NCU00440 NCU00565 NCU01166 NCU01195 NCU01332 NCU02544 NCU02704 NCU02982 NCU03891 NCU04370 NCU04371 NCU04983 NCU05159 NCU05347 NCU05924 NCU06550 NCU06943 NCU07521 NCU08291 NCU08332 NCU08807 NCU09141 NCU09512 NCU09659 NCU09904 NCU21278	1375	13.6	2.6	0.196591
16.01 protein binding	12	7.5	NCU00440 NCU01166 NCU01332 NCU02704 NCU02982 NCU04370 NCU04371 NCU05347 NCU06550 NCU06943 NCU07521 NCU08332	678	6.73	0.77	0.392835
16.03 nucleic acid binding	5	3.12	NCU05347 NCU06943 NCU08807 NCU09512 NCU21278	346	3.43	-0.31	0.648388
16.03.01 DNA binding	3	1.87	NCU05347 NCU08807 NCU21278	167	1.65	0.22	0.497794
16.03.03 RNA binding	2	1.25	NCU06943 NCU09512	165	1.63	-0.38	0.741975
16.05 polysaccharide binding	3	1.87	NCU05159 NCU05924 NCU09904	16	0.15	1.72	0.00189564
16.09 lipid binding	1	0.62	NCU09659	20	0.19	0.43	0.274403
16.17 metal binding	4	2.5	NCU03891 NCU04983 NCU08291 NCU09659	262	2.6	-0.1	0.602597
16.17.09 heavy metal binding (Cu, Fe, Zn)	3	1.87	NCU03891 NCU04983 NCU09659	167	1.65	0.22	0.497794
16.19 nucleotide/nucleoside/nucleobase binding	5	3.12	NCU00440 NCU01166 NCU02544 NCU04370 NCU09659	397	3.94	-0.82	0.76212
16.19.01 cyclic nucleotide binding (cAMP, cGMP, etc.)	1	0.62	NCU01166	3	0.02	0.6	0.0469359
16.19.03 ATP binding	2	1.25	NCU02544 NCU04370	292	2.9	-1.65	0.949217
16.19.05 GTP binding	1	0.62	NCU00440	84	0.83	-0.21	1
16.21 complex cofactor/cosubstrate/vitamine binding	5	3.12	NCU00565 NCU01195 NCU02704 NCU08291 NCU09141	206	2.04	1.08	0.230282
16.21.07 NAD/NADP binding	2	1.25	NCU01195 NCU09141	103	1.02	0.23	0.489652
16.21.08 Fe/S binding	2	1.25	NCU00565 NCU08291	26	0.25	1	0.0636319
18 REGULATION OF METABOLISM AND PROTEIN FUNCTION	6	3.75	NCU00440 NCU01166 NCU01332 NCU02982 NCU04370 NCU08809	216	2.14	1.61	0.129875
18.01 regulation by	4	2.5	NCU01166 NCU01332 NCU02982 NCU04370	95	0.94	1.56	0.0644948
18.01.01 regulation by modification	2	1.25	NCU01166 NCU04370	49	0.48	0.77	0.182775
18.01.07 regulation by binding / dissociation	2	1.25	NCU01166 NCU02982	52	0.51	0.74	0.200086
18.02 regulation of protein activity	6	3.75	NCU00440 NCU01166 NCU01332 NCU02982 NCU04370 NCU08809	211	2.09	1.66	0.119875
18.02.01 enzymatic activity regulation / enzyme regulator	5	3.12	NCU01166 NCU01332 NCU02982 NCU04370 NCU08809	167	1.65	1.47	0.127155
18.02.01.01 enzyme activator	4	2.5	NCU01166 NCU01332 NCU04370 NCU08809	72	0.71	1.79	0.0274525
18.02.01.01.03 protease activator	1	0.62	NCU01332	3	0.02	0.6	0.0469359
18.02.01.01.05 kinase activator	1	0.62	NCU01166	15	0.14	0.48	0.213773
18.02.01.02 enzyme inhibitor	1	0.62	NCU01166	23	0.22	0.4	0.308526
18.02.01.02.05 kinase inhibitior	1	0.62	NCU01166	8	0.07	0.55	0.120346
18.02.05 regulator of G-protein signalling	1	0.62	NCU00440	17	0.16	0.46	0.238607
18.02.07 regulator of receptor activity	1	0.62	NCU00440	5	0.04	0.58	0.0770036
20 CELLULAR TRANSPORT, TRANSPORT FACILITIES AND TRANSPORT ROUTES	14	8.75	NCU00830 NCU01332 NCU01680 NCU01939 NCU02544 NCU03021 NCU04003 NCU04098 NCU06660 NCU07129 NCU07564 NCU09020 NCU20591 NCU20617	970	9.63	-0.88	0.688469
20.01 transported compounds (substrates)	11	6.87	NCU00830 NCU01332 NCU01680 NCU04003 NCU04098 NCU06660 NCU07129 NCU07564 NCU09020 NCU20591 NCU20617	662	6.57	0.3	0.484701
20.01.01 ion transport	5	3.12	NCU00830 NCU01332 NCU01680 NCU06660 NCU07564	149	1.48	1.64	0.0888324
20.01.01.01 cation transport (H+, Na+, K+, Ca2+ , NH4+, etc.)	5	3.12	NCU00830 NCU01332 NCU01680 NCU06660 NCU07564	122	1.21	1.91	0.0448838
20.01.01.01.01 heavy metal ion transport (Cu+, Fe3+, etc.)	2	1.25	NCU00830 NCU07564	45	0.44	0.81	0.160084
20.01.01.01.01.01 siderophore-iron transport	1	0.62	NCU07564	8	0.07	0.55	0.120346
20.01.03 C-compound and carbohydrate transport	2	1.25	NCU09020 NCU20617	107	1.06	0.19	0.509885
20.01.03.03 C4-dicarboxylate transport (e.g. malate, succinate, fumarate)	1	0.62	NCU09020	7	0.06	0.56	0.106128
20.01.07 amino acid/amino acid derivatives transport	1	0.62	NCU07129	36	0.35	0.27	0.438887
20.01.10 protein transport	1	0.62	NCU04003	118	1.17	-0.55	1
20.01.13 lipid/fatty acid transport	2	1.25	NCU07129 NCU20617	50	0.49	0.76	0.188521
20.01.15 electron transport	3	1.87	NCU01332 NCU01680 NCU04098	168	1.66	0.21	0.501788
20.01.21 RNA transport	1	0.62	NCU20591	32	0.31	0.31	0.401618
20.03 transport facilities	3	1.87	NCU01332 NCU01680 NCU02544	303	3.01	-1.14	0.865089
20.03.22 transport ATPases	2	1.25	NCU01332 NCU01680	62	0.61	0.64	0.258819
20.03.25 ABC transporters	1	0.62	NCU02544	41	0.4	0.22	0.482245
20.09 transport routes	9	5.62	NCU00830 NCU01332 NCU01939 NCU03021 NCU04003 NCU07129 NCU07564 NCU09020 NCU20591	636	6.31	-0.69	0.688811
20.09.01 nuclear transport	2	1.25	NCU01939 NCU20591	62	0.61	0.64	0.258819
20.09.04 mitochondrial transport	1	0.62	NCU07129	91	0.9	-0.28	1
20.09.07 vesicular transport (Golgi network, etc.)	1	0.62	NCU04003	174	1.72	-1.1	0.939939
20.09.07.03 ER to Golgi transport	1	0.62	NCU04003	55	0.54	0.08	0.586726
20.09.13 vacuolar/lysosomal transport	1	0.62	NCU01332	114	1.13	-0.51	1
20.09.16 cellular export and secretion	2	1.25	NCU03021 NCU04003	128	1.27	-0.02	1
20.09.18 cellular import	5	3.12	NCU00830 NCU01332 NCU07129 NCU07564 NCU09020	200	1.98	1.14	0.212979
20.09.18.07 non-vesicular cellular import	3	1.87	NCU07129 NCU07564 NCU09020	89	0.88	0.99	0.168251
20.09.18.09 vesicular cellular import	1	0.62	NCU01332	77	0.76	-0.14	1
20.09.18.09.01 endocytosis	1	0.62	NCU01332	77	0.76	-0.14	1
30 CELLULAR COMMUNICATION/SIGNAL TRANSDUCTION MECHANISM	6	3.75	NCU00440 NCU01166 NCU04335 NCU04371 NCU06245 NCU20591	286	2.84	0.91	0.303124
30.01 cellular signalling	6	3.75	NCU00440 NCU01166 NCU04335 NCU04371 NCU06245 NCU20591	257	2.55	1.2	0.225171
30.01.05 enzyme mediated signal transduction	2	1.25	NCU00440 NCU01166	139	1.38	-0.13	1
30.01.05.05 G-protein mediated signal transduction	1	0.62	NCU00440	55	0.54	0.08	0.586726
30.01.05.05.01 small GTPase mediated signal transduction	1	0.62	NCU00440	44	0.43	0.19	0.506644
30.01.05.05.03 trimeric G-protein mediated signal transduction	1	0.62	NCU00440	6	0.05	0.57	0.091682
30.01.09 second messenger mediated signal transduction	3	1.87	NCU01166 NCU04371 NCU06245	45	0.44	1.43	0.0343799
30.01.09.03 Ca2+ mediated signal transduction	1	0.62	NCU04371	12	0.11	0.51	0.175006
30.01.09.07 cAMP/cGMP mediated signal transduction	1	0.62	NCU01166	12	0.11	0.51	0.175006
30.01.09.11 polyphosphoinositol mediated signal transduction	1	0.62	NCU06245	14	0.13	0.49	0.201056
30.05 transmembrane signal transduction	2	1.25	NCU00440 NCU04371	63	0.62	0.63	0.264731
30.05.02 non-enzymatic receptor mediated signalling	1	0.62	NCU00440	27	0.26	0.36	0.351556
30.05.02.24 G-protein coupled receptor signalling pathway	1	0.62	NCU00440	17	0.16	0.46	0.238607
32 CELL RESCUE, DEFENSE AND VIRULENCE	18	11.2	NCU00710 NCU00762 NCU01166 NCU01332 NCU02855 NCU02982 NCU03151 NCU03891 NCU04098 NCU04370 NCU04371 NCU05347 NCU06550 NCU06660 NCU07569 NCU08429 NCU09534 NCU20953	594	5.9	5.3	0.00621466
32.01 stress response	12	7.5	NCU01166 NCU02982 NCU03151 NCU03891 NCU04098 NCU04370 NCU04371 NCU05347 NCU06550 NCU06660 NCU07569 NCU09534	351	3.48	4.02	0.0101261
32.01.01 oxidative stress response	4	2.5	NCU03151 NCU03891 NCU04098 NCU09534	53	0.52	1.98	0.00983811
32.01.03 osmotic and salt stress response	2	1.25	NCU04098 NCU04371	53	0.52	0.73	0.2059
32.01.05 heat shock response	1	0.62	NCU01166	39	0.38	0.24	0.465316
32.01.09 DNA damage response	1	0.62	NCU05347	50	0.49	0.13	0.552067
32.05 disease, virulence and defense	2	1.25	NCU00710 NCU08429	187	1.85	-0.6	0.801876
32.05.05 virulence, disease factors	1	0.62	NCU00710	61	0.6	0.02	0.624816
32.07 detoxification	5	3.12	NCU01332 NCU03151 NCU03891 NCU04098 NCU09534	161	1.59	1.53	0.113629
32.07.07 oxygen and radical detoxification	3	1.87	NCU03151 NCU03891 NCU09534	31	0.3	1.57	0.0127865
32.07.07.03 glutathione conjugation reaction	1	0.62	NCU09534	10	0.09	0.53	0.148112
32.07.07.05 peroxidase reaction	1	0.62	NCU09534	5	0.04	0.58	0.0770036
32.10 degradation / modification of foreign (exogenous) compounds	3	1.87	NCU00762 NCU02855 NCU20953	20	0.19	1.68	0.00368335
32.10.07 degradation / modification of foreign (exogenous) polysaccharides	3	1.87	NCU00762 NCU02855 NCU20953	13	0.12	1.75	0.00100264
34 INTERACTION WITH THE ENVIRONMENT	17	10.6	NCU00440 NCU00829 NCU00830 NCU01166 NCU01332 NCU01680 NCU03021 NCU03151 NCU04098 NCU04371 NCU04533 NCU05964 NCU07129 NCU07564 NCU08291 NCU20591 NCU21096	473	4.69	5.91	0.00136783
34.01 homeostasis	9	5.62	NCU00829 NCU00830 NCU01332 NCU01680 NCU03151 NCU04098 NCU04371 NCU07564 NCU08291	186	1.84	3.78	0.00284832
34.01.01 homeostasis of cations	8	5	NCU00829 NCU00830 NCU01332 NCU01680 NCU03151 NCU04371 NCU07564 NCU08291	165	1.63	3.37	0.00477688
34.01.01.01 homeostasis of metal ions (Na, K, Ca etc.)	7	4.37	NCU00829 NCU00830 NCU01332 NCU03151 NCU04371 NCU07564 NCU08291	117	1.16	3.21	0.00258546
34.01.01.03 homeostasis of protons	2	1.25	NCU01332 NCU01680	42	0.41	0.84	0.143445
34.07 cell adhesion	1	0.62	NCU04533	22	0.21	0.41	0.297333
34.07.01 cell-cell adhesion	1	0.62	NCU04533	6	0.05	0.57	0.091682
34.11 cellular sensing and response to external stimulus	8	5	NCU00440 NCU01166 NCU03021 NCU03151 NCU05964 NCU07129 NCU20591 NCU21096	277	2.75	2.25	0.0743728
34.11.03 chemoperception and response	7	4.37	NCU00440 NCU03021 NCU03151 NCU05964 NCU07129 NCU20591 NCU21096	209	2.07	2.3	0.0491291
34.11.03.07 pheromone response, mating-type determination, sex-specific proteins	4	2.5	NCU00440 NCU05964 NCU20591 NCU21096	158	1.56	0.94	0.243153
34.11.03.11 pH response	1	0.62	NCU03021	8	0.07	0.55	0.120346
34.11.03.13 osmosensing and response	1	0.62	NCU07129	35	0.34	0.28	0.429792
34.11.09 temperature perception and response	1	0.62	NCU01166	21	0.2	0.42	0.28596
34.11.13 gas and metabolite distribution	1	0.62	NCU00440	5	0.04	0.58	0.0770036
34.11.13.07 circulation (e.g. blood pressure)	1	0.62	NCU00440	5	0.04	0.58	0.0770036
40 CELL FATE	3	1.87	NCU01166 NCU07253 NCU08794	241	2.39	-0.52	0.741873
40.01 cell growth / morphogenesis	2	1.25	NCU01166 NCU07253	186	1.84	-0.59	0.799443
40.01.03 directional cell growth (morphogenesis)	2	1.25	NCU01166 NCU07253	60	0.59	0.66	0.247001
40.10 cell death	1	0.62	NCU08794	63	0.62	0	1
40.10.02 apoptosis (type I programmed cell death)	1	0.62	NCU08794	57	0.56	0.06	0.599831
42 BIOGENESIS OF CELLULAR COMPONENTS	12	7.5	NCU01107 NCU01166 NCU01195 NCU01298 NCU01332 NCU04098 NCU05347 NCU05974 NCU06361 NCU06943 NCU07253 NCU09904	523	5.19	2.31	0.128269
42.01 cell wall	6	3.75	NCU01195 NCU01298 NCU05974 NCU06361 NCU07253 NCU09904	156	1.54	2.21	0.0380916
42.04 cytoskeleton/structural proteins	1	0.62	NCU01166	136	1.35	-0.73	1
42.10 nucleus	2	1.25	NCU05347 NCU06943	110	1.09	0.16	0.524714
42.10.03 organization of chromosome structure	2	1.25	NCU05347 NCU06943	82	0.81	0.44	0.375657
42.10.07 nucleolus	1	0.62	NCU06943	4	0.03	0.59	0.0620895
42.16 mitochondrion	2	1.25	NCU01107 NCU04098	85	0.84	0.41	0.392647
42.25 vacuole or lysosome	1	0.62	NCU01332	35	0.34	0.28	0.429792
43 CELL TYPE DIFFERENTIATION	7	4.37	NCU00440 NCU01166 NCU02629 NCU05254 NCU07325 NCU08332 NCU10997	280	2.78	1.59	0.1583
43.01 fungal/microorganismic cell type differentiation	7	4.37	NCU00440 NCU01166 NCU02629 NCU05254 NCU07325 NCU08332 NCU10997	270	2.68	1.69	0.13879
43.01.03 fungal and other eukaryotic cell type differentiation	7	4.37	NCU00440 NCU01166 NCU02629 NCU05254 NCU07325 NCU08332 NCU10997	270	2.68	1.69	0.13879
43.01.03.05 budding, cell polarity and filament formation	3	1.87	NCU00440 NCU01166 NCU05254	145	1.44	0.43	0.406433
43.01.03.07 development of conidia	1	0.62	NCU07325	8	0.07	0.55	0.120346
43.01.03.09 development of asco- basidio- or zygospore	3	1.87	NCU01166 NCU02629 NCU10997	93	0.92	0.95	0.184032
99 UNCLASSIFIED PROTEINS	68	42.5	NCU00054 NCU00127 NCU00309 NCU00336 NCU00448 NCU00811 NCU00828 NCU00855 NCU01056 NCU01301 NCU01312 NCU01554 NCU01655 NCU01886 NCU02023 NCU02120 NCU02138 NCU02214 NCU02606 NCU02632 NCU02711 NCU02765 NCU02884 NCU03287 NCU03288 NCU03512 NCU04169 NCU04346 NCU04390 NCU04482 NCU04667 NCU04869 NCU05236 NCU05540 NCU05594 NCU05617 NCU05768 NCU06070 NCU06368 NCU06420 NCU06817 NCU06913 NCU07059 NCU07150 NCU…	5853	58.1	-15.6	0.999979

## Sheet: vvd down
Functional category analysis of genes down-regulated in Δvvd
Significantly enriched pathways (P-value <0.001) are given bold.
FUNCTIONAL CATEGORY	abs SET	rel SET	genes SET	abs GENOME	rel GENOME	rel SETminusGENOME	P-VALUE
01 METABOLISM	66	21.2	NCU00461 NCU00575 NCU00600 NCU00896 NCU00904 NCU01084 NCU01231 NCU01633 NCU01754 NCU02010 NCU02109 NCU02230 NCU02351 NCU02580 NCU02591 NCU02797 NCU03280 NCU03415 NCU03488 NCU03718 NCU04142 NCU04216 NCU04221 NCU04481 NCU04791 NCU04963 NCU05127 NCU05591 NCU05608 NCU05680 NCU05937 NCU06005 NCU06031 NCU06315 NCU06342 NCU06419 NCU06512 NCU06687 NCU06945 NCU07027 NCU07143 NCU07277 NCU07281 NCU07402 NCU…	1740	17.2	4	0.0393772
01.01 amino acid metabolism	11	3.53	NCU00461 NCU02010 NCU03415 NCU04216 NCU05127 NCU06315 NCU06512 NCU07143 NCU08216 NCU08434 NCU09266	319	3.16	0.37	0.398266
01.01.03 assimilation of ammonia, metabolism of the glutamate group	3	0.96	NCU00461 NCU03415 NCU04216	64	0.63	0.33	0.317026
01.01.03.02 metabolism of glutamate	3	0.96	NCU00461 NCU03415 NCU04216	36	0.35	0.61	0.0988568
01.01.03.02.01 biosynthesis of glutamate	1	0.32	NCU04216	22	0.21	0.11	0.49901
01.01.03.02.02 degradation of glutamate	3	0.96	NCU00461 NCU03415 NCU04216	16	0.15	0.81	0.0121317
01.01.03.03 metabolism of proline	1	0.32	NCU03415	12	0.11	0.21	0.313954
01.01.03.03.01 biosynthesis of proline	1	0.32	NCU03415	9	0.08	0.24	0.246152
01.01.05 metabolism of urea cycle, creatine and polyamines	1	0.32	NCU03415	28	0.27	0.05	0.58519
01.01.05.01 metabolism of polyamines	1	0.32	NCU03415	15	0.14	0.18	0.375675
01.01.05.01.02 degradation of polyamines	1	0.32	NCU03415	9	0.08	0.24	0.246152
01.01.06 metabolism of the aspartate family	3	0.96	NCU06512 NCU08216 NCU08434	75	0.74	0.22	0.410114
01.01.06.05 metabolism of methionine	3	0.96	NCU06512 NCU08216 NCU08434	31	0.3	0.66	0.0695021
01.01.06.05.01 biosynthesis of methionine	3	0.96	NCU06512 NCU08216 NCU08434	20	0.19	0.77	0.0225534
01.01.06.05.01.02 degradation of homocysteine	1	0.32	NCU08216	1	0	0.32	0.0308961
01.01.06.05.02 degradation of methionine	1	0.32	NCU06512	4	0.03	0.29	0.117991
01.01.09 metabolism of the cysteine - aromatic group	2	0.64	NCU03415 NCU08216	113	1.12	-0.48	1
01.01.09.03 metabolism of cysteine	1	0.32	NCU08216	13	0.12	0.2	0.335175
01.01.09.03.01 biosynthesis of cysteine	1	0.32	NCU08216	9	0.08	0.24	0.246152
01.01.09.03.02 degradation of cysteine	1	0.32	NCU08216	4	0.03	0.29	0.117991
01.01.09.04 metabolism of phenylalanine	1	0.32	NCU03415	29	0.28	0.04	0.598042
01.01.09.04.01 biosynthesis of phenylalanine	1	0.32	NCU03415	17	0.16	0.16	0.413715
01.01.09.05 metabolism of tyrosine	1	0.32	NCU03415	29	0.28	0.04	0.598042
01.01.11 metabolism of the pyruvate family (alanine, isoleucine, leucine, valine) and D-alanine	3	0.96	NCU02010 NCU03415 NCU09266	46	0.45	0.51	0.169052
01.01.11.04 metabolism of leucine	1	0.32	NCU02010	22	0.21	0.11	0.49901
01.01.11.04.01 biosynthesis of leucine	1	0.32	NCU02010	14	0.13	0.19	0.355742
01.01.13 regulation of amino acid metabolism	1	0.32	NCU06315	18	0.17	0.15	0.43186
01.02 nitrogen, sulfur and selenium metabolism	4	1.28	NCU00461 NCU03415 NCU21177	150	1.49	-0.21	1
01.02.02 nitrogen metabolism	1	0.32	NCU21177	30	0.29	0.03	0.610497
01.02.02.09 catabolism of nitrogenous compounds	1	0.32	NCU21177	14	0.13	0.19	0.355742
01.02.07 regulation of nitrogen, sulfur and selenium metabolism	1	0.32		24	0.23	0.09	0.529556
01.03 nucleotide/nucleoside/nucleobase metabolism	8	2.57	NCU00600 NCU02109 NCU02797 NCU03488 NCU04216 NCU06687 NCU07590 NCU07914	228	2.26	0.31	0.407997
01.03.01 purin nucleotide/nucleoside/nucleobase metabolism	3	0.96	NCU00600 NCU04216 NCU07914	109	1.08	-0.12	1
01.03.01.03 purine nucleotide/nucleoside/nucleobase anabolism	1	0.32	NCU04216	31	0.3	0.02	0.622567
01.03.04 pyrimidine nucleotide/nucleoside/nucleobase metabolism	4	1.28	NCU02109 NCU02797 NCU03488 NCU06687	49	0.48	0.8	0.0639554
01.04 phosphate metabolism	20	6.43	NCU00575 NCU00600 NCU00896 NCU01084 NCU02109 NCU02230 NCU02797 NCU03718 NCU04142 NCU04481 NCU05591 NCU05608 NCU06005 NCU06419 NCU07027 NCU07914 NCU09347 NCU09602 NCU21035 NCU21183	287	2.85	3.58	0.000580651
01.04.04 regulation of phosphate metabolism	1	0.32	NCU21183	20	0.19	0.13	0.466487
01.05 C-compound and carbohydrate metabolism	38	12.2	NCU00575 NCU00600 NCU00904 NCU01231 NCU01633 NCU01754 NCU02109 NCU02351 NCU02580 NCU02591 NCU02797 NCU03415 NCU03718 NCU04221 NCU04791 NCU04963 NCU05591 NCU05680 NCU05937 NCU06005 NCU06687 NCU06945 NCU07027 NCU07277 NCU07281 NCU07737 NCU07807 NCU07914 NCU08131 NCU09248 NCU09266 NCU09267 NCU09285 NCU09333 NCU09347 NCU09559 NCU10042 NCU21035	759	7.54	4.66	0.00203821
01.05.02 sugar, glucoside, polyol and carboxylate metabolism	9	2.89	NCU02797 NCU04221 NCU06687 NCU07027 NCU07281 NCU07807 NCU07914 NCU09347 NCU10042	156	1.54	1.35	0.0526509
01.05.02.01 nucleotide-sugar metabolism	1	0.32	NCU02797	12	0.11	0.21	0.313954
01.05.02.04 sugar, glucoside, polyol and carboxylate anabolism	6	1.92	NCU02797 NCU04221 NCU07281 NCU07914 NCU09347 NCU10042	59	0.58	1.34	0.00944165
01.05.02.07 sugar, glucoside, polyol and carboxylate catabolism	9	2.89	NCU02797 NCU04221 NCU06687 NCU07027 NCU07281 NCU07807 NCU07914 NCU09347 NCU10042	124	1.23	1.66	0.0145552
01.05.03 polysaccharide metabolism	5	1.6	NCU03718 NCU06687 NCU07027 NCU07277 NCU08131	169	1.67	-0.07	1
01.05.03.01 glycogen metabolism	2	0.64	NCU06687 NCU07027	3	0.02	0.62	0.00279635
01.05.03.01.04 glycogen anabolism	1	0.32	NCU06687	1	0	0.32	0.0308961
01.05.03.01.07 glycogen catabolism	1	0.32	NCU07027	1	0	0.32	0.0308961
01.05.06 C-2 compound and organic acid metabolism	2	0.64	NCU01754 NCU03415	22	0.21	0.43	0.146865
01.05.06.07 C-2 compound and organic acid catabolism	2	0.64	NCU01754 NCU03415	21	0.2	0.44	0.136161
01.05.07 C-3 compound metabolism	3	0.96	NCU06005 NCU07914 NCU21035	6	0.05	0.91	0.000545077
01.05.09 aminosaccharide metabolism	2	0.64	NCU02109 NCU03718	27	0.26	0.38	0.202465
01.05.09.04 aminosaccharide anabolism	2	0.64	NCU02109 NCU03718	17	0.16	0.48	0.0954394
01.05.09.07 aminosaccharide catabolism	1	0.32	NCU02109	14	0.13	0.19	0.355742
01.05.11 aromate metabolism	1	0.32	NCU03415	40	0.39	-0.07	1
01.05.11.07 aromate catabolism	1	0.32	NCU03415	33	0.32	0	1
01.05.11.07.01 aerobic aromate catabolism	1	0.32	NCU03415	33	0.32	0	1
01.05.25 regulation of C-compound and carbohydrate metabolism	9	2.89	NCU00575 NCU00600 NCU01633 NCU02351 NCU04963 NCU06687 NCU09248 NCU09333 NCU09347	93	0.92	1.97	0.00225525
01.06 lipid, fatty acid and isoprenoid metabolism	11	3.53	NCU00896 NCU01754 NCU03415 NCU05608 NCU05937 NCU06005 NCU06031 NCU06342 NCU09774 NCU20519 NCU21035	400	3.97	-0.44	1
01.06.02 membrane lipid metabolism	4	1.28	NCU00896 NCU06005 NCU20519 NCU21035	53	0.52	0.76	0.0804826
01.06.02.01 phospholipid metabolism	4	1.28	NCU00896 NCU06005 NCU20519 NCU21035	41	0.4	0.88	0.0369251
01.06.02.02 glycolipid metabolism	2	0.64	NCU06005 NCU21035	17	0.16	0.48	0.0954394
01.06.06 isoprenoid metabolism	1	0.32	NCU03415	74	0.73	-0.41	1
01.07 metabolism of vitamins, cofactors, and prosthetic groups	5	1.6	NCU01084 NCU03280 NCU03415 NCU05937 NCU07402	176	1.74	-0.14	1
01.07.01 biosynthesis of vitamins, cofactors, and prosthetic groups	3	0.96	NCU03415 NCU05937 NCU07402	110	1.09	-0.13	1
01.07.03 catabolism of vitamins, cofactors, and prosthetic groups	1	0.32	NCU07402	6	0.05	0.27	0.171674
01.07.07 regulation of the metabolism of vitamins, cofactors, and prosthetic groups	1	0.32	NCU01084	5	0.04	0.28	0.145252
01.20 secondary metabolism	4	1.28	NCU03415 NCU04791 NCU07737 NCU10042	245	2.43	-1.15	1
01.20.05 metabolism of acetic acid derivatives	1	0.32	NCU03415	17	0.16	0.16	0.413715
01.20.15 metabolism of derivatives of dehydroquinic acid, shikimic acid and chorismic acid	1	0.32	NCU10042	21	0.2	0.12	0.483003
01.20.17 metabolism of secondary products derived from primary amino acids	2	0.64	NCU03415 NCU04791	37	0.36	0.28	0.317612
01.20.17.01 metabolism of nonprotein amino acids	1	0.32	NCU03415	15	0.14	0.18	0.375675
01.20.17.09 metabolism of alkaloids	1	0.32	NCU04791	15	0.14	0.18	0.375675
01.20.29 metabolism of secondary products derived from L-glutamic acid, L-proline and L-ornithine	1	0.32	NCU03415	4	0.03	0.29	0.117991
01.20.31 metabolism of secondary products derived from L-lysine, L-arginine and L-histidine	1	0.32	NCU03415	12	0.11	0.21	0.313954
02 ENERGY	26	8.36	NCU00182 NCU00461 NCU00575 NCU00904 NCU01754 NCU02580 NCU02797 NCU03415 NCU04142 NCU04221 NCU06687 NCU07027 NCU07281 NCU07807 NCU07914 NCU09285 NCU09299 NCU09347 NCU09559 NCU10042 mito_060 mito_080 mito_150 mito_220 mito_230 mito_240	375	3.72	4.64	9.64932e-05
02.01 glycolysis and gluconeogenesis	8	2.57	NCU00575 NCU01754 NCU02797 NCU07281 NCU07807 NCU07914 NCU09347 NCU10042	63	0.62	1.95	0.000669551
02.01.03 regulation of glycolysis and gluconeogenesis	2	0.64	NCU00575 NCU09347	9	0.08	0.56	0.0296735
02.07 pentose-phosphate pathway	2	0.64	NCU07281 NCU07807	34	0.33	0.31	0.283076
02.10 tricarboxylic-acid pathway (citrate cycle, Krebs cycle, TCA cycle)	3	0.96	NCU00182 NCU00461 NCU02580	40	0.39	0.57	0.12532
02.11 electron transport and membrane-associated energy conservation	7	2.25	NCU03415 mito_060 mito_080 mito_150 mito_220 mito_230 mito_240	116	1.15	1.1	0.0677211
02.11.05 accessory proteins of electron transport and membrane-associated energy conservation	1	0.32	mito_220	38	0.37	-0.05	1
02.13 respiration	10	3.21	NCU00904 NCU02580 NCU03415 NCU09299 mito_060 mito_080 mito_150 mito_220 mito_230 mito_240	138	1.37	1.84	0.0103953
02.13.03 aerobic respiration	3	0.96	NCU00904 NCU09299 mito_220	81	0.8	0.16	0.459365
02.16 fermentation	4	1.28	NCU00904 NCU01754 NCU03415 NCU09285	56	0.55	0.73	0.0941283
02.16.01 alcohol fermentation	3	0.96	NCU01754 NCU03415 NCU09285	24	0.23	0.73	0.0365895
02.16.03 lactate fermentation	1	0.32	NCU00904	9	0.08	0.24	0.246152
02.19 metabolism of energy reserves (e.g. glycogen, trehalose)	6	1.92	NCU02797 NCU04142 NCU04221 NCU06687 NCU07027 NCU09559	40	0.39	1.53	0.00131103
02.45 energy conversion and regeneration	2	0.64	NCU03415 mito_150	57	0.56	0.08	0.529736
02.45.15 energy generation (e.g. ATP synthase)	1	0.32	mito_150	25	0.24	0.08	0.544125
10 CELL CYCLE AND DNA PROCESSING	23	7.39	NCU00600 NCU01084 NCU01414 NCU01504 NCU02230 NCU02249 NCU04142 NCU04405 NCU04650 NCU05608 NCU06342 NCU06419 NCU06605 NCU06863 NCU07293 NCU08267 NCU09248 NCU09602 NCU09731 NCU20519 NCU20551 NCU20736 NCU20849	622	6.17	1.22	0.212334
10.01 DNA processing	8	2.57	NCU02230 NCU02249 NCU06605 NCU08267 NCU09248 NCU09602 NCU09731 NCU20849	333	3.3	-0.73	1
10.01.02 DNA topology	1	0.32	NCU08267	54	0.53	-0.21	1
10.01.03 DNA synthesis and replication	2	0.64	NCU09602 NCU09731	101	1	-0.36	1
10.01.05 DNA recombination and DNA repair	5	1.6	NCU02230 NCU06605 NCU08267 NCU09731 NCU20849	181	1.79	-0.19	1
10.01.05.01 DNA repair	5	1.6	NCU02230 NCU06605 NCU08267 NCU09731 NCU20849	147	1.46	0.14	0.478122
10.01.05.03 DNA recombination	2	0.64	NCU02230 NCU08267	50	0.49	0.15	0.460302
10.01.05.03.03 somatic / mitotic recombination	1	0.32	NCU02230	9	0.08	0.24	0.246152
10.01.09 DNA restriction or modification	2	0.64	NCU02249 NCU09248	113	1.12	-0.48	1
10.01.09.05 DNA conformation modification (e.g. chromatin)	2	0.64	NCU02249 NCU09248	110	1.09	-0.45	1
10.03 cell cycle	18	5.78	NCU00600 NCU01084 NCU01414 NCU01504 NCU02230 NCU04142 NCU04405 NCU04650 NCU05608 NCU06342 NCU06419 NCU06863 NCU07293 NCU09602 NCU09731 NCU20519 NCU20551 NCU20736	403	4	1.78	0.0744697
10.03.01 mitotic cell cycle and cell cycle control	10	3.21	NCU00600 NCU01414 NCU02230 NCU05608 NCU06419 NCU07293 NCU09602 NCU09731 NCU20551 NCU20736	298	2.96	0.25	0.440615
10.03.01.01 mitotic cell cycle	2	0.64	NCU05608 NCU09731	104	1.03	-0.39	1
10.03.01.01.01 G1 phase of mitotic cell cycle	1	0.32	NCU05608	10	0.09	0.23	0.269464
10.03.01.01.09 G2/M transition of mitotic cell cycle	1	0.32	NCU09731	22	0.21	0.11	0.49901
10.03.01.01.11 M phase	1	0.32	NCU09731	44	0.43	-0.11	1
10.03.01.02 cell cycle arrest	1	0.32	NCU02230	17	0.16	0.16	0.413715
10.03.01.03 cell cycle checkpoints (checkpoints of morphogenesis, DNA-damage,-replication, mitotic phase and spindle)	1	0.32	NCU02230	42	0.41	-0.09	1
10.03.02 meiosis	5	1.6	NCU01504 NCU04142 NCU05608 NCU06342 NCU09602	75	0.74	0.86	0.0818845
10.03.03 cytokinesis (cell division) /septum formation and hydrolysis	4	1.28	NCU00600 NCU01084 NCU09731 NCU20519	94	0.93	0.35	0.330829
10.03.04 nuclear and chromosomal cycle	4	1.28	NCU00600 NCU04405 NCU04650 NCU06863	74	0.73	0.55	0.195009
10.03.04.01 centromere/kinetochore complex maturation	1	0.32	NCU04650	3	0.02	0.3	0.0898627
10.03.04.03 chromosome condensation	1	0.32	NCU06863	17	0.16	0.16	0.413715
10.03.04.09 nuclear migration	2	0.64	NCU00600 NCU04405	20	0.19	0.45	0.125643
10.03.05 cell cycle dependent cytoskeleton reorganization	1	0.32	NCU05608	33	0.32	0	1
10.03.05.03 cell cycle dependent actin filament reorganization	1	0.32	NCU05608	7	0.06	0.26	0.197281
11 TRANSCRIPTION	23	7.39	NCU00600 NCU01297 NCU01414 NCU03033 NCU03217 NCU04523 NCU06315 NCU08267 NCU09197 NCU09248 NCU09333 NCU09378 NCU09731 NCU09819 NCU20254 NCU20798 NCU21150 NCU21183 mito_155 mito_220 mito_230 mito_240	725	7.2	0.19	0.479143
11.02 RNA synthesis	19	6.1	NCU00600 NCU01297 NCU01414 NCU03033 NCU04523 NCU06315 NCU08267 NCU09197 NCU09248 NCU09333 NCU09378 NCU09731 NCU20254 NCU21183 mito_155 mito_220 mito_230 mito_240	533	5.29	0.81	0.291571
11.02.01 rRNA synthesis	1	0.32	NCU04523	51	0.5	-0.18	1
11.02.02 tRNA synthesis	1	0.32	NCU04523	37	0.36	-0.04	1
11.02.03 mRNA synthesis	18	5.78	NCU00600 NCU01297 NCU01414 NCU03033 NCU06315 NCU08267 NCU09197 NCU09248 NCU09333 NCU09378 NCU09731 NCU20254 NCU21183 mito_155 mito_220 mito_230 mito_240	465	4.61	1.17	0.191847
11.02.03.01 general transcription activities	1	0.32	NCU09378	84	0.83	-0.51	1
11.02.03.04 transcriptional control	12	3.85	NCU00600 NCU01297 NCU01414 NCU03033 NCU06315 NCU09197 NCU09248 NCU09333 NCU09731 NCU20254 NCU21183	350	3.47	0.38	0.397654
11.02.03.04.01 transcription activation	2	0.64	NCU09248 NCU09333	36	0.35	0.29	0.306133
11.04 RNA processing	9	2.89	NCU03217 NCU08267 NCU09819 NCU20798 NCU21150 mito_155 mito_220 mito_230 mito_240	298	2.96	-0.07	1
11.04.01 rRNA processing	2	0.64	NCU08267 NCU21150	139	1.38	-0.74	1
11.04.03 mRNA processing (splicing, 5'-, 3'-end processing)	8	2.57	NCU03217 NCU08267 NCU09819 NCU20798 mito_155 mito_220 mito_230 mito_240	177	1.75	0.82	0.181975
11.04.03.01 splicing	7	2.25	NCU03217 NCU08267 NCU09819 mito_155 mito_220 mito_230 mito_240	131	1.3	0.95	0.111005
11.04.03.11 control of mRNA stability	1	0.32	NCU20798	8	0.07	0.25	0.222099
11.06 RNA modification	1	0.32	NCU21150	42	0.41	-0.09	1
11.06.01 rRNA modification	1	0.32	NCU21150	10	0.09	0.23	0.269464
12 PROTEIN SYNTHESIS	7	2.25	NCU00915 NCU03827 NCU05608 NCU07082 NCU08267 NCU20425 mito_090	362	3.59	-1.34	1
12.01 ribosome biogenesis	5	1.6	NCU03827 NCU05608 NCU08267 NCU20425 mito_090	221	2.19	-0.59	1
12.01.01 ribosomal proteins	3	0.96	NCU03827 NCU20425 mito_090	152	1.51	-0.55	1
12.04 translation	2	0.64	NCU00915 NCU20425	188	1.86	-1.22	1
12.07 translational control	1	0.32	NCU08267	54	0.53	-0.21	1
12.10 aminoacyl-tRNA-synthetases	2	0.64	NCU00915 NCU07082	38	0.37	0.27	0.329047
14 PROTEIN FATE (folding, modification, destination)	27	8.68	NCU00435 NCU01084 NCU01547 NCU01843 NCU02249 NCU02515 NCU02797 NCU03718 NCU04142 NCU04181 NCU04479 NCU04644 NCU05680 NCU05980 NCU06230 NCU06419 NCU06512 NCU06544 NCU08434 NCU09107 NCU09602 NCU09673 NCU09731 NCU09819 NCU20425 NCU20519 mito_150	862	8.56	0.12	0.500178
14.01 protein folding and stabilization	4	1.28	NCU01843 NCU04142 NCU09602 NCU09819	81	0.8	0.48	0.240809
14.04 protein targeting, sorting and translocation	5	1.6	NCU00435 NCU01843 NCU04181 NCU09602 NCU09673	203	2.01	-0.41	1
14.07 protein modification	18	5.78	NCU01547 NCU01843 NCU02249 NCU02515 NCU02797 NCU03718 NCU04479 NCU04644 NCU05680 NCU06230 NCU06419 NCU06512 NCU06544 NCU08434 NCU09602 NCU09731 NCU20425 NCU20519	484	4.8	0.98	0.240096
14.07.01 modification with fatty acids (e.g. myristylation, palmitylation, farnesylation)	1	0.32	NCU20519	23	0.22	0.1	0.514522
14.07.02 modification with sugar residues (e.g. glycosylation, deglycosylation)	3	0.96	NCU02797 NCU03718 NCU05680	56	0.55	0.41	0.24938
14.07.02.01 O-directed glycosylation, deglycosylation	1	0.32	NCU05680	7	0.06	0.26	0.197281
14.07.02.02 N-directed glycosylation, deglycosylation	2	0.64	NCU03718 NCU05680	26	0.25	0.39	0.19113
14.07.03 modification by phosphorylation, dephosphorylation, autophosphorylation	3	0.96	NCU06230 NCU06419 NCU06544	155	1.53	-0.57	1
14.07.04 modification by acetylation, deacetylation	2	0.64	NCU02249 NCU04644	32	0.31	0.33	0.259953
14.07.05 modification by ubiquitination, deubiquitination	3	0.96	NCU01843 NCU09731 NCU20425	67	0.66	0.3	0.342586
14.07.07 modification by ubiquitin-related proteins	2	0.64	NCU09731 NCU20425	23	0.22	0.42	0.157733
14.07.09 posttranslational modification of amino acids (e.g. hydroxylation, methylation)	2	0.64	NCU06512 NCU08434	34	0.33	0.31	0.283076
14.07.11 protein processing (proteolytic)	3	0.96	NCU01547 NCU02515 NCU04479	72	0.71	0.25	0.384971
14.10 assembly of protein complexes	6	1.92	NCU01084 NCU09107 NCU09602 NCU09673 NCU09731 mito_150	165	1.63	0.29	0.401557
14.13 protein/peptide degradation	7	2.25	NCU01547 NCU01843 NCU02515 NCU04479 NCU05980 NCU09731 NCU20425	223	2.21	0.04	0.537343
14.13.01 cytoplasmic and nuclear protein degradation	4	1.28	NCU01547 NCU01843 NCU09731 NCU20425	127	1.26	0.02	0.555539
14.13.01.01 proteasomal degradation (ubiquitin/proteasomal pathway)	3	0.96	NCU01547 NCU09731 NCU20425	91	0.9	0.06	0.537178
14.13.04 lysosomal and vacuolar protein degradation	1	0.32	NCU02515	13	0.12	0.2	0.335175
14.13.04.02 vacuolar protein degradation	1	0.32	NCU02515	7	0.06	0.26	0.197281
16 PROTEIN WITH BINDING FUNCTION OR COFACTOR REQUIREMENT (structural or catalytic)	49	15.7	NCU00435 NCU00600 NCU00904 NCU00915 NCU01084 NCU01285 NCU01547 NCU01754 NCU01843 NCU02230 NCU02580 NCU03217 NCU03415 NCU04142 NCU04181 NCU04405 NCU04415 NCU04481 NCU04791 NCU05591 NCU05608 NCU06005 NCU06459 NCU06524 NCU06561 NCU06605 NCU06687 NCU06863 NCU07027 NCU07402 NCU07914 NCU08267 NCU09248 NCU09266 NCU09333 NCU09347 NCU09378 NCU09602 NCU09673 NCU09731 NCU09819 NCU10042 NCU20425 NCU20736 NCU…	1375	13.6	2.1	0.156349
16.01 protein binding	24	7.71	NCU00435 NCU00600 NCU01547 NCU01843 NCU02230 NCU03217 NCU04142 NCU04181 NCU04405 NCU04415 NCU05608 NCU06561 NCU06687 NCU09248 NCU09347 NCU09378 NCU09602 NCU09673 NCU09731 NCU09819 NCU10042 NCU20425 NCU20736 mito_220	678	6.73	0.98	0.271941
16.03 nucleic acid binding	9	2.89	NCU00915 NCU02230 NCU06459 NCU06605 NCU06863 NCU09248 NCU09378 NCU21150 mito_230	346	3.43	-0.54	1
16.03.01 DNA binding	5	1.6	NCU02230 NCU06605 NCU06863 NCU09248 NCU09378	167	1.65	-0.05	1
16.03.03 RNA binding	3	0.96	NCU06459 NCU21150 mito_230	165	1.63	-0.67	1
16.07 structural protein binding	1	0.32	mito_150	30	0.29	0.03	0.610497
16.09 lipid binding	1	0.32	NCU06524	20	0.19	0.13	0.466487
16.13 C-compound binding	1	0.32	NCU03415	21	0.2	0.12	0.483003
16.17 metal binding	6	1.92	NCU01285 NCU01754 NCU09333 NCU10042 NCU20425 mito_220	262	2.6	-0.68	1
16.17.05 sodium binding	1	0.32	NCU01285	1	0	0.32	0.0308961
16.17.07 magnesium binding	1	0.32	NCU10042	48	0.47	-0.15	1
16.17.09 heavy metal binding (Cu, Fe, Zn)	4	1.28	NCU01754 NCU09333 NCU20425 mito_220	167	1.65	-0.37	1
16.19 nucleotide/nucleoside/nucleobase binding	17	5.46	NCU00600 NCU00915 NCU01084 NCU01285 NCU01843 NCU02230 NCU04142 NCU04481 NCU05591 NCU06005 NCU07027 NCU07914 NCU08267 NCU09347 NCU09602 NCU09731 NCU21035	397	3.94	1.52	0.108442
16.19.03 ATP binding	15	4.82	NCU00915 NCU01084 NCU01285 NCU01843 NCU02230 NCU04142 NCU04481 NCU05591 NCU06005 NCU07914 NCU08267 NCU09347 NCU09602 NCU09731 NCU21035	292	2.9	1.92	0.0373374
16.19.05 GTP binding	1	0.32	NCU00600	84	0.83	-0.51	1
16.21 complex cofactor/cosubstrate/vitamine binding	8	2.57	NCU00904 NCU02580 NCU03415 NCU04791 NCU07027 NCU07402 NCU09266 mito_220	206	2.04	0.53	0.30507
16.21.01 heme binding	1	0.32	mito_220	21	0.2	0.12	0.483003
16.21.05 FAD/FMN binding	2	0.64	NCU00904 NCU02580	50	0.49	0.15	0.460302
16.21.07 NAD/NADP binding	5	1.6	NCU00904 NCU03415 NCU04791 NCU07402 NCU09266	103	1.02	0.58	0.213149
16.21.17 pyridoxal phosphate binding	1	0.32	NCU07027	29	0.28	0.04	0.598042
18 REGULATION OF METABOLISM AND PROTEIN FUNCTION	7	2.25	NCU00600 NCU01547 NCU02351 NCU06380 NCU06524 NCU06561 NCU09602	216	2.14	0.11	0.503345
18.01 regulation by	2	0.64	NCU01547 NCU06561	95	0.94	-0.3	1
18.01.07 regulation by binding / dissociation	2	0.64	NCU01547 NCU06561	52	0.51	0.13	0.480753
18.02 regulation of protein activity	7	2.25	NCU00600 NCU01547 NCU02351 NCU06380 NCU06524 NCU06561 NCU09602	211	2.09	0.16	0.478582
18.02.01 enzymatic activity regulation / enzyme regulator	7	2.25	NCU00600 NCU01547 NCU02351 NCU06380 NCU06524 NCU06561 NCU09602	167	1.65	0.6	0.258383
18.02.01.01 enzyme activator	1	0.32	NCU00600	72	0.71	-0.39	1
18.02.01.01.05 kinase activator	1	0.32	NCU00600	15	0.14	0.18	0.375675
18.02.01.02 enzyme inhibitor	3	0.96	NCU06380 NCU06524 NCU06561	23	0.22	0.74	0.0327439
18.02.01.02.01 GTPase inhibitor (GIP)	1	0.32	NCU06561	3	0.02	0.3	0.0898627
18.02.01.02.03 protease inhibitor	1	0.32	NCU06524	5	0.04	0.28	0.145252
18.02.05 regulator of G-protein signalling	1	0.32	NCU06561	17	0.16	0.16	0.413715
20 CELLULAR TRANSPORT, TRANSPORT FACILITIES AND TRANSPORT ROUTES	34	10.9	NCU00435 NCU00575 NCU00600 NCU00782 NCU00896 NCU00904 NCU01231 NCU01285 NCU01456 NCU01633 NCU02580 NCU02591 NCU03217 NCU03415 NCU03578 NCU04181 NCU04405 NCU04481 NCU04963 NCU05591 NCU05897 NCU06005 NCU06918 NCU08147 NCU09243 NCU09266 NCU09299 NCU09602 NCU09673 NCU09698 NCU09731 NCU21035 mito_150 mito_220	970	9.63	1.27	0.241278
20.01 transported compounds (substrates)	24	7.71	NCU00435 NCU00575 NCU00782 NCU00904 NCU01231 NCU01285 NCU01456 NCU01633 NCU02580 NCU02591 NCU03415 NCU04181 NCU04963 NCU05591 NCU05897 NCU06918 NCU08147 NCU09266 NCU09299 NCU09602 NCU09673 NCU09698 mito_150 mito_220	662	6.57	1.14	0.234545
20.01.01 ion transport	4	1.28	NCU01285 NCU05591 NCU08147 mito_150	149	1.48	-0.2	1
20.01.01.01 cation transport (H+, Na+, K+, Ca2+ , NH4+, etc.)	4	1.28	NCU01285 NCU05591 NCU08147 mito_150	122	1.21	0.07	0.523649
20.01.03 C-compound and carbohydrate transport	9	2.89	NCU00575 NCU00782 NCU01231 NCU01456 NCU01633 NCU02591 NCU04963 NCU05591 NCU05897	107	1.06	1.83	0.00578077
20.01.03.01 sugar transport	2	0.64	NCU01633 NCU04963	16	0.15	0.49	0.0859054
20.01.10 protein transport	4	1.28	NCU00435 NCU04181 NCU09602 NCU09673	118	1.17	0.11	0.497377
20.01.13 lipid/fatty acid transport	2	0.64	NCU02591 NCU05591	50	0.49	0.15	0.460302
20.01.15 electron transport	7	2.25	NCU00904 NCU02580 NCU03415 NCU09266 NCU09299 mito_150 mito_220	168	1.66	0.59	0.263136
20.01.17 nucleotide/nucleoside/nucleobase transport	1	0.32	NCU06918	17	0.16	0.16	0.413715
20.01.23 allantoin and allantoate transport	2	0.64	NCU00782 NCU09698	18	0.17	0.47	0.105258
20.01.25 vitamine/cofactor transport	2	0.64	NCU00782 NCU09698	25	0.24	0.4	0.179885
20.01.27 drug/toxin transport	1	0.32	NCU05591	67	0.66	-0.34	1
20.03 transport facilities	16	5.14	NCU00782 NCU01231 NCU01285 NCU01456 NCU01633 NCU02591 NCU04181 NCU04481 NCU04963 NCU05591 NCU06005 NCU08147 NCU09602 NCU09698 NCU21035 mito_150	303	3.01	2.13	0.0258351
20.03.02 carrier (electrochemical potential-driven transport)	2	0.64	NCU01285 NCU02591	27	0.26	0.38	0.202465
20.03.02.02 symporter	2	0.64	NCU01285 NCU02591	11	0.1	0.54	0.0435327
20.03.02.02.01 proton driven symporter	1	0.32	NCU02591	7	0.06	0.26	0.197281
20.03.09 phosphotransferase system	2	0.64	NCU06005 NCU21035	5	0.04	0.6	0.00894489
20.03.22 transport ATPases	4	1.28	NCU04481 NCU05591 NCU08147 mito_150	62	0.61	0.67	0.124405
20.03.25 ABC transporters	1	0.32	NCU05591	41	0.4	-0.08	1
20.09 transport routes	20	6.43	NCU00435 NCU00575 NCU00600 NCU00782 NCU00896 NCU01633 NCU03217 NCU03578 NCU04181 NCU04405 NCU04963 NCU05591 NCU06918 NCU08147 NCU09243 NCU09602 NCU09673 NCU09698 NCU09731 mito_150	636	6.31	0.12	0.501169
20.09.01 nuclear transport	1	0.32	NCU09602	62	0.61	-0.29	1
20.09.04 mitochondrial transport	4	1.28	NCU03217 NCU04181 NCU09602 mito_150	91	0.9	0.38	0.309722
20.09.05 non-vesicular ER transport	1	0.32	NCU09602	8	0.07	0.25	0.222099
20.09.07 vesicular transport (Golgi network, etc.)	6	1.92	NCU00435 NCU00896 NCU03578 NCU09243 NCU09602 NCU09673	174	1.72	0.2	0.451246
20.09.07.05 intra Golgi transport	1	0.32	NCU00435	21	0.2	0.12	0.483003
20.09.07.25 vesicle formation	1	0.32	NCU09673	24	0.23	0.09	0.529556
20.09.13 vacuolar/lysosomal transport	3	0.96	NCU00435 NCU09673 NCU09731	114	1.13	-0.17	1
20.09.14 cytoskeleton-dependent transport	1	0.32	NCU04405	38	0.37	-0.05	1
20.09.14.01 tubulin dependent transport	1	0.32	NCU04405	6	0.05	0.27	0.171674
20.09.16 cellular export and secretion	6	1.92	NCU00600 NCU00896 NCU01633 NCU04963 NCU05591 NCU09243	128	1.27	0.65	0.204187
20.09.16.01 Type I protein secretion system (ABC-type transport systems)	1	0.32	NCU05591	15	0.14	0.18	0.375675
20.09.16.09 vesicular cellular export	2	0.64	NCU00600 NCU00896	28	0.27	0.37	0.213874
20.09.16.09.03 exocytosis	2	0.64	NCU00600 NCU00896	28	0.27	0.37	0.213874
20.09.18 cellular import	9	2.89	NCU00575 NCU00600 NCU00782 NCU01633 NCU04963 NCU06918 NCU09673 NCU09698 NCU09731	200	1.98	0.91	0.166619
20.09.18.07 non-vesicular cellular import	5	1.6	NCU00782 NCU01633 NCU04963 NCU06918 NCU09698	89	0.88	0.72	0.140695
20.09.18.09 vesicular cellular import	3	0.96	NCU00600 NCU09673 NCU09731	77	0.76	0.2	0.426703
20.09.18.09.01 endocytosis	3	0.96	NCU00600 NCU09673 NCU09731	77	0.76	0.2	0.426703
30 CELLULAR COMMUNICATION/SIGNAL TRANSDUCTION MECHANISM	9	2.89	NCU00600 NCU00896 NCU05608 NCU06005 NCU06419 NCU06544 NCU06561 NCU09731 NCU21035	286	2.84	0.05	0.525932
30.01 cellular signalling	9	2.89	NCU00600 NCU00896 NCU05608 NCU06005 NCU06419 NCU06544 NCU06561 NCU09731 NCU21035	257	2.55	0.34	0.398801
30.01.05 enzyme mediated signal transduction	7	2.25	NCU00600 NCU05608 NCU06005 NCU06419 NCU06561 NCU09731 NCU21035	139	1.38	0.87	0.138919
30.01.05.01 protein kinase	2	0.64	NCU06419 NCU09731	64	0.63	0.01	0.592866
30.01.05.01.03 MAPKKK cascade	1	0.32	NCU06419	20	0.19	0.13	0.466487
30.01.05.01.04 NIK-I-kappaB/NF-kappaB cascade	1	0.32	NCU09731	13	0.12	0.2	0.335175
30.01.05.05 G-protein mediated signal transduction	3	0.96	NCU00600 NCU05608 NCU06561	55	0.54	0.42	0.241063
30.01.05.05.01 small GTPase mediated signal transduction	3	0.96	NCU00600 NCU05608 NCU06561	44	0.43	0.53	0.154004
30.01.09 second messenger mediated signal transduction	2	0.64	NCU00896 NCU05608	45	0.44	0.2	0.407219
30.01.09.11 polyphosphoinositol mediated signal transduction	2	0.64	NCU00896 NCU05608	14	0.13	0.51	0.0678038
30.05 transmembrane signal transduction	1	0.32	NCU00600	63	0.62	-0.3	1
32 CELL RESCUE, DEFENSE AND VIRULENCE	29	9.32	NCU00600 NCU01320 NCU01547 NCU01754 NCU01843 NCU02230 NCU02580 NCU03013 NCU03415 NCU04142 NCU04221 NCU04415 NCU05591 NCU06031 NCU06419 NCU07232 NCU07787 NCU08147 NCU08231 NCU08267 NCU08273 NCU08429 NCU09559 NCU09602 NCU09731 NCU20425 NCU20689 NCU20849 NCU21177	594	5.9	3.42	0.0095983
32.01 stress response	21	6.75	NCU00600 NCU01320 NCU01547 NCU01843 NCU02230 NCU02580 NCU03013 NCU03415 NCU04142 NCU04221 NCU05591 NCU06031 NCU06419 NCU07232 NCU08147 NCU08273 NCU09559 NCU09602 NCU09731 NCU20425 NCU20849	351	3.48	3.27	0.00289106
32.01.01 oxidative stress response	4	1.28	NCU03415 NCU05591 NCU06031 NCU07232	53	0.52	0.76	0.0804826
32.01.03 osmotic and salt stress response	3	0.96	NCU00600 NCU03415 NCU08273	53	0.52	0.44	0.224579
32.01.04 pH stress response	1	0.32	NCU08147	4	0.03	0.29	0.117991
32.01.05 heat shock response	3	0.96	NCU04142 NCU07232 NCU09602	39	0.38	0.58	0.11848
32.01.07 unfolded protein response (e.g. ER quality control)	4	1.28	NCU01843 NCU04142 NCU09602 NCU09731	52	0.51	0.77	0.0761688
32.01.09 DNA damage response	2	0.64	NCU02230 NCU09731	50	0.49	0.15	0.460302
32.05 disease, virulence and defense	8	2.57	NCU00600 NCU03415 NCU04415 NCU05591 NCU07787 NCU08231 NCU08429 NCU21177	187	1.85	0.72	0.22187
32.05.01 resistance proteins	3	0.96	NCU03415 NCU04415 NCU05591	74	0.73	0.23	0.401765
32.05.01.03 chemical agent resistance	2	0.64	NCU04415 NCU05591	26	0.25	0.39	0.19113
32.05.03 defense related proteins	2	0.64	NCU00600 NCU03415	33	0.32	0.32	0.271517
32.05.05 virulence, disease factors	2	0.64	NCU08231 NCU21177	61	0.6	0.04	0.566606
32.07 detoxification	9	2.89	NCU01320 NCU01754 NCU03013 NCU03415 NCU05591 NCU06031 NCU08267 NCU20689 NCU21177	161	1.59	1.3	0.0618388
32.07.01 detoxification involving cytochrome P450	1	0.32	NCU20689	17	0.16	0.16	0.413715
32.07.03 detoxification by modification	2	0.64	NCU03013 NCU03415	23	0.22	0.42	0.157733
32.07.05 detoxification by export	1	0.32	NCU05591	44	0.43	-0.11	1
32.07.07 oxygen and radical detoxification	2	0.64	NCU01320 NCU06031	31	0.3	0.34	0.248394
32.07.07.03 glutathione conjugation reaction	1	0.32	NCU01320	10	0.09	0.23	0.269464
32.07.07.05 peroxidase reaction	1	0.32	NCU06031	5	0.04	0.28	0.145252
32.07.09 detoxification by degradation	2	0.64	NCU03415 NCU21177	17	0.16	0.48	0.0954394
34 INTERACTION WITH THE ENVIRONMENT	15	4.82	NCU00600 NCU01633 NCU02500 NCU04142 NCU04963 NCU05591 NCU06561 NCU06703 NCU08147 NCU09559 NCU09602 NCU09731 NCU20640 NCU20736 mito_150	473	4.69	0.13	0.496837
34.01 homeostasis	5	1.6	NCU05591 NCU06703 NCU08147 NCU09602 mito_150	186	1.84	-0.24	1
34.01.01 homeostasis of cations	5	1.6	NCU05591 NCU06703 NCU08147 NCU09602 mito_150	165	1.63	-0.03	1
34.01.01.01 homeostasis of metal ions (Na, K, Ca etc.)	3	0.96	NCU05591 NCU08147 NCU09602	117	1.16	-0.2	1
34.01.01.03 homeostasis of protons	1	0.32	mito_150	42	0.41	-0.09	1
34.05 cell motility	1	0.32	NCU00600	51	0.5	-0.18	1
34.05.01 cell migration	1	0.32	NCU00600	15	0.14	0.18	0.375675
34.07 cell adhesion	2	0.64	NCU00600 NCU06561	22	0.21	0.43	0.146865
34.07.02 cell-matrix adhesion	1	0.32	NCU00600	7	0.06	0.26	0.197281
34.11 cellular sensing and response to external stimulus	11	3.53	NCU00600 NCU01633 NCU02500 NCU04142 NCU04963 NCU06703 NCU09559 NCU09602 NCU09731 NCU20640 NCU20736	277	2.75	0.78	0.238215
34.11.03 chemoperception and response	7	2.25	NCU00600 NCU02500 NCU04142 NCU06703 NCU09731 NCU20640 NCU20736	209	2.07	0.18	0.468585
34.11.03.03 chemotaxis	1	0.32	NCU00600	12	0.11	0.21	0.313954
34.11.03.07 pheromone response, mating-type determination, sex-specific proteins	6	1.92	NCU00600 NCU02500 NCU04142 NCU06703 NCU09731 NCU20736	158	1.56	0.36	0.362713
34.11.03.11 pH response	1	0.32	NCU20640	8	0.07	0.25	0.222099
34.11.03.13 osmosensing and response	1	0.32	NCU00600	35	0.34	-0.02	1
34.11.09 temperature perception and response	1	0.32	NCU09602	21	0.2	0.12	0.483003
34.11.11 rhythm (e.g. circadian, ultradian)	2	0.64	NCU02500 NCU09559	12	0.11	0.53	0.0511948
34.11.12 perception of nutrients and nutritional adaptation	2	0.64	NCU01633 NCU04963	26	0.25	0.39	0.19113
38 TRANSPOSABLE ELEMENTS, VIRAL AND PLASMID PROTEINS	4	1.28	mito_155 mito_220 mito_230 mito_240	13	0.12	1.16	0.000512343
38.07 proteins necessary for transposon movement	4	1.28	mito_155 mito_220 mito_230 mito_240	12	0.11	1.17	0.000363502
40 CELL FATE	8	2.57	NCU00600 NCU02216 NCU05608 NCU06419 NCU06561 NCU08127 NCU09602 NCU20736	241	2.39	0.18	0.469205
40.01 cell growth / morphogenesis	7	2.25	NCU00600 NCU02216 NCU05608 NCU06419 NCU06561 NCU08127 NCU20736	186	1.84	0.41	0.351991
40.01.03 directional cell growth (morphogenesis)	6	1.92	NCU00600 NCU02216 NCU06419 NCU06561 NCU08127 NCU20736	60	0.59	1.33	0.0102261
40.01.03.01 regulation of directional cell growth	1	0.32	NCU00600	15	0.14	0.18	0.375675
40.01.03.03 guidance of longitudinal cell extension (e.g. pollen tube guidance, axonal pathfinding)	1	0.32	NCU00600	7	0.06	0.26	0.197281
40.10 cell death	2	0.64	NCU00600 NCU09602	63	0.62	0.02	0.584246
40.10.02 apoptosis (type I programmed cell death)	2	0.64	NCU00600 NCU09602	57	0.56	0.08	0.529736
40.10.02.01 anti-apoptosis	1	0.32	NCU09602	13	0.12	0.2	0.335175
41 DEVELOPMENT (Systemic)	3	0.96	NCU06459 NCU09602 NCU20736	45	0.44	0.52	0.161474
41.01 fungal/microorganismic development	3	0.96	NCU06459 NCU09602 NCU20736	45	0.44	0.52	0.161474
41.01.01 mating (fertilization)	2	0.64	NCU09602 NCU20736	21	0.2	0.44	0.136161
42 BIOGENESIS OF CELLULAR COMPONENTS	25	8.03	NCU00600 NCU00896 NCU00904 NCU01843 NCU02109 NCU02216 NCU02351 NCU03415 NCU03718 NCU03827 NCU05608 NCU05680 NCU05686 NCU05937 NCU06419 NCU06561 NCU07277 NCU08127 NCU09248 NCU09602 NCU09673 NCU09731 NCU20431 NCU20519 NCU20736	523	5.19	2.84	0.0198307
42.01 cell wall	11	3.53	NCU00600 NCU02109 NCU02216 NCU02351 NCU03718 NCU05680 NCU05686 NCU05937 NCU06419 NCU08127 NCU09602	156	1.54	1.99	0.00897719
42.02 eukaryotic plasma membrane	1	0.32	NCU09673	11	0.1	0.22	0.292057
42.04 cytoskeleton/structural proteins	9	2.89	NCU00600 NCU00896 NCU01843 NCU02216 NCU05608 NCU06561 NCU08127 NCU09731 NCU20736	136	1.35	1.54	0.0249969
42.04.03 actin cytoskeleton	2	0.64	NCU00600 NCU06561	60	0.59	0.05	0.557586
42.04.05 microtubule cytoskeleton	2	0.64	NCU00600 NCU09731	44	0.43	0.21	0.396297
42.07 endoplasmic reticulum	1	0.32	NCU20519	4	0.03	0.29	0.117991
42.08 Golgi	1	0.32	NCU09673	16	0.15	0.17	0.394993
42.09 intracellular transport vesicles	1	0.32	NCU09673	29	0.28	0.04	0.598042
42.10 nucleus	2	0.64	NCU09248 NCU09602	110	1.09	-0.45	1
42.10.03 organization of chromosome structure	1	0.32	NCU09248	82	0.81	-0.49	1
42.16 mitochondrion	4	1.28	NCU00904 NCU03415 NCU03827 NCU20431	85	0.84	0.44	0.268009
42.27 extracellular / secretion proteins	1	0.32	NCU07277	14	0.13	0.19	0.355742
42.29 bud / growth tip	1	0.32	NCU00600	23	0.22	0.1	0.514522
43 CELL TYPE DIFFERENTIATION	17	5.46	NCU00575 NCU00600 NCU01414 NCU02216 NCU04142 NCU06342 NCU06419 NCU06561 NCU06703 NCU08127 NCU08231 NCU08457 NCU09559 NCU09602 NCU09731 NCU20736	280	2.78	2.68	0.00611516
43.01 fungal/microorganismic cell type differentiation	16	5.14	NCU00575 NCU00600 NCU01414 NCU02216 NCU04142 NCU06342 NCU06419 NCU06561 NCU06703 NCU08127 NCU08231 NCU08457 NCU09559 NCU09731 NCU20736	270	2.68	2.46	0.009617
43.01.03 fungal and other eukaryotic cell type differentiation	16	5.14	NCU00575 NCU00600 NCU01414 NCU02216 NCU04142 NCU06342 NCU06419 NCU06561 NCU06703 NCU08127 NCU08231 NCU08457 NCU09559 NCU09731 NCU20736	270	2.68	2.46	0.009617
43.01.03.05 budding, cell polarity and filament formation	7	2.25	NCU00600 NCU02216 NCU06419 NCU06561 NCU08127 NCU20736	145	1.44	0.81	0.161883
43.01.03.07 development of conidia	2	0.64	NCU08231 NCU09559	8	0.07	0.57	0.0235541
43.01.03.09 development of asco- basidio- or zygospore	6	1.92	NCU00575 NCU01414 NCU04142 NCU06342 NCU08457 NCU09731	93	0.92	1	0.0677039
43.03 animal cell type differentiation	1	0.32	NCU09602	16	0.15	0.17	0.394993
99 UNCLASSIFIED PROTEINS	165	53	NCU00175 NCU00240 NCU00499 NCU00716 NCU00878 NCU00899 NCU00900 NCU00937 NCU00993 NCU01202 NCU01277 NCU01334 NCU01424 NCU01430 NCU01487 NCU01534 NCU01560 NCU01740 NCU01844 NCU01893 NCU01970 NCU02015 NCU02072 NCU02078 NCU02086 NCU02121 NCU02170 NCU02177 NCU02307 NCU02403 NCU02474 NCU02584 NCU02620 NCU02694 NCU02786 NCU02798 NCU02972 NCU03035 NCU03220 NCU03222 NCU03318 NCU03388 NCU03652 NCU03670 NCU…	5853	58.1	-5.1	0.971337

## Sheet: wc-1 up
Functional category analysis of genes up-regulated in Δwc-1
Significantly enriched pathways (P-value <0.001) are given bold.
FUNCTIONAL CATEGORY	abs SET	rel SET	genes SET	abs GENOME	rel GENOME	rel SETminusGENOME	P-VALUE
01 METABOLISM	60	21.7	NCU00104 NCU00565 NCU00682 NCU00793 NCU01271 NCU01393 NCU01754 NCU01797 NCU02010 NCU02175 NCU02193 NCU02202 NCU02295 NCU02704 NCU02904 NCU03117 NCU03154 NCU03280 NCU03893 NCU04005 NCU04050 NCU04947 NCU04963 NCU05133 NCU05136 NCU06005 NCU06022 NCU06123 NCU06142 NCU06315 NCU06970 NCU07029 NCU07035 NCU07546 NCU07737 NCU07823 NCU07853 NCU07914 NCU08216 NCU08269 NCU08280 NCU08807 NCU08909 NCU09090 NCU…	1740	17.2	4.5	0.03111
01.01 amino acid metabolism	8	2.89	NCU01271 NCU02010 NCU02704 NCU04050 NCU06315 NCU06970 NCU08216 NCU09864	319	3.16	-0.27	1
01.01.05 metabolism of urea cycle, creatine and polyamines	1	0.36	NCU01271	28	0.27	0.09	0.541372
01.01.05.01 metabolism of polyamines	1	0.36	NCU01271	15	0.14	0.22	0.341192
01.01.05.01.01 biosynthesis of polyamines	1	0.36	NCU01271	6	0.05	0.31	0.153677
01.01.06 metabolism of the aspartate family	1	0.36	NCU08216	75	0.74	-0.38	1
01.01.06.05 metabolism of methionine	1	0.36	NCU08216	31	0.3	0.06	0.578175
01.01.06.05.01 biosynthesis of methionine	1	0.36	NCU08216	20	0.19	0.17	0.426829
01.01.06.05.01.02 degradation of homocysteine	1	0.36	NCU08216	1	0	0.36	0.027419
01.01.09 metabolism of the cysteine - aromatic group	2	0.72	NCU06970 NCU08216	113	1.12	-0.4	1
01.01.09.03 metabolism of cysteine	1	0.36	NCU08216	13	0.12	0.24	0.30347
01.01.09.03.01 biosynthesis of cysteine	1	0.36	NCU08216	9	0.08	0.28	0.221447
01.01.09.03.02 degradation of cysteine	1	0.36	NCU08216	4	0.03	0.33	0.105262
01.01.09.06 metabolism of tryptophan	1	0.36	NCU06970	28	0.27	0.09	0.541372
01.01.09.06.01 biosynthesis of tryptophan	1	0.36	NCU06970	13	0.12	0.24	0.30347
01.01.09.07 metabolism of histidine	1	0.36	NCU06970	16	0.15	0.21	0.359283
01.01.09.07.01 biosynthesis of histidine	1	0.36	NCU06970	14	0.13	0.23	0.322593
01.01.11 metabolism of the pyruvate family (alanine, isoleucine, leucine, valine) and D-alanine	2	0.72	NCU02010 NCU09864	46	0.45	0.27	0.360879
01.01.11.02 metabolism of isoleucine	1	0.36	NCU09864	20	0.19	0.17	0.426829
01.01.11.02.02 degradation of isoleucine	1	0.36	NCU09864	7	0.06	0.3	0.176896
01.01.11.03 metabolism of valine	1	0.36	NCU09864	19	0.18	0.18	0.410639
01.01.11.03.02 degradation of valine	1	0.36	NCU09864	9	0.08	0.28	0.221447
01.01.11.04 metabolism of leucine	2	0.72	NCU02010 NCU09864	22	0.21	0.51	0.120941
01.01.11.04.01 biosynthesis of leucine	1	0.36	NCU02010	14	0.13	0.23	0.322593
01.01.11.04.02 degradation of leucine	1	0.36	NCU09864	13	0.12	0.24	0.30347
01.01.13 regulation of amino acid metabolism	2	0.72	NCU04050 NCU06315	18	0.17	0.55	0.0859362
01.02 nitrogen, sulfur and selenium metabolism	3	1.08	NCU10051 NCU21455	150	1.49	-0.41	1
01.03 nucleotide/nucleoside/nucleobase metabolism	5	1.81	NCU03117 NCU06970 NCU07853 NCU07914 NCU20784	228	2.26	-0.45	1
01.03.01 purin nucleotide/nucleoside/nucleobase metabolism	5	1.81	NCU03117 NCU06970 NCU07853 NCU07914 NCU20784	109	1.08	0.73	0.179502
01.03.01.01 purine nucleotide /nucleoside/nucleobase catabolism	2	0.72	NCU03117 NCU07853	6	0.05	0.67	0.010446
01.03.01.01.03 xanthine catabolism	1	0.36	NCU03117	3	0.02	0.34	0.08003
01.03.01.03 purine nucleotide/nucleoside/nucleobase anabolism	3	1.08	NCU03117 NCU06970 NCU20784	31	0.3	0.78	0.0521147
01.03.04 pyrimidine nucleotide/nucleoside/nucleobase metabolism	2	0.72	NCU06970 NCU20784	49	0.48	0.24	0.390462
01.03.04.03 pyrimidine nucleotide/nucleoside/nucleobase anabolism	1	0.36	NCU06970	14	0.13	0.23	0.322593
01.04 phosphate metabolism	12	4.34	NCU00104 NCU00682 NCU01797 NCU03154 NCU04005 NCU06005 NCU06970 NCU07546 NCU07914 NCU09347 NCU20272 NCU21035	287	2.85	1.49	0.09662
01.05 C-compound and carbohydrate metabolism	30	10.8	NCU00565 NCU00793 NCU01393 NCU01754 NCU02193 NCU02704 NCU02904 NCU03893 NCU04963 NCU05133 NCU05136 NCU06005 NCU06123 NCU06142 NCU07029 NCU07035 NCU07737 NCU07914 NCU08807 NCU08909 NCU09175 NCU09267 NCU09347 NCU09559 NCU09663 NCU09791 NCU09864 NCU20549 NCU20784 NCU21035	759	7.54	3.26	0.0267527
01.05.02 sugar, glucoside, polyol and carboxylate metabolism	4	1.44	NCU05133 NCU07914 NCU09347 NCU20784	156	1.54	-0.1	1
01.05.02.01 nucleotide-sugar metabolism	1	0.36	NCU05133	12	0.11	0.25	0.283809
01.05.02.04 sugar, glucoside, polyol and carboxylate anabolism	2	0.72	NCU07914 NCU09347	59	0.58	0.14	0.484096
01.05.02.07 sugar, glucoside, polyol and carboxylate catabolism	2	0.72	NCU07914 NCU09347	124	1.23	-0.51	1
01.05.03 polysaccharide metabolism	7	2.53	NCU05136 NCU07035 NCU08909 NCU09175 NCU09663 NCU09791 NCU20549	169	1.67	0.86	0.182315
01.05.06 C-2 compound and organic acid metabolism	2	0.72	NCU01754 NCU02193	22	0.21	0.51	0.120941
01.05.06.07 C-2 compound and organic acid catabolism	2	0.72	NCU01754 NCU02193	21	0.2	0.52	0.111888
01.05.07 C-3 compound metabolism	3	1.08	NCU06005 NCU07914 NCU21035	6	0.05	1.03	0.00038356
01.05.09 aminosaccharide metabolism	1	0.36	NCU20549	27	0.26	0.1	0.528406
01.05.09.04 aminosaccharide anabolism	1	0.36	NCU20549	17	0.16	0.2	0.376879
01.05.09.07 aminosaccharide catabolism	1	0.36	NCU20549	14	0.13	0.23	0.322593
01.05.11 aromate metabolism	1	0.36	NCU02904	40	0.39	-0.03	1
01.05.11.07 aromate catabolism	1	0.36	NCU02904	33	0.32	0.04	0.601061
01.05.11.07.01 aerobic aromate catabolism	1	0.36	NCU02904	33	0.32	0.04	0.601061
01.05.25 regulation of C-compound and carbohydrate metabolism	4	1.44	NCU04963 NCU05133 NCU08807 NCU09347	93	0.92	0.52	0.251296
01.06 lipid, fatty acid and isoprenoid metabolism	12	4.34	NCU00565 NCU01754 NCU02175 NCU02202 NCU02295 NCU02704 NCU06005 NCU08269 NCU08280 NCU08909 NCU09274 NCU21035	400	3.97	0.37	0.416641
01.06.02 membrane lipid metabolism	2	0.72	NCU06005 NCU21035	53	0.52	0.2	0.428919
01.06.02.01 phospholipid metabolism	2	0.72	NCU06005 NCU21035	41	0.4	0.32	0.310501
01.06.02.02 glycolipid metabolism	2	0.72	NCU06005 NCU21035	17	0.16	0.56	0.0777503
01.06.06 isoprenoid metabolism	1	0.36	NCU08280	74	0.73	-0.37	1
01.06.06.09 triterpenes metabolism	1	0.36	NCU08280	1	0	0.36	0.027419
01.06.06.11 tetracyclic and pentacyclic triterpenes (cholesterin, steroids and hopanoids) metabolism	1	0.36	NCU08280	50	0.49	-0.13	1
01.06.10 regulation of lipid, fatty acid and isoprenoid metabolism	1	0.36	NCU02202	22	0.21	0.15	0.457892
01.07 metabolism of vitamins, cofactors, and prosthetic groups	7	2.53	NCU00565 NCU01271 NCU03154 NCU03280 NCU08269 NCU09090 NCU20756	176	1.74	0.79	0.208976
01.07.01 biosynthesis of vitamins, cofactors, and prosthetic groups	6	2.17	NCU00565 NCU01271 NCU03154 NCU08269 NCU09090 NCU20756	110	1.09	1.08	0.0816187
01.20 secondary metabolism	7	2.53	NCU01271 NCU02904 NCU06022 NCU07737 NCU07823 NCU08280 NCU20756	245	2.43	0.1	0.510305
01.20.13 metabolism of derivatives of homoisopentenyl pyrophosphate	1	0.36	NCU08280	1	0	0.36	0.027419
01.20.17 metabolism of secondary products derived from primary amino acids	1	0.36	NCU01271	37	0.36	0	1
01.20.17.03 metabolism of amines	1	0.36	NCU01271	6	0.05	0.31	0.153677
01.20.19 metabolism of secondary products derived from glycine, L-serine and L-alanine	1	0.36	NCU20756	19	0.18	0.18	0.410639
01.20.19.01 metabolism of porphyrins	1	0.36	NCU20756	17	0.16	0.2	0.376879
01.20.31 metabolism of secondary products derived from L-lysine, L-arginine and L-histidine	1	0.36	NCU01271	12	0.11	0.25	0.283809
01.20.35 metabolism of secondary products derived from L-phenylalanine and L-tyrosine	1	0.36	NCU07823	33	0.32	0.04	0.601061
01.20.35.01 metabolism of phenylpropanoids	1	0.36	NCU07823	29	0.28	0.08	0.553982
01.20.35.01.01 metabolism of melanins	1	0.36	NCU07823	14	0.13	0.23	0.322593
01.25 extracellular metabolism	2	0.72	NCU04947 NCU09791	40	0.39	0.33	0.30031
01.25.01 extracellular polysaccharide degradation	2	0.72	NCU04947 NCU09791	19	0.18	0.54	0.0943673
02 ENERGY	12	4.34	NCU00793 NCU01754 NCU02193 NCU05133 NCU06123 NCU06142 NCU06970 NCU07914 NCU09347 NCU09559 NCU09864 NCU10051	375	3.72	0.62	0.332847
02.01 glycolysis and gluconeogenesis	4	1.44	NCU01754 NCU05133 NCU07914 NCU09347	63	0.62	0.82	0.0939888
02.01.03 regulation of glycolysis and gluconeogenesis	1	0.36	NCU09347	9	0.08	0.28	0.221447
02.07 pentose-phosphate pathway	3	1.08	NCU06123 NCU06142 NCU06970	34	0.33	0.75	0.0653942
02.10 tricarboxylic-acid pathway (citrate cycle, Krebs cycle, TCA cycle)	1	0.36	NCU09864	40	0.39	-0.03	1
02.13 respiration	2	0.72	NCU02193 NCU10051	138	1.37	-0.65	1
02.13.01 anaerobic respiration	1	0.36	NCU10051	6	0.05	0.31	0.153677
02.16 fermentation	3	1.08	NCU01754 NCU02193 NCU06123	56	0.55	0.53	0.198083
02.16.01 alcohol fermentation	2	0.72	NCU01754 NCU02193	24	0.23	0.49	0.139548
02.16.03 lactate fermentation	1	0.36	NCU06123	9	0.08	0.28	0.221447
02.16.03.03 heterofermentative pathway and fermentaton of other saccharides	1	0.36	NCU06123	2	0.01	0.35	0.0540889
02.19 metabolism of energy reserves (e.g. glycogen, trehalose)	2	0.72	NCU00793 NCU09559	40	0.39	0.33	0.30031
10 CELL CYCLE AND DNA PROCESSING	16	5.79	NCU01504 NCU02249 NCU03732 NCU04005 NCU04635 NCU04847 NCU06438 NCU07521 NCU08267 NCU09161 NCU09644 NCU09731 NCU09793 NCU20272 NCU20591 NCU20736	622	6.17	-0.38	1
10.01 DNA processing	9	3.26	NCU02249 NCU04005 NCU04635 NCU06438 NCU08267 NCU09644 NCU09731 NCU09793 NCU20272	333	3.3	-0.04	1
10.01.02 DNA topology	3	1.08	NCU06438 NCU08267 NCU09793	54	0.53	0.55	0.184102
10.01.03 DNA synthesis and replication	1	0.36	NCU09731	101	1	-0.64	1
10.01.05 DNA recombination and DNA repair	8	2.89	NCU04005 NCU04635 NCU06438 NCU08267 NCU09644 NCU09731 NCU09793 NCU20272	181	1.79	1.1	0.124666
10.01.05.01 DNA repair	6	2.17	NCU04005 NCU06438 NCU08267 NCU09644 NCU09731 NCU20272	147	1.46	0.71	0.216353
10.01.05.03 DNA recombination	2	0.72	NCU08267 NCU09793	50	0.49	0.23	0.400189
10.01.09 DNA restriction or modification	1	0.36	NCU02249	113	1.12	-0.76	1
10.01.09.05 DNA conformation modification (e.g. chromatin)	1	0.36	NCU02249	110	1.09	-0.73	1
10.03 cell cycle	11	3.98	NCU01504 NCU03732 NCU04005 NCU04847 NCU07521 NCU09161 NCU09644 NCU09731 NCU20272 NCU20591 NCU20736	403	4	-0.02	1
10.03.01 mitotic cell cycle and cell cycle control	10	3.62	NCU03732 NCU04005 NCU04847 NCU07521 NCU09161 NCU09644 NCU09731 NCU20272 NCU20591 NCU20736	298	2.96	0.66	0.301646
10.03.01.01 mitotic cell cycle	3	1.08	NCU04005 NCU09731 NCU20272	104	1.03	0.05	0.546552
10.03.01.01.09 G2/M transition of mitotic cell cycle	2	0.72	NCU09731 NCU20272	22	0.21	0.51	0.120941
10.03.01.01.11 M phase	3	1.08	NCU04005 NCU09731 NCU20272	44	0.43	0.65	0.119083
10.03.01.03 cell cycle checkpoints (checkpoints of morphogenesis, DNA-damage,-replication, mitotic phase and spindle)	1	0.36	NCU09644	42	0.41	-0.05	1
10.03.02 meiosis	4	1.44	NCU01504 NCU04005 NCU09161 NCU20272	75	0.74	0.7	0.150062
10.03.03 cytokinesis (cell division) /septum formation and hydrolysis	2	0.72	NCU04005 NCU09731	94	0.93	-0.21	1
10.03.04 nuclear and chromosomal cycle	2	0.72	NCU04005 NCU20272	74	0.73	-0.01	1
10.03.04.03 chromosome condensation	1	0.36	NCU20272	17	0.16	0.2	0.376879
10.03.04.05 chromosome segregation/division	2	0.72	NCU04005 NCU20272	34	0.33	0.39	0.238902
10.03.04.07 nuclear division	1	0.36	NCU04005	11	0.1	0.26	0.263595
11 TRANSCRIPTION	23	8.33	NCU00682 NCU01629 NCU01640 NCU02611 NCU02713 NCU02913 NCU03184 NCU03273 NCU04050 NCU04410 NCU06315 NCU06418 NCU06438 NCU08159 NCU08267 NCU08807 NCU09004 NCU09731 NCU09819 NCU20591 NCU20757 NCU20798 NCU20870	725	7.2	1.13	0.261582
11.02 RNA synthesis	15	5.43	NCU00682 NCU01629 NCU01640 NCU02611 NCU02713 NCU02913 NCU03184 NCU03273 NCU04050 NCU06315 NCU06438 NCU08159 NCU08267 NCU08807 NCU09731	533	5.29	0.14	0.496977
11.02.01 rRNA synthesis	1	0.36	NCU02611	51	0.5	-0.14	1
11.02.03 mRNA synthesis	14	5.07	NCU00682 NCU01629 NCU01640 NCU02713 NCU02913 NCU03184 NCU03273 NCU04050 NCU06315 NCU06438 NCU08159 NCU08267 NCU08807 NCU09731	465	4.61	0.46	0.398327
11.02.03.01 general transcription activities	1	0.36	NCU06438	84	0.83	-0.47	1
11.02.03.01.01 transcription initiation	1	0.36	NCU06438	16	0.15	0.21	0.359283
11.02.03.04 transcriptional control	13	4.71	NCU00682 NCU01629 NCU01640 NCU02713 NCU02913 NCU03184 NCU03273 NCU04050 NCU06315 NCU06438 NCU08159 NCU08807 NCU09731	350	3.47	1.24	0.165172
11.02.03.04.01 transcription activation	2	0.72	NCU04050 NCU06438	36	0.35	0.37	0.259372
11.02.03.04.03 transcription repression	2	0.72	NCU02713 NCU03273	24	0.23	0.49	0.139548
11.04 RNA processing	10	3.62	NCU02611 NCU04410 NCU06418 NCU08267 NCU09004 NCU09819 NCU20591 NCU20757 NCU20798 NCU20870	298	2.96	0.66	0.301646
11.04.01 rRNA processing	5	1.81	NCU02611 NCU06418 NCU08267 NCU09004 NCU20591	139	1.38	0.43	0.333515
11.04.02 tRNA processing	2	0.72	NCU04410 NCU20591	31	0.3	0.42	0.208387
11.04.03 mRNA processing (splicing, 5'-, 3'-end processing)	7	2.53	NCU04410 NCU08267 NCU09819 NCU20591 NCU20757 NCU20798 NCU20870	177	1.75	0.78	0.212901
11.04.03.01 splicing	3	1.08	NCU08267 NCU09819 NCU20870	131	1.3	-0.22	1
11.04.03.11 control of mRNA stability	1	0.36	NCU20798	8	0.07	0.29	0.19948
12 PROTEIN SYNTHESIS	10	3.62	NCU00915 NCU01650 NCU03732 NCU04225 NCU06923 NCU07082 NCU08267 NCU09004 NCU09161 NCU20591	362	3.59	0.03	0.536471
12.01 ribosome biogenesis	5	1.81	NCU01650 NCU04225 NCU08267 NCU09004 NCU20591	221	2.19	-0.38	1
12.04 translation	3	1.08	NCU00915 NCU03732 NCU09004	188	1.86	-0.78	1
12.04.01 translation initiation	1	0.36	NCU09004	50	0.49	-0.13	1
12.07 translational control	3	1.08	NCU06923 NCU08267 NCU09161	54	0.53	0.55	0.184102
12.10 aminoacyl-tRNA-synthetases	2	0.72	NCU00915 NCU07082	38	0.37	0.35	0.279862
14 PROTEIN FATE (folding, modification, destination)	21	7.6	NCU00104 NCU00435 NCU00682 NCU01640 NCU01797 NCU02202 NCU02249 NCU02400 NCU03523 NCU03732 NCU04005 NCU04639 NCU05232 NCU06111 NCU06923 NCU07063 NCU07221 NCU07521 NCU09731 NCU09819	862	8.56	-0.96	0.748088
14.01 protein folding and stabilization	3	1.08	NCU00104 NCU03732 NCU09819	81	0.8	0.28	0.383919
14.04 protein targeting, sorting and translocation	5	1.81	NCU00104 NCU00435 NCU03732 NCU04639 NCU05232	203	2.01	-0.2	1
14.07 protein modification	14	5.07	NCU00682 NCU01797 NCU02202 NCU02249 NCU03523 NCU03732 NCU04005 NCU06111 NCU06923 NCU07063 NCU07221 NCU07521 NCU09731	484	4.8	0.27	0.457764
14.07.01 modification with fatty acids (e.g. myristylation, palmitylation, farnesylation)	1	0.36	NCU03732	23	0.22	0.14	0.472789
14.07.03 modification by phosphorylation, dephosphorylation, autophosphorylation	7	2.53	NCU00682 NCU01797 NCU02202 NCU03523 NCU04005 NCU06111 NCU07221	155	1.53	1	0.133836
14.07.04 modification by acetylation, deacetylation	1	0.36	NCU02249	32	0.31	0.05	0.589777
14.07.05 modification by ubiquitination, deubiquitination	2	0.72	NCU07521 NCU09731	67	0.66	0.06	0.552312
14.07.07 modification by ubiquitin-related proteins	1	0.36	NCU09731	23	0.22	0.14	0.472789
14.07.11 protein processing (proteolytic)	3	1.08	NCU06923 NCU07063	72	0.71	0.37	0.316164
14.10 assembly of protein complexes	2	0.72	NCU05232 NCU09731	165	1.63	-0.91	1
14.13 protein/peptide degradation	6	2.17	NCU00104 NCU01640 NCU02400 NCU06923 NCU09731	223	2.21	-0.04	1
14.13.01 cytoplasmic and nuclear protein degradation	3	1.08	NCU06923 NCU09731	127	1.26	-0.18	1
14.13.01.01 proteasomal degradation (ubiquitin/proteasomal pathway)	1	0.36	NCU09731	91	0.9	-0.54	1
14.13.04 lysosomal and vacuolar protein degradation	1	0.36		13	0.12	0.24	0.30347
16 PROTEIN WITH BINDING FUNCTION OR COFACTOR REQUIREMENT (structural or catalytic)	42	15.2	NCU00104 NCU00435 NCU00565 NCU00682 NCU00915 NCU01754 NCU02611 NCU02704 NCU03117 NCU03273 NCU03732 NCU04005 NCU04050 NCU04410 NCU05133 NCU05232 NCU06005 NCU06418 NCU06438 NCU06923 NCU06970 NCU07521 NCU07546 NCU07914 NCU08159 NCU08267 NCU08269 NCU08280 NCU08807 NCU09004 NCU09347 NCU09663 NCU09731 NCU09793 NCU09819 NCU09864 NCU20272 NCU20590 NCU20736 NCU20757 NCU20784 NCU21035	1375	13.6	1.6	0.246291
16.01 protein binding	14	5.07	NCU00104 NCU00435 NCU00682 NCU02704 NCU03732 NCU05232 NCU06438 NCU07521 NCU09004 NCU09347 NCU09731 NCU09819 NCU20272 NCU20736	678	6.73	-1.66	1
16.03 nucleic acid binding	9	3.26	NCU00915 NCU02611 NCU03273 NCU04050 NCU06438 NCU08159 NCU08807 NCU20272 NCU20757	346	3.43	-0.17	1
16.03.01 DNA binding	5	1.81	NCU04050 NCU06438 NCU08159 NCU08807 NCU20272	167	1.65	0.16	0.485211
16.03.03 RNA binding	2	0.72	NCU02611 NCU20757	165	1.63	-0.91	1
16.05 polysaccharide binding	1	0.36	NCU09663	16	0.15	0.21	0.359283
16.07 structural protein binding	1	0.36	NCU05232	30	0.29	0.07	0.566247
16.13 C-compound binding	1	0.36	NCU09004	21	0.2	0.16	0.442576
16.13.01 sugar binding	1	0.36	NCU09004	7	0.06	0.3	0.176896
16.17 metal binding	6	2.17	NCU01754 NCU03117 NCU03732 NCU06923 NCU06970 NCU20590	262	2.6	-0.43	1
16.17.03 potassium binding	1	0.36	NCU03117	4	0.03	0.33	0.105262
16.17.07 magnesium binding	1	0.36	NCU06970	48	0.47	-0.11	1
16.17.09 heavy metal binding (Cu, Fe, Zn)	4	1.44	NCU01754 NCU03732 NCU06923 NCU20590	167	1.65	-0.21	1
16.19 nucleotide/nucleoside/nucleobase binding	17	6.15	NCU00104 NCU00682 NCU00915 NCU04005 NCU04410 NCU06005 NCU06418 NCU06438 NCU07546 NCU07914 NCU08267 NCU09347 NCU09731 NCU09793 NCU20272 NCU20784 NCU21035	397	3.94	2.21	0.0459121
16.19.01 cyclic nucleotide binding (cAMP, cGMP, etc.)	1	0.36	NCU00682	3	0.02	0.34	0.08003
16.19.03 ATP binding	16	5.79	NCU00104 NCU00682 NCU00915 NCU04005 NCU04410 NCU06005 NCU06418 NCU06438 NCU07546 NCU07914 NCU08267 NCU09347 NCU09731 NCU09793 NCU20272 NCU21035	292	2.9	2.89	0.00660416
16.21 complex cofactor/cosubstrate/vitamine binding	6	2.17	NCU00565 NCU02704 NCU05133 NCU08269 NCU08280 NCU09864	206	2.04	0.13	0.498938
16.21.05 FAD/FMN binding	2	0.72	NCU08269 NCU08280	50	0.49	0.23	0.400189
16.21.07 NAD/NADP binding	1	0.36	NCU05133	103	1.02	-0.66	1
16.21.08 Fe/S binding	1	0.36	NCU00565	26	0.25	0.11	0.515076
16.21.11 thiamine pyrophosphate binding	1	0.36	NCU09864	5	0.04	0.32	0.129805
18 REGULATION OF METABOLISM AND PROTEIN FUNCTION	4	1.44	NCU03732 NCU04005 NCU06438 NCU06923	216	2.14	-0.7	1
18.01 regulation by	2	0.72	NCU04005 NCU06438	95	0.94	-0.22	1
18.01.01 regulation by modification	1	0.36	NCU04005	49	0.48	-0.12	1
18.01.07 regulation by binding / dissociation	1	0.36	NCU06438	52	0.51	-0.15	1
18.02 regulation of protein activity	4	1.44	NCU03732 NCU04005 NCU06438 NCU06923	211	2.09	-0.65	1
18.02.01 enzymatic activity regulation / enzyme regulator	3	1.08	NCU03732 NCU06438 NCU06923	167	1.65	-0.57	1
18.02.01.01 enzyme activator	1	0.36	NCU03732	72	0.71	-0.35	1
18.02.01.02 enzyme inhibitor	1	0.36	NCU06923	23	0.22	0.14	0.472789
18.02.01.02.03 protease inhibitor	1	0.36	NCU06923	5	0.04	0.32	0.129805
20 CELLULAR TRANSPORT, TRANSPORT FACILITIES AND TRANSPORT ROUTES	24	8.69	NCU00104 NCU00306 NCU00435 NCU01911 NCU03732 NCU03888 NCU04005 NCU04639 NCU04819 NCU04963 NCU05232 NCU06005 NCU06660 NCU07546 NCU08280 NCU09243 NCU09274 NCU09731 NCU10051 NCU20352 NCU20591 NCU20757 NCU21035	970	9.63	-0.94	0.73391
20.01 transported compounds (substrates)	16	5.79	NCU00104 NCU00306 NCU00435 NCU04639 NCU04819 NCU04963 NCU05232 NCU06660 NCU07546 NCU08280 NCU09274 NCU10051 NCU20352 NCU20591 NCU20757	662	6.57	-0.78	1
20.01.01 ion transport	4	1.44	NCU04819 NCU06660 NCU07546 NCU20352	149	1.48	-0.04	1
20.01.01.01 cation transport (H+, Na+, K+, Ca2+ , NH4+, etc.)	4	1.44	NCU04819 NCU06660 NCU07546 NCU20352	122	1.21	0.23	0.431089
20.01.01.01.01 heavy metal ion transport (Cu+, Fe3+, etc.)	1	0.36	NCU04819	45	0.44	-0.08	1
20.01.03 C-compound and carbohydrate transport	2	0.72	NCU04963 NCU07546	107	1.06	-0.34	1
20.01.03.01 sugar transport	1	0.36	NCU04963	16	0.15	0.21	0.359283
20.01.07 amino acid/amino acid derivatives transport	1	0.36		36	0.35	0.01	0.63309
20.01.10 protein transport	4	1.44	NCU00104 NCU00435 NCU04639 NCU05232	118	1.17	0.27	0.406355
20.01.13 lipid/fatty acid transport	1	0.36		50	0.49	-0.13	1
20.01.15 electron transport	3	1.08	NCU08280 NCU09274 NCU10051	168	1.66	-0.58	1
20.01.21 RNA transport	2	0.72	NCU20591 NCU20757	32	0.31	0.41	0.218521
20.01.27 drug/toxin transport	2	0.72	NCU00306 NCU07546	67	0.66	0.06	0.552312
20.03 transport facilities	7	2.53	NCU00306 NCU04963 NCU06005 NCU07546 NCU20352 NCU21035	303	3.01	-0.48	1
20.03.02 carrier (electrochemical potential-driven transport)	1	0.36	NCU00306	27	0.26	0.1	0.528406
20.03.02.03 antiporter	1	0.36	NCU00306	16	0.15	0.21	0.359283
20.03.02.03.01 proton driven antiporter	1	0.36	NCU00306	8	0.07	0.29	0.19948
20.03.09 phosphotransferase system	2	0.72	NCU06005 NCU21035	5	0.04	0.68	0.00709185
20.03.22 transport ATPases	2	0.72	NCU07546 NCU20352	62	0.61	0.11	0.510426
20.03.25 ABC transporters	1	0.36	NCU07546	41	0.4	-0.04	1
20.09 transport routes	15	5.43	NCU00104 NCU00435 NCU01911 NCU03732 NCU03888 NCU04005 NCU04639 NCU04963 NCU05232 NCU07546 NCU09243 NCU09731 NCU20352 NCU20591	636	6.31	-0.88	1
20.09.01 nuclear transport	1	0.36	NCU20591	62	0.61	-0.25	1
20.09.04 mitochondrial transport	3	1.08	NCU00104 NCU03732	91	0.9	0.18	0.457255
20.09.07 vesicular transport (Golgi network, etc.)	6	2.17	NCU00435 NCU01911 NCU03732 NCU04005 NCU05232 NCU09243	174	1.72	0.45	0.342941
20.09.07.05 intra Golgi transport	1	0.36	NCU00435	21	0.2	0.16	0.442576
20.09.07.25 vesicle formation	1	0.36	NCU05232	24	0.23	0.13	0.487278
20.09.13 vacuolar/lysosomal transport	4	1.44	NCU00435 NCU05232 NCU09731 NCU20352	114	1.13	0.31	0.381426
20.09.16 cellular export and secretion	5	1.81	NCU01911 NCU04639 NCU04963 NCU07546 NCU09243	128	1.27	0.54	0.274426
20.09.16.01 Type I protein secretion system (ABC-type transport systems)	1	0.36	NCU07546	15	0.14	0.22	0.341192
20.09.18 cellular import	6	2.17	NCU03888 NCU04005 NCU04963 NCU05232 NCU09731	200	1.98	0.19	0.470252
20.09.18.07 non-vesicular cellular import	2	0.72	NCU04963	89	0.88	-0.16	1
20.09.18.09 vesicular cellular import	4	1.44	NCU03888 NCU04005 NCU05232 NCU09731	77	0.76	0.68	0.160443
20.09.18.09.01 endocytosis	4	1.44	NCU03888 NCU04005 NCU05232 NCU09731	77	0.76	0.68	0.160443
30 CELLULAR COMMUNICATION/SIGNAL TRANSDUCTION MECHANISM	12	4.34	NCU00682 NCU01797 NCU02202 NCU03523 NCU04005 NCU06005 NCU06111 NCU07221 NCU09004 NCU09731 NCU20591 NCU21035	286	2.84	1.5	0.0947759
30.01 cellular signalling	11	3.98	NCU00682 NCU01797 NCU02202 NCU03523 NCU04005 NCU06005 NCU06111 NCU07221 NCU09731 NCU20591 NCU21035	257	2.55	1.43	0.0961253
30.01.05 enzyme mediated signal transduction	7	2.53	NCU00682 NCU02202 NCU04005 NCU06005 NCU06111 NCU09731 NCU21035	139	1.38	1.15	0.0876402
30.01.05.01 protein kinase	3	1.08	NCU00682 NCU04005 NCU09731	64	0.63	0.45	0.256144
30.01.05.01.04 NIK-I-kappaB/NF-kappaB cascade	1	0.36	NCU09731	13	0.12	0.24	0.30347
30.01.05.01.06 serine/threonine kinase	2	0.72	NCU00682 NCU04005	18	0.17	0.55	0.0859362
30.01.05.05 G-protein mediated signal transduction	1	0.36	NCU00682	55	0.54	-0.18	1
30.01.05.05.01 small GTPase mediated signal transduction	1	0.36	NCU00682	44	0.43	-0.07	1
30.01.09 second messenger mediated signal transduction	1	0.36	NCU00682	45	0.44	-0.08	1
30.01.09.07 cAMP/cGMP mediated signal transduction	1	0.36	NCU00682	12	0.11	0.25	0.283809
30.05 transmembrane signal transduction	2	0.72	NCU04005 NCU09004	63	0.62	0.1	0.519006
30.05.02 non-enzymatic receptor mediated signalling	2	0.72	NCU04005 NCU09004	27	0.26	0.46	0.16848
30.05.02.20 Wnt signalling pathway	1	0.36	NCU04005	6	0.05	0.31	0.153677
30.05.02.26 integrin receptor signalling pathway	1	0.36	NCU09004	1	0	0.36	0.027419
32 CELL RESCUE, DEFENSE AND VIRULENCE	21	7.6	NCU00104 NCU00306 NCU01754 NCU03732 NCU03887 NCU04005 NCU04050 NCU04410 NCU04947 NCU06660 NCU07232 NCU07546 NCU07569 NCU08267 NCU09364 NCU09559 NCU09731 NCU09791 NCU10051 NCU21000 NCU21455	594	5.9	1.7	0.138504
32.01 stress response	14	5.07	NCU00104 NCU03732 NCU03887 NCU04005 NCU04050 NCU04410 NCU06660 NCU07232 NCU07569 NCU09364 NCU09559 NCU09731 NCU10051 NCU21455	351	3.48	1.59	0.102794
32.01.01 oxidative stress response	2	0.72	NCU07232 NCU09364	53	0.52	0.2	0.428919
32.01.03 osmotic and salt stress response	1	0.36	NCU21455	53	0.52	-0.16	1
32.01.05 heat shock response	4	1.44	NCU00104 NCU03732 NCU07232 NCU09364	39	0.38	1.06	0.0214236
32.01.07 unfolded protein response (e.g. ER quality control)	4	1.44	NCU00104 NCU03732 NCU04410 NCU09731	52	0.51	0.93	0.0536583
32.01.09 DNA damage response	1	0.36	NCU09731	50	0.49	-0.13	1
32.01.11 nutrient starvation response	1	0.36	NCU04050	20	0.19	0.17	0.426829
32.05 disease, virulence and defense	7	2.53	NCU00306 NCU03887 NCU04947 NCU07546 NCU09791 NCU10051 NCU21000	187	1.85	0.68	0.253542
32.05.01 resistance proteins	4	1.44	NCU00306 NCU03887 NCU07546 NCU10051	74	0.73	0.71	0.144972
32.05.01.03 chemical agent resistance	2	0.72	NCU03887 NCU10051	26	0.25	0.47	0.15872
32.05.05 virulence, disease factors	3	1.08	NCU04947 NCU09791 NCU21000	61	0.6	0.48	0.23404
32.07 detoxification	5	1.81	NCU00306 NCU01754 NCU03887 NCU07546 NCU08267	161	1.59	0.22	0.453292
32.07.05 detoxification by export	2	0.72	NCU00306 NCU07546	44	0.43	0.29	0.340865
32.10 degradation / modification of foreign (exogenous) compounds	1	0.36	NCU09791	20	0.19	0.17	0.426829
32.10.07 degradation / modification of foreign (exogenous) polysaccharides	1	0.36	NCU09791	13	0.12	0.24	0.30347
34 INTERACTION WITH THE ENVIRONMENT	16	5.79	NCU00682 NCU01797 NCU04005 NCU04819 NCU04963 NCU06703 NCU07546 NCU09559 NCU09731 NCU20352 NCU20590 NCU20591 NCU20640 NCU20736 NCU20902	473	4.69	1.1	0.226721
34.01 homeostasis	4	1.44	NCU04819 NCU06703 NCU20352 NCU20590	186	1.84	-0.4	1
34.01.01 homeostasis of cations	4	1.44	NCU04819 NCU06703 NCU20352 NCU20590	165	1.63	-0.19	1
34.01.01.01 homeostasis of metal ions (Na, K, Ca etc.)	2	0.72	NCU04819 NCU20352	117	1.16	-0.44	1
34.11 cellular sensing and response to external stimulus	13	4.71	NCU00682 NCU01797 NCU04005 NCU04963 NCU06703 NCU07546 NCU09559 NCU09731 NCU20591 NCU20640 NCU20736 NCU20902	277	2.75	1.96	0.0415936
34.11.03 chemoperception and response	9	3.26	NCU01797 NCU06703 NCU07546 NCU09731 NCU20591 NCU20640 NCU20736 NCU20902	209	2.07	1.19	0.121009
34.11.03.07 pheromone response, mating-type determination, sex-specific proteins	6	2.17	NCU01797 NCU06703 NCU09731 NCU20591 NCU20736 NCU20902	158	1.56	0.61	0.266196
34.11.03.11 pH response	1	0.36	NCU20640	8	0.07	0.29	0.19948
34.11.03.13 osmosensing and response	1	0.36		35	0.34	0.02	0.622709
34.11.11 rhythm (e.g. circadian, ultradian)	2	0.72	NCU04005 NCU09559	12	0.11	0.61	0.0412459
34.11.12 perception of nutrients and nutritional adaptation	3	1.08	NCU00682 NCU04005 NCU04963	26	0.25	0.83	0.0332872
40 CELL FATE	8	2.89	NCU01797 NCU02400 NCU03117 NCU03888 NCU04005 NCU06970 NCU20736 NCU20902	241	2.39	0.5	0.341506
40.01 cell growth / morphogenesis	8	2.89	NCU01797 NCU02400 NCU03117 NCU03888 NCU04005 NCU06970 NCU20736 NCU20902	186	1.84	1.05	0.139176
40.01.01 non-directional cell growth	1	0.36	NCU03117	1	0	0.36	0.027419
40.01.03 directional cell growth (morphogenesis)	2	0.72	NCU04005 NCU20736	60	0.59	0.13	0.49297
40.01.05 growth regulators / regulation of cell size	1	0.36	NCU06970	13	0.12	0.24	0.30347
40.10 cell death	1	0.36	NCU02400	63	0.62	-0.26	1
40.10.02 apoptosis (type I programmed cell death)	1	0.36	NCU02400	57	0.56	-0.2	1
40.10.02.02 apoptotic program	1	0.36	NCU02400	7	0.06	0.3	0.176896
40.10.02.02.02 caspase activation	1	0.36	NCU02400	4	0.03	0.33	0.105262
41 DEVELOPMENT (Systemic)	1	0.36	NCU20736	45	0.44	-0.08	1
41.01 fungal/microorganismic development	1	0.36	NCU20736	45	0.44	-0.08	1
41.01.01 mating (fertilization)	1	0.36	NCU20736	21	0.2	0.16	0.442576
42 BIOGENESIS OF CELLULAR COMPONENTS	11	3.98	NCU01271 NCU01393 NCU02400 NCU03888 NCU04947 NCU05232 NCU08909 NCU09731 NCU09791 NCU20736 NCU21000	523	5.19	-1.21	1
42.01 cell wall	3	1.08	NCU01271 NCU01393 NCU08909	156	1.54	-0.46	1
42.04 cytoskeleton/structural proteins	4	1.44	NCU02400 NCU03888 NCU09731 NCU20736	136	1.35	0.09	0.51499
42.04.03 actin cytoskeleton	1	0.36	NCU03888	60	0.59	-0.23	1
42.04.05 microtubule cytoskeleton	1	0.36	NCU09731	44	0.43	-0.07	1
42.09 intracellular transport vesicles	1	0.36	NCU05232	29	0.28	0.08	0.553982
42.27 extracellular / secretion proteins	3	1.08	NCU04947 NCU09791 NCU21000	14	0.13	0.95	0.0059307
43 CELL TYPE DIFFERENTIATION	13	4.71	NCU00682 NCU02400 NCU03888 NCU04005 NCU06111 NCU06703 NCU07221 NCU08457 NCU08909 NCU09559 NCU09686 NCU09731 NCU20736	280	2.78	1.93	0.0446845
43.01 fungal/microorganismic cell type differentiation	13	4.71	NCU00682 NCU02400 NCU03888 NCU04005 NCU06111 NCU06703 NCU07221 NCU08457 NCU08909 NCU09559 NCU09686 NCU09731 NCU20736	270	2.68	2.03	0.0349748
43.01.03 fungal and other eukaryotic cell type differentiation	13	4.71	NCU00682 NCU02400 NCU03888 NCU04005 NCU06111 NCU06703 NCU07221 NCU08457 NCU08909 NCU09559 NCU09686 NCU09731 NCU20736	270	2.68	2.03	0.0349748
43.01.03.05 budding, cell polarity and filament formation	6	2.17	NCU00682 NCU02400 NCU03888 NCU04005 NCU08909 NCU20736	145	1.44	0.73	0.207656
43.01.03.06 hyphae formation	1	0.36	NCU06111	10	0.09	0.27	0.242813
43.01.03.07 development of conidia	1	0.36	NCU09559	8	0.07	0.29	0.19948
43.01.03.09 development of asco- basidio- or zygospore	4	1.44	NCU07221 NCU08457 NCU09686 NCU09731	93	0.92	0.52	0.251296
99 UNCLASSIFIED PROTEINS	155	56.1	NCU00240 NCU00246 NCU00365 NCU00373 NCU00399 NCU00420 NCU00486 NCU00537 NCU00550 NCU00607 NCU00627 NCU00696 NCU00716 NCU00744 NCU00835 NCU00855 NCU00899 NCU00900 NCU01386 NCU01391 NCU01426 NCU01430 NCU01451 NCU01483 NCU01535 NCU01554 NCU01559 NCU01560 NCU01570 NCU01698 NCU01835 NCU01871 NCU01872 NCU01886 NCU01898 NCU01924 NCU02015 NCU02043 NCU02078 NCU02099 NCU02138 NCU02191 NCU02330 NCU02403 NCU…	5853	58.1	-2	0.770854

## Sheet: wc-1 down
Functional category analysis of genes down-regulated in Δwc-1
Significantly enriched pathways (P-value <0.001) are given bold.
FUNCTIONAL CATEGORY	abs SET	rel SET	genes SET	abs GENOME	rel GENOME	rel SETminusGENOME	P-VALUE
01 METABOLISM	132	41.9	NCU00018 NCU00130 NCU00206 NCU00225 NCU00261 NCU00461 NCU00585 NCU00635 NCU00710 NCU00890 NCU00951 NCU01084 NCU01107 NCU01195 NCU01219 NCU01227 NCU01231 NCU01258 NCU01328 NCU01337 NCU01417 NCU01632 NCU01692 NCU01704 NCU01744 NCU01754 NCU01906 NCU01985 NCU02134 NCU02136 NCU02209 NCU02274 NCU02343 NCU02344 NCU02366 NCU02393 NCU02480 NCU02571 NCU02580 NCU02583 NCU02639 NCU02657 NCU02663 NCU02677 NCU…	1740	17.2	24.7	1.5057e-25
01.01 amino acid metabolism	38	12	NCU00261 NCU00461 NCU01195 NCU01328 NCU01632 NCU01692 NCU01744 NCU01985 NCU02274 NCU02366 NCU02571 NCU02639 NCU02657 NCU02663 NCU02677 NCU02954 NCU03076 NCU03415 NCU03608 NCU03748 NCU03749 NCU04069 NCU04385 NCU04510 NCU04569 NCU05548 NCU05810 NCU06009 NCU06512 NCU07143 NCU07307 NCU07723 NCU07930 NCU08162 NCU08336 NCU08669 NCU08998 NCU09266	319	3.16	8.84	8.12978e-13
01.01.03 assimilation of ammonia, metabolism of the glutamate group	14	4.44	NCU00261 NCU00461 NCU01195 NCU01692 NCU01744 NCU02366 NCU02639 NCU02677 NCU02954 NCU03076 NCU03415 NCU04569 NCU07307 NCU08162	64	0.63	3.81	7.55178e-09
01.01.03.01 metabolism of glutamine	4	1.26	NCU00261 NCU01195 NCU02677 NCU07307	15	0.14	1.12	0.000976998
01.01.03.01.02 degradation of glutamine	3	0.95	NCU01195 NCU02677 NCU07307	9	0.08	0.87	0.0022159
01.01.03.02 metabolism of glutamate	10	3.17	NCU00461 NCU01195 NCU01692 NCU01744 NCU02366 NCU02954 NCU03076 NCU03415 NCU04569 NCU07307	36	0.35	2.82	9.63509e-08
01.01.03.02.01 biosynthesis of glutamate	7	2.22	NCU01195 NCU01692 NCU01744 NCU02366 NCU02954 NCU03076 NCU04569	22	0.21	2.01	3.12824e-06
01.01.03.02.02 degradation of glutamate	4	1.26	NCU00461 NCU01195 NCU03415 NCU07307	16	0.15	1.11	0.00127081
01.01.03.03 metabolism of proline	3	0.95	NCU01195 NCU03076 NCU03415	12	0.11	0.84	0.00541217
01.01.03.03.01 biosynthesis of proline	1	0.31	NCU03415	9	0.08	0.23	0.248931
01.01.03.03.02 degradation of proline	2	0.63	NCU01195 NCU03076	4	0.03	0.6	0.00561753
01.01.03.05 metabolism of arginine	4	1.26	NCU01195 NCU02639 NCU02677 NCU08162	20	0.19	1.07	0.00306486
01.01.03.05.01 biosynthesis of arginine	3	0.95	NCU02639 NCU02677 NCU08162	14	0.13	0.82	0.00854905
01.01.03.05.02 degradation of arginine	2	0.63	NCU01195 NCU08162	8	0.07	0.56	0.0241262
01.01.05 metabolism of urea cycle, creatine and polyamines	5	1.58	NCU02639 NCU02677 NCU03415 NCU08162 NCU08669	28	0.27	1.31	0.00157945
01.01.05.01 metabolism of polyamines	2	0.63	NCU03415 NCU08669	15	0.14	0.49	0.0784049
01.01.05.01.02 degradation of polyamines	2	0.63	NCU03415 NCU08669	9	0.08	0.55	0.0303863
01.01.05.03 metabolism of urea (urea cycle)	2	0.63	NCU02639 NCU08162	10	0.09	0.54	0.0372097
01.01.06 metabolism of the aspartate family	12	3.8	NCU01985 NCU02274 NCU02571 NCU02639 NCU02657 NCU02663 NCU02954 NCU03748 NCU04069 NCU06512 NCU07930 NCU08162	75	0.74	3.06	3.18807e-06
01.01.06.01 metabolism of aspartate	2	0.63	NCU02639 NCU08162	10	0.09	0.54	0.0372097
01.01.06.05 metabolism of methionine	5	1.58	NCU01985 NCU02657 NCU04069 NCU06512 NCU07930	31	0.3	1.28	0.00252909
01.01.06.05.01 biosynthesis of methionine	2	0.63	NCU04069 NCU06512	20	0.19	0.44	0.128304
01.01.06.05.02 degradation of methionine	2	0.63	NCU02657 NCU06512	4	0.03	0.6	0.00561753
01.01.06.06 metabolism of lysine	5	1.58	NCU02274 NCU02571 NCU02663 NCU02954 NCU03748	27	0.26	1.32	0.00133104
01.01.06.06.01 biosynthesis of lysine	2	0.63	NCU02954 NCU03748	16	0.15	0.48	0.0878115
01.01.06.06.01.03 aminoadipic acid pathway	2	0.63	NCU02954 NCU03748	9	0.08	0.55	0.0303863
01.01.06.06.02 degradation of lysine	4	1.26	NCU02274 NCU02571 NCU02663 NCU03748	12	0.11	1.15	0.000381672
01.01.09 metabolism of the cysteine - aromatic group	6	1.9	NCU01632 NCU02274 NCU03415 NCU05548 NCU06009 NCU07723	113	1.12	0.78	0.142916
01.01.09.01 metabolism of glycine	1	0.31	NCU02274	17	0.16	0.15	0.417792
01.01.09.01.01 biosynthesis of glycine	1	0.31	NCU02274	13	0.12	0.19	0.338713
01.01.09.01.02 degradation of glycine	1	0.31	NCU02274	10	0.09	0.22	0.272456
01.01.09.02 metabolism of serine	1	0.31	NCU02274	19	0.18	0.13	0.453722
01.01.09.02.01 biosynthesis of serine	1	0.31	NCU02274	10	0.09	0.22	0.272456
01.01.09.04 metabolism of phenylalanine	4	1.26	NCU01632 NCU03415 NCU06009 NCU07723	29	0.28	0.98	0.01205
01.01.09.04.01 biosynthesis of phenylalanine	1	0.31	NCU03415	17	0.16	0.15	0.417792
01.01.09.05 metabolism of tyrosine	4	1.26	NCU01632 NCU03415 NCU06009 NCU07723	29	0.28	0.98	0.01205
01.01.09.06 metabolism of tryptophan	1	0.31	NCU01632	28	0.27	0.04	0.589933
01.01.11 metabolism of the pyruvate family (alanine, isoleucine, leucine, valine) and D-alanine	6	1.9	NCU02954 NCU03415 NCU03608 NCU04385 NCU08669 NCU09266	46	0.45	1.45	0.00292017
01.01.11.02 metabolism of isoleucine	2	0.63	NCU02954 NCU03608	20	0.19	0.44	0.128304
01.01.11.02.01 biosynthesis of isoleucine	2	0.63	NCU02954 NCU03608	14	0.13	0.5	0.0693432
01.01.11.03 metabolism of valine	2	0.63	NCU02954 NCU03608	19	0.18	0.45	0.117806
01.01.11.03.01 biosynthesis of valine	2	0.63	NCU02954 NCU03608	12	0.11	0.52	0.0523839
01.01.11.04 metabolism of leucine	3	0.95	NCU02954 NCU03608 NCU04385	22	0.21	0.74	0.0300936
01.01.11.04.01 biosynthesis of leucine	3	0.95	NCU02954 NCU03608 NCU04385	14	0.13	0.82	0.00854905
01.01.11.04.02 degradation of leucine	1	0.31	NCU04385	13	0.12	0.19	0.338713
01.01.13 regulation of amino acid metabolism	1	0.31	NCU05810	18	0.17	0.14	0.436042
01.02 nitrogen, sulfur and selenium metabolism	14	4.44	NCU00261 NCU00461 NCU01195 NCU01258 NCU01744 NCU01985 NCU02639 NCU02677 NCU03415 NCU04069 NCU08998 NCU10007 NCU20294 NCU21177	150	1.49	2.95	0.000250403
01.02.02 nitrogen metabolism	2	0.63	NCU10007 NCU21177	30	0.29	0.34	0.241298
01.02.02.09 catabolism of nitrogenous compounds	2	0.63	NCU10007 NCU21177	14	0.13	0.5	0.0693432
01.02.03 sulfur metabolism	2	0.63	NCU01985 NCU04069	9	0.08	0.55	0.0303863
01.02.03.01 sulfate assimilation	2	0.63	NCU01985 NCU04069	9	0.08	0.55	0.0303863
01.02.03.04 conjunction of sulfate	1	0.31	NCU01985	1	0	0.31	0.0312935
01.02.07 regulation of nitrogen, sulfur and selenium metabolism	2	0.63	NCU04069 NCU08998	24	0.23	0.4	0.172154
01.03 nucleotide/nucleoside/nucleobase metabolism	14	4.44	NCU00261 NCU01219 NCU01985 NCU02134 NCU02274 NCU02657 NCU02677 NCU02797 NCU03963 NCU04069 NCU06687 NCU09269 NCU10007 NCU10776	228	2.26	2.18	0.0124228
01.03.01 purin nucleotide/nucleoside/nucleobase metabolism	5	1.58	NCU02274 NCU02657 NCU03963 NCU04069 NCU10007	109	1.08	0.5	0.255447
01.03.04 pyrimidine nucleotide/nucleoside/nucleobase metabolism	4	1.26	NCU00261 NCU02677 NCU02797 NCU06687	49	0.48	0.78	0.0663958
01.03.04.03 pyrimidine nucleotide/nucleoside/nucleobase anabolism	1	0.31	NCU00261	14	0.13	0.18	0.359433
01.03.07 deoxyribonucleotide metabolism	1	0.31	NCU01219	12	0.11	0.2	0.317324
01.03.10 metabolism of cyclic and unusual nucleotides	1	0.31	NCU01985	11	0.1	0.21	0.295246
01.03.16 polynucleotide degradation	3	0.95	NCU02134 NCU09269 NCU10776	44	0.43	0.52	0.15819
01.03.16.01 RNA degradation	1	0.31	NCU09269	27	0.26	0.05	0.576649
01.04 phosphate metabolism	16	5.07	NCU00018 NCU00951 NCU01084 NCU01632 NCU02393 NCU02657 NCU02797 NCU03963 NCU03982 NCU05591 NCU06419 NCU07027 NCU07458 NCU08687 NCU10058 NCU20004	287	2.85	2.22	0.0183281
01.05 C-compound and carbohydrate metabolism	88	27.9	NCU00130 NCU00206 NCU00225 NCU00635 NCU00710 NCU00890 NCU01107 NCU01227 NCU01231 NCU01328 NCU01632 NCU01692 NCU01704 NCU01754 NCU01906 NCU02136 NCU02274 NCU02343 NCU02344 NCU02366 NCU02393 NCU02480 NCU02571 NCU02580 NCU02583 NCU02657 NCU02797 NCU02829 NCU02855 NCU02954 NCU03100 NCU03415 NCU03749 NCU03813 NCU03963 NCU04510 NCU04854 NCU04899 NCU04952 NCU05548 NCU05591 NCU05598 NCU05855 NCU05924 NCU…	759	7.54	20.36	9.46348e-29
01.05.02 sugar, glucoside, polyol and carboxylate metabolism	33	10.4	NCU00130 NCU01227 NCU01328 NCU01692 NCU01906 NCU02136 NCU02344 NCU02366 NCU02393 NCU02480 NCU02797 NCU02829 NCU02855 NCU02954 NCU04510 NCU04899 NCU04952 NCU06009 NCU06211 NCU06687 NCU07027 NCU07458 NCU07550 NCU08162 NCU08336 NCU08384 NCU08471 NCU08687 NCU09652 NCU09680 NCU09705 NCU10058 NCU20953	156	1.54	8.86	9.65244e-19
01.05.02.01 nucleotide-sugar metabolism	2	0.63	NCU02797 NCU02829	12	0.11	0.52	0.0523839
01.05.02.04 sugar, glucoside, polyol and carboxylate anabolism	13	4.12	NCU00130 NCU01328 NCU01692 NCU02136 NCU02366 NCU02797 NCU02829 NCU02954 NCU04899 NCU06211 NCU08336 NCU08687 NCU10058	59	0.58	3.54	2.38817e-08
01.05.02.07 sugar, glucoside, polyol and carboxylate catabolism	30	9.52	NCU00130 NCU01227 NCU01328 NCU01692 NCU01906 NCU02136 NCU02344 NCU02366 NCU02480 NCU02797 NCU02829 NCU02855 NCU02954 NCU04510 NCU04899 NCU04952 NCU06009 NCU06211 NCU06687 NCU07027 NCU07550 NCU08162 NCU08336 NCU08384 NCU08471 NCU08687 NCU09652 NCU09680 NCU10058 NCU20953	124	1.23	8.29	6.91376e-19
01.05.03 polysaccharide metabolism	29	9.2	NCU00130 NCU00206 NCU00710 NCU00890 NCU01906 NCU02343 NCU02344 NCU02583 NCU03963 NCU04510 NCU04854 NCU04952 NCU05924 NCU05956 NCU05969 NCU06687 NCU06781 NCU07027 NCU07277 NCU07340 NCU07487 NCU07760 NCU08131 NCU08176 NCU08189 NCU08384 NCU09652 NCU09680 NCU20768	169	1.67	7.53	4.542e-14
01.05.03.01 glycogen metabolism	2	0.63	NCU06687 NCU07027	3	0.02	0.61	0.00286808
01.05.03.01.04 glycogen anabolism	1	0.31	NCU06687	1	0	0.31	0.0312935
01.05.03.01.07 glycogen catabolism	1	0.31	NCU07027	1	0	0.31	0.0312935
01.05.05 C-1 compound metabolism	4	1.26	NCU02274 NCU02657 NCU03813 NCU07930	12	0.11	1.15	0.000381672
01.05.05.04 C-1 compound anabolism	3	0.95	NCU02274 NCU02657 NCU07930	5	0.04	0.91	0.000289683
01.05.05.07 C-1 compound catabolism	3	0.95	NCU02274 NCU03813 NCU07930	10	0.09	0.86	0.00309263
01.05.06 C-2 compound and organic acid metabolism	3	0.95	NCU01692 NCU01754 NCU03415	22	0.21	0.74	0.0300936
01.05.06.07 C-2 compound and organic acid catabolism	3	0.95	NCU01692 NCU01754 NCU03415	21	0.2	0.75	0.0265907
01.05.07 C-3 compound metabolism	1	0.31	NCU07550	6	0.05	0.26	0.17371
01.05.09 aminosaccharide metabolism	2	0.63	NCU07458 NCU10058	27	0.26	0.37	0.206408
01.05.09.04 aminosaccharide anabolism	2	0.63	NCU07458 NCU10058	17	0.16	0.47	0.0975328
01.05.09.07 aminosaccharide catabolism	2	0.63	NCU07458 NCU10058	14	0.13	0.5	0.0693432
01.05.10 aliphatic hydrocarbon metabolism	1	0.31	NCU20294	3	0.02	0.29	0.0909819
01.05.10.07 aliphatic hydrocarbon catabolism	1	0.31	NCU20294	3	0.02	0.29	0.0909819
01.05.11 aromate metabolism	4	1.26	NCU01632 NCU01704 NCU03415 NCU05548	40	0.39	0.87	0.0355195
01.05.11.04 aromate anabolism	2	0.63	NCU01632 NCU05548	9	0.08	0.55	0.0303863
01.05.11.07 aromate catabolism	1	0.31	NCU03415	33	0.32	-0.01	1
01.05.11.07.01 aerobic aromate catabolism	1	0.31	NCU03415	33	0.32	-0.01	1
01.05.13 transfer of activated C-1 groups	3	0.95	NCU02274 NCU02657 NCU07930	35	0.34	0.61	0.0953809
01.05.13.01 S-adenosyl-methionine - homocysteine cycle	2	0.63	NCU02657 NCU07930	11	0.1	0.53	0.0445553
01.05.13.03 tetrahydrofolate-dependent C-1-transfer	1	0.31	NCU02274	11	0.1	0.21	0.295246
01.05.25 regulation of C-compound and carbohydrate metabolism	6	1.9	NCU00225 NCU00635 NCU02393 NCU06687 NCU08687 NCU20850	93	0.92	0.98	0.071077
01.06 lipid, fatty acid and isoprenoid metabolism	29	9.2	NCU00261 NCU00585 NCU01328 NCU01417 NCU01754 NCU01906 NCU02209 NCU02274 NCU02393 NCU02480 NCU02571 NCU03415 NCU03922 NCU04380 NCU04510 NCU04899 NCU05937 NCU06031 NCU06211 NCU06785 NCU07307 NCU07308 NCU07550 NCU08002 NCU08384 NCU08535 NCU08977 NCU09138 NCU20294	400	3.97	5.23	2.10205e-05
01.06.02 membrane lipid metabolism	1	0.31	NCU00261	53	0.52	-0.21	1
01.06.02.01 phospholipid metabolism	1	0.31	NCU00261	41	0.4	-0.09	1
01.06.05 fatty acid metabolism	11	3.49	NCU02393 NCU02480 NCU02571 NCU04899 NCU06211 NCU06785 NCU07307 NCU07308 NCU07550 NCU08002 NCU08535	71	0.7	2.79	1.1334e-05
01.06.06 isoprenoid metabolism	8	2.53	NCU00585 NCU01328 NCU01906 NCU02571 NCU03415 NCU03922 NCU04510 NCU08384	74	0.73	1.8	0.00210578
01.06.06.11 tetracyclic and pentacyclic triterpenes (cholesterin, steroids and hopanoids) metabolism	5	1.58	NCU01906 NCU02571 NCU03922 NCU04510 NCU08384	50	0.49	1.09	0.0194923
01.06.06.13 tetraterpenes (carotinoids) metabolism	1	0.31	NCU00585	3	0.02	0.29	0.0909819
01.06.10 regulation of lipid, fatty acid and isoprenoid metabolism	3	0.95	NCU02274 NCU04380 NCU08535	22	0.21	0.74	0.0300936
01.07 metabolism of vitamins, cofactors, and prosthetic groups	21	6.66	NCU01084 NCU01219 NCU01337 NCU01704 NCU01906 NCU02274 NCU02657 NCU02677 NCU03108 NCU03415 NCU03813 NCU04510 NCU04899 NCU05937 NCU06211 NCU06785 NCU07308 NCU07402 NCU07930 NCU08291 NCU08384	176	1.74	4.92	1.30024e-07
01.07.01 biosynthesis of vitamins, cofactors, and prosthetic groups	9	2.85	NCU01337 NCU02657 NCU03415 NCU05937 NCU06785 NCU07308 NCU07402 NCU07930 NCU08291	110	1.09	1.76	0.00749033
01.07.03 catabolism of vitamins, cofactors, and prosthetic groups	1	0.31	NCU07402	6	0.05	0.26	0.17371
01.07.04 utilization of vitamins, cofactors, and prosthetic groups	1	0.31	NCU01704	4	0.03	0.28	0.119437
01.07.07 regulation of the metabolism of vitamins, cofactors, and prosthetic groups	1	0.31	NCU01084	5	0.04	0.27	0.147004
01.20 secondary metabolism	22	6.98	NCU00130 NCU01219 NCU01632 NCU01704 NCU01906 NCU02480 NCU02571 NCU02639 NCU02657 NCU03415 NCU03749 NCU04510 NCU04569 NCU05548 NCU05855 NCU06009 NCU07723 NCU08002 NCU08291 NCU08384 NCU08669 NCU08998	245	2.43	4.55	8.3783e-06
01.20.01 metabolism of primary metabolic sugar derivatives	2	0.63	NCU00130 NCU06009	17	0.16	0.47	0.0975328
01.20.01.07 metabolism of glycosides	1	0.31	NCU00130	3	0.02	0.29	0.0909819
01.20.01.09 metabolism of aminoglycoside antibiotics	1	0.31	NCU06009	2	0.01	0.3	0.0616107
01.20.05 metabolism of acetic acid derivatives	1	0.31	NCU03415	17	0.16	0.15	0.417792
01.20.15 metabolism of derivatives of dehydroquinic acid, shikimic acid and chorismic acid	2	0.63	NCU01632 NCU05548	21	0.2	0.43	0.139011
01.20.17 metabolism of secondary products derived from primary amino acids	7	2.22	NCU01906 NCU03415 NCU04510 NCU08002 NCU08384 NCU08669 NCU08998	37	0.36	1.86	0.000126088
01.20.17.01 metabolism of nonprotein amino acids	3	0.95	NCU03415 NCU08002 NCU08669	15	0.14	0.81	0.0104421
01.20.17.09 metabolism of alkaloids	3	0.95	NCU01906 NCU04510 NCU08384	15	0.14	0.81	0.0104421
01.20.19 metabolism of secondary products derived from glycine, L-serine and L-alanine	1	0.31	NCU08291	19	0.18	0.13	0.453722
01.20.19.01 metabolism of porphyrins	1	0.31	NCU08291	17	0.16	0.15	0.417792
01.20.21 metabolism of sulfuric acid and L-cysteine derivatives	1	0.31	NCU02657	2	0.01	0.3	0.0616107
01.20.25 metabolism of secondary products derived from L-valin, L-leucin and L-isoleucin	1	0.31	NCU02571	4	0.03	0.28	0.119437
01.20.29 metabolism of secondary products derived from L-glutamic acid, L-proline and L-ornithine	1	0.31	NCU03415	4	0.03	0.28	0.119437
01.20.31 metabolism of secondary products derived from L-lysine, L-arginine and L-histidine	1	0.31	NCU03415	12	0.11	0.2	0.317324
01.20.37 metabolism of peptide derived compounds	3	0.95	NCU01219 NCU03749 NCU04569	18	0.17	0.78	0.0174759
01.20.37.01 metabolism of thioredoxin, glutaredoxin, glutathion	3	0.95	NCU01219 NCU03749 NCU04569	14	0.13	0.82	0.00854905
01.25 extracellular metabolism	5	1.58	NCU00710 NCU05969 NCU07760 NCU08176 NCU09976	40	0.39	1.19	0.00779052
01.25.01 extracellular polysaccharide degradation	4	1.26	NCU05969 NCU07760 NCU08176 NCU09976	19	0.18	1.08	0.00251308
01.25.07 extracellular ester compound degradation	1	0.31	NCU00710	4	0.03	0.28	0.119437
02 ENERGY	53	16.8	NCU00018 NCU00130 NCU00461 NCU00951 NCU01140 NCU01195 NCU01227 NCU01328 NCU01417 NCU01692 NCU01754 NCU01765 NCU01906 NCU02136 NCU02274 NCU02366 NCU02373 NCU02393 NCU02480 NCU02571 NCU02580 NCU02797 NCU02954 NCU03100 NCU03415 NCU03559 NCU03813 NCU04304 NCU04380 NCU04510 NCU04899 NCU05221 NCU05430 NCU05810 NCU06009 NCU06211 NCU06482 NCU06606 NCU06687 NCU06785 NCU07027 NCU07550 NCU07659 NCU07723 NCU…	375	3.72	13.08	5.35673e-21
02.01 glycolysis and gluconeogenesis	15	4.76	NCU00130 NCU01328 NCU01417 NCU01754 NCU02797 NCU02954 NCU04510 NCU04899 NCU06211 NCU06482 NCU07550 NCU07659 NCU08398 NCU10007 NCU10058	63	0.62	4.14	6.09323e-10
02.07 pentose-phosphate pathway	6	1.9	NCU01328 NCU02136 NCU02480 NCU03100 NCU07550 NCU10058	34	0.33	1.57	0.000574187
02.07.01 pentose-phosphate pathway oxidative branch	1	0.31	NCU03100	5	0.04	0.27	0.147004
02.07.03 pentose-phosphate pathway non oxidative branch	1	0.31	NCU01328	5	0.04	0.27	0.147004
02.08 pyruvate dehydrogenase complex	2	0.63	NCU06482 NCU07659	6	0.05	0.58	0.0134712
02.10 tricarboxylic-acid pathway (citrate cycle, Krebs cycle, TCA cycle)	15	4.76	NCU00461 NCU01195 NCU01227 NCU01417 NCU01692 NCU02366 NCU02580 NCU02954 NCU04899 NCU06211 NCU06482 NCU06785 NCU07659 NCU08336 NCU08471	40	0.39	4.37	3.85244e-13
02.11 electron transport and membrane-associated energy conservation	9	2.85	NCU00018 NCU01140 NCU01765 NCU02373 NCU03415 NCU05430 NCU06606 NCU08336 NCU20004	116	1.15	1.7	0.0104608
02.11.05 accessory proteins of electron transport and membrane-associated energy conservation	6	1.9	NCU00018 NCU01140 NCU01765 NCU06606 NCU08336 NCU20004	38	0.37	1.53	0.00106109
02.13 respiration	13	4.12	NCU00951 NCU01140 NCU01765 NCU02274 NCU02373 NCU02580 NCU03415 NCU03559 NCU04304 NCU05221 NCU05430 NCU06606 NCU08336	138	1.37	2.75	0.000378539
02.13.03 aerobic respiration	9	2.85	NCU00951 NCU01140 NCU01765 NCU03559 NCU04304 NCU05221 NCU05430 NCU06606 NCU08336	81	0.8	2.05	0.000924497
02.16 fermentation	11	3.49	NCU01754 NCU01906 NCU02366 NCU03415 NCU03813 NCU04510 NCU05810 NCU06009 NCU07723 NCU08384 NCU08669	56	0.55	2.94	1.00179e-06
02.16.01 alcohol fermentation	2	0.63	NCU01754 NCU03415	24	0.23	0.4	0.172154
02.16.11 propionate fermentation	1	0.31	NCU02366	4	0.03	0.28	0.119437
02.19 metabolism of energy reserves (e.g. glycogen, trehalose)	4	1.26	NCU02797 NCU06687 NCU07027 NCU10058	40	0.39	0.87	0.0355195
02.25 oxidation of fatty acids	4	1.26	NCU02393 NCU02571 NCU04380 NCU09138	38	0.37	0.89	0.0301051
02.45 energy conversion and regeneration	4	1.26	NCU00951 NCU03415 NCU05430 NCU10007	57	0.56	0.7	0.102445
02.45.15 energy generation (e.g. ATP synthase)	1	0.31	NCU05430	25	0.24	0.07	0.548781
10 CELL CYCLE AND DNA PROCESSING	20	6.34	NCU00018 NCU00489 NCU00635 NCU01084 NCU02134 NCU02208 NCU02264 NCU02364 NCU02393 NCU03310 NCU03982 NCU04635 NCU04770 NCU06419 NCU06440 NCU06863 NCU09239 NCU09269 NCU10776 NCU20004	622	6.17	0.17	0.483574
10.01 DNA processing	13	4.12	NCU00018 NCU00489 NCU00635 NCU02134 NCU02364 NCU03310 NCU03982 NCU04635 NCU04770 NCU09239 NCU09269 NCU10776 NCU20004	333	3.3	0.82	0.244491
10.01.03 DNA synthesis and replication	4	1.26	NCU03310 NCU03982 NCU09239 NCU10776	101	1	0.26	0.389411
10.01.03.05 extension/ polymerization activity	2	0.63	NCU09239 NCU10776	20	0.19	0.44	0.128304
10.01.05 DNA recombination and DNA repair	6	1.9	NCU00018 NCU00489 NCU04635 NCU09239 NCU10776 NCU20004	181	1.79	0.11	0.501744
10.01.05.01 DNA repair	5	1.58	NCU00018 NCU00489 NCU09239 NCU10776 NCU20004	147	1.46	0.12	0.489378
10.01.09 DNA restriction or modification	6	1.9	NCU00635 NCU02134 NCU02364 NCU04770 NCU09269 NCU10776	113	1.12	0.78	0.142916
10.01.09.03 DNA restriction	1	0.31	NCU10776	3	0.02	0.29	0.0909819
10.01.09.05 DNA conformation modification (e.g. chromatin)	5	1.58	NCU00635 NCU02134 NCU02364 NCU04770 NCU09269	110	1.09	0.49	0.261397
10.03 cell cycle	12	3.8	NCU00018 NCU01084 NCU02208 NCU02264 NCU02393 NCU03310 NCU03982 NCU06419 NCU06440 NCU06863 NCU09269 NCU20004	403	4	-0.2	1
10.03.01 mitotic cell cycle and cell cycle control	9	2.85	NCU00018 NCU02208 NCU02264 NCU02393 NCU03310 NCU03982 NCU06419 NCU09269 NCU20004	298	2.96	-0.11	1
10.03.01.01 mitotic cell cycle	1	0.31	NCU02393	104	1.03	-0.72	1
10.03.01.01.03 G1/S transition of mitotic cell cycle	1	0.31	NCU02393	29	0.28	0.03	0.602801
10.03.01.01.09 G2/M transition of mitotic cell cycle	1	0.31	NCU02393	22	0.21	0.1	0.503514
10.03.01.01.11 M phase	1	0.31	NCU02393	44	0.43	-0.12	1
10.03.01.02 cell cycle arrest	1	0.31	NCU02393	17	0.16	0.15	0.417792
10.03.01.03 cell cycle checkpoints (checkpoints of morphogenesis, DNA-damage,-replication, mitotic phase and spindle)	1	0.31	NCU02393	42	0.41	-0.1	1
10.03.02 meiosis	3	0.95	NCU02393 NCU03982 NCU06440	75	0.74	0.21	0.418148
10.03.02.01 meiosis I	1	0.31	NCU02393	7	0.06	0.25	0.199583
10.03.03 cytokinesis (cell division) /septum formation and hydrolysis	2	0.63	NCU01084 NCU02393	94	0.93	-0.3	1
10.03.04 nuclear and chromosomal cycle	1	0.31	NCU06863	74	0.73	-0.42	1
10.03.04.03 chromosome condensation	1	0.31	NCU06863	17	0.16	0.15	0.417792
11 TRANSCRIPTION	13	4.12	NCU00635 NCU01219 NCU01297 NCU02134 NCU02364 NCU02393 NCU04770 NCU08042 NCU08687 NCU09269 NCU09598 NCU10733 NCU20850	725	7.2	-3.08	1
11.02 RNA synthesis	11	3.49	NCU00635 NCU01219 NCU01297 NCU02134 NCU02364 NCU02393 NCU04770 NCU08042 NCU08687 NCU09598 NCU20850	533	5.29	-1.8	1
11.02.01 rRNA synthesis	2	0.63	NCU04770 NCU09598	51	0.5	0.13	0.477302
11.02.02 tRNA synthesis	1	0.31	NCU04770	37	0.36	-0.05	1
11.02.03 mRNA synthesis	10	3.17	NCU00635 NCU01219 NCU01297 NCU02134 NCU02364 NCU02393 NCU04770 NCU08042 NCU08687 NCU20850	465	4.61	-1.44	1
11.02.03.01 general transcription activities	1	0.31	NCU04770	84	0.83	-0.52	1
11.02.03.01.01 transcription initiation	1	0.31	NCU04770	16	0.15	0.16	0.398953
11.02.03.04 transcriptional control	10	3.17	NCU00635 NCU01219 NCU01297 NCU02134 NCU02364 NCU02393 NCU04770 NCU08042 NCU08687 NCU20850	350	3.47	-0.3	1
11.02.03.04.01 transcription activation	3	0.95	NCU00635 NCU04770 NCU08042	36	0.35	0.6	0.10176
11.04 RNA processing	3	0.95	NCU09269 NCU09598 NCU10733	298	2.96	-2.01	1
11.04.01 rRNA processing	2	0.63	NCU09269 NCU09598	139	1.38	-0.75	1
11.04.03 mRNA processing (splicing, 5'-, 3'-end processing)	1	0.31	NCU10733	177	1.75	-1.44	1
11.04.03.05 3'-end processing	1	0.31	NCU10733	12	0.11	0.2	0.317324
12 PROTEIN SYNTHESIS	16	5.07	NCU00489 NCU00635 NCU01452 NCU02208 NCU03393 NCU03757 NCU03826 NCU04331 NCU04449 NCU05554 NCU05810 NCU06457 NCU06843 NCU07408 NCU09475 NCU10498	362	3.59	1.48	0.103655
12.01 ribosome biogenesis	11	3.49	NCU00489 NCU01452 NCU03393 NCU03757 NCU04331 NCU05554 NCU05810 NCU06843 NCU07408 NCU09475 NCU10498	221	2.19	1.3	0.0869662
12.01.01 ribosomal proteins	10	3.17	NCU00489 NCU01452 NCU03393 NCU03757 NCU04331 NCU05554 NCU06843 NCU07408 NCU09475 NCU10498	152	1.51	1.66	0.0209836
12.04 translation	15	4.76	NCU00489 NCU00635 NCU01452 NCU02208 NCU03393 NCU03757 NCU03826 NCU04331 NCU05554 NCU05810 NCU06457 NCU06843 NCU07408 NCU09475 NCU10498	188	1.86	2.9	0.000817122
12.04.01 translation initiation	1	0.31	NCU02208	50	0.49	-0.18	1
12.04.02 translation elongation	2	0.63	NCU03826 NCU07408	19	0.18	0.45	0.117806
12.04.03 translation termination	1	0.31	NCU00635	6	0.05	0.26	0.17371
12.07 translational control	2	0.63	NCU00635 NCU03826	54	0.53	0.1	0.507577
12.10 aminoacyl-tRNA-synthetases	2	0.63	NCU04449 NCU06457	38	0.37	0.26	0.334629
14 PROTEIN FATE (folding, modification, destination)	41	13	NCU00018 NCU00169 NCU01084 NCU01219 NCU01843 NCU02207 NCU02264 NCU02393 NCU02455 NCU02493 NCU02520 NCU02701 NCU02797 NCU02829 NCU03108 NCU03310 NCU03368 NCU03393 NCU03982 NCU04380 NCU04448 NCU04770 NCU05422 NCU05810 NCU05980 NCU06419 NCU06440 NCU06512 NCU07200 NCU07308 NCU07659 NCU07746 NCU08535 NCU08809 NCU09223 NCU09265 NCU09269 NCU09709 NCU10058 NCU20004 NCU20030	862	8.56	4.44	0.00435792
14.01 protein folding and stabilization	13	4.12	NCU00018 NCU01219 NCU01843 NCU02207 NCU02264 NCU02455 NCU03368 NCU03982 NCU04448 NCU09223 NCU09265 NCU09709 NCU20004	81	0.8	3.32	1.19168e-06
14.04 protein targeting, sorting and translocation	10	3.17	NCU00018 NCU00169 NCU01843 NCU02829 NCU03982 NCU05422 NCU07746 NCU08535 NCU09269 NCU20004	203	2.01	1.16	0.104721
14.07 protein modification	23	7.3	NCU00018 NCU01219 NCU01843 NCU02207 NCU02393 NCU02493 NCU02520 NCU02701 NCU02797 NCU02829 NCU03982 NCU04380 NCU04448 NCU04770 NCU05810 NCU06419 NCU06440 NCU06512 NCU07308 NCU08809 NCU09223 NCU20004 NCU20030	484	4.8	2.5	0.0300265
14.07.01 modification with fatty acids (e.g. myristylation, palmitylation, farnesylation)	1	0.31	NCU04380	23	0.22	0.09	0.519085
14.07.02 modification with sugar residues (e.g. glycosylation, deglycosylation)	2	0.63	NCU02797 NCU02829	56	0.55	0.08	0.527118
14.07.02.02 N-directed glycosylation, deglycosylation	1	0.31	NCU02829	26	0.25	0.06	0.562937
14.07.03 modification by phosphorylation, dephosphorylation, autophosphorylation	4	1.26	NCU02393 NCU04770 NCU06419 NCU08809	155	1.53	-0.27	1
14.07.04 modification by acetylation, deacetylation	1	0.31	NCU05810	32	0.31	0	1
14.07.05 modification by ubiquitination, deubiquitination	5	1.58	NCU00018 NCU01843 NCU02207 NCU04448 NCU20004	67	0.66	0.92	0.0581749
14.07.09 posttranslational modification of amino acids (e.g. hydroxylation, methylation)	1	0.31	NCU06512	34	0.33	-0.02	1
14.07.11 protein processing (proteolytic)	4	1.26	NCU02493 NCU02701 NCU06440 NCU20030	72	0.71	0.55	0.188211
14.10 assembly of protein complexes	7	2.22	NCU01084 NCU03310 NCU03393 NCU03982 NCU07308 NCU07659 NCU09265	165	1.63	0.59	0.258949
14.13 protein/peptide degradation	15	4.76	NCU00018 NCU01843 NCU02207 NCU02493 NCU02701 NCU03108 NCU03310 NCU04448 NCU05980 NCU06440 NCU07200 NCU09709 NCU10058 NCU20004 NCU20030	223	2.21	2.55	0.00435237
14.13.01 cytoplasmic and nuclear protein degradation	11	3.49	NCU00018 NCU01843 NCU02207 NCU02493 NCU02701 NCU03108 NCU04448 NCU06440 NCU09709 NCU20004 NCU20030	127	1.26	2.23	0.00208378
14.13.01.01 proteasomal degradation (ubiquitin/proteasomal pathway)	4	1.26	NCU00018 NCU02493 NCU06440 NCU20004	91	0.9	0.36	0.317938
14.13.04 lysosomal and vacuolar protein degradation	1	0.31	NCU20030	13	0.12	0.19	0.338713
14.13.04.02 vacuolar protein degradation	1	0.31	NCU20030	7	0.06	0.25	0.199583
16 PROTEIN WITH BINDING FUNCTION OR COFACTOR REQUIREMENT (structural or catalytic)	101	32	NCU00018 NCU00290 NCU00355 NCU00489 NCU00635 NCU00951 NCU01084 NCU01195 NCU01219 NCU01227 NCU01328 NCU01452 NCU01632 NCU01754 NCU01765 NCU01843 NCU01906 NCU01992 NCU02133 NCU02136 NCU02207 NCU02208 NCU02264 NCU02274 NCU02278 NCU02364 NCU02366 NCU02393 NCU02455 NCU02493 NCU02580 NCU02639 NCU02657 NCU02677 NCU02701 NCU02736 NCU02954 NCU03100 NCU03108 NCU03310 NCU03393 NCU03415 NCU03748 NCU03749 NCU…	1375	13.6	18.4	1.17592e-17
16.01 protein binding	42	13.3	NCU00018 NCU00489 NCU00635 NCU01452 NCU01843 NCU01992 NCU02136 NCU02207 NCU02264 NCU02393 NCU02455 NCU02493 NCU03310 NCU03393 NCU03757 NCU03826 NCU03982 NCU04304 NCU04331 NCU04415 NCU04448 NCU04770 NCU05554 NCU06009 NCU06440 NCU06687 NCU06843 NCU07408 NCU07659 NCU07930 NCU08336 NCU08471 NCU08687 NCU09223 NCU09239 NCU09269 NCU09475 NCU09705 NCU09709 NCU10498 NCU20004 NCU20238	678	6.73	6.57	1.47418e-05
16.03 nucleic acid binding	12	3.8	NCU00635 NCU02208 NCU02364 NCU02736 NCU04331 NCU04770 NCU05554 NCU06457 NCU06459 NCU06863 NCU09239 NCU10776	346	3.43	0.37	0.399368
16.03.01 DNA binding	6	1.9	NCU00635 NCU02364 NCU04770 NCU06863 NCU09239 NCU10776	167	1.65	0.25	0.424535
16.03.03 RNA binding	5	1.58	NCU02208 NCU02736 NCU04331 NCU05554 NCU06459	165	1.63	-0.05	1
16.05 polysaccharide binding	2	0.63	NCU05924 NCU08189	16	0.15	0.48	0.0878115
16.07 structural protein binding	3	0.95	NCU06738 NCU07408 NCU10058	30	0.29	0.66	0.0661791
16.09 lipid binding	2	0.63	NCU00018 NCU20004	20	0.19	0.44	0.128304
16.13 C-compound binding	2	0.63	NCU03415 NCU09265	21	0.2	0.43	0.139011
16.13.01 sugar binding	1	0.31	NCU09265	7	0.06	0.25	0.199583
16.17 metal binding	22	6.98	NCU00951 NCU01219 NCU01754 NCU02133 NCU02278 NCU02364 NCU02393 NCU02657 NCU02701 NCU03108 NCU03749 NCU04380 NCU06009 NCU06785 NCU07458 NCU07930 NCU08291 NCU08535 NCU09265 NCU10776 NCU20030 NCU20632	262	2.6	4.38	2.412e-05
16.17.01 calcium binding	1	0.31	NCU09265	25	0.24	0.07	0.548781
16.17.03 potassium binding	2	0.63	NCU02657 NCU06009	4	0.03	0.6	0.00561753
16.17.07 magnesium binding	6	1.9	NCU02393 NCU02657 NCU04380 NCU06785 NCU07458 NCU10776	48	0.47	1.43	0.00363124
16.17.09 heavy metal binding (Cu, Fe, Zn)	11	3.49	NCU01219 NCU01754 NCU02133 NCU02278 NCU02364 NCU02701 NCU03108 NCU03749 NCU07930 NCU20030 NCU20632	167	1.65	1.84	0.015775
16.19 nucleotide/nucleoside/nucleobase binding	28	8.88	NCU00018 NCU00290 NCU01084 NCU01227 NCU01632 NCU01843 NCU02207 NCU02208 NCU02393 NCU02639 NCU02657 NCU02677 NCU02736 NCU03826 NCU03982 NCU04448 NCU05430 NCU05591 NCU06009 NCU06457 NCU06785 NCU07027 NCU08471 NCU08535 NCU08687 NCU09269 NCU09709 NCU20004	397	3.94	4.94	4.79892e-05
16.19.03 ATP binding	23	7.3	NCU00018 NCU00290 NCU01084 NCU01227 NCU01632 NCU01843 NCU02207 NCU02393 NCU02639 NCU02657 NCU02677 NCU03982 NCU04448 NCU05430 NCU05591 NCU06009 NCU06457 NCU06785 NCU08471 NCU08535 NCU08687 NCU09709 NCU20004	292	2.9	4.4	4.34565e-05
16.19.05 GTP binding	4	1.26	NCU01227 NCU03826 NCU08471 NCU09269	84	0.83	0.43	0.268549
16.21 complex cofactor/cosubstrate/vitamine binding	31	9.84	NCU00355 NCU01195 NCU01219 NCU01328 NCU01632 NCU01765 NCU01906 NCU02274 NCU02366 NCU02580 NCU02954 NCU03100 NCU03415 NCU03748 NCU04510 NCU04899 NCU06211 NCU06482 NCU06606 NCU07027 NCU07402 NCU07659 NCU07930 NCU08291 NCU08336 NCU08384 NCU08535 NCU08998 NCU09266 NCU20294 NCU20632	206	2.04	7.8	2.36252e-13
16.21.01 heme binding	1	0.31	NCU00355	21	0.2	0.11	0.487441
16.21.05 FAD/FMN binding	4	1.26	NCU01765 NCU02580 NCU08336 NCU20294	50	0.49	0.77	0.0704744
16.21.07 NAD/NADP binding	15	4.76	NCU01195 NCU01632 NCU01765 NCU01906 NCU02954 NCU03100 NCU03415 NCU03748 NCU04510 NCU04899 NCU06211 NCU07402 NCU07930 NCU08384 NCU09266	103	1.02	3.74	6.5628e-07
16.21.08 Fe/S binding	7	2.22	NCU01219 NCU01765 NCU02366 NCU06606 NCU08291 NCU08336 NCU20632	26	0.25	1.97	1.0831e-05
16.21.11 thiamine pyrophosphate binding	2	0.63	NCU01328 NCU06482	5	0.04	0.59	0.00916944
16.21.15 biotin binding	2	0.63	NCU07659 NCU08535	5	0.04	0.59	0.00916944
16.21.17 pyridoxal phosphate binding	3	0.95	NCU02274 NCU07027 NCU08998	29	0.28	0.67	0.0609181
18 REGULATION OF METABOLISM AND PROTEIN FUNCTION	13	4.12	NCU00635 NCU02133 NCU02134 NCU02393 NCU03310 NCU03826 NCU03982 NCU04770 NCU06009 NCU08809 NCU09223 NCU09239 NCU20238	216	2.14	1.98	0.0182261
18.01 regulation by	4	1.26	NCU00635 NCU02393 NCU03310 NCU09223	95	0.94	0.32	0.346511
18.01.01 regulation by modification	1	0.31	NCU02393	49	0.48	-0.17	1
18.01.07 regulation by binding / dissociation	3	0.95	NCU00635 NCU03310 NCU09223	52	0.51	0.44	0.221853
18.02 regulation of protein activity	12	3.8	NCU00635 NCU02133 NCU02134 NCU02393 NCU03310 NCU03826 NCU03982 NCU04770 NCU06009 NCU08809 NCU09239 NCU20238	211	2.09	1.71	0.0333776
18.02.01 enzymatic activity regulation / enzyme regulator	8	2.53	NCU02133 NCU02393 NCU03310 NCU03826 NCU03982 NCU08809 NCU09239 NCU20238	167	1.65	0.88	0.153069
18.02.01.01 enzyme activator	4	1.26	NCU02133 NCU02393 NCU03826 NCU08809	72	0.71	0.55	0.188211
18.02.01.01.01 GTPase activator (GAP)	1	0.31	NCU03826	15	0.14	0.17	0.379507
18.02.01.01.05 kinase activator	1	0.31	NCU02133	15	0.14	0.17	0.379507
18.02.01.02 enzyme inhibitor	1	0.31	NCU03310	23	0.22	0.09	0.519085
18.02.01.02.03 protease inhibitor	1	0.31	NCU03310	5	0.04	0.27	0.147004
18.02.05 regulator of G-protein signalling	1	0.31	NCU02393	17	0.16	0.15	0.417792
18.02.09 regulator of transcription factor	4	1.26	NCU00635 NCU02134 NCU02393 NCU04770	25	0.24	1.02	0.00707713
20 CELLULAR TRANSPORT, TRANSPORT FACILITIES AND TRANSPORT ROUTES	47	14.9	NCU00018 NCU00290 NCU00635 NCU00782 NCU00801 NCU00821 NCU01140 NCU01219 NCU01231 NCU01549 NCU01765 NCU01992 NCU02207 NCU02278 NCU02373 NCU02580 NCU02829 NCU02954 NCU03076 NCU03368 NCU03415 NCU03559 NCU03982 NCU04304 NCU04380 NCU04448 NCU04899 NCU05079 NCU05221 NCU05422 NCU05430 NCU05591 NCU06009 NCU06138 NCU06211 NCU06606 NCU06738 NCU07746 NCU08002 NCU08336 NCU08397 NCU08535 NCU09223 NCU09266 NCU…	970	9.63	5.27	0.0015507
20.01 transported compounds (substrates)	38	12	NCU00018 NCU00635 NCU00782 NCU00801 NCU00821 NCU01140 NCU01219 NCU01231 NCU01765 NCU01992 NCU02373 NCU02580 NCU02829 NCU02954 NCU03076 NCU03368 NCU03415 NCU03559 NCU03982 NCU04304 NCU04380 NCU04899 NCU05079 NCU05221 NCU05430 NCU05591 NCU06009 NCU06138 NCU06211 NCU06606 NCU08002 NCU08336 NCU08397 NCU09223 NCU09266 NCU09269 NCU20004 NCU20294	662	6.57	5.43	0.000194593
20.01.01 ion transport	5	1.58	NCU03368 NCU04304 NCU05430 NCU05591 NCU06009	149	1.48	0.1	0.501328
20.01.01.01 cation transport (H+, Na+, K+, Ca2+ , NH4+, etc.)	4	1.26	NCU03368 NCU05430 NCU05591 NCU06009	122	1.21	0.05	0.533797
20.01.01.01.01 heavy metal ion transport (Cu+, Fe3+, etc.)	1	0.31	NCU03368	45	0.44	-0.13	1
20.01.01.01.01.01 siderophore-iron transport	1	0.31	NCU03368	8	0.07	0.24	0.224648
20.01.03 C-compound and carbohydrate transport	7	2.22	NCU00782 NCU00801 NCU00821 NCU01231 NCU05591 NCU06138 NCU08002	107	1.06	1.16	0.0503872
20.01.09 peptide transport	2	0.63	NCU05079 NCU08397	11	0.1	0.53	0.0445553
20.01.10 protein transport	7	2.22	NCU00018 NCU00635 NCU01992 NCU02829 NCU03982 NCU09269 NCU20004	118	1.17	1.05	0.0767508
20.01.13 lipid/fatty acid transport	3	0.95	NCU04380 NCU05591 NCU09223	50	0.49	0.46	0.205439
20.01.15 electron transport	18	5.71	NCU01140 NCU01219 NCU01765 NCU02373 NCU02580 NCU02954 NCU03076 NCU03415 NCU03559 NCU04899 NCU05221 NCU05430 NCU06211 NCU06606 NCU08336 NCU09223 NCU09266 NCU20294	168	1.66	4.05	4.99657e-06
20.01.21 RNA transport	1	0.31	NCU09269	32	0.31	0	1
20.01.23 allantoin and allantoate transport	1	0.31	NCU00782	18	0.17	0.14	0.436042
20.01.25 vitamine/cofactor transport	1	0.31	NCU00782	25	0.24	0.07	0.548781
20.01.27 drug/toxin transport	1	0.31	NCU05591	67	0.66	-0.35	1
20.03 transport facilities	18	5.71	NCU00018 NCU00290 NCU00782 NCU00821 NCU01140 NCU01231 NCU01765 NCU02207 NCU03368 NCU03559 NCU03982 NCU04304 NCU04448 NCU05430 NCU05591 NCU06009 NCU08397 NCU20004	303	3.01	2.7	0.00689345
20.03.01 channel / pore class transport	3	0.95	NCU01140 NCU04304 NCU06009	27	0.26	0.69	0.051018
20.03.01.01 ion channels	2	0.63	NCU04304 NCU06009	17	0.16	0.47	0.0975328
20.03.22 transport ATPases	4	1.26	NCU00018 NCU05430 NCU05591 NCU20004	62	0.61	0.65	0.128677
20.03.25 ABC transporters	5	1.58	NCU00018 NCU00290 NCU05591 NCU06009 NCU20004	41	0.4	1.18	0.00865066
20.09 transport routes	21	6.66	NCU00018 NCU00782 NCU00801 NCU00821 NCU01549 NCU01992 NCU02278 NCU03982 NCU04304 NCU05079 NCU05422 NCU05430 NCU05591 NCU06009 NCU06138 NCU06738 NCU07746 NCU08002 NCU08535 NCU09269 NCU20004	636	6.31	0.35	0.431698
20.09.01 nuclear transport	3	0.95	NCU03982 NCU08535 NCU09269	62	0.61	0.34	0.30678
20.09.03 peroxisomal transport	1	0.31	NCU08002	10	0.09	0.22	0.272456
20.09.04 mitochondrial transport	5	1.58	NCU00018 NCU03982 NCU04304 NCU05430 NCU20004	91	0.9	0.68	0.156026
20.09.05 non-vesicular ER transport	1	0.31	NCU03982	8	0.07	0.24	0.224648
20.09.07 vesicular transport (Golgi network, etc.)	7	2.22	NCU00018 NCU01549 NCU01992 NCU03982 NCU05422 NCU06738 NCU20004	174	1.72	0.5	0.303134
20.09.07.03 ER to Golgi transport	4	1.26	NCU00018 NCU01992 NCU06738 NCU20004	55	0.54	0.72	0.0927181
20.09.07.07 retrograde transport	2	0.63	NCU00018 NCU20004	5	0.04	0.59	0.00916944
20.09.07.25 vesicle formation	1	0.31	NCU01992	24	0.23	0.08	0.534169
20.09.07.27 vesicle fusion	2	0.63	NCU00018 NCU20004	15	0.14	0.49	0.0784049
20.09.14 cytoskeleton-dependent transport	1	0.31	NCU01549	38	0.37	-0.06	1
20.09.16 cellular export and secretion	1	0.31	NCU05591	128	1.27	-0.96	1
20.09.16.01 Type I protein secretion system (ABC-type transport systems)	1	0.31	NCU05591	15	0.14	0.17	0.379507
20.09.18 cellular import	7	2.22	NCU00782 NCU00801 NCU00821 NCU02278 NCU05079 NCU06009 NCU06138	200	1.98	0.24	0.43619
20.09.18.07 non-vesicular cellular import	5	1.58	NCU00782 NCU00801 NCU02278 NCU05079 NCU06138	89	0.88	0.7	0.146133
30 CELLULAR COMMUNICATION/SIGNAL TRANSDUCTION MECHANISM	9	2.85	NCU00018 NCU01219 NCU01704 NCU02133 NCU02393 NCU05810 NCU06419 NCU09269 NCU20004	286	2.84	0.01	0.541522
30.01 cellular signalling	7	2.22	NCU00018 NCU02133 NCU02393 NCU05810 NCU06419 NCU09269 NCU20004	257	2.55	-0.33	1
30.01.05 enzyme mediated signal transduction	5	1.58	NCU02133 NCU02393 NCU05810 NCU06419 NCU09269	139	1.38	0.2	0.440664
30.01.05.01 protein kinase	3	0.95	NCU02133 NCU02393 NCU06419	64	0.63	0.32	0.32404
30.01.05.01.02 JNK cascade	1	0.31	NCU02393	2	0.01	0.3	0.0616107
30.01.05.01.03 MAPKKK cascade	3	0.95	NCU02133 NCU02393 NCU06419	20	0.19	0.76	0.0233197
30.01.05.01.06 serine/threonine kinase	1	0.31	NCU02393	18	0.17	0.14	0.436042
30.01.05.05 G-protein mediated signal transduction	2	0.63	NCU05810 NCU09269	55	0.54	0.09	0.517413
30.01.05.05.01 small GTPase mediated signal transduction	1	0.31	NCU09269	44	0.43	-0.12	1
30.01.05.05.03 trimeric G-protein mediated signal transduction	1	0.31	NCU05810	6	0.05	0.26	0.17371
30.05 transmembrane signal transduction	2	0.63	NCU01704 NCU02393	63	0.62	0.01	0.591285
30.05.01 receptor enzyme mediated signalling	1	0.31	NCU02393	15	0.14	0.17	0.379507
30.05.01.18 transmembrane receptor protein serine/threonine kinase signalling pathways	1	0.31	NCU02393	4	0.03	0.28	0.119437
30.07 regulation of signal transduction	1	0.31	NCU01219	4	0.03	0.28	0.119437
32 CELL RESCUE, DEFENSE AND VIRULENCE	45	14.2	NCU00018 NCU00130 NCU00355 NCU00489 NCU00635 NCU00710 NCU00884 NCU01140 NCU01219 NCU01754 NCU01843 NCU01906 NCU02133 NCU02207 NCU02393 NCU02493 NCU02580 NCU02736 NCU02855 NCU03013 NCU03151 NCU03368 NCU03415 NCU03982 NCU04069 NCU04415 NCU04448 NCU04510 NCU05317 NCU05591 NCU06031 NCU06419 NCU06440 NCU08384 NCU08429 NCU08431 NCU08669 NCU09265 NCU09709 NCU09976 NCU10776 NCU20004 NCU20689 NCU20953 NCU…	594	5.9	8.3	2.44537e-08
32.01 stress response	32	10.1	NCU00018 NCU00355 NCU00489 NCU00635 NCU00884 NCU01219 NCU01843 NCU01906 NCU02133 NCU02207 NCU02393 NCU02493 NCU02580 NCU02736 NCU03013 NCU03151 NCU03368 NCU03415 NCU03982 NCU04069 NCU04448 NCU04510 NCU05591 NCU06031 NCU06419 NCU06440 NCU08384 NCU08669 NCU09265 NCU09709 NCU10776 NCU20004	351	3.48	6.62	4.81325e-08
32.01.01 oxidative stress response	8	2.53	NCU00355 NCU01219 NCU02133 NCU03151 NCU03368 NCU03415 NCU05591 NCU06031	53	0.52	2.01	0.000218459
32.01.03 osmotic and salt stress response	6	1.9	NCU01906 NCU02393 NCU03415 NCU04069 NCU04510 NCU08384	53	0.52	1.38	0.00596428
32.01.05 heat shock response	4	1.26	NCU01906 NCU03982 NCU04510 NCU08384	39	0.38	0.88	0.0327466
32.01.06 cold shock response	1	0.31	NCU02736	1	0	0.31	0.0312935
32.01.07 unfolded protein response (e.g. ER quality control)	9	2.85	NCU00018 NCU00635 NCU01843 NCU02207 NCU03982 NCU04448 NCU09265 NCU09709 NCU20004	52	0.51	2.34	2.88486e-05
32.01.09 DNA damage response	3	0.95	NCU00489 NCU02393 NCU10776	50	0.49	0.46	0.205439
32.05 disease, virulence and defense	13	4.12	NCU00018 NCU00130 NCU00710 NCU03415 NCU04415 NCU05317 NCU05591 NCU08429 NCU08431 NCU08669 NCU09976 NCU20004 NCU21177	187	1.85	2.27	0.00587765
32.05.01 resistance proteins	5	1.58	NCU00018 NCU03415 NCU04415 NCU05591 NCU20004	74	0.73	0.85	0.0816778
32.05.01.03 chemical agent resistance	4	1.26	NCU00018 NCU04415 NCU05591 NCU20004	26	0.25	1.01	0.00816157
32.05.03 defense related proteins	3	0.95	NCU00130 NCU03415 NCU08669	33	0.32	0.63	0.0831436
32.05.05 virulence, disease factors	4	1.26	NCU00710 NCU05317 NCU09976 NCU21177	61	0.6	0.66	0.123221
32.05.05.01 toxins	1	0.31	NCU05317	13	0.12	0.19	0.338713
32.07 detoxification	13	4.12	NCU00355 NCU01140 NCU01219 NCU01754 NCU02133 NCU03013 NCU03151 NCU03368 NCU03415 NCU05591 NCU06031 NCU20689 NCU21177	161	1.59	2.53	0.00161033
32.07.01 detoxification involving cytochrome P450	1	0.31	NCU20689	17	0.16	0.15	0.417792
32.07.03 detoxification by modification	3	0.95	NCU01219 NCU03013 NCU03415	23	0.22	0.73	0.0338272
32.07.05 detoxification by export	1	0.31	NCU05591	44	0.43	-0.12	1
32.07.07 oxygen and radical detoxification	6	1.9	NCU00355 NCU01140 NCU01219 NCU02133 NCU03151 NCU06031	31	0.3	1.6	0.000340169
32.07.07.01 catalase reaction	1	0.31	NCU00355	4	0.03	0.28	0.119437
32.07.07.03 glutathione conjugation reaction	1	0.31	NCU01219	10	0.09	0.22	0.272456
32.07.07.05 peroxidase reaction	2	0.63	NCU01219 NCU06031	5	0.04	0.59	0.00916944
32.07.07.07 superoxide metabolism	1	0.31	NCU02133	5	0.04	0.27	0.147004
32.07.09 detoxification by degradation	2	0.63	NCU03415 NCU21177	17	0.16	0.47	0.0975328
32.10 degradation / modification of foreign (exogenous) compounds	5	1.58	NCU01906 NCU02855 NCU04510 NCU08384 NCU20953	20	0.19	1.39	0.000305958
32.10.07 degradation / modification of foreign (exogenous) polysaccharides	2	0.63	NCU02855 NCU20953	13	0.12	0.51	0.0606583
34 INTERACTION WITH THE ENVIRONMENT	24	7.61	NCU00261 NCU01219 NCU01452 NCU01906 NCU02133 NCU02278 NCU02393 NCU02500 NCU02736 NCU03151 NCU03368 NCU03982 NCU04510 NCU05430 NCU05591 NCU05598 NCU06009 NCU08291 NCU08384 NCU08397 NCU09265 NCU10058 NCU20238 NCU20632	473	4.69	2.92	0.0133374
34.01 homeostasis	12	3.8	NCU01219 NCU02133 NCU02278 NCU03151 NCU03368 NCU03982 NCU05430 NCU05591 NCU06009 NCU08291 NCU09265 NCU20632	186	1.84	1.96	0.0139356
34.01.01 homeostasis of cations	10	3.17	NCU02133 NCU02278 NCU03151 NCU03368 NCU03982 NCU05430 NCU05591 NCU06009 NCU08291 NCU09265	165	1.63	1.54	0.0344148
34.01.01.01 homeostasis of metal ions (Na, K, Ca etc.)	9	2.85	NCU02133 NCU02278 NCU03151 NCU03368 NCU03982 NCU05591 NCU06009 NCU08291 NCU09265	117	1.16	1.69	0.0110314
34.01.01.03 homeostasis of protons	1	0.31	NCU05430	42	0.41	-0.1	1
34.05 cell motility	1	0.31	NCU02393	51	0.5	-0.19	1
34.07 cell adhesion	1	0.31	NCU10058	22	0.21	0.1	0.503514
34.11 cellular sensing and response to external stimulus	14	4.44	NCU00261 NCU01219 NCU01452 NCU01906 NCU02393 NCU02500 NCU02736 NCU03151 NCU03982 NCU04510 NCU05598 NCU08384 NCU08397 NCU20238	277	2.75	1.69	0.052876
34.11.01 photoperception and response	1	0.31	NCU20238	12	0.11	0.2	0.317324
34.11.03 chemoperception and response	11	3.49	NCU00261 NCU01219 NCU01452 NCU01906 NCU02393 NCU02500 NCU03151 NCU04510 NCU05598 NCU08384 NCU08397	209	2.07	1.42	0.0639528
34.11.03.03 chemotaxis	1	0.31	NCU02393	12	0.11	0.2	0.317324
34.11.03.07 pheromone response, mating-type determination, sex-specific proteins	5	1.58	NCU01452 NCU02393 NCU02500 NCU05598 NCU08397	158	1.56	0.02	0.553661
34.11.03.11 pH response	1	0.31	NCU01219	8	0.07	0.24	0.224648
34.11.03.13 osmosensing and response	4	1.26	NCU01906 NCU02393 NCU04510 NCU08384	35	0.34	0.92	0.0229606
34.11.09 temperature perception and response	3	0.95	NCU01219 NCU02736 NCU03982	21	0.2	0.75	0.0265907
34.11.11 rhythm (e.g. circadian, ultradian)	2	0.63	NCU02500 NCU20238	12	0.11	0.52	0.0523839
40 CELL FATE	16	5.07	NCU00018 NCU00326 NCU01219 NCU01704 NCU02133 NCU02393 NCU03310 NCU03982 NCU04304 NCU05430 NCU06419 NCU06781 NCU10058 NCU10776 NCU20004 NCU20632	241	2.39	2.68	0.00372665
40.01 cell growth / morphogenesis	5	1.58	NCU02393 NCU03310 NCU06419 NCU06781 NCU10058	186	1.84	-0.26	1
40.01.03 directional cell growth (morphogenesis)	4	1.26	NCU02393 NCU03310 NCU06419 NCU06781	60	0.59	0.67	0.117868
40.02.03 activity of intercellular mediators	1	0.31	NCU01704	5	0.04	0.27	0.147004
40.10 cell death	7	2.22	NCU00018 NCU01219 NCU02133 NCU03982 NCU04304 NCU20004 NCU20632	63	0.62	1.6	0.00338538
40.10.02 apoptosis (type I programmed cell death)	7	2.22	NCU00018 NCU01219 NCU02133 NCU03982 NCU04304 NCU20004 NCU20632	57	0.56	1.66	0.00189724
40.10.02.01 anti-apoptosis	1	0.31	NCU03982	13	0.12	0.19	0.338713
40.10.02.02 apoptotic program	4	1.26	NCU00018 NCU02133 NCU04304 NCU20004	7	0.06	1.2	3.05668e-05
40.10.02.02.01 apoptotic mitochondrial changes	1	0.31	NCU04304	1	0	0.31	0.0312935
40.10.02.02.02 caspase activation	2	0.63	NCU00018 NCU20004	4	0.03	0.6	0.00561753
40.10.02.02.03 disassembly of cell structures	1	0.31	NCU02133	1	0	0.31	0.0312935
40.10.02.04 regulation of apoptosis	2	0.63	NCU00018 NCU20004	2	0.01	0.62	0.000976269
40.20 cell aging	4	1.26	NCU00326 NCU03310 NCU05430 NCU10776	19	0.18	1.08	0.00251308
41 DEVELOPMENT (Systemic)	3	0.95	NCU03982 NCU05598 NCU06459	45	0.44	0.51	0.165821
41.01 fungal/microorganismic development	3	0.95	NCU03982 NCU05598 NCU06459	45	0.44	0.51	0.165821
41.01.01 mating (fertilization)	1	0.31	NCU03982	21	0.2	0.11	0.487441
42 BIOGENESIS OF CELLULAR COMPONENTS	32	10.1	NCU00261 NCU00635 NCU01107 NCU01195 NCU01692 NCU01843 NCU01992 NCU02134 NCU02207 NCU02264 NCU02364 NCU02393 NCU03310 NCU03415 NCU03982 NCU04304 NCU04448 NCU04770 NCU04899 NCU05686 NCU05937 NCU05974 NCU06211 NCU06419 NCU06781 NCU07277 NCU07550 NCU08336 NCU08535 NCU09138 NCU09269 NCU09709	523	5.19	4.91	0.000207391
42.01 cell wall	10	3.17	NCU00261 NCU01195 NCU02393 NCU03982 NCU05686 NCU05937 NCU05974 NCU06419 NCU06781 NCU09138	156	1.54	1.63	0.0246178
42.03 cytoplasm	1	0.31	NCU07550	4	0.03	0.28	0.119437
42.04 cytoskeleton/structural proteins	5	1.58	NCU01843 NCU02207 NCU02264 NCU04448 NCU09709	136	1.35	0.23	0.422106
42.04.03 actin cytoskeleton	1	0.31	NCU02264	60	0.59	-0.28	1
42.04.05 microtubule cytoskeleton	1	0.31	NCU02264	44	0.43	-0.12	1
42.09 intracellular transport vesicles	1	0.31	NCU01992	29	0.28	0.03	0.602801
42.10 nucleus	7	2.22	NCU00635 NCU02134 NCU02364 NCU03982 NCU04770 NCU08535 NCU09269	110	1.09	1.13	0.0569073
42.10.03 organization of chromosome structure	4	1.26	NCU00635 NCU02134 NCU02364 NCU04770	82	0.81	0.45	0.25469
42.10.05 nuclear membrane	1	0.31	NCU08535	7	0.06	0.25	0.199583
42.16 mitochondrion	8	2.53	NCU01107 NCU01692 NCU03310 NCU03415 NCU04304 NCU04899 NCU06211 NCU08336	85	0.84	1.69	0.00500391
42.27 extracellular / secretion proteins	1	0.31	NCU07277	14	0.13	0.18	0.359433
43 CELL TYPE DIFFERENTIATION	10	3.17	NCU01219 NCU02208 NCU02393 NCU03393 NCU03982 NCU06419 NCU06440 NCU07325 NCU08397 NCU10997	280	2.78	0.39	0.380259
43.01 fungal/microorganismic cell type differentiation	8	2.53	NCU02208 NCU02393 NCU03393 NCU06419 NCU06440 NCU07325 NCU08397 NCU10997	270	2.68	-0.15	1
43.01.03 fungal and other eukaryotic cell type differentiation	8	2.53	NCU02208 NCU02393 NCU03393 NCU06419 NCU06440 NCU07325 NCU08397 NCU10997	270	2.68	-0.15	1
43.01.03.05 budding, cell polarity and filament formation	3	0.95	NCU02393 NCU03393 NCU06419	145	1.44	-0.49	1
43.01.03.07 development of conidia	1	0.31	NCU07325	8	0.07	0.24	0.224648
43.01.03.09 development of asco- basidio- or zygospore	5	1.58	NCU02208 NCU02393 NCU06440 NCU08397 NCU10997	93	0.92	0.66	0.166188
43.03 animal cell type differentiation	2	0.63	NCU01219 NCU03982	16	0.15	0.48	0.0878115
99 UNCLASSIFIED PROTEINS	100	31.7	NCU00175 NCU00321 NCU00322 NCU00499 NCU00577 NCU00828 NCU00870 NCU00935 NCU01189 NCU01301 NCU01424 NCU01451 NCU01483 NCU01487 NCU01970 NCU02086 NCU02095 NCU02307 NCU02382 NCU02399 NCU02606 NCU02637 NCU02786 NCU02875 NCU02884 NCU03035 NCU03318 NCU03746 NCU03753 NCU04169 NCU04214 NCU04272 NCU04276 NCU04295 NCU04390 NCU04417 NCU04456 NCU04487 NCU04502 NCU04542 NCU04605 NCU04667 NCU04675 NCU04905 NCU…	5853	58.1	-26.4	1

## Sheet: wc-2 up
Functional category analysis of genes up-regulated in Δwc-2
Significantly enriched pathways (P-value <0.001) are given bold.
FUNCTIONAL CATEGORY	abs SET	rel SET	genes SET	abs GENOME	rel GENOME	rel SETminusGENOME	P-VALUE
01 METABOLISM	64	23.6	NCU01195 NCU02175 NCU02209 NCU02351 NCU02416 NCU02582 NCU02930 NCU03117 NCU03118 NCU03141 NCU03488 NCU03591 NCU03608 NCU03611 NCU03702 NCU04050 NCU04303 NCU04349 NCU04385 NCU04395 NCU04474 NCU04475 NCU04856 NCU04947 NCU05006 NCU05113 NCU05136 NCU05789 NCU05935 NCU06022 NCU06315 NCU06404 NCU06666 NCU06871 NCU06905 NCU07035 NCU07253 NCU07623 NCU07723 NCU07737 NCU07823 NCU07930 NCU07987 NCU08131 NCU…	1740	17.2	6.4	0.00437929
01.01 amino acid metabolism	15	5.53	NCU01195 NCU03118 NCU03608 NCU04050 NCU04303 NCU04349 NCU04385 NCU04856 NCU06315 NCU07623 NCU07723 NCU07930 NCU07987 NCU08216 NCU08411	319	3.16	2.37	0.025662
01.01.03 assimilation of ammonia, metabolism of the glutamate group	4	1.47	NCU01195 NCU04303 NCU04856 NCU08411	64	0.63	0.84	0.0933627
01.01.03.01 metabolism of glutamine	3	1.1	NCU01195 NCU04303 NCU04856	15	0.14	0.96	0.00690663
01.01.03.01.01 biosynthesis of glutamine	1	0.36	NCU04856	5	0.04	0.32	0.12758
01.01.03.01.02 degradation of glutamine	1	0.36	NCU01195	9	0.08	0.28	0.21786
01.01.03.02 metabolism of glutamate	3	1.1	NCU01195 NCU04856 NCU08411	36	0.35	0.75	0.0718588
01.01.03.02.01 biosynthesis of glutamate	3	1.1	NCU01195 NCU04856 NCU08411	22	0.21	0.89	0.020355
01.01.03.02.02 degradation of glutamate	2	0.73	NCU01195 NCU08411	16	0.15	0.58	0.0676271
01.01.03.03 metabolism of proline	1	0.36	NCU01195	12	0.11	0.25	0.279405
01.01.03.03.02 degradation of proline	1	0.36	NCU01195	4	0.03	0.33	0.103433
01.01.03.05 metabolism of arginine	1	0.36	NCU01195	20	0.19	0.17	0.420941
01.01.03.05.02 degradation of arginine	1	0.36	NCU01195	8	0.07	0.29	0.196202
01.01.06 metabolism of the aspartate family	6	2.21	NCU03118 NCU04303 NCU07930 NCU07987 NCU08216 NCU08411	75	0.74	1.47	0.015392
01.01.06.01 metabolism of aspartate	1	0.36	NCU08411	10	0.09	0.27	0.238936
01.01.06.01.01 biosynthesis of aspartate	1	0.36	NCU08411	6	0.05	0.31	0.151079
01.01.06.01.02 degradation of aspartate	1	0.36	NCU08411	6	0.05	0.31	0.151079
01.01.06.02 metabolism of asparagine	2	0.73	NCU04303 NCU08411	6	0.05	0.68	0.0100838
01.01.06.02.01 biosynthesis of asparagine	2	0.73	NCU04303 NCU08411	4	0.03	0.7	0.00418036
01.01.06.05 metabolism of methionine	3	1.1	NCU07930 NCU07987 NCU08216	31	0.3	0.8	0.0498308
01.01.06.05.01 biosynthesis of methionine	2	0.73	NCU07987 NCU08216	20	0.19	0.54	0.0998989
01.01.06.05.01.01 biosynthesis of homocysteine	1	0.36	NCU07987	7	0.06	0.3	0.173948
01.01.06.05.01.02 degradation of homocysteine	1	0.36	NCU08216	1	0	0.36	0.0269223
01.01.06.06 metabolism of lysine	1	0.36	NCU03118	27	0.26	0.1	0.521851
01.01.06.06.01 biosynthesis of lysine	1	0.36	NCU03118	16	0.15	0.21	0.354023
01.01.06.06.01.03 aminoadipic acid pathway	1	0.36	NCU03118	9	0.08	0.28	0.21786
01.01.06.06.02 degradation of lysine	1	0.36	NCU03118	12	0.11	0.25	0.279405
01.01.09 metabolism of the cysteine - aromatic group	3	1.1	NCU07723 NCU07987 NCU08216	113	1.12	-0.02	1
01.01.09.03 metabolism of cysteine	2	0.73	NCU07987 NCU08216	13	0.12	0.61	0.046326
01.01.09.03.01 biosynthesis of cysteine	2	0.73	NCU07987 NCU08216	9	0.08	0.65	0.022944
01.01.09.03.02 degradation of cysteine	1	0.36	NCU08216	4	0.03	0.33	0.103433
01.01.09.04 metabolism of phenylalanine	1	0.36	NCU07723	29	0.28	0.08	0.547319
01.01.09.05 metabolism of tyrosine	1	0.36	NCU07723	29	0.28	0.08	0.547319
01.01.11 metabolism of the pyruvate family (alanine, isoleucine, leucine, valine) and D-alanine	4	1.47	NCU03608 NCU04349 NCU04385 NCU07623	46	0.45	1.02	0.0346348
01.01.11.01 metabolism of alanine	1	0.36	NCU07623	4	0.03	0.33	0.103433
01.01.11.02 metabolism of isoleucine	1	0.36	NCU03608	20	0.19	0.17	0.420941
01.01.11.02.01 biosynthesis of isoleucine	1	0.36	NCU03608	14	0.13	0.23	0.31773
01.01.11.03 metabolism of valine	1	0.36	NCU03608	19	0.18	0.18	0.404888
01.01.11.03.01 biosynthesis of valine	1	0.36	NCU03608	12	0.11	0.25	0.279405
01.01.11.04 metabolism of leucine	2	0.73	NCU03608 NCU04385	22	0.21	0.52	0.117345
01.01.11.04.01 biosynthesis of leucine	2	0.73	NCU03608 NCU04385	14	0.13	0.6	0.0531076
01.01.11.04.02 degradation of leucine	1	0.36	NCU04385	13	0.12	0.24	0.298828
01.01.13 regulation of amino acid metabolism	2	0.73	NCU04050 NCU06315	18	0.17	0.56	0.0832776
01.02 nitrogen, sulfur and selenium metabolism	8	2.95	NCU01195 NCU04303 NCU04474 NCU04856 NCU07987 NCU08411 NCU20559	150	1.49	1.46	0.0496492
01.03 nucleotide/nucleoside/nucleobase metabolism	5	1.84	NCU03117 NCU03488 NCU06404 NCU20559	228	2.26	-0.42	1
01.03.01 purin nucleotide/nucleoside/nucleobase metabolism	2	0.73	NCU03117 NCU06404	109	1.08	-0.35	1
01.03.01.01 purine nucleotide /nucleoside/nucleobase catabolism	1	0.36	NCU03117	6	0.05	0.31	0.151079
01.03.01.01.03 xanthine catabolism	1	0.36	NCU03117	3	0.02	0.34	0.0786196
01.03.01.03 purine nucleotide/nucleoside/nucleobase anabolism	1	0.36	NCU03117	31	0.3	0.06	0.571435
01.03.04 pyrimidine nucleotide/nucleoside/nucleobase metabolism	2	0.73	NCU03488	49	0.48	0.25	0.381745
01.03.04.01 pyrimidine nucleotide/nucleoside/nucleobase catabolism	1	0.36		5	0.04	0.32	0.12758
01.03.07 deoxyribonucleotide metabolism	1	0.36		12	0.11	0.25	0.279405
01.03.16 polynucleotide degradation	1	0.36	NCU20559	44	0.43	-0.07	1
01.03.16.03 DNA degradation	1	0.36	NCU20559	5	0.04	0.32	0.12758
01.04 phosphate metabolism	5	1.84	NCU03591 NCU06404 NCU09071 NCU20488	287	2.85	-1.01	1
01.05 C-compound and carbohydrate metabolism	30	11	NCU02351 NCU02582 NCU03611 NCU03702 NCU04395 NCU05113 NCU05136 NCU05789 NCU05935 NCU06666 NCU06871 NCU06905 NCU07035 NCU07253 NCU07723 NCU07737 NCU07930 NCU08131 NCU08226 NCU08807 NCU08909 NCU09041 NCU09175 NCU09333 NCU09491 NCU09791 NCU20549 NCU20559	759	7.54	3.46	0.0214245
01.05.02 sugar, glucoside, polyol and carboxylate metabolism	3	1.1	NCU06666 NCU09041	156	1.54	-0.44	1
01.05.02.04 sugar, glucoside, polyol and carboxylate anabolism	3	1.1	NCU06666 NCU09041	59	0.58	0.52	0.211839
01.05.02.07 sugar, glucoside, polyol and carboxylate catabolism	2	0.73	NCU09041	124	1.23	-0.5	1
01.05.03 polysaccharide metabolism	15	5.53	NCU03611 NCU05136 NCU05789 NCU05935 NCU06871 NCU07035 NCU07253 NCU08131 NCU08226 NCU08909 NCU09175 NCU09491 NCU09791 NCU20549	169	1.67	3.86	4.95156e-05
01.05.05 C-1 compound metabolism	1	0.36	NCU07930	12	0.11	0.25	0.279405
01.05.05.04 C-1 compound anabolism	1	0.36	NCU07930	5	0.04	0.32	0.12758
01.05.05.07 C-1 compound catabolism	1	0.36	NCU07930	10	0.09	0.27	0.238936
01.05.08 C-4 compound metabolism	1	0.36	NCU06905	5	0.04	0.32	0.12758
01.05.08.07 C-4 compound catabolism	1	0.36	NCU06905	3	0.02	0.34	0.0786196
01.05.09 aminosaccharide metabolism	1	0.36	NCU20549	27	0.26	0.1	0.521851
01.05.09.04 aminosaccharide anabolism	1	0.36	NCU20549	17	0.16	0.2	0.371442
01.05.09.07 aminosaccharide catabolism	1	0.36	NCU20549	14	0.13	0.23	0.31773
01.05.11 aromate metabolism	1	0.36	NCU05113	40	0.39	-0.03	1
01.05.11.04 aromate anabolism	1	0.36	NCU05113	9	0.08	0.28	0.21786
01.05.11.07 aromate catabolism	1	0.36	NCU05113	33	0.32	0.04	0.594271
01.05.11.07.01 aerobic aromate catabolism	1	0.36	NCU05113	33	0.32	0.04	0.594271
01.05.13 transfer of activated C-1 groups	2	0.73	NCU03702 NCU07930	35	0.34	0.39	0.242649
01.05.13.01 S-adenosyl-methionine - homocysteine cycle	1	0.36	NCU07930	11	0.1	0.26	0.259446
01.05.25 regulation of C-compound and carbohydrate metabolism	5	1.84	NCU02351 NCU02582 NCU08807 NCU09333 NCU20559	93	0.92	0.92	0.105632
01.06 lipid, fatty acid and isoprenoid metabolism	12	4.42	NCU02175 NCU02209 NCU02416 NCU03141 NCU04475 NCU05006 NCU06905 NCU08418 NCU08909 NCU09041 NCU09274	400	3.97	0.45	0.392131
01.06.02 membrane lipid metabolism	3	1.1	NCU03141 NCU04475	53	0.52	0.58	0.170701
01.06.02.01 phospholipid metabolism	2	0.73	NCU03141 NCU04475	41	0.4	0.33	0.302927
01.06.02.02 glycolipid metabolism	1	0.36		17	0.16	0.2	0.371442
01.06.05 fatty acid metabolism	4	1.47	NCU05006 NCU06905 NCU09041	71	0.7	0.77	0.124006
01.06.06 isoprenoid metabolism	1	0.36	NCU06905	74	0.73	-0.37	1
01.06.06.11 tetracyclic and pentacyclic triterpenes (cholesterin, steroids and hopanoids) metabolism	1	0.36	NCU06905	50	0.49	-0.13	1
01.07 metabolism of vitamins, cofactors, and prosthetic groups	3	1.1	NCU02930 NCU06905 NCU07930	176	1.74	-0.64	1
01.07.01 biosynthesis of vitamins, cofactors, and prosthetic groups	2	0.73	NCU02930 NCU07930	110	1.09	-0.36	1
01.07.03 catabolism of vitamins, cofactors, and prosthetic groups	1	0.36	NCU02930	6	0.05	0.31	0.151079
01.20 secondary metabolism	8	2.95	NCU06022 NCU06666 NCU06905 NCU07723 NCU07737 NCU07823 NCU09041	245	2.43	0.52	0.339694
01.20.01 metabolism of primary metabolic sugar derivatives	2	0.73	NCU06666	17	0.16	0.57	0.0753214
01.20.01.01 metabolism of secondary monosaccharides	1	0.36	NCU06666	3	0.02	0.34	0.0786196
01.20.01.05 metabolism of sugar alcohols	1	0.36		7	0.06	0.3	0.173948
01.20.15 metabolism of derivatives of dehydroquinic acid, shikimic acid and chorismic acid	2	0.73	NCU09041	21	0.2	0.53	0.108527
01.20.35 metabolism of secondary products derived from L-phenylalanine and L-tyrosine	3	1.1	NCU06905 NCU07823	33	0.32	0.78	0.0581847
01.20.35.01 metabolism of phenylpropanoids	3	1.1	NCU06905 NCU07823	29	0.28	0.82	0.0421135
01.20.35.01.01 metabolism of melanins	3	1.1	NCU06905 NCU07823	14	0.13	0.97	0.00563626
01.25 extracellular metabolism	5	1.84	NCU04947 NCU05113 NCU05935 NCU09491 NCU09791	40	0.39	1.45	0.00414887
01.25.01 extracellular polysaccharide degradation	3	1.1	NCU04947 NCU05935 NCU09791	19	0.18	0.92	0.0135881
01.25.07 extracellular ester compound degradation	1	0.36	NCU09491	4	0.03	0.33	0.103433
01.25.09 extracellular lignin degradation	1	0.36	NCU05113	8	0.07	0.29	0.196202
02 ENERGY	8	2.95	NCU01195 NCU06871 NCU06905 NCU07723 mito_150 mito_180 mito_190	375	3.72	-0.77	1
02.07 pentose-phosphate pathway	2	0.73	NCU06905	34	0.33	0.4	0.232621
02.10 tricarboxylic-acid pathway (citrate cycle, Krebs cycle, TCA cycle)	1	0.36	NCU01195	40	0.39	-0.03	1
02.11 electron transport and membrane-associated energy conservation	3	1.1	mito_150 mito_180 mito_190	116	1.15	-0.05	1
02.11.05 accessory proteins of electron transport and membrane-associated energy conservation	1	0.36	mito_190	38	0.37	-0.01	1
02.13 respiration	3	1.1	mito_150 mito_180 mito_190	138	1.37	-0.27	1
02.13.03 aerobic respiration	1	0.36	mito_190	81	0.8	-0.44	1
02.16 fermentation	1	0.36	NCU07723	56	0.55	-0.19	1
02.19 metabolism of energy reserves (e.g. glycogen, trehalose)	1	0.36	NCU06871	40	0.39	-0.03	1
02.25 oxidation of fatty acids	1	0.36		38	0.37	-0.01	1
02.45 energy conversion and regeneration	1	0.36	mito_150	57	0.56	-0.2	1
02.45.15 energy generation (e.g. ATP synthase)	1	0.36	mito_150	25	0.24	0.12	0.494956
10 CELL CYCLE AND DNA PROCESSING	16	5.9	NCU01504 NCU01953 NCU03611 NCU06338 NCU06404 NCU08009 NCU08936 NCU09071 NCU09085 NCU09106 NCU09733 NCU10905 NCU20488 NCU20559 NCU20775 NCU20876	622	6.17	-0.27	1
10.01 DNA processing	7	2.58	NCU06338 NCU06404 NCU08009 NCU09106 NCU20488 NCU20559 NCU20876	333	3.3	-0.72	1
10.01.02 DNA topology	4	1.47	NCU06338 NCU08009 NCU09106 NCU20876	54	0.53	0.94	0.0569498
10.01.03 DNA synthesis and replication	2	0.73	NCU06338 NCU08009	101	1	-0.27	1
10.01.03.03 ori recognition and priming complex formation	1	0.36	NCU08009	13	0.12	0.24	0.298828
10.01.03.05 extension/ polymerization activity	1	0.36	NCU06338	20	0.19	0.17	0.420941
10.01.05 DNA recombination and DNA repair	3	1.1	NCU06338 NCU20488 NCU20876	181	1.79	-0.69	1
10.01.05.01 DNA repair	3	1.1	NCU06338 NCU20488 NCU20876	147	1.46	-0.36	1
10.01.05.03 DNA recombination	2	0.73	NCU06338 NCU20876	50	0.49	0.24	0.391356
10.01.05.03.01 meiotic recombination	1	0.36	NCU06338	8	0.07	0.29	0.196202
10.01.05.03.03 somatic / mitotic recombination	1	0.36	NCU06338	9	0.08	0.28	0.21786
10.01.09 DNA restriction or modification	2	0.73	NCU06338 NCU06404	113	1.12	-0.39	1
10.01.09.05 DNA conformation modification (e.g. chromatin)	2	0.73	NCU06338 NCU06404	110	1.09	-0.36	1
10.01.11 regulation of DNA processing	1	0.36	NCU06338	6	0.05	0.31	0.151079
10.03 cell cycle	15	5.53	NCU01504 NCU01953 NCU03611 NCU06338 NCU06404 NCU08009 NCU08936 NCU09071 NCU09085 NCU09733 NCU10905 NCU20488 NCU20559 NCU20775 NCU20876	403	4	1.53	0.127709
10.03.01 mitotic cell cycle and cell cycle control	7	2.58	NCU06338 NCU06404 NCU09071 NCU09085 NCU09733 NCU20488 NCU20876	298	2.96	-0.38	1
10.03.01.01 mitotic cell cycle	4	1.47	NCU06338 NCU09085 NCU20488 NCU20876	104	1.03	0.44	0.30715
10.03.01.01.03 G1/S transition of mitotic cell cycle	1	0.36	NCU09085	29	0.28	0.08	0.547319
10.03.01.01.11 M phase	2	0.73	NCU20488 NCU20876	44	0.43	0.3	0.332819
10.03.02 meiosis	4	1.47	NCU01504 NCU08936 NCU20488 NCU20559	75	0.74	0.73	0.143198
10.03.03 cytokinesis (cell division) /septum formation and hydrolysis	4	1.47	NCU03611 NCU06404 NCU10905 NCU20876	94	0.93	0.54	0.247095
10.03.04 nuclear and chromosomal cycle	6	2.21	NCU01953 NCU06338 NCU09071 NCU20488 NCU20775 NCU20876	74	0.73	1.48	0.0144769
10.03.04.05 chromosome segregation/division	1	0.36	NCU20488	34	0.33	0.03	0.60523
10.03.04.07 nuclear division	3	1.1	NCU09071 NCU20488 NCU20876	11	0.1	1	0.00271237
10.03.04.09 nuclear migration	2	0.73	NCU01953 NCU20775	20	0.19	0.54	0.0998989
10.03.05 cell cycle dependent cytoskeleton reorganization	1	0.36	NCU20876	33	0.32	0.04	0.594271
10.03.05.01 spindle pole body/centrosome and microtubule cycle	1	0.36	NCU20876	25	0.24	0.12	0.494956
11 TRANSCRIPTION	19	7.01	NCU01331 NCU02713 NCU02913 NCU03702 NCU03961 NCU04050 NCU06315 NCU06404 NCU07883 NCU08807 NCU08923 NCU09071 NCU09106 NCU09333 NCU20876 NCU21529 mito_155 mito_170 mito_180	725	7.2	-0.19	1
11.02 RNA synthesis	18	6.64	NCU01331 NCU02713 NCU02913 NCU03702 NCU04050 NCU06315 NCU06404 NCU07883 NCU08807 NCU08923 NCU09071 NCU09106 NCU09333 NCU20876 NCU21529 mito_155 mito_170 mito_180	533	5.29	1.35	0.190198
11.02.01 rRNA synthesis	1	0.36	NCU03702	51	0.5	-0.14	1
11.02.03 mRNA synthesis	17	6.27	NCU01331 NCU02713 NCU02913 NCU03702 NCU04050 NCU06315 NCU06404 NCU07883 NCU08807 NCU08923 NCU09071 NCU09106 NCU09333 NCU21529 mito_155 mito_170 mito_180	465	4.61	1.66	0.123585
11.02.03.04 transcriptional control	12	4.42	NCU02713 NCU02913 NCU04050 NCU06315 NCU06404 NCU07883 NCU08807 NCU08923 NCU09071 NCU09106 NCU09333 NCU21529	350	3.47	0.95	0.234496
11.02.03.04.01 transcription activation	2	0.73	NCU04050 NCU09333	36	0.35	0.38	0.252695
11.02.03.04.03 transcription repression	1	0.36	NCU02713	24	0.23	0.13	0.480949
11.04 RNA processing	7	2.58	NCU01331 NCU03702 NCU03961 NCU20876 mito_155 mito_170 mito_180	298	2.96	-0.38	1
11.04.01 rRNA processing	4	1.47	NCU01331 NCU03702 NCU03961 NCU20876	139	1.38	0.09	0.517762
11.04.03 mRNA processing (splicing, 5'-, 3'-end processing)	6	2.21	NCU01331 NCU03702 NCU20876 mito_155 mito_170 mito_180	177	1.75	0.46	0.341935
11.04.03.01 splicing	6	2.21	NCU01331 NCU03702 NCU20876 mito_155 mito_170 mito_180	131	1.3	0.91	0.141926
11.06 RNA modification	1	0.36	NCU03702	42	0.41	-0.05	1
11.06.01 rRNA modification	1	0.36	NCU03702	10	0.09	0.27	0.238936
12 PROTEIN SYNTHESIS	14	5.16	NCU01331 NCU01949 NCU03302 NCU03565 NCU03635 NCU03702 NCU03717 NCU03738 NCU03806 NCU06661 NCU08923 NCU08960 NCU21825 mito_090	362	3.59	1.57	0.110704
12.01 ribosome biogenesis	13	4.79	NCU01331 NCU01949 NCU03302 NCU03565 NCU03635 NCU03702 NCU03738 NCU03806 NCU06661 NCU08923 NCU08960 NCU21825 mito_090	221	2.19	2.6	0.00677523
12.01.01 ribosomal proteins	11	4.05	NCU01949 NCU03302 NCU03565 NCU03635 NCU03702 NCU03738 NCU03806 NCU06661 NCU08960 NCU21825 mito_090	152	1.51	2.54	0.00266157
12.04 translation	10	3.69	NCU01949 NCU03302 NCU03565 NCU03635 NCU03717 NCU03738 NCU03806 NCU06661 NCU08960 NCU21825	188	1.86	1.83	0.0307289
12.04.01 translation initiation	1	0.36	NCU03717	50	0.49	-0.13	1
12.04.02 translation elongation	1	0.36	NCU08960	19	0.18	0.18	0.404888
12.07 translational control	1	0.36	NCU01949	54	0.53	-0.17	1
14 PROTEIN FATE (folding, modification, destination)	16	5.9	NCU01545 NCU01589 NCU02273 NCU02885 NCU04335 NCU04479 NCU06230 NCU06404 NCU07378 NCU08418 NCU09043 NCU09071 NCU20488 NCU20516 mito_150	862	8.56	-2.66	0.96097
14.01 protein folding and stabilization	2	0.73	NCU01589 NCU20516	81	0.8	-0.07	1
14.04 protein targeting, sorting and translocation	3	1.1	NCU01545 NCU01589 NCU06404	203	2.01	-0.91	1
14.07 protein modification	12	4.42	NCU01545 NCU01589 NCU02273 NCU02885 NCU04335 NCU04479 NCU06230 NCU07378 NCU08418 NCU09071 NCU20488	484	4.8	-0.38	1
14.07.03 modification by phosphorylation, dephosphorylation, autophosphorylation	6	2.21	NCU02885 NCU04335 NCU06230 NCU07378 NCU09071 NCU20488	155	1.53	0.68	0.239502
14.07.05 modification by ubiquitination, deubiquitination	1	0.36	NCU01545	67	0.66	-0.3	1
14.07.11 protein processing (proteolytic)	5	1.84	NCU01545 NCU02273 NCU04479 NCU08418	72	0.71	1.13	0.044274
14.07.11.01 autoproteolytic processing	1	0.36	NCU01545	7	0.06	0.3	0.173948
14.10 assembly of protein complexes	3	1.1	NCU06404 NCU09043 mito_150	165	1.63	-0.53	1
14.13 protein/peptide degradation	5	1.84	NCU01545 NCU02273 NCU04479 NCU08418	223	2.21	-0.37	1
14.13.01 cytoplasmic and nuclear protein degradation	2	0.73	NCU02273	127	1.26	-0.53	1
14.13.04 lysosomal and vacuolar protein degradation	4	1.47	NCU01545 NCU02273 NCU08418	13	0.12	1.35	0.00030323
14.13.04.01 lysosomal protein degradation	1	0.36	NCU02273	1	0	0.36	0.0269223
14.13.04.02 vacuolar protein degradation	1	0.36	NCU02273	7	0.06	0.3	0.173948
16 PROTEIN WITH BINDING FUNCTION OR COFACTOR REQUIREMENT (structural or catalytic)	41	15.1	NCU01195 NCU01545 NCU01589 NCU01949 NCU02273 NCU02930 NCU03117 NCU03118 NCU03302 NCU03565 NCU03591 NCU03635 NCU03702 NCU03738 NCU03806 NCU04050 NCU04415 NCU04421 NCU06338 NCU06404 NCU06661 NCU06666 NCU06905 NCU07883 NCU07930 NCU07947 NCU07987 NCU08009 NCU08411 NCU08418 NCU08807 NCU08923 NCU09043 NCU09333 NCU20002 NCU20488 NCU20876 NCU21825 mito_150 mito_190	1375	13.6	1.5	0.262124
16.01 protein binding	20	7.38	NCU01545 NCU01589 NCU01949 NCU02273 NCU03302 NCU03565 NCU03635 NCU03702 NCU03738 NCU03806 NCU04415 NCU06338 NCU06404 NCU06661 NCU07930 NCU08009 NCU08418 NCU20876 NCU21825 mito_190	678	6.73	0.65	0.368235
16.01.01 receptor binding	1	0.36	NCU01545	7	0.06	0.3	0.173948
16.03 nucleic acid binding	14	5.16	NCU01589 NCU01949 NCU03302 NCU03565 NCU03702 NCU03806 NCU04050 NCU06338 NCU06661 NCU07883 NCU08009 NCU08807 NCU08923 NCU20876	346	3.43	1.73	0.0842734
16.03.01 DNA binding	6	2.21	NCU01589 NCU04050 NCU06338 NCU08009 NCU08807 NCU08923	167	1.65	0.56	0.294423
16.03.03 RNA binding	7	2.58	NCU01949 NCU03302 NCU03565 NCU03702 NCU03806 NCU06661 NCU07883	165	1.63	0.95	0.157269
16.05 polysaccharide binding	1	0.36	NCU06661	16	0.15	0.21	0.354023
16.07 structural protein binding	1	0.36	mito_150	30	0.29	0.07	0.559541
16.09 lipid binding	1	0.36	NCU07947	20	0.19	0.17	0.420941
16.17 metal binding	9	3.32	NCU03117 NCU04421 NCU07930 NCU08923 NCU09043 NCU09333 NCU20002 NCU20876	262	2.6	0.72	0.274492
16.17.01 calcium binding	3	1.1	NCU04421 NCU09043 NCU20876	25	0.24	0.86	0.0286618
16.17.03 potassium binding	1	0.36	NCU03117	4	0.03	0.33	0.103433
16.17.07 magnesium binding	1	0.36		48	0.47	-0.11	1
16.17.09 heavy metal binding (Cu, Fe, Zn)	4	1.47	NCU07930 NCU08923 NCU09333 NCU20002	167	1.65	-0.18	1
16.19 nucleotide/nucleoside/nucleobase binding	6	2.21	NCU03591 NCU06338 NCU06404 NCU08009 NCU20488 NCU20876	397	3.94	-1.73	1
16.19.03 ATP binding	6	2.21	NCU03591 NCU06338 NCU06404 NCU08009 NCU20488 NCU20876	292	2.9	-0.69	1
16.19.05 GTP binding	1	0.36	NCU06404	84	0.83	-0.47	1
16.21 complex cofactor/cosubstrate/vitamine binding	10	3.69	NCU01195 NCU02930 NCU03118 NCU06666 NCU06905 NCU07930 NCU07987 NCU08411 NCU08923 mito_190	206	2.04	1.65	0.0518265
16.21.05 FAD/FMN binding	1	0.36	mito_190	50	0.49	-0.13	1
16.21.07 NAD/NADP binding	7	2.58	NCU01195 NCU02930 NCU03118 NCU06666 NCU06905 NCU07930 mito_190	103	1.02	1.56	0.0209933
16.21.08 Fe/S binding	2	0.73	NCU08923 mito_190	26	0.25	0.48	0.154186
16.21.17 pyridoxal phosphate binding	2	0.73	NCU07987 NCU08411	29	0.28	0.45	0.18307
18 REGULATION OF METABOLISM AND PROTEIN FUNCTION	3	1.1	NCU02351 NCU20488 NCU20876	216	2.14	-1.04	1
18.01 regulation by	2	0.73	NCU20488 NCU20876	95	0.94	-0.21	1
18.01.01 regulation by modification	1	0.36	NCU20488	49	0.48	-0.12	1
18.01.07 regulation by binding / dissociation	1	0.36	NCU20876	52	0.51	-0.15	1
18.02 regulation of protein activity	3	1.1	NCU02351 NCU20488 NCU20876	211	2.09	-0.99	1
18.02.01 enzymatic activity regulation / enzyme regulator	2	0.73	NCU02351 NCU20876	167	1.65	-0.92	1
20 CELLULAR TRANSPORT, TRANSPORT FACILITIES AND TRANSPORT ROUTES	23	8.48	NCU00755 NCU00790 NCU01545 NCU01589 NCU02582 NCU03591 NCU03888 NCU04391 NCU04421 NCU06404 NCU06905 NCU07262 NCU07947 NCU08715 NCU08923 NCU09274 NCU20002 NCU20352 NCU20559 NCU20876 mito_150 mito_190	970	9.63	-1.15	0.771211
20.01 transported compounds (substrates)	21	7.74	NCU00755 NCU00790 NCU01545 NCU01589 NCU02582 NCU03591 NCU04391 NCU06404 NCU06905 NCU07262 NCU07947 NCU08715 NCU08923 NCU09274 NCU20002 NCU20352 NCU20559 NCU20876 mito_150 mito_190	662	6.57	1.17	0.246905
20.01.01 ion transport	7	2.58	NCU00790 NCU07262 NCU20002 NCU20352 NCU20559 NCU20876 mito_150	149	1.48	1.1	0.107444
20.01.01.01 cation transport (H+, Na+, K+, Ca2+ , NH4+, etc.)	7	2.58	NCU00790 NCU07262 NCU20002 NCU20352 NCU20559 NCU20876 mito_150	122	1.21	1.37	0.0464783
20.01.01.01.01 heavy metal ion transport (Cu+, Fe3+, etc.)	2	0.73	NCU07262 NCU20002	45	0.44	0.29	0.342707
20.01.03 C-compound and carbohydrate transport	4	1.47	NCU02582 NCU03591 NCU20559	107	1.06	0.41	0.325498
20.01.03.01 sugar transport	1	0.36	NCU02582	16	0.15	0.21	0.354023
20.01.10 protein transport	3	1.1	NCU01545 NCU01589 NCU06404	118	1.17	-0.07	1
20.01.13 lipid/fatty acid transport	2	0.73	NCU03591 NCU07947	50	0.49	0.24	0.391356
20.01.15 electron transport	5	1.84	NCU06905 NCU08923 NCU09274 mito_150 mito_190	168	1.66	0.18	0.474396
20.01.23 allantoin and allantoate transport	1	0.36	NCU08715	18	0.17	0.19	0.388393
20.01.25 vitamine/cofactor transport	1	0.36	NCU08715	25	0.24	0.12	0.494956
20.01.26 neurotransmitter transport	1	0.36	NCU06404	9	0.08	0.28	0.21786
20.01.27 drug/toxin transport	2	0.73	NCU00755 NCU04391	67	0.66	0.07	0.542332
20.03 transport facilities	10	3.69	NCU00790 NCU02582 NCU03591 NCU04391 NCU08715 NCU20002 NCU20352 NCU20559 NCU20876 mito_150	303	3.01	0.68	0.299905
20.03.02 carrier (electrochemical potential-driven transport)	1	0.36	NCU20559	27	0.26	0.1	0.521851
20.03.02.03 antiporter	1	0.36	NCU20559	16	0.15	0.21	0.354023
20.03.02.03.01 proton driven antiporter	1	0.36	NCU20559	8	0.07	0.29	0.196202
20.03.22 transport ATPases	2	0.73	NCU20352 mito_150	62	0.61	0.12	0.500629
20.03.25 ABC transporters	3	1.1	NCU03591 NCU04391 NCU20002	41	0.4	0.7	0.0974727
20.09 transport routes	14	5.16	NCU00790 NCU01545 NCU01589 NCU02582 NCU03888 NCU04391 NCU04421 NCU06404 NCU08715 NCU20002 NCU20352 NCU20876 mito_150	636	6.31	-1.15	1
20.09.04 mitochondrial transport	2	0.73	NCU01589 mito_150	91	0.9	-0.17	1
20.09.07 vesicular transport (Golgi network, etc.)	2	0.73	NCU01545 NCU06404	174	1.72	-0.99	1
20.09.07.03 ER to Golgi transport	1	0.36	NCU06404	55	0.54	-0.18	1
20.09.07.05 intra Golgi transport	1	0.36	NCU01545	21	0.2	0.16	0.436561
20.09.07.25 vesicle formation	1	0.36	NCU06404	24	0.23	0.13	0.480949
20.09.07.27 vesicle fusion	1	0.36	NCU06404	15	0.14	0.22	0.336124
20.09.13 vacuolar/lysosomal transport	4	1.47	NCU01545 NCU06404 NCU20002 NCU20352	114	1.13	0.34	0.368507
20.09.14 cytoskeleton-dependent transport	1	0.36	NCU01545	38	0.37	-0.01	1
20.09.16 cellular export and secretion	3	1.1	NCU04391 NCU04421 NCU06404	128	1.27	-0.17	1
20.09.16.01 Type I protein secretion system (ABC-type transport systems)	1	0.36	NCU04391	15	0.14	0.22	0.336124
20.09.16.09 vesicular cellular export	1	0.36	NCU06404	28	0.27	0.09	0.534759
20.09.16.09.03 exocytosis	1	0.36	NCU06404	28	0.27	0.09	0.534759
20.09.18 cellular import	8	2.95	NCU00790 NCU02582 NCU03888 NCU04421 NCU06404 NCU08715 NCU20876	200	1.98	0.97	0.171843
20.09.18.07 non-vesicular cellular import	2	0.73	NCU02582 NCU08715	89	0.88	-0.15	1
20.09.18.09 vesicular cellular import	3	1.1	NCU03888 NCU04421 NCU06404	77	0.76	0.34	0.343381
20.09.18.09.01 endocytosis	3	1.1	NCU03888 NCU04421 NCU06404	77	0.76	0.34	0.343381
30 CELLULAR COMMUNICATION/SIGNAL TRANSDUCTION MECHANISM	9	3.32	NCU01545 NCU02273 NCU02885 NCU04335 NCU06404 NCU07378 NCU08923 NCU20488 NCU20876	286	2.84	0.48	0.364368
30.01 cellular signalling	8	2.95	NCU02273 NCU02885 NCU04335 NCU06404 NCU07378 NCU08923 NCU20488 NCU20876	257	2.55	0.4	0.388829
30.01.05 enzyme mediated signal transduction	2	0.73	NCU06404 NCU20488	139	1.38	-0.65	1
30.01.05.01 protein kinase	1	0.36	NCU20488	64	0.63	-0.27	1
30.01.05.01.06 serine/threonine kinase	1	0.36	NCU20488	18	0.17	0.19	0.388393
30.01.05.05 G-protein mediated signal transduction	1	0.36	NCU06404	55	0.54	-0.18	1
30.01.05.05.01 small GTPase mediated signal transduction	1	0.36	NCU06404	44	0.43	-0.07	1
30.01.09 second messenger mediated signal transduction	2	0.73	NCU02273 NCU20876	45	0.44	0.29	0.342707
30.01.09.03 Ca2+ mediated signal transduction	1	0.36	NCU20876	12	0.11	0.25	0.279405
30.01.09.08 hormone mediated signal transduction	1	0.36	NCU02273	2	0.01	0.35	0.0531224
30.05 transmembrane signal transduction	2	0.73	NCU01545 NCU20488	63	0.62	0.11	0.509163
30.05.02 non-enzymatic receptor mediated signalling	2	0.73	NCU01545 NCU20488	27	0.26	0.47	0.163717
30.05.02.20 Wnt signalling pathway	1	0.36	NCU20488	6	0.05	0.31	0.151079
30.05.02.24 G-protein coupled receptor signalling pathway	1	0.36	NCU01545	17	0.16	0.2	0.371442
30.05.02.24.04 gamma-aminobutyric acid signalling pathway	1	0.36	NCU01545	1	0	0.36	0.0269223
32 CELL RESCUE, DEFENSE AND VIRULENCE	19	7.01	NCU00755 NCU01589 NCU02273 NCU03013 NCU03611 NCU04050 NCU04391 NCU04415 NCU04947 NCU05113 NCU05770 NCU05935 NCU06404 NCU08366 NCU09491 NCU09733 NCU09791 NCU20002 NCU20516	594	5.9	1.11	0.249421
32.01 stress response	7	2.58	NCU01589 NCU02273 NCU03013 NCU03611 NCU04050 NCU09733 NCU20516	351	3.48	-0.9	1
32.01.01 oxidative stress response	1	0.36	NCU09733	53	0.52	-0.16	1
32.01.03 osmotic and salt stress response	1	0.36	NCU03611	53	0.52	-0.16	1
32.01.05 heat shock response	1	0.36	NCU01589	39	0.38	-0.02	1
32.01.11 nutrient starvation response	2	0.73	NCU02273 NCU04050	20	0.19	0.54	0.0998989
32.05 disease, virulence and defense	8	2.95	NCU04391 NCU04415 NCU04947 NCU06404 NCU08366 NCU09491 NCU09791 NCU20002	187	1.85	1.1	0.132161
32.05.01 resistance proteins	3	1.1	NCU04391 NCU04415 NCU20002	74	0.73	0.37	0.321144
32.05.01.03 chemical agent resistance	2	0.73	NCU04415 NCU20002	26	0.25	0.48	0.154186
32.05.01.03.03 inorganic chemical agent resistance (e.g. heavy metals)	1	0.36	NCU20002	8	0.07	0.29	0.196202
32.05.05 virulence, disease factors	4	1.47	NCU04947 NCU08366 NCU09491 NCU09791	61	0.6	0.87	0.0814855
32.07 detoxification	6	2.21	NCU00755 NCU03013 NCU04391 NCU05113 NCU05770 NCU20002	161	1.59	0.62	0.266597
32.07.03 detoxification by modification	1	0.36	NCU03013	23	0.22	0.14	0.466554
32.07.05 detoxification by export	3	1.1	NCU00755 NCU04391 NCU20002	44	0.43	0.67	0.11437
32.07.07 oxygen and radical detoxification	1	0.36	NCU05770	31	0.3	0.06	0.571435
32.07.07.01 catalase reaction	1	0.36	NCU05770	4	0.03	0.33	0.103433
32.07.09 detoxification by degradation	1	0.36	NCU05113	17	0.16	0.2	0.371442
32.10 degradation / modification of foreign (exogenous) compounds	2	0.73	NCU05935 NCU09791	20	0.19	0.54	0.0998989
32.10.07 degradation / modification of foreign (exogenous) polysaccharides	2	0.73	NCU05935 NCU09791	13	0.12	0.61	0.046326
34 INTERACTION WITH THE ENVIRONMENT	15	5.53	NCU01036 NCU02273 NCU02582 NCU03125 NCU04421 NCU06338 NCU07262 NCU07947 NCU08192 NCU20002 NCU20352 NCU20488 NCU20876 NCU20902 mito_150	473	4.69	0.84	0.293112
34.01 homeostasis	6	2.21	NCU01036 NCU04421 NCU07262 NCU20002 NCU20352 mito_150	186	1.84	0.37	0.385334
34.01.01 homeostasis of cations	6	2.21	NCU01036 NCU04421 NCU07262 NCU20002 NCU20352 mito_150	165	1.63	0.58	0.285077
34.01.01.01 homeostasis of metal ions (Na, K, Ca etc.)	5	1.84	NCU01036 NCU04421 NCU07262 NCU20002 NCU20352	117	1.16	0.68	0.207547
34.01.01.03 homeostasis of protons	1	0.36	mito_150	42	0.41	-0.05	1
34.05 cell motility	2	0.73	NCU06338 NCU20876	51	0.5	0.23	0.400899
34.05.01 cell migration	1	0.36	NCU06338	15	0.14	0.22	0.336124
34.05.02 motor activity	1	0.36	NCU20876	5	0.04	0.32	0.12758
34.05.07 ciliary/flagellar motility	1	0.36	NCU20876	4	0.03	0.33	0.103433
34.11 cellular sensing and response to external stimulus	8	2.95	NCU02273 NCU02582 NCU03125 NCU07947 NCU08192 NCU20488 NCU20876 NCU20902	277	2.75	0.2	0.470931
34.11.03 chemoperception and response	4	1.47	NCU03125 NCU07947 NCU20876 NCU20902	209	2.07	-0.6	1
34.11.03.07 pheromone response, mating-type determination, sex-specific proteins	4	1.47	NCU03125 NCU07947 NCU20876 NCU20902	158	1.56	-0.09	1
34.11.11 rhythm (e.g. circadian, ultradian)	1	0.36	NCU20488	12	0.11	0.25	0.279405
34.11.12 perception of nutrients and nutritional adaptation	2	0.73	NCU02273 NCU02582	26	0.25	0.48	0.154186
34.11.13 gas and metabolite distribution	1	0.36	NCU02273	5	0.04	0.32	0.12758
34.11.13.07 circulation (e.g. blood pressure)	1	0.36	NCU02273	5	0.04	0.32	0.12758
38 TRANSPOSABLE ELEMENTS, VIRAL AND PLASMID PROTEINS	5	1.84	NCU02273 mito_155 mito_170 mito_180 mito_195	13	0.12	1.72	1.46963e-05
38.05 viral proteins	1	0.36	NCU02273	1	0	0.36	0.0269223
38.07 proteins necessary for transposon movement	4	1.47	mito_155 mito_170 mito_180 mito_195	12	0.11	1.36	0.00021445
40 CELL FATE	13	4.79	NCU01036 NCU01589 NCU02273 NCU03117 NCU03888 NCU04048 NCU04262 NCU07253 NCU08127 NCU09733 NCU20488 NCU20876 NCU20902	241	2.39	2.4	0.0134275
40.01 cell growth / morphogenesis	10	3.69	NCU01036 NCU03117 NCU03888 NCU04048 NCU04262 NCU07253 NCU08127 NCU20488 NCU20876 NCU20902	186	1.84	1.85	0.0288369
40.01.01 non-directional cell growth	1	0.36	NCU03117	1	0	0.36	0.0269223
40.01.03 directional cell growth (morphogenesis)	5	1.84	NCU04262 NCU07253 NCU08127 NCU20488 NCU20876	60	0.59	1.25	0.0223363
40.10 cell death	2	0.73	NCU01589 NCU02273	63	0.62	0.11	0.509163
40.10.02 apoptosis (type I programmed cell death)	1	0.36	NCU02273	57	0.56	-0.2	1
40.10.02.03 induction of apoptosis	1	0.36	NCU02273	9	0.08	0.28	0.21786
40.20 cell aging	1	0.36	NCU09733	19	0.18	0.18	0.404888
42 BIOGENESIS OF CELLULAR COMPONENTS	17	6.27	NCU01195 NCU01545 NCU02351 NCU03611 NCU03888 NCU04262 NCU04947 NCU05686 NCU05789 NCU06404 NCU06871 NCU07253 NCU08127 NCU08418 NCU08909 NCU09791 NCU20876	523	5.19	1.08	0.244115
42.01 cell wall	11	4.05	NCU01195 NCU02351 NCU03611 NCU04262 NCU05686 NCU05789 NCU06871 NCU07253 NCU08127 NCU08909 NCU20876	156	1.54	2.51	0.00325512
42.04 cytoskeleton/structural proteins	5	1.84	NCU01545 NCU03888 NCU04262 NCU08127 NCU20876	136	1.35	0.49	0.30395
42.04.03 actin cytoskeleton	1	0.36	NCU03888	60	0.59	-0.23	1
42.04.05 microtubule cytoskeleton	2	0.73	NCU01545 NCU20876	44	0.43	0.3	0.332819
42.05 centrosome	1	0.36	NCU20876	8	0.07	0.29	0.196202
42.09 intracellular transport vesicles	1	0.36	NCU06404	29	0.28	0.08	0.547319
42.10 nucleus	1	0.36	NCU06404	110	1.09	-0.73	1
42.10.03 organization of chromosome structure	1	0.36	NCU06404	82	0.81	-0.45	1
42.25 vacuole or lysosome	2	0.73	NCU01545 NCU08418	35	0.34	0.39	0.242649
42.27 extracellular / secretion proteins	2	0.73	NCU04947 NCU09791	14	0.13	0.6	0.0531076
43 CELL TYPE DIFFERENTIATION	13	4.79	NCU02273 NCU03125 NCU03611 NCU03888 NCU04262 NCU06404 NCU06871 NCU07481 NCU08127 NCU08457 NCU08909 NCU08936 NCU20876	280	2.78	2.01	0.0395479
43.01 fungal/microorganismic cell type differentiation	13	4.79	NCU02273 NCU03125 NCU03611 NCU03888 NCU04262 NCU06404 NCU06871 NCU07481 NCU08127 NCU08457 NCU08909 NCU08936 NCU20876	270	2.68	2.11	0.0308245
43.01.03 fungal and other eukaryotic cell type differentiation	13	4.79	NCU02273 NCU03125 NCU03611 NCU03888 NCU04262 NCU06404 NCU06871 NCU07481 NCU08127 NCU08457 NCU08909 NCU08936 NCU20876	270	2.68	2.11	0.0308245
43.01.03.05 budding, cell polarity and filament formation	8	2.95	NCU03611 NCU03888 NCU04262 NCU06404 NCU07481 NCU08127 NCU08909 NCU20876	145	1.44	1.51	0.0420763
43.01.03.09 development of asco- basidio- or zygospore	4	1.47	NCU02273 NCU06871 NCU08457 NCU08936	93	0.92	0.55	0.24123
43.03 animal cell type differentiation	1	0.36	NCU02273	16	0.15	0.21	0.354023
99 UNCLASSIFIED PROTEINS	137	50.5	NCU00024 NCU00026 NCU00046 NCU00052 NCU00060 NCU00209 NCU00240 NCU00365 NCU00373 NCU00486 NCU00673 NCU00696 NCU00899 NCU01283 NCU01312 NCU01319 NCU01391 NCU01483 NCU01560 NCU01740 NCU01886 NCU01898 NCU01937 NCU02138 NCU02191 NCU02412 NCU02512 NCU02755 NCU02761 NCU02784 NCU02877 NCU02972 NCU02994 NCU03064 NCU03293 NCU03323 NCU03334 NCU03388 NCU03569 NCU03602 NCU03699 NCU04049 NCU04053 NCU04131 NCU…	5853	58.1	-7.6	0.995561

## Sheet: wc-2 down
Functional category analysis of genes down-regulated in Δwc-2
Significantly enriched pathways (P-value <0.001) are given bold.
FUNCTIONAL CATEGORY	abs SET	rel SET	genes SET	abs GENOME	rel GENOME	rel SETminusGENOME	P-VALUE
01 METABOLISM	255	31.9	NCU00104 NCU00130 NCU00206 NCU00216 NCU00225 NCU00461 NCU00463 NCU00536 NCU00554 NCU00567 NCU00575 NCU00585 NCU00600 NCU00629 NCU00635 NCU00743 NCU00762 NCU00836 NCU00890 NCU00951 NCU00963 NCU01050 NCU01059 NCU01066 NCU01084 NCU01107 NCU01175 NCU01181 NCU01195 NCU01219 NCU01231 NCU01258 NCU01300 NCU01328 NCU01337 NCU01399 NCU01417 NCU01509 NCU01528 NCU01546 NCU01632 NCU01648 NCU01666 NCU01692 NCU…	1740	17.2	14.7	3.37937e-26
01.01 amino acid metabolism	67	8.38	NCU00461 NCU00463 NCU00536 NCU00554 NCU00567 NCU01066 NCU01195 NCU01300 NCU01328 NCU01632 NCU01666 NCU01692 NCU01985 NCU02274 NCU02333 NCU02397 NCU02430 NCU02571 NCU02639 NCU02657 NCU02663 NCU02677 NCU02785 NCU02954 NCU03076 NCU03118 NCU03139 NCU03283 NCU03415 NCU03608 NCU03748 NCU03749 NCU03935 NCU04118 NCU04216 NCU04303 NCU04385 NCU04510 NCU04754 NCU04856 NCU05420 NCU05548 NCU05752 NCU05810 NCU…	319	3.16	5.22	6.44323e-14
01.01.03 assimilation of ammonia, metabolism of the glutamate group	18	2.25	NCU00461 NCU00567 NCU01195 NCU01692 NCU02333 NCU02639 NCU02677 NCU02954 NCU03076 NCU03415 NCU04216 NCU04303 NCU04856 NCU06724 NCU07307 NCU08162 NCU08287 NCU08411	64	0.63	1.62	1.4165e-06
01.01.03.01 metabolism of glutamine	7	0.87	NCU01195 NCU02677 NCU04303 NCU04856 NCU06724 NCU07307 NCU08287	15	0.14	0.73	7.06055e-05
01.01.03.01.01 biosynthesis of glutamine	2	0.25	NCU04856 NCU06724	5	0.04	0.21	0.0535442
01.01.03.01.02 degradation of glutamine	4	0.5	NCU01195 NCU02677 NCU07307 NCU08287	9	0.08	0.42	0.00359046
01.01.03.02 metabolism of glutamate	12	1.5	NCU00461 NCU01195 NCU01692 NCU02333 NCU02954 NCU03076 NCU03415 NCU04216 NCU04856 NCU06724 NCU07307 NCU08411	36	0.35	1.15	1.20964e-05
01.01.03.02.01 biosynthesis of glutamate	9	1.12	NCU01195 NCU01692 NCU02333 NCU02954 NCU03076 NCU04216 NCU04856 NCU06724 NCU08411	22	0.21	0.91	2.31063e-05
01.01.03.02.02 degradation of glutamate	6	0.75	NCU00461 NCU01195 NCU03415 NCU04216 NCU07307 NCU08411	16	0.15	0.6	0.000982685
01.01.03.03 metabolism of proline	4	0.5	NCU01195 NCU02333 NCU03076 NCU03415	12	0.11	0.39	0.0116361
01.01.03.03.01 biosynthesis of proline	2	0.25	NCU02333 NCU03415	9	0.08	0.17	0.156261
01.01.03.03.02 degradation of proline	2	0.25	NCU01195 NCU03076	4	0.03	0.22	0.033891
01.01.03.05 metabolism of arginine	7	0.87	NCU00567 NCU01195 NCU02333 NCU02639 NCU02677 NCU08162 NCU08287	20	0.19	0.68	0.00059781
01.01.03.05.01 biosynthesis of arginine	5	0.62	NCU00567 NCU02639 NCU02677 NCU08162 NCU08287	14	0.13	0.49	0.0033978
01.01.03.05.02 degradation of arginine	3	0.37	NCU01195 NCU02333 NCU08162	8	0.07	0.3	0.0206108
01.01.05 metabolism of urea cycle, creatine and polyamines	7	0.87	NCU02333 NCU02639 NCU02677 NCU03415 NCU08162 NCU08287 NCU08669	28	0.27	0.6	0.00521993
01.01.05.01 metabolism of polyamines	2	0.25	NCU03415 NCU08669	15	0.14	0.11	0.336756
01.01.05.01.02 degradation of polyamines	2	0.25	NCU03415 NCU08669	9	0.08	0.17	0.156261
01.01.05.03 metabolism of urea (urea cycle)	4	0.5	NCU02333 NCU02639 NCU08162 NCU08287	10	0.09	0.41	0.00561118
01.01.06 metabolism of the aspartate family	23	2.87	NCU00554 NCU01985 NCU02274 NCU02571 NCU02639 NCU02657 NCU02663 NCU02954 NCU03118 NCU03748 NCU03935 NCU04118 NCU04303 NCU06228 NCU06232 NCU06512 NCU07690 NCU07930 NCU08162 NCU08411 NCU08434 NCU09896 NCU20594	75	0.74	2.13	8.05e-09
01.01.06.01 metabolism of aspartate	3	0.37	NCU02639 NCU08162 NCU08411	10	0.09	0.28	0.0391967
01.01.06.01.01 biosynthesis of aspartate	1	0.12	NCU08411	6	0.05	0.07	0.391252
01.01.06.01.02 degradation of aspartate	1	0.12	NCU08411	6	0.05	0.07	0.391252
01.01.06.02 metabolism of asparagine	2	0.25	NCU04303 NCU08411	6	0.05	0.2	0.0761647
01.01.06.02.01 biosynthesis of asparagine	2	0.25	NCU04303 NCU08411	4	0.03	0.22	0.033891
01.01.06.04 metabolism of threonine	3	0.37	NCU00554 NCU03935 NCU04118	12	0.11	0.26	0.063847
01.01.06.04.01 biosynthesis of threonine	1	0.12	NCU03935	5	0.04	0.08	0.338737
01.01.06.05 metabolism of methionine	11	1.37	NCU00554 NCU01985 NCU02657 NCU03935 NCU04118 NCU06228 NCU06512 NCU07690 NCU07930 NCU08434 NCU09896	31	0.3	1.07	1.41989e-05
01.01.06.05.01 biosynthesis of methionine	5	0.62	NCU06228 NCU06512 NCU07690 NCU08434 NCU09896	20	0.19	0.43	0.017673
01.01.06.05.02 degradation of methionine	2	0.25	NCU02657 NCU06512	4	0.03	0.22	0.033891
01.01.06.06 metabolism of lysine	10	1.25	NCU00554 NCU02274 NCU02571 NCU02663 NCU02954 NCU03118 NCU03748 NCU03935 NCU06232 NCU20594	27	0.26	0.99	2.27382e-05
01.01.06.06.01 biosynthesis of lysine	7	0.87	NCU00554 NCU02954 NCU03118 NCU03748 NCU03935 NCU06232 NCU20594	16	0.15	0.72	0.000116952
01.01.06.06.01.03 aminoadipic acid pathway	5	0.62	NCU02954 NCU03118 NCU03748 NCU06232 NCU20594	9	0.08	0.54	0.000299217
01.01.06.06.02 degradation of lysine	5	0.62	NCU02274 NCU02571 NCU02663 NCU03118 NCU03748	12	0.11	0.51	0.00153681
01.01.09 metabolism of the cysteine - aromatic group	21	2.62	NCU00463 NCU00536 NCU00554 NCU01300 NCU01632 NCU02274 NCU02430 NCU02785 NCU03139 NCU03283 NCU03415 NCU03935 NCU04118 NCU05420 NCU05548 NCU05752 NCU08044 NCU08409 NCU09320 NCU21057 NCU21329	113	1.12	1.5	0.000190689
01.01.09.01 metabolism of glycine	3	0.37	NCU02274 NCU21057 NCU21329	17	0.16	0.21	0.147596
01.01.09.01.01 biosynthesis of glycine	3	0.37	NCU02274 NCU21057 NCU21329	13	0.12	0.25	0.0782702
01.01.09.01.02 degradation of glycine	2	0.25	NCU02274 NCU21329	10	0.09	0.16	0.185527
01.01.09.02 metabolism of serine	7	0.87	NCU00554 NCU02274 NCU03935 NCU04118 NCU08044 NCU21057 NCU21329	19	0.18	0.69	0.000416893
01.01.09.02.01 biosynthesis of serine	3	0.37	NCU02274 NCU21057 NCU21329	10	0.09	0.28	0.0391967
01.01.09.02.02 degradation of serine	1	0.12	NCU21329	4	0.03	0.09	0.281699
01.01.09.03 metabolism of cysteine	2	0.25	NCU00536 NCU02430	13	0.12	0.13	0.276251
01.01.09.03.01 biosynthesis of cysteine	1	0.12	NCU00536	9	0.08	0.04	0.525096
01.01.09.04 metabolism of phenylalanine	4	0.5	NCU01632 NCU03283 NCU03415 NCU05420	29	0.28	0.22	0.194675
01.01.09.04.01 biosynthesis of phenylalanine	1	0.12	NCU03415	17	0.16	-0.04	1
01.01.09.04.02 degradation of phenylalanine	1	0.12	NCU03283	15	0.14	-0.02	1
01.01.09.05 metabolism of tyrosine	4	0.5	NCU01632 NCU03283 NCU03415 NCU05420	29	0.28	0.22	0.194675
01.01.09.05.02 degradation of tyrosine	1	0.12	NCU03283	13	0.12	0	1
01.01.09.06 metabolism of tryptophan	5	0.62	NCU00463 NCU01632 NCU05420 NCU05752 NCU08409	28	0.27	0.35	0.0665135
01.01.09.06.01 biosynthesis of tryptophan	1	0.12	NCU08409	13	0.12	0	1
01.01.09.06.02 degradation of tryptophan	2	0.25	NCU00463 NCU05752	11	0.1	0.15	0.215468
01.01.09.07 metabolism of histidine	3	0.37	NCU01300 NCU03139 NCU09320	16	0.15	0.22	0.128743
01.01.09.07.01 biosynthesis of histidine	3	0.37	NCU01300 NCU03139 NCU09320	14	0.13	0.24	0.0939661
01.01.11 metabolism of the pyruvate family (alanine, isoleucine, leucine, valine) and D-alanine	9	1.12	NCU01666 NCU02954 NCU03415 NCU03608 NCU04385 NCU04754 NCU06232 NCU08669 NCU20459	46	0.45	0.67	0.0091309
01.01.11.02 metabolism of isoleucine	5	0.62	NCU02954 NCU03608 NCU04754 NCU06232 NCU20459	20	0.19	0.43	0.017673
01.01.11.02.01 biosynthesis of isoleucine	5	0.62	NCU02954 NCU03608 NCU04754 NCU06232 NCU20459	14	0.13	0.49	0.0033978
01.01.11.02.02 degradation of isoleucine	2	0.25	NCU04754 NCU20459	7	0.06	0.19	0.101159
01.01.11.03 metabolism of valine	6	0.75	NCU01666 NCU02954 NCU03608 NCU04754 NCU06232 NCU20459	19	0.18	0.57	0.00270904
01.01.11.03.01 biosynthesis of valine	6	0.75	NCU01666 NCU02954 NCU03608 NCU04754 NCU06232 NCU20459	12	0.11	0.64	0.000149513
01.01.11.03.02 degradation of valine	2	0.25	NCU04754 NCU20459	9	0.08	0.17	0.156261
01.01.11.04 metabolism of leucine	6	0.75	NCU02954 NCU03608 NCU04385 NCU04754 NCU06232 NCU20459	22	0.21	0.54	0.00606835
01.01.11.04.01 biosynthesis of leucine	6	0.75	NCU02954 NCU03608 NCU04385 NCU04754 NCU06232 NCU20459	14	0.13	0.62	0.000423063
01.01.11.04.02 degradation of leucine	3	0.37	NCU04385 NCU04754 NCU20459	13	0.12	0.25	0.0782702
01.01.13 regulation of amino acid metabolism	2	0.25	NCU05810 NCU09320	18	0.17	0.08	0.424203
01.02 nitrogen, sulfur and selenium metabolism	24	3	NCU00461 NCU00463 NCU01195 NCU01258 NCU01985 NCU02333 NCU02430 NCU02639 NCU02677 NCU03415 NCU04303 NCU04474 NCU04754 NCU04856 NCU05780 NCU06724 NCU07690 NCU08287 NCU08411 NCU09896 NCU10007 NCU20294 NCU21177 NCU21329	150	1.49	1.51	0.000708751
01.02.02 nitrogen metabolism	5	0.62	NCU00463 NCU02333 NCU04754 NCU10007 NCU21177	30	0.29	0.33	0.0848109
01.02.02.09 catabolism of nitrogenous compounds	3	0.37	NCU02333 NCU10007 NCU21177	14	0.13	0.24	0.0939661
01.02.03 sulfur metabolism	2	0.25	NCU01985 NCU09896	9	0.08	0.17	0.156261
01.02.03.01 sulfate assimilation	2	0.25	NCU01985 NCU09896	9	0.08	0.17	0.156261
01.02.03.04 conjunction of sulfate	1	0.12	NCU01985	1	0	0.12	0.0793761
01.02.07 regulation of nitrogen, sulfur and selenium metabolism	2	0.25	NCU02333 NCU05780	24	0.23	0.02	0.578586
01.03 nucleotide/nucleoside/nucleobase metabolism	31	3.87	NCU00600 NCU00963 NCU01219 NCU01902 NCU01985 NCU02134 NCU02274 NCU02629 NCU02657 NCU02677 NCU02797 NCU03117 NCU03139 NCU03194 NCU03963 NCU04216 NCU04936 NCU05290 NCU06187 NCU06532 NCU06687 NCU07420 NCU07853 NCU07914 NCU08287 NCU09320 NCU09345 NCU09477 NCU09896 NCU09911 NCU10007	228	2.26	1.61	0.00213586
01.03.01 purin nucleotide/nucleoside/nucleobase metabolism	17	2.12	NCU00600 NCU00963 NCU02274 NCU02629 NCU02657 NCU03117 NCU03139 NCU03194 NCU03963 NCU04216 NCU06187 NCU07853 NCU07914 NCU09320 NCU09896 NCU09911 NCU10007	109	1.08	1.04	0.0052782
01.03.01.01 purine nucleotide /nucleoside/nucleobase catabolism	2	0.25	NCU03117 NCU07853	6	0.05	0.2	0.0761647
01.03.01.01.03 xanthine catabolism	1	0.12	NCU03117	3	0.02	0.1	0.219747
01.03.01.03 purine nucleotide/nucleoside/nucleobase anabolism	8	1	NCU00963 NCU02629 NCU03117 NCU03139 NCU03194 NCU04216 NCU06187 NCU09911	31	0.3	0.7	0.0023138
01.03.04 pyrimidine nucleotide/nucleoside/nucleobase metabolism	9	1.12	NCU01902 NCU02677 NCU02797 NCU04936 NCU05290 NCU06532 NCU06687 NCU08287 NCU09345	49	0.48	0.64	0.0137688
01.03.04.03 pyrimidine nucleotide/nucleoside/nucleobase anabolism	1	0.12	NCU06532	14	0.13	-0.01	1
01.03.07 deoxyribonucleotide metabolism	1	0.12	NCU01219	12	0.11	0.01	0.62954
01.03.10 metabolism of cyclic and unusual nucleotides	1	0.12	NCU01985	11	0.1	0.02	0.597561
01.03.16 polynucleotide degradation	2	0.25	NCU02134 NCU07420	44	0.43	-0.18	1
01.03.16.01 RNA degradation	1	0.12	NCU07420	27	0.26	-0.14	1
01.04 phosphate metabolism	26	3.25	NCU00104 NCU00567 NCU00575 NCU00600 NCU00629 NCU00951 NCU01084 NCU01181 NCU01632 NCU02075 NCU02657 NCU02797 NCU03139 NCU03725 NCU03963 NCU03982 NCU04118 NCU04142 NCU05591 NCU06005 NCU06419 NCU07027 NCU07914 NCU09873 NCU09896 NCU21035	287	2.85	0.4	0.267299
01.05 C-compound and carbohydrate metabolism	145	18.1	NCU00130 NCU00206 NCU00225 NCU00575 NCU00600 NCU00629 NCU00635 NCU00743 NCU00762 NCU00836 NCU00890 NCU00963 NCU01050 NCU01059 NCU01107 NCU01231 NCU01328 NCU01399 NCU01509 NCU01528 NCU01632 NCU01648 NCU01666 NCU01692 NCU01704 NCU01754 NCU01902 NCU01906 NCU02136 NCU02193 NCU02240 NCU02252 NCU02274 NCU02343 NCU02344 NCU02397 NCU02438 NCU02571 NCU02580 NCU02629 NCU02657 NCU02785 NCU02797 NCU02829 NCU…	759	7.54	10.56	3.67479e-25
01.05.02 sugar, glucoside, polyol and carboxylate metabolism	45	5.63	NCU00130 NCU00629 NCU00836 NCU01050 NCU01328 NCU01528 NCU01648 NCU01692 NCU01906 NCU02136 NCU02240 NCU02344 NCU02438 NCU02797 NCU02829 NCU02855 NCU02916 NCU02954 NCU03328 NCU03803 NCU04265 NCU04454 NCU04510 NCU04899 NCU04936 NCU04952 NCU05454 NCU06666 NCU06687 NCU06698 NCU07027 NCU07190 NCU07550 NCU07807 NCU07898 NCU07914 NCU08162 NCU08336 NCU08384 NCU08760 NCU09041 NCU09652 NCU09680 NCU10042 NCU…	156	1.54	4.09	6.80096e-15
01.05.02.01 nucleotide-sugar metabolism	3	0.37	NCU02797 NCU02829 NCU04936	12	0.11	0.26	0.063847
01.05.02.04 sugar, glucoside, polyol and carboxylate anabolism	18	2.25	NCU00130 NCU00629 NCU01328 NCU01528 NCU01692 NCU02136 NCU02438 NCU02797 NCU02829 NCU02954 NCU03803 NCU04899 NCU04936 NCU06666 NCU07914 NCU08336 NCU09041 NCU10042	59	0.58	1.67	3.72232e-07
01.05.02.07 sugar, glucoside, polyol and carboxylate catabolism	41	5.13	NCU00130 NCU00629 NCU00836 NCU01050 NCU01328 NCU01528 NCU01692 NCU01906 NCU02136 NCU02240 NCU02344 NCU02438 NCU02797 NCU02829 NCU02855 NCU02916 NCU02954 NCU03328 NCU03803 NCU04265 NCU04510 NCU04899 NCU04952 NCU05454 NCU06687 NCU06698 NCU07027 NCU07190 NCU07550 NCU07807 NCU07898 NCU07914 NCU08162 NCU08336 NCU08384 NCU08760 NCU09041 NCU09652 NCU09680 NCU10042 NCU20953	124	1.23	3.9	5.71688e-16
01.05.03 polysaccharide metabolism	49	6.13	NCU00130 NCU00206 NCU00743 NCU00836 NCU00890 NCU01050 NCU01059 NCU01906 NCU02240 NCU02343 NCU02344 NCU02916 NCU03328 NCU03963 NCU04168 NCU04494 NCU04510 NCU04674 NCU04854 NCU04870 NCU04936 NCU04952 NCU05057 NCU05159 NCU05924 NCU05955 NCU05956 NCU05969 NCU06687 NCU06961 NCU07027 NCU07035 NCU07190 NCU07277 NCU07340 NCU07351 NCU07487 NCU07898 NCU08176 NCU08189 NCU08384 NCU08760 NCU09582 NCU09652 NCU…	169	1.67	4.46	3.29031e-16
01.05.03.01 glycogen metabolism	2	0.25	NCU06687 NCU07027	3	0.02	0.23	0.0178831
01.05.03.01.04 glycogen anabolism	1	0.12	NCU06687	1	0	0.12	0.0793761
01.05.03.01.07 glycogen catabolism	1	0.12	NCU07027	1	0	0.12	0.0793761
01.05.05 C-1 compound metabolism	5	0.62	NCU02274 NCU02657 NCU03813 NCU07930 NCU21329	12	0.11	0.51	0.00153681
01.05.05.04 C-1 compound anabolism	3	0.37	NCU02274 NCU02657 NCU07930	5	0.04	0.33	0.00441121
01.05.05.07 C-1 compound catabolism	4	0.5	NCU02274 NCU03813 NCU07930 NCU21329	10	0.09	0.41	0.00561118
01.05.06 C-2 compound and organic acid metabolism	5	0.62	NCU01692 NCU01754 NCU02193 NCU02397 NCU03415	22	0.21	0.41	0.0263225
01.05.06.07 C-2 compound and organic acid catabolism	5	0.62	NCU01692 NCU01754 NCU02193 NCU02397 NCU03415	21	0.2	0.42	0.0217193
01.05.07 C-3 compound metabolism	4	0.5	NCU06005 NCU07550 NCU07914 NCU21035	6	0.05	0.45	0.000519051
01.05.09 aminosaccharide metabolism	2	0.25	NCU01902 NCU04936	27	0.26	-0.01	1
01.05.09.04 aminosaccharide anabolism	2	0.25	NCU01902 NCU04936	17	0.16	0.09	0.395655
01.05.09.07 aminosaccharide catabolism	1	0.12	NCU01902	14	0.13	-0.01	1
01.05.10 aliphatic hydrocarbon metabolism	1	0.12	NCU20294	3	0.02	0.1	0.219747
01.05.10.07 aliphatic hydrocarbon catabolism	1	0.12	NCU20294	3	0.02	0.1	0.219747
01.05.11 aromate metabolism	8	1	NCU01632 NCU01704 NCU02785 NCU02904 NCU02948 NCU03023 NCU03415 NCU05548	40	0.39	0.61	0.0119702
01.05.11.04 aromate anabolism	3	0.37	NCU01632 NCU02785 NCU05548	9	0.08	0.29	0.029121
01.05.11.07 aromate catabolism	4	0.5	NCU02904 NCU02948 NCU03023 NCU03415	33	0.32	0.18	0.264409
01.05.11.07.01 aerobic aromate catabolism	4	0.5	NCU02904 NCU02948 NCU03023 NCU03415	33	0.32	0.18	0.264409
01.05.11.07.02 anaerobic aromate catabolism	1	0.12	NCU03023	3	0.02	0.1	0.219747
01.05.13 transfer of activated C-1 groups	7	0.87	NCU00963 NCU02274 NCU02629 NCU02657 NCU03702 NCU07690 NCU07930	35	0.34	0.53	0.0182754
01.05.13.01 S-adenosyl-methionine - homocysteine cycle	2	0.25	NCU02657 NCU07930	11	0.1	0.15	0.215468
01.05.13.03 tetrahydrofolate-dependent C-1-transfer	4	0.5	NCU00963 NCU02274 NCU02629 NCU07690	11	0.1	0.4	0.00826969
01.05.25 regulation of C-compound and carbohydrate metabolism	10	1.25	NCU00225 NCU00575 NCU00600 NCU00629 NCU00635 NCU03148 NCU04963 NCU06687 NCU09333 NCU20850	93	0.92	0.33	0.201695
01.06 lipid, fatty acid and isoprenoid metabolism	54	6.75	NCU00216 NCU00585 NCU01175 NCU01181 NCU01328 NCU01399 NCU01417 NCU01754 NCU01906 NCU02027 NCU02190 NCU02209 NCU02274 NCU02438 NCU02571 NCU02757 NCU03112 NCU03283 NCU03415 NCU03492 NCU03803 NCU03922 NCU04380 NCU04475 NCU04510 NCU04899 NCU05008 NCU05259 NCU05454 NCU06005 NCU06031 NCU06402 NCU07307 NCU07308 NCU07550 NCU07733 NCU08002 NCU08044 NCU08269 NCU08280 NCU08384 NCU08785 NCU08924 NCU08927 NCU…	400	3.97	2.78	7.07932e-05
01.06.02 membrane lipid metabolism	7	0.87	NCU01399 NCU02027 NCU03803 NCU04475 NCU05454 NCU06005 NCU21035	53	0.52	0.35	0.124112
01.06.02.01 phospholipid metabolism	5	0.62	NCU02027 NCU04475 NCU05454 NCU06005 NCU21035	41	0.4	0.22	0.223037
01.06.02.02 glycolipid metabolism	4	0.5	NCU01399 NCU03803 NCU06005 NCU21035	17	0.16	0.34	0.0407636
01.06.05 fatty acid metabolism	17	2.12	NCU00216 NCU01181 NCU01399 NCU02027 NCU02571 NCU03112 NCU03803 NCU04899 NCU05008 NCU05259 NCU07307 NCU07308 NCU07550 NCU08002 NCU08927 NCU09041 NCU09646	71	0.7	1.42	2.88797e-05
01.06.06 isoprenoid metabolism	15	1.87	NCU00216 NCU00585 NCU01175 NCU01328 NCU01906 NCU02571 NCU03112 NCU03415 NCU03922 NCU04510 NCU06402 NCU08280 NCU08384 NCU09646	74	0.73	1.14	0.000594083
01.06.06.05 sesquiterpenes metabolism	1	0.12		4	0.03	0.09	0.281699
01.06.06.09 triterpenes metabolism	1	0.12	NCU08280	1	0	0.12	0.0793761
01.06.06.11 tetracyclic and pentacyclic triterpenes (cholesterin, steroids and hopanoids) metabolism	11	1.37	NCU00216 NCU01175 NCU01906 NCU02571 NCU03112 NCU03922 NCU04510 NCU06402 NCU08280 NCU08384 NCU09646	50	0.49	0.88	0.00155507
01.06.06.13 tetraterpenes (carotinoids) metabolism	1	0.12	NCU00585	3	0.02	0.1	0.219747
01.06.10 regulation of lipid, fatty acid and isoprenoid metabolism	4	0.5	NCU02027 NCU02274 NCU04380 NCU09770	22	0.21	0.29	0.0917841
01.07 metabolism of vitamins, cofactors, and prosthetic groups	33	4.13	NCU00463 NCU00963 NCU01084 NCU01219 NCU01337 NCU01546 NCU01704 NCU01906 NCU02274 NCU02397 NCU02657 NCU02677 NCU03233 NCU03415 NCU03813 NCU04510 NCU04899 NCU04936 NCU05420 NCU05752 NCU06110 NCU06550 NCU07308 NCU07402 NCU07690 NCU07930 NCU08269 NCU08291 NCU08384 NCU09141 NCU09345 NCU09770 NCU21329	176	1.74	2.39	2.56569e-06
01.07.01 biosynthesis of vitamins, cofactors, and prosthetic groups	17	2.12	NCU00463 NCU01337 NCU01546 NCU02397 NCU02657 NCU03415 NCU05752 NCU06110 NCU06550 NCU07308 NCU07402 NCU07690 NCU07930 NCU08269 NCU08291 NCU09141 NCU09345	110	1.09	1.03	0.00579585
01.07.03 catabolism of vitamins, cofactors, and prosthetic groups	2	0.25	NCU07402 NCU09141	6	0.05	0.2	0.0761647
01.07.04 utilization of vitamins, cofactors, and prosthetic groups	1	0.12	NCU01704	4	0.03	0.09	0.281699
01.07.07 regulation of the metabolism of vitamins, cofactors, and prosthetic groups	2	0.25	NCU01084 NCU02397	5	0.04	0.21	0.0535442
01.20 secondary metabolism	35	4.38	NCU00130 NCU00567 NCU01219 NCU01399 NCU01546 NCU01632 NCU01704 NCU01902 NCU01906 NCU02571 NCU02639 NCU02657 NCU02904 NCU03283 NCU03339 NCU03415 NCU03749 NCU04510 NCU04801 NCU05420 NCU05548 NCU05643 NCU05780 NCU05855 NCU06666 NCU07765 NCU08002 NCU08280 NCU08291 NCU08384 NCU08669 NCU09041 NCU09165 NCU09646 NCU10042	245	2.43	1.95	0.000460595
01.20.01 metabolism of primary metabolic sugar derivatives	4	0.5	NCU00130 NCU01399 NCU01902 NCU06666	17	0.16	0.34	0.0407636
01.20.01.01 metabolism of secondary monosaccharides	1	0.12	NCU06666	3	0.02	0.1	0.219747
01.20.01.05 metabolism of sugar alcohols	1	0.12	NCU01399	7	0.06	0.06	0.439601
01.20.01.07 metabolism of glycosides	1	0.12	NCU00130	3	0.02	0.1	0.219747
01.20.05 metabolism of acetic acid derivatives	1	0.12	NCU03415	17	0.16	-0.04	1
01.20.13 metabolism of derivatives of homoisopentenyl pyrophosphate	1	0.12	NCU08280	1	0	0.12	0.0793761
01.20.15 metabolism of derivatives of dehydroquinic acid, shikimic acid and chorismic acid	5	0.62	NCU01632 NCU05420 NCU05548 NCU09041 NCU10042	21	0.2	0.42	0.0217193
01.20.17 metabolism of secondary products derived from primary amino acids	8	1	NCU00567 NCU01399 NCU01906 NCU03415 NCU04510 NCU08002 NCU08384 NCU08669	37	0.36	0.64	0.00741638
01.20.17.01 metabolism of nonprotein amino acids	4	0.5	NCU00567 NCU03415 NCU08002 NCU08669	15	0.14	0.36	0.0265189
01.20.17.09 metabolism of alkaloids	4	0.5	NCU01399 NCU01906 NCU04510 NCU08384	15	0.14	0.36	0.0265189
01.20.19 metabolism of secondary products derived from glycine, L-serine and L-alanine	2	0.25	NCU01546 NCU08291	19	0.18	0.07	0.452033
01.20.19.01 metabolism of porphyrins	2	0.25	NCU01546 NCU08291	17	0.16	0.09	0.395655
01.20.21 metabolism of sulfuric acid and L-cysteine derivatives	1	0.12	NCU02657	2	0.01	0.11	0.152459
01.20.25 metabolism of secondary products derived from L-valin, L-leucin and L-isoleucin	2	0.25	NCU02571 NCU09646	4	0.03	0.22	0.033891
01.20.29 metabolism of secondary products derived from L-glutamic acid, L-proline and L-ornithine	1	0.12	NCU03415	4	0.03	0.09	0.281699
01.20.31 metabolism of secondary products derived from L-lysine, L-arginine and L-histidine	1	0.12	NCU03415	12	0.11	0.01	0.62954
01.20.35 metabolism of secondary products derived from L-phenylalanine and L-tyrosine	1	0.12	NCU04801	33	0.32	-0.2	1
01.20.37 metabolism of peptide derived compounds	4	0.5	NCU01219 NCU03339 NCU03749 NCU05780	18	0.17	0.33	0.0492259
01.20.37.01 metabolism of thioredoxin, glutaredoxin, glutathion	4	0.5	NCU01219 NCU03339 NCU03749 NCU05780	14	0.13	0.37	0.0207186
01.25 extracellular metabolism	9	1.12	NCU02059 NCU04494 NCU04870 NCU04947 NCU05955 NCU05969 NCU07351 NCU08176 NCU09976	40	0.39	0.73	0.00347331
01.25.01 extracellular polysaccharide degradation	6	0.75	NCU04947 NCU05955 NCU05969 NCU07351 NCU08176 NCU09976	19	0.18	0.57	0.00270904
01.25.03 extracellular protein degradation	1	0.12	NCU02059	5	0.04	0.08	0.338737
01.25.07 extracellular ester compound degradation	2	0.25	NCU04494 NCU04870	4	0.03	0.22	0.033891
02 ENERGY	85	10.6	NCU00130 NCU00216 NCU00385 NCU00461 NCU00502 NCU00575 NCU00629 NCU00636 NCU00743 NCU00951 NCU01181 NCU01195 NCU01328 NCU01417 NCU01528 NCU01692 NCU01754 NCU01808 NCU01906 NCU02136 NCU02193 NCU02250 NCU02252 NCU02274 NCU02373 NCU02397 NCU02438 NCU02514 NCU02534 NCU02549 NCU02571 NCU02580 NCU02629 NCU02797 NCU02954 NCU03100 NCU03112 NCU03233 NCU03340 NCU03415 NCU03559 NCU03813 NCU04142 NCU04304 NCU…	375	3.72	6.88	1.30554e-19
02.01 glycolysis and gluconeogenesis	22	2.75	NCU00130 NCU00575 NCU00629 NCU01328 NCU01417 NCU01528 NCU01754 NCU02252 NCU02797 NCU02954 NCU04510 NCU04899 NCU05454 NCU07550 NCU07659 NCU07807 NCU07914 NCU08398 NCU08516 NCU09873 NCU10007 NCU10042	63	0.62	2.13	1.07551e-09
02.01.03 regulation of glycolysis and gluconeogenesis	2	0.25	NCU00575 NCU00629	9	0.08	0.17	0.156261
02.07 pentose-phosphate pathway	7	0.87	NCU01328 NCU02136 NCU03100 NCU06142 NCU07550 NCU07807 NCU20453	34	0.33	0.54	0.0156612
02.07.01 pentose-phosphate pathway oxidative branch	2	0.25	NCU03100 NCU20453	5	0.04	0.21	0.0535442
02.07.03 pentose-phosphate pathway non oxidative branch	1	0.12	NCU01328	5	0.04	0.08	0.338737
02.08 pyruvate dehydrogenase complex	1	0.12	NCU07659	6	0.05	0.07	0.391252
02.10 tricarboxylic-acid pathway (citrate cycle, Krebs cycle, TCA cycle)	11	1.37	NCU00461 NCU01195 NCU01417 NCU01692 NCU02438 NCU02580 NCU02954 NCU04899 NCU06232 NCU07659 NCU08336	40	0.39	0.98	0.000199926
02.11 electron transport and membrane-associated energy conservation	28	3.5	NCU00216 NCU00385 NCU00502 NCU00636 NCU01808 NCU02250 NCU02373 NCU02514 NCU02534 NCU02549 NCU03112 NCU03233 NCU03340 NCU03415 NCU05008 NCU05220 NCU05430 NCU05457 NCU05689 NCU05816 NCU06606 NCU07733 NCU08093 NCU08272 NCU08336 NCU08940 NCU09119 NCU09816	116	1.15	2.35	6.8445e-08
02.11.05 accessory proteins of electron transport and membrane-associated energy conservation	10	1.25	NCU01808 NCU02534 NCU02549 NCU03233 NCU03340 NCU06606 NCU07733 NCU08336 NCU08940 NCU09816	38	0.37	0.88	0.000571231
02.13 respiration	39	4.88	NCU00216 NCU00385 NCU00502 NCU00636 NCU00951 NCU01808 NCU02193 NCU02250 NCU02274 NCU02373 NCU02397 NCU02514 NCU02534 NCU02549 NCU02580 NCU02629 NCU03112 NCU03233 NCU03340 NCU03415 NCU03559 NCU04304 NCU05069 NCU05220 NCU05430 NCU05454 NCU05457 NCU05689 NCU05816 NCU06606 NCU07733 NCU08093 NCU08272 NCU08336 NCU08940 NCU09119 NCU09143 NCU09477 NCU09816	138	1.37	3.51	9.1899e-13
02.13.01 anaerobic respiration	3	0.37	NCU05457 NCU09143 NCU09477	6	0.05	0.32	0.00830337
02.13.03 aerobic respiration	23	2.87	NCU00385 NCU00951 NCU01808 NCU02250 NCU02514 NCU02534 NCU02549 NCU02629 NCU03112 NCU03233 NCU03559 NCU04304 NCU05220 NCU05430 NCU05457 NCU05689 NCU05816 NCU06606 NCU08336 NCU08940 NCU09119 NCU09477 NCU09816	81	0.8	2.07	4.07581e-08
02.16 fermentation	12	1.5	NCU01754 NCU01906 NCU02193 NCU02397 NCU03415 NCU03813 NCU04510 NCU05810 NCU08272 NCU08384 NCU08669 NCU09285	56	0.55	0.95	0.00123337
02.16.01 alcohol fermentation	5	0.62	NCU01754 NCU02193 NCU02397 NCU03415 NCU09285	24	0.23	0.39	0.0372803
02.16.03 lactate fermentation	1	0.12	NCU08272	9	0.08	0.04	0.525096
02.19 metabolism of energy reserves (e.g. glycogen, trehalose)	5	0.62	NCU00743 NCU02797 NCU04142 NCU06687 NCU07027	40	0.39	0.23	0.208357
02.25 oxidation of fatty acids	6	0.75	NCU01181 NCU02571 NCU04380 NCU07733 NCU08924 NCU09646	38	0.37	0.38	0.0767569
02.45 energy conversion and regeneration	14	1.75	NCU00385 NCU00502 NCU00636 NCU00951 NCU02250 NCU02514 NCU03415 NCU05220 NCU05430 NCU08093 NCU09119 NCU09143 NCU09816 NCU10007	57	0.56	1.19	0.000107692
02.45.15 energy generation (e.g. ATP synthase)	11	1.37	NCU00385 NCU00502 NCU00636 NCU02250 NCU02514 NCU05220 NCU05430 NCU08093 NCU09119 NCU09143 NCU09816	25	0.24	1.13	1.16465e-06
10 CELL CYCLE AND DNA PROCESSING	34	4.25	NCU00489 NCU00600 NCU00635 NCU01084 NCU01234 NCU01414 NCU01689 NCU01902 NCU01998 NCU02075 NCU02134 NCU02208 NCU02232 NCU02364 NCU02668 NCU03148 NCU03396 NCU03982 NCU04142 NCU04635 NCU04754 NCU05304 NCU06110 NCU06419 NCU06943 NCU07420 NCU07734 NCU08850 NCU08944 NCU09871 NCU10905 NCU21500 NCU21513	622	6.17	-1.92	1
10.01 DNA processing	19	2.37	NCU00489 NCU00635 NCU01234 NCU01689 NCU02075 NCU02134 NCU02232 NCU02364 NCU03148 NCU03396 NCU03982 NCU04635 NCU06110 NCU06943 NCU07420 NCU08850 NCU09871 NCU21500	333	3.3	-0.93	1
10.01.02 DNA topology	3	0.37	NCU01234 NCU07420 NCU09871	54	0.53	-0.16	1
10.01.03 DNA synthesis and replication	5	0.62	NCU01689 NCU02075 NCU02232 NCU03982	101	1	-0.38	1
10.01.03.03 ori recognition and priming complex formation	1	0.12	NCU02232	13	0.12	0	1
10.01.03.05 extension/ polymerization activity	1	0.12	NCU02232	20	0.19	-0.07	1
10.01.05 DNA recombination and DNA repair	8	1	NCU00489 NCU01234 NCU04635 NCU06110 NCU07420 NCU08850 NCU09871 NCU21500	181	1.79	-0.79	1
10.01.05.01 DNA repair	6	0.75	NCU00489 NCU01234 NCU06110 NCU07420 NCU08850 NCU09871	147	1.46	-0.71	1
10.01.05.03 DNA recombination	3	0.37	NCU01234 NCU07420 NCU09871	50	0.49	-0.12	1
10.01.09 DNA restriction or modification	6	0.75	NCU00635 NCU02134 NCU02364 NCU03148 NCU03396 NCU06943	113	1.12	-0.37	1
10.01.09.05 DNA conformation modification (e.g. chromatin)	6	0.75	NCU00635 NCU02134 NCU02364 NCU03148 NCU03396 NCU06943	110	1.09	-0.34	1
10.03 cell cycle	20	2.5	NCU00600 NCU01084 NCU01414 NCU01902 NCU01998 NCU02075 NCU02208 NCU02232 NCU02668 NCU03982 NCU04142 NCU04754 NCU05304 NCU06419 NCU07734 NCU08944 NCU09871 NCU10905 NCU21513	403	4	-1.5	1
10.03.01 mitotic cell cycle and cell cycle control	15	1.87	NCU00600 NCU01414 NCU01902 NCU02075 NCU02208 NCU02668 NCU03982 NCU04754 NCU05304 NCU06419 NCU07734 NCU08944 NCU09871 NCU21513	298	2.96	-1.09	1
10.03.01.01 mitotic cell cycle	3	0.37	NCU04754 NCU09871	104	1.03	-0.66	1
10.03.01.01.01 G1 phase of mitotic cell cycle	1	0.12		10	0.09	0.03	0.562825
10.03.01.01.03 G1/S transition of mitotic cell cycle	1	0.12	NCU04754	29	0.28	-0.16	1
10.03.01.01.11 M phase	1	0.12	NCU09871	44	0.43	-0.31	1
10.03.01.02 cell cycle arrest	1	0.12		17	0.16	-0.04	1
10.03.02 meiosis	4	0.5	NCU02075 NCU02232 NCU03982 NCU04142	75	0.74	-0.24	1
10.03.03 cytokinesis (cell division) /septum formation and hydrolysis	6	0.75	NCU00600 NCU01084 NCU01998 NCU05304 NCU09871 NCU10905	94	0.93	-0.18	1
10.03.04 nuclear and chromosomal cycle	1	0.12	NCU00600	74	0.73	-0.61	1
10.03.04.09 nuclear migration	1	0.12	NCU00600	20	0.19	-0.07	1
10.03.05 cell cycle dependent cytoskeleton reorganization	2	0.25	NCU07734 NCU09871	33	0.32	-0.07	1
10.03.05.01 spindle pole body/centrosome and microtubule cycle	1	0.12	NCU09871	25	0.24	-0.12	1
10.03.05.03 cell cycle dependent actin filament reorganization	1	0.12	NCU07734	7	0.06	0.06	0.439601
11 TRANSCRIPTION	35	4.38	NCU00405 NCU00600 NCU00635 NCU00768 NCU00902 NCU01183 NCU01219 NCU01234 NCU01297 NCU01414 NCU01478 NCU01595 NCU01629 NCU02134 NCU02181 NCU02364 NCU02397 NCU03148 NCU03184 NCU03396 NCU03702 NCU03853 NCU05782 NCU06943 NCU07420 NCU07528 NCU07829 NCU08894 NCU08923 NCU09333 NCU09871 NCU10733 NCU20254 NCU20312 NCU20850	725	7.2	-2.82	1
11.02 RNA synthesis	29	3.62	NCU00405 NCU00600 NCU00635 NCU00768 NCU00902 NCU01183 NCU01219 NCU01234 NCU01297 NCU01414 NCU01478 NCU01595 NCU01629 NCU02134 NCU02364 NCU02397 NCU03148 NCU03184 NCU03396 NCU03702 NCU03853 NCU07420 NCU07829 NCU08894 NCU08923 NCU09333 NCU09871 NCU20254 NCU20850	533	5.29	-1.67	1
11.02.01 rRNA synthesis	3	0.37	NCU01595 NCU03396 NCU03702	51	0.5	-0.13	1
11.02.02 tRNA synthesis	1	0.12	NCU08894	37	0.36	-0.24	1
11.02.03 mRNA synthesis	23	2.87	NCU00405 NCU00600 NCU00635 NCU00768 NCU00902 NCU01219 NCU01297 NCU01414 NCU01478 NCU01629 NCU02134 NCU02364 NCU02397 NCU03148 NCU03184 NCU03702 NCU03853 NCU07420 NCU07829 NCU08923 NCU09333 NCU20254 NCU20850	465	4.61	-1.74	1
11.02.03.01 general transcription activities	1	0.12	NCU00405	84	0.83	-0.71	1
11.02.03.01.07 transcription termination	1	0.12	NCU00405	10	0.09	0.03	0.562825
11.02.03.04 transcriptional control	19	2.37	NCU00600 NCU00635 NCU00902 NCU01219 NCU01297 NCU01414 NCU01478 NCU01629 NCU02134 NCU02364 NCU02397 NCU03148 NCU03184 NCU03853 NCU07829 NCU08923 NCU09333 NCU20254 NCU20850	350	3.47	-1.1	1
11.02.03.04.01 transcription activation	4	0.5	NCU00635 NCU01478 NCU02397 NCU09333	36	0.35	0.15	0.319319
11.04 RNA processing	11	1.37	NCU01234 NCU01595 NCU02181 NCU03396 NCU03702 NCU05782 NCU06943 NCU07420 NCU09871 NCU10733 NCU20312	298	2.96	-1.59	1
11.04.01 rRNA processing	9	1.12	NCU01234 NCU01595 NCU02181 NCU03396 NCU03702 NCU05782 NCU06943 NCU07420 NCU09871	139	1.38	-0.26	1
11.04.02 tRNA processing	1	0.12	NCU07420	31	0.3	-0.18	1
11.04.03 mRNA processing (splicing, 5'-, 3'-end processing)	6	0.75	NCU01234 NCU03702 NCU07420 NCU09871 NCU10733 NCU20312	177	1.75	-1	1
11.04.03.01 splicing	5	0.62	NCU01234 NCU03702 NCU07420 NCU09871 NCU20312	131	1.3	-0.68	1
11.04.03.03 5'-end processing	1	0.12	NCU07420	8	0.07	0.05	0.484114
11.04.03.05 3'-end processing	1	0.12	NCU10733	12	0.11	0.01	0.62954
11.06 RNA modification	5	0.62	NCU01595 NCU03396 NCU03702 NCU06943 NCU07528	42	0.41	0.21	0.238016
11.06.01 rRNA modification	4	0.5	NCU01595 NCU03396 NCU03702 NCU06943	10	0.09	0.41	0.00561118
11.06.02 tRNA modification	1	0.12	NCU07528	31	0.3	-0.18	1
12 PROTEIN SYNTHESIS	107	13.3	NCU00258 NCU00315 NCU00405 NCU00413 NCU00475 NCU00489 NCU00634 NCU00635 NCU00706 NCU00915 NCU00979 NCU01234 NCU01317 NCU01443 NCU01452 NCU01776 NCU01800 NCU01827 NCU01948 NCU01949 NCU02181 NCU02208 NCU02509 NCU02707 NCU02744 NCU02757 NCU02905 NCU02955 NCU02984 NCU03038 NCU03102 NCU03148 NCU03150 NCU03230 NCU03343 NCU03393 NCU03565 NCU03635 NCU03702 NCU03703 NCU03737 NCU03757 NCU03806 NCU03988 NCU…	362	3.59	9.71	2.45076e-35
12.01 ribosome biogenesis	83	10.3	NCU00258 NCU00315 NCU00413 NCU00475 NCU00489 NCU00634 NCU00706 NCU00979 NCU01317 NCU01452 NCU01776 NCU01800 NCU01827 NCU01948 NCU01949 NCU02181 NCU02509 NCU02707 NCU02744 NCU02757 NCU02905 NCU03038 NCU03102 NCU03150 NCU03230 NCU03343 NCU03393 NCU03565 NCU03635 NCU03702 NCU03703 NCU03757 NCU03806 NCU03988 NCU04331 NCU04552 NCU04553 NCU04779 NCU04806 NCU05554 NCU05599 NCU05782 NCU05804 NCU05810 NCU…	221	2.19	8.11	5.48046e-36
12.01.01 ribosomal proteins	78	9.76	NCU00258 NCU00315 NCU00413 NCU00475 NCU00489 NCU00634 NCU00706 NCU00979 NCU01317 NCU01452 NCU01776 NCU01827 NCU01948 NCU01949 NCU02181 NCU02509 NCU02707 NCU02744 NCU02757 NCU02905 NCU03038 NCU03102 NCU03150 NCU03230 NCU03343 NCU03393 NCU03565 NCU03635 NCU03702 NCU03703 NCU03757 NCU03806 NCU03988 NCU04331 NCU04552 NCU04553 NCU04779 NCU04806 NCU05554 NCU05599 NCU05782 NCU05804 NCU06210 NCU06226 NCU…	152	1.51	8.25	5.99867e-46
12.04 translation	78	9.76	NCU00258 NCU00413 NCU00475 NCU00489 NCU00635 NCU00915 NCU00979 NCU01234 NCU01317 NCU01443 NCU01452 NCU01776 NCU01827 NCU01948 NCU01949 NCU02181 NCU02208 NCU02509 NCU02744 NCU02905 NCU02955 NCU02984 NCU03038 NCU03102 NCU03148 NCU03150 NCU03393 NCU03565 NCU03635 NCU03703 NCU03737 NCU03757 NCU03806 NCU03988 NCU04331 NCU04552 NCU04553 NCU04779 NCU05270 NCU05554 NCU05599 NCU05804 NCU05810 NCU06035 NCU…	188	1.86	7.9	1.75467e-37
12.04.01 translation initiation	9	1.12	NCU01234 NCU02208 NCU02984 NCU05270 NCU07420 NCU07437 NCU08046 NCU08277 NCU21398	50	0.49	0.63	0.0156462
12.04.02 translation elongation	7	0.87	NCU00979 NCU02955 NCU03737 NCU06035 NCU07408 NCU08960 NCU20803	19	0.18	0.69	0.000416893
12.04.03 translation termination	2	0.25	NCU00635 NCU03148	6	0.05	0.2	0.0761647
12.07 translational control	7	0.87	NCU00635 NCU01234 NCU01949 NCU03102 NCU07420 NCU08046 NCU08277	54	0.53	0.34	0.13345
12.10 aminoacyl-tRNA-synthetases	10	1.25	NCU00405 NCU00915 NCU01443 NCU04020 NCU06457 NCU07082 NCU07755 NCU08894 NCU09463 NCU20803	38	0.37	0.88	0.000571231
14 PROTEIN FATE (folding, modification, destination)	73	9.13	NCU00104 NCU00169 NCU00263 NCU00431 NCU00463 NCU00636 NCU01059 NCU01084 NCU01181 NCU01219 NCU01516 NCU01545 NCU01589 NCU01648 NCU01808 NCU01843 NCU01902 NCU01914 NCU02059 NCU02075 NCU02207 NCU02273 NCU02400 NCU02455 NCU02493 NCU02515 NCU02549 NCU02797 NCU02829 NCU02839 NCU03148 NCU03393 NCU03523 NCU03739 NCU03853 NCU03982 NCU04127 NCU04142 NCU04181 NCU04334 NCU04380 NCU04448 NCU04553 NCU04639 NCU…	862	8.56	0.57	0.2918
14.01 protein folding and stabilization	21	2.62	NCU00104 NCU01219 NCU01516 NCU01589 NCU01843 NCU02075 NCU02207 NCU02455 NCU02839 NCU03739 NCU03853 NCU03982 NCU04142 NCU04334 NCU04448 NCU09223 NCU09265 NCU20312 NCU21431 NCU21513	81	0.8	1.82	8.4442e-07
14.04 protein targeting, sorting and translocation	21	2.62	NCU00104 NCU00169 NCU00431 NCU01516 NCU01545 NCU01589 NCU01843 NCU01914 NCU02075 NCU02829 NCU03148 NCU03982 NCU04127 NCU04181 NCU04334 NCU04639 NCU06632 NCU09143 NCU09673 NCU20312	203	2.01	0.61	0.126655
14.07 protein modification	38	4.75	NCU01059 NCU01181 NCU01219 NCU01545 NCU01589 NCU01648 NCU01808 NCU01843 NCU01902 NCU02075 NCU02207 NCU02273 NCU02493 NCU02515 NCU02549 NCU02797 NCU02829 NCU03523 NCU03982 NCU04334 NCU04380 NCU04448 NCU04553 NCU04644 NCU05810 NCU06230 NCU06419 NCU06512 NCU07308 NCU08380 NCU08434 NCU08809 NCU08944 NCU09223 NCU09803 NCU20030 NCU20312	484	4.8	-0.05	1
14.07.01 modification with fatty acids (e.g. myristylation, palmitylation, farnesylation)	2	0.25	NCU04380	23	0.22	0.03	0.555065
14.07.02 modification with sugar residues (e.g. glycosylation, deglycosylation)	5	0.62	NCU01059 NCU01648 NCU02797 NCU02829	56	0.55	0.07	0.461125
14.07.02.01 O-directed glycosylation, deglycosylation	1	0.12	NCU01648	7	0.06	0.06	0.439601
14.07.02.02 N-directed glycosylation, deglycosylation	2	0.25	NCU02829	26	0.25	0	1
14.07.03 modification by phosphorylation, dephosphorylation, autophosphorylation	6	0.75	NCU01181 NCU03523 NCU06230 NCU06419 NCU08380 NCU08809	155	1.53	-0.78	1
14.07.04 modification by acetylation, deacetylation	5	0.62	NCU01808 NCU04334 NCU04644 NCU05810 NCU08944	32	0.31	0.31	0.10547
14.07.05 modification by ubiquitination, deubiquitination	5	0.62	NCU01545 NCU01843 NCU02207 NCU04448 NCU04553	67	0.66	-0.04	1
14.07.09 posttranslational modification of amino acids (e.g. hydroxylation, methylation)	2	0.25	NCU06512 NCU08434	34	0.33	-0.08	1
14.07.11 protein processing (proteolytic)	6	0.75	NCU01545 NCU02273 NCU02493 NCU02515 NCU02549 NCU20030	72	0.71	0.04	0.5129
14.07.11.01 autoproteolytic processing	1	0.12	NCU01545	7	0.06	0.06	0.439601
14.10 assembly of protein complexes	14	1.75	NCU00636 NCU01084 NCU02075 NCU03393 NCU03982 NCU05220 NCU05816 NCU07308 NCU07659 NCU07733 NCU08940 NCU09143 NCU09265 NCU09673	165	1.63	0.12	0.438028
14.13 protein/peptide degradation	18	2.25	NCU00104 NCU00263 NCU00463 NCU01545 NCU01843 NCU02059 NCU02207 NCU02273 NCU02400 NCU02493 NCU02515 NCU02839 NCU04448 NCU04553 NCU05980 NCU06055 NCU07200 NCU20030	223	2.21	0.04	0.506588
14.13.01 cytoplasmic and nuclear protein degradation	8	1	NCU01843 NCU02207 NCU02273 NCU02493 NCU02839 NCU04448 NCU04553 NCU20030	127	1.26	-0.26	1
14.13.01.01 proteasomal degradation (ubiquitin/proteasomal pathway)	2	0.25	NCU02493 NCU04553	91	0.9	-0.65	1
14.13.04 lysosomal and vacuolar protein degradation	4	0.5	NCU01545 NCU02273 NCU02515 NCU20030	13	0.12	0.38	0.0157698
14.13.04.01 lysosomal protein degradation	1	0.12	NCU02273	1	0	0.12	0.0793761
14.13.04.02 vacuolar protein degradation	3	0.37	NCU02273 NCU02515 NCU20030	7	0.06	0.31	0.0136797
16 PROTEIN WITH BINDING FUNCTION OR COFACTOR REQUIREMENT (structural or catalytic)	229	28.6	NCU00104 NCU00216 NCU00258 NCU00290 NCU00355 NCU00385 NCU00405 NCU00413 NCU00463 NCU00475 NCU00489 NCU00502 NCU00600 NCU00629 NCU00634 NCU00635 NCU00636 NCU00692 NCU00706 NCU00915 NCU00951 NCU00963 NCU00979 NCU01084 NCU01181 NCU01183 NCU01195 NCU01219 NCU01234 NCU01241 NCU01317 NCU01328 NCU01443 NCU01452 NCU01516 NCU01528 NCU01545 NCU01546 NCU01589 NCU01595 NCU01632 NCU01648 NCU01754 NCU01776 NCU…	1375	13.6	15	2.11235e-31
16.01 protein binding	114	14.2	NCU00104 NCU00258 NCU00413 NCU00475 NCU00489 NCU00600 NCU00635 NCU00692 NCU00706 NCU00979 NCU01183 NCU01234 NCU01317 NCU01452 NCU01516 NCU01545 NCU01589 NCU01776 NCU01827 NCU01843 NCU01914 NCU01948 NCU01949 NCU02075 NCU02136 NCU02181 NCU02207 NCU02273 NCU02455 NCU02493 NCU02509 NCU02534 NCU02744 NCU02839 NCU02905 NCU03038 NCU03102 NCU03148 NCU03150 NCU03393 NCU03396 NCU03565 NCU03635 NCU03702 NCU…	678	6.73	7.47	2.23964e-15
16.01.01 receptor binding	2	0.25	NCU01545 NCU07755	7	0.06	0.19	0.101159
16.02 peptide binding	2	0.25	NCU03853 NCU20312	9	0.08	0.17	0.156261
16.03 nucleic acid binding	43	5.38	NCU00634 NCU00635 NCU00915 NCU01234 NCU01317 NCU01589 NCU01595 NCU01776 NCU01949 NCU02181 NCU02208 NCU02364 NCU02509 NCU02707 NCU02744 NCU02984 NCU03038 NCU03092 NCU03102 NCU03148 NCU03150 NCU03396 NCU03565 NCU03702 NCU03703 NCU03806 NCU04331 NCU05554 NCU06226 NCU06457 NCU06661 NCU06943 NCU07420 NCU07437 NCU07735 NCU07755 NCU07829 NCU08046 NCU08277 NCU08923 NCU09871 NCU20312 NCU20802	346	3.43	1.95	0.0020721
16.03.01 DNA binding	8	1	NCU00635 NCU01234 NCU01589 NCU02364 NCU03148 NCU07420 NCU07735 NCU08923	167	1.65	-0.65	1
16.03.03 RNA binding	33	4.13	NCU00634 NCU01234 NCU01317 NCU01595 NCU01776 NCU01949 NCU02181 NCU02208 NCU02509 NCU02707 NCU02744 NCU02984 NCU03038 NCU03092 NCU03150 NCU03396 NCU03565 NCU03702 NCU03703 NCU03806 NCU04331 NCU05554 NCU06226 NCU06661 NCU06943 NCU07420 NCU07437 NCU07755 NCU07829 NCU08046 NCU08277 NCU20312 NCU20802	165	1.63	2.5	5.65074e-07
16.05 polysaccharide binding	8	1	NCU04168 NCU05159 NCU05924 NCU05955 NCU06661 NCU08189 NCU09664 NCU09904	16	0.15	0.85	1.10168e-05
16.07 structural protein binding	3	0.37	NCU00502 NCU00636 NCU07408	30	0.29	0.08	0.429601
16.09 lipid binding	3	0.37	NCU01914 NCU02250 NCU06524	20	0.19	0.18	0.208622
16.11 amino acid/amino acid derivatives binding	1	0.12	NCU00405	2	0.01	0.11	0.152459
16.13 C-compound binding	5	0.62	NCU03415 NCU05008 NCU05454 NCU08944 NCU09265	21	0.2	0.42	0.0217193
16.13.01 sugar binding	2	0.25	NCU08944 NCU09265	7	0.06	0.19	0.101159
16.13.03 fatty acid binding (e.g. acyl-carrier protein)	1	0.12	NCU05008	3	0.02	0.1	0.219747
16.14 selen binding	1	0.12	NCU03339	2	0.01	0.11	0.152459
16.17 metal binding	39	4.88	NCU00629 NCU00951 NCU01219 NCU01241 NCU01546 NCU01648 NCU01754 NCU01808 NCU02133 NCU02252 NCU02278 NCU02333 NCU02364 NCU02549 NCU02657 NCU03112 NCU03117 NCU03492 NCU03749 NCU04334 NCU04380 NCU04553 NCU05154 NCU05454 NCU06228 NCU07562 NCU07930 NCU08287 NCU08291 NCU08923 NCU09265 NCU09333 NCU09816 NCU09871 NCU10042 NCU20030 NCU20632 NCU20802	262	2.6	2.28	9.20194e-05
16.17.01 calcium binding	5	0.62	NCU01241 NCU05154 NCU05454 NCU09265 NCU09871	25	0.24	0.38	0.0436638
16.17.03 potassium binding	2	0.25	NCU02657 NCU03117	4	0.03	0.22	0.033891
16.17.07 magnesium binding	8	1	NCU00629 NCU01648 NCU02657 NCU04334 NCU04380 NCU05154 NCU06228 NCU10042	48	0.47	0.53	0.0336619
16.17.09 heavy metal binding (Cu, Fe, Zn)	22	2.75	NCU01219 NCU01546 NCU01754 NCU01808 NCU02133 NCU02278 NCU02364 NCU02549 NCU03112 NCU03492 NCU03749 NCU04553 NCU07562 NCU07930 NCU08287 NCU08923 NCU09333 NCU09816 NCU20030 NCU20632 NCU20802	167	1.65	1.1	0.0126123
16.19 nucleotide/nucleoside/nucleobase binding	50	6.25	NCU00104 NCU00290 NCU00385 NCU00405 NCU00600 NCU00629 NCU00915 NCU01084 NCU01183 NCU01234 NCU01443 NCU01632 NCU01843 NCU02075 NCU02207 NCU02208 NCU02514 NCU02639 NCU02657 NCU02677 NCU02839 NCU02955 NCU03737 NCU03982 NCU04020 NCU04142 NCU04334 NCU04448 NCU04912 NCU05154 NCU05430 NCU05591 NCU05693 NCU05782 NCU06005 NCU06035 NCU06457 NCU07027 NCU07420 NCU07755 NCU07914 NCU08046 NCU08287 NCU09119 NCU…	397	3.94	2.31	0.000689116
16.19.03 ATP binding	38	4.75	NCU00104 NCU00290 NCU00385 NCU00405 NCU00629 NCU00915 NCU01084 NCU01234 NCU01443 NCU01632 NCU01843 NCU02075 NCU02207 NCU02514 NCU02639 NCU02657 NCU02677 NCU02839 NCU03982 NCU04020 NCU04142 NCU04334 NCU04448 NCU05154 NCU05430 NCU05591 NCU05782 NCU06005 NCU06457 NCU07420 NCU07755 NCU07914 NCU08287 NCU09119 NCU09477 NCU09871 NCU20803 NCU21035	292	2.9	1.85	0.00162626
16.19.05 GTP binding	8	1	NCU00600 NCU01183 NCU02955 NCU03737 NCU04912 NCU05693 NCU06035 NCU21398	84	0.83	0.17	0.349461
16.21 complex cofactor/cosubstrate/vitamine binding	55	6.88	NCU00216 NCU00355 NCU00463 NCU00963 NCU01181 NCU01195 NCU01219 NCU01328 NCU01528 NCU01632 NCU01808 NCU01906 NCU02274 NCU02534 NCU02549 NCU02580 NCU02954 NCU03100 NCU03112 NCU03118 NCU03233 NCU03339 NCU03415 NCU03492 NCU03748 NCU04510 NCU04754 NCU04899 NCU05454 NCU06232 NCU06606 NCU06666 NCU07027 NCU07402 NCU07659 NCU07690 NCU07930 NCU08044 NCU08269 NCU08280 NCU08291 NCU08336 NCU08384 NCU08409 NCU…	206	2.04	4.84	2.70718e-16
16.21.01 heme binding	5	0.62	NCU00216 NCU00355 NCU01808 NCU03492 NCU09816	21	0.2	0.42	0.0217193
16.21.05 FAD/FMN binding	11	1.37	NCU00216 NCU01181 NCU02534 NCU02580 NCU03112 NCU03339 NCU05454 NCU08269 NCU08280 NCU08336 NCU20294	50	0.49	0.88	0.00155507
16.21.07 NAD/NADP binding	25	3.12	NCU00216 NCU00963 NCU01195 NCU01528 NCU01632 NCU01906 NCU02534 NCU02954 NCU03100 NCU03118 NCU03339 NCU03415 NCU03748 NCU04510 NCU04899 NCU06232 NCU06666 NCU07402 NCU07690 NCU07930 NCU08044 NCU08384 NCU09141 NCU20453 NCU21057	103	1.02	2.1	3.07201e-07
16.21.08 Fe/S binding	10	1.25	NCU01219 NCU02534 NCU02549 NCU03233 NCU06606 NCU08291 NCU08336 NCU08923 NCU08940 NCU20632	26	0.25	1	1.54048e-05
16.21.11 thiamine pyrophosphate binding	1	0.12	NCU01328	5	0.04	0.08	0.338737
16.21.15 biotin binding	1	0.12	NCU07659	5	0.04	0.08	0.338737
16.21.17 pyridoxal phosphate binding	8	1	NCU00463 NCU02274 NCU04754 NCU07027 NCU08409 NCU08411 NCU20459 NCU21329	29	0.28	0.72	0.00145065
18 REGULATION OF METABOLISM AND PROTEIN FUNCTION	18	2.25	NCU00600 NCU00635 NCU00692 NCU01181 NCU01666 NCU02075 NCU02133 NCU02134 NCU03982 NCU06035 NCU06380 NCU06524 NCU07734 NCU08277 NCU08809 NCU09223 NCU20238	216	2.14	0.11	0.450563
18.01 regulation by	3	0.37	NCU00635 NCU01181 NCU09223	95	0.94	-0.57	1
18.01.01 regulation by modification	1	0.12	NCU01181	49	0.48	-0.36	1
18.01.07 regulation by binding / dissociation	2	0.25	NCU00635 NCU09223	52	0.51	-0.26	1
18.02 regulation of protein activity	17	2.12	NCU00600 NCU00635 NCU00692 NCU01181 NCU01666 NCU02075 NCU02133 NCU02134 NCU03982 NCU06035 NCU06380 NCU06524 NCU07734 NCU08277 NCU08809 NCU20238	211	2.09	0.03	0.511614
18.02.01 enzymatic activity regulation / enzyme regulator	13	1.62	NCU00600 NCU00692 NCU01666 NCU02075 NCU02133 NCU03982 NCU06035 NCU06380 NCU06524 NCU07734 NCU08809 NCU20238	167	1.65	-0.03	1
18.02.01.01 enzyme activator	7	0.87	NCU00600 NCU00692 NCU02133 NCU06035 NCU07734 NCU08809	72	0.71	0.16	0.345806
18.02.01.01.01 GTPase activator (GAP)	2	0.25	NCU06035 NCU07734	15	0.14	0.11	0.336756
18.02.01.01.05 kinase activator	2	0.25	NCU00600 NCU02133	15	0.14	0.11	0.336756
18.02.01.02 enzyme inhibitor	2	0.25	NCU06380 NCU06524	23	0.22	0.03	0.555065
18.02.01.02.03 protease inhibitor	1	0.12	NCU06524	5	0.04	0.08	0.338737
18.02.03 guanyl-nucleotide exchange factor (GEF)	1	0.12	NCU08277	9	0.08	0.04	0.525096
18.02.09 regulator of transcription factor	2	0.25	NCU00635 NCU02134	25	0.24	0.01	0.601181
20 CELLULAR TRANSPORT, TRANSPORT FACILITIES AND TRANSPORT ROUTES	103	12.8	NCU00104 NCU00216 NCU00290 NCU00385 NCU00431 NCU00502 NCU00575 NCU00600 NCU00635 NCU00636 NCU00782 NCU00801 NCU00821 NCU01181 NCU01219 NCU01231 NCU01234 NCU01241 NCU01516 NCU01545 NCU01589 NCU01689 NCU01808 NCU01914 NCU01998 NCU02075 NCU02207 NCU02238 NCU02250 NCU02278 NCU02373 NCU02514 NCU02534 NCU02549 NCU02580 NCU02829 NCU02839 NCU02948 NCU02954 NCU02988 NCU03076 NCU03112 NCU03199 NCU03233 NCU…	970	9.63	3.17	0.00105524
20.01 transported compounds (substrates)	88	11	NCU00104 NCU00216 NCU00385 NCU00502 NCU00575 NCU00635 NCU00636 NCU00782 NCU00801 NCU00821 NCU01181 NCU01219 NCU01231 NCU01234 NCU01241 NCU01516 NCU01545 NCU01589 NCU01689 NCU01808 NCU01914 NCU02075 NCU02238 NCU02250 NCU02373 NCU02514 NCU02534 NCU02549 NCU02580 NCU02829 NCU02948 NCU02954 NCU03076 NCU03112 NCU03233 NCU03297 NCU03339 NCU03415 NCU03559 NCU03982 NCU04127 NCU04181 NCU04304 NCU04380 NCU…	662	6.57	4.43	6.80869e-07
20.01.01 ion transport	14	1.75	NCU00385 NCU00502 NCU00636 NCU02250 NCU02514 NCU04304 NCU05154 NCU05220 NCU05430 NCU05591 NCU06132 NCU08093 NCU09119 NCU09477	149	1.48	0.27	0.294135
20.01.01.01 cation transport (H+, Na+, K+, Ca2+ , NH4+, etc.)	12	1.5	NCU00385 NCU00502 NCU00636 NCU02250 NCU02514 NCU05154 NCU05220 NCU05430 NCU05591 NCU06132 NCU08093 NCU09119	122	1.21	0.29	0.260793
20.01.01.01.01 heavy metal ion transport (Cu+, Fe3+, etc.)	1	0.12	NCU06132	45	0.44	-0.32	1
20.01.01.01.01.01 siderophore-iron transport	1	0.12	NCU06132	8	0.07	0.05	0.484114
20.01.03 C-compound and carbohydrate transport	16	2	NCU00575 NCU00782 NCU00801 NCU00821 NCU01231 NCU01689 NCU02238 NCU04963 NCU05591 NCU05897 NCU06138 NCU06358 NCU06846 NCU07609 NCU08002 NCU09321	107	1.06	0.94	0.00999153
20.01.03.01 sugar transport	1	0.12	NCU04963	16	0.15	-0.03	1
20.01.07 amino acid/amino acid derivatives transport	1	0.12	NCU01241	36	0.35	-0.23	1
20.01.09 peptide transport	1	0.12	NCU07894	11	0.1	0.02	0.597561
20.01.10 protein transport	14	1.75	NCU00104 NCU00635 NCU01516 NCU01545 NCU01589 NCU01914 NCU02075 NCU02829 NCU03982 NCU04127 NCU04181 NCU04639 NCU06632 NCU09673	118	1.17	0.58	0.0837847
20.01.13 lipid/fatty acid transport	5	0.62	NCU04380 NCU04388 NCU05008 NCU05591 NCU09223	50	0.49	0.13	0.364643
20.01.15 electron transport	46	5.75	NCU00216 NCU00385 NCU00502 NCU00636 NCU01181 NCU01219 NCU01808 NCU02250 NCU02373 NCU02514 NCU02534 NCU02549 NCU02580 NCU02948 NCU02954 NCU03076 NCU03112 NCU03233 NCU03297 NCU03339 NCU03415 NCU03559 NCU04899 NCU04936 NCU05069 NCU05220 NCU05420 NCU05430 NCU05454 NCU05457 NCU05689 NCU05816 NCU06606 NCU07733 NCU08093 NCU08272 NCU08280 NCU08336 NCU08923 NCU08940 NCU09119 NCU09223 NCU09803 NCU09816 NCU…	168	1.66	4.09	2.89871e-14
20.01.17 nucleotide/nucleoside/nucleobase transport	2	0.25	NCU09477 NCU21213	17	0.16	0.09	0.395655
20.01.21 RNA transport	2	0.25	NCU01234 NCU07420	32	0.31	-0.06	1
20.01.23 allantoin and allantoate transport	3	0.37	NCU00782 NCU02238 NCU07609	18	0.17	0.2	0.16727
20.01.25 vitamine/cofactor transport	3	0.37	NCU00782 NCU02238 NCU07609	25	0.24	0.13	0.318735
20.01.27 drug/toxin transport	2	0.25	NCU02948 NCU05591	67	0.66	-0.41	1
20.03 transport facilities	38	4.75	NCU00216 NCU00290 NCU00385 NCU00431 NCU00502 NCU00636 NCU00782 NCU00821 NCU01231 NCU01808 NCU02075 NCU02207 NCU02238 NCU02250 NCU02514 NCU02839 NCU03199 NCU03559 NCU03982 NCU04127 NCU04181 NCU04304 NCU04448 NCU04963 NCU05154 NCU05430 NCU05457 NCU05591 NCU06005 NCU06632 NCU06846 NCU07609 NCU07894 NCU08940 NCU09119 NCU09477 NCU21035 NCU21213	303	3.01	1.74	0.00313919
20.03.01 channel / pore class transport	2	0.25	NCU02250 NCU04304	27	0.26	-0.01	1
20.03.01.01 ion channels	1	0.12	NCU04304	17	0.16	-0.04	1
20.03.02 carrier (electrochemical potential-driven transport)	2	0.25	NCU09477 NCU21213	27	0.26	-0.01	1
20.03.02.02 symporter	1	0.12	NCU21213	11	0.1	0.02	0.597561
20.03.02.02.01 proton driven symporter	1	0.12	NCU21213	7	0.06	0.06	0.439601
20.03.02.03 antiporter	1	0.12	NCU09477	16	0.15	-0.03	1
20.03.09 phosphotransferase system	2	0.25	NCU06005 NCU21035	5	0.04	0.21	0.0535442
20.03.22 transport ATPases	10	1.25	NCU00385 NCU00502 NCU00636 NCU02250 NCU02514 NCU03199 NCU05154 NCU05430 NCU05591 NCU09119	62	0.61	0.64	0.023175
20.03.25 ABC transporters	2	0.25	NCU00290 NCU05591	41	0.4	-0.15	1
20.09 transport routes	46	5.75	NCU00104 NCU00385 NCU00431 NCU00502 NCU00575 NCU00600 NCU00636 NCU00782 NCU00801 NCU00821 NCU01234 NCU01241 NCU01516 NCU01545 NCU01589 NCU01689 NCU01914 NCU01998 NCU02075 NCU02238 NCU02278 NCU02514 NCU02988 NCU03982 NCU04127 NCU04181 NCU04304 NCU04388 NCU04639 NCU04963 NCU05154 NCU05430 NCU05591 NCU06132 NCU06138 NCU06358 NCU06632 NCU07420 NCU07609 NCU07734 NCU08002 NCU09119 NCU09143 NCU09477 NCU…	636	6.31	-0.56	1
20.09.01 nuclear transport	4	0.5	NCU01234 NCU02075 NCU03982 NCU07420	62	0.61	-0.11	1
20.09.03 peroxisomal transport	1	0.12	NCU08002	10	0.09	0.03	0.562825
20.09.04 mitochondrial transport	20	2.5	NCU00104 NCU00385 NCU00431 NCU00502 NCU00636 NCU01241 NCU01516 NCU01589 NCU01689 NCU02075 NCU02514 NCU03982 NCU04181 NCU04304 NCU05430 NCU06632 NCU09119 NCU09143 NCU09477	91	0.9	1.6	2.27955e-05
20.09.05 non-vesicular ER transport	3	0.37	NCU02075 NCU03982 NCU04127	8	0.07	0.3	0.0206108
20.09.07 vesicular transport (Golgi network, etc.)	6	0.75	NCU01545 NCU02075 NCU03982 NCU07734 NCU09673	174	1.72	-0.97	1
20.09.07.03 ER to Golgi transport	1	0.12	NCU07734	55	0.54	-0.42	1
20.09.07.05 intra Golgi transport	1	0.12	NCU01545	21	0.2	-0.08	1
20.09.07.25 vesicle formation	1	0.12	NCU09673	24	0.23	-0.11	1
20.09.13 vacuolar/lysosomal transport	4	0.5	NCU01545 NCU01914 NCU05154 NCU09673	114	1.13	-0.63	1
20.09.14 cytoskeleton-dependent transport	2	0.25	NCU01545 NCU01998	38	0.37	-0.12	1
20.09.14.02 actin dependent transport	1	0.12	NCU01998	7	0.06	0.06	0.439601
20.09.16 cellular export and secretion	6	0.75	NCU00600 NCU04388 NCU04639 NCU04963 NCU05591 NCU07734	128	1.27	-0.52	1
20.09.16.01 Type I protein secretion system (ABC-type transport systems)	1	0.12	NCU05591	15	0.14	-0.02	1
20.09.16.09 vesicular cellular export	1	0.12	NCU00600	28	0.27	-0.15	1
20.09.16.09.03 exocytosis	1	0.12	NCU00600	28	0.27	-0.15	1
20.09.18 cellular import	16	2	NCU00575 NCU00600 NCU00782 NCU00801 NCU00821 NCU01914 NCU02238 NCU02278 NCU02988 NCU04963 NCU06132 NCU06138 NCU06358 NCU07609 NCU07734 NCU09673	200	1.98	0.02	0.525296
20.09.18.07 non-vesicular cellular import	9	1.12	NCU00782 NCU00801 NCU02238 NCU02278 NCU04963 NCU06132 NCU06138 NCU06358 NCU07609	89	0.88	0.24	0.273468
20.09.18.09 vesicular cellular import	3	0.37	NCU00600 NCU01914 NCU09673	77	0.76	-0.39	1
20.09.18.09.01 endocytosis	3	0.37	NCU00600 NCU01914 NCU09673	77	0.76	-0.39	1
30 CELLULAR COMMUNICATION/SIGNAL TRANSDUCTION MECHANISM	17	2.12	NCU00600 NCU01183 NCU01219 NCU01545 NCU01704 NCU02133 NCU02273 NCU03523 NCU04912 NCU05454 NCU05810 NCU06005 NCU06419 NCU07755 NCU08923 NCU20312 NCU21035	286	2.84	-0.72	1
30.01 cellular signalling	12	1.5	NCU00600 NCU01183 NCU02133 NCU02273 NCU03523 NCU04912 NCU05454 NCU05810 NCU06005 NCU06419 NCU08923 NCU21035	257	2.55	-1.05	1
30.01.05 enzyme mediated signal transduction	7	0.87	NCU00600 NCU01183 NCU02133 NCU05810 NCU06005 NCU06419 NCU21035	139	1.38	-0.51	1
30.01.05.01 protein kinase	2	0.25	NCU02133 NCU06419	64	0.63	-0.38	1
30.01.05.01.03 MAPKKK cascade	2	0.25	NCU02133 NCU06419	20	0.19	0.06	0.479079
30.01.05.05 G-protein mediated signal transduction	3	0.37	NCU00600 NCU01183 NCU05810	55	0.54	-0.17	1
30.01.05.05.01 small GTPase mediated signal transduction	1	0.12	NCU00600	44	0.43	-0.31	1
30.01.05.05.03 trimeric G-protein mediated signal transduction	1	0.12	NCU05810	6	0.05	0.07	0.391252
30.01.09 second messenger mediated signal transduction	1	0.12	NCU02273	45	0.44	-0.32	1
30.01.09.08 hormone mediated signal transduction	1	0.12	NCU02273	2	0.01	0.11	0.152459
30.05 transmembrane signal transduction	6	0.75	NCU00600 NCU01545 NCU01704 NCU05454 NCU07755 NCU20312	63	0.62	0.13	0.384021
30.05.01 receptor enzyme mediated signalling	2	0.25	NCU05454 NCU07755	15	0.14	0.11	0.336756
30.05.01.05 interleukine receptor signalling pathway	1	0.12	NCU07755	1	0	0.12	0.0793761
30.05.01.12 transmembrane receptor protein tyrosine kinase signalling pathways	1	0.12	NCU05454	1	0	0.12	0.0793761
30.05.01.12.05 insulin receptor signalling pathway	1	0.12	NCU05454	1	0	0.12	0.0793761
30.05.02 non-enzymatic receptor mediated signalling	1	0.12	NCU01545	27	0.26	-0.14	1
30.05.02.24 G-protein coupled receptor signalling pathway	1	0.12	NCU01545	17	0.16	-0.04	1
30.05.02.24.04 gamma-aminobutyric acid signalling pathway	1	0.12	NCU01545	1	0	0.12	0.0793761
30.07 regulation of signal transduction	1	0.12	NCU01219	4	0.03	0.09	0.281699
32 CELL RESCUE, DEFENSE AND VIRULENCE	76	9.51	NCU00104 NCU00130 NCU00355 NCU00489 NCU00600 NCU00635 NCU00692 NCU00762 NCU00884 NCU01219 NCU01516 NCU01589 NCU01754 NCU01808 NCU01843 NCU01906 NCU02075 NCU02133 NCU02207 NCU02273 NCU02336 NCU02493 NCU02580 NCU02839 NCU02855 NCU02948 NCU03013 NCU03112 NCU03148 NCU03151 NCU03297 NCU03339 NCU03415 NCU03739 NCU03853 NCU03944 NCU03982 NCU04142 NCU04213 NCU04334 NCU04415 NCU04448 NCU04494 NCU04510 NCU…	594	5.9	3.61	1.67763e-05
32.01 stress response	54	6.75	NCU00104 NCU00355 NCU00489 NCU00600 NCU00635 NCU00692 NCU00884 NCU01219 NCU01516 NCU01589 NCU01808 NCU01843 NCU01906 NCU02075 NCU02133 NCU02207 NCU02273 NCU02493 NCU02580 NCU02839 NCU02948 NCU03013 NCU03112 NCU03148 NCU03151 NCU03297 NCU03339 NCU03415 NCU03739 NCU03853 NCU03944 NCU03982 NCU04142 NCU04213 NCU04334 NCU04448 NCU04510 NCU05591 NCU06031 NCU06419 NCU06550 NCU07232 NCU08277 NCU08380 NCU…	351	3.48	3.27	1.53714e-06
32.01.01 oxidative stress response	13	1.62	NCU00355 NCU01219 NCU02133 NCU02948 NCU03112 NCU03151 NCU03297 NCU03339 NCU03415 NCU05591 NCU06031 NCU07232 NCU09803	53	0.52	1.1	0.000191428
32.01.03 osmotic and salt stress response	7	0.87	NCU00600 NCU01906 NCU03415 NCU03944 NCU04510 NCU08380 NCU08384	53	0.52	0.35	0.124112
32.01.05 heat shock response	11	1.37	NCU00104 NCU01589 NCU01906 NCU02075 NCU03853 NCU03982 NCU04142 NCU04334 NCU04510 NCU07232 NCU08384	39	0.38	0.99	0.000155984
32.01.07 unfolded protein response (e.g. ER quality control)	17	2.12	NCU00104 NCU00635 NCU00692 NCU01516 NCU01843 NCU02075 NCU02207 NCU02839 NCU03148 NCU03853 NCU03982 NCU04142 NCU04334 NCU04448 NCU09265 NCU21431	52	0.51	1.61	2.5749e-07
32.01.09 DNA damage response	2	0.25	NCU00489 NCU04213	50	0.49	-0.24	1
32.01.11 nutrient starvation response	2	0.25	NCU02273 NCU20312	20	0.19	0.06	0.479079
32.05 disease, virulence and defense	20	2.5	NCU00130 NCU00600 NCU00692 NCU02336 NCU03415 NCU04415 NCU04494 NCU04870 NCU04947 NCU05317 NCU05591 NCU05693 NCU07787 NCU08231 NCU08429 NCU08431 NCU08669 NCU09976 NCU20856 NCU21177	187	1.85	0.65	0.104957
32.05.01 resistance proteins	4	0.5	NCU00692 NCU03415 NCU04415 NCU05591	74	0.73	-0.23	1
32.05.01.03 chemical agent resistance	2	0.25	NCU04415 NCU05591	26	0.25	0	1
32.05.03 defense related proteins	5	0.62	NCU00130 NCU00600 NCU03415 NCU05693 NCU08669	33	0.32	0.3	0.116644
32.05.05 virulence, disease factors	8	1	NCU02336 NCU04494 NCU04870 NCU04947 NCU05317 NCU08231 NCU09976 NCU21177	61	0.6	0.4	0.107915
32.05.05.01 toxins	1	0.12	NCU05317	13	0.12	0	1
32.07 detoxification	16	2	NCU00355 NCU01219 NCU01754 NCU02133 NCU03013 NCU03151 NCU03297 NCU03339 NCU03415 NCU05591 NCU05770 NCU05780 NCU06031 NCU09803 NCU20689 NCU21177	161	1.59	0.41	0.207614
32.07.01 detoxification involving cytochrome P450	1	0.12	NCU20689	17	0.16	-0.04	1
32.07.03 detoxification by modification	4	0.5	NCU01219 NCU03013 NCU03297 NCU03415	23	0.22	0.28	0.104475
32.07.05 detoxification by export	1	0.12	NCU05591	44	0.43	-0.31	1
32.07.07 oxygen and radical detoxification	9	1.12	NCU00355 NCU01219 NCU02133 NCU03151 NCU03297 NCU03339 NCU05770 NCU05780 NCU06031	31	0.3	0.82	0.000488362
32.07.07.01 catalase reaction	2	0.25	NCU00355 NCU05770	4	0.03	0.22	0.033891
32.07.07.03 glutathione conjugation reaction	3	0.37	NCU01219 NCU03339 NCU05780	10	0.09	0.28	0.0391967
32.07.07.05 peroxidase reaction	3	0.37	NCU01219 NCU03297 NCU06031	5	0.04	0.33	0.00441121
32.07.07.07 superoxide metabolism	1	0.12	NCU02133	5	0.04	0.08	0.338737
32.07.09 detoxification by degradation	2	0.25	NCU03415 NCU21177	17	0.16	0.09	0.395655
32.10 degradation / modification of foreign (exogenous) compounds	7	0.87	NCU00762 NCU01906 NCU02855 NCU04510 NCU05955 NCU08384 NCU20953	20	0.19	0.68	0.00059781
32.10.07 degradation / modification of foreign (exogenous) polysaccharides	4	0.5	NCU00762 NCU02855 NCU05955 NCU20953	13	0.12	0.38	0.0157698
34 INTERACTION WITH THE ENVIRONMENT	42	5.25	NCU00385 NCU00502 NCU00600 NCU00636 NCU01219 NCU01452 NCU01528 NCU01906 NCU02075 NCU02133 NCU02250 NCU02273 NCU02278 NCU02500 NCU02514 NCU03151 NCU03199 NCU03339 NCU03982 NCU04142 NCU04510 NCU04533 NCU04912 NCU04963 NCU05154 NCU05430 NCU05591 NCU05598 NCU06132 NCU07596 NCU07690 NCU07755 NCU07894 NCU08291 NCU08384 NCU09119 NCU09143 NCU09265 NCU09871 NCU20238 NCU20632 NCU21096	473	4.69	0.56	0.241721
34.01 homeostasis	22	2.75	NCU00385 NCU00502 NCU00636 NCU01219 NCU02075 NCU02133 NCU02250 NCU02278 NCU02514 NCU03151 NCU03199 NCU03339 NCU03982 NCU05154 NCU05430 NCU05591 NCU06132 NCU08291 NCU09119 NCU09143 NCU09265 NCU20632	186	1.84	0.91	0.0381557
34.01.01 homeostasis of cations	19	2.37	NCU00385 NCU00502 NCU00636 NCU02075 NCU02133 NCU02250 NCU02278 NCU02514 NCU03151 NCU03199 NCU03982 NCU05154 NCU05430 NCU05591 NCU06132 NCU08291 NCU09119 NCU09143 NCU09265	165	1.63	0.74	0.0639084
34.01.01.01 homeostasis of metal ions (Na, K, Ca etc.)	10	1.25	NCU02075 NCU02133 NCU02278 NCU03151 NCU03982 NCU05154 NCU05591 NCU06132 NCU08291 NCU09265	117	1.16	0.09	0.452031
34.01.01.03 homeostasis of protons	9	1.12	NCU00385 NCU00502 NCU00636 NCU02250 NCU02514 NCU03199 NCU05430 NCU09119 NCU09143	42	0.41	0.71	0.00491091
34.05 cell motility	5	0.62	NCU00600 NCU01528 NCU05154 NCU07755 NCU09871	51	0.5	0.12	0.380846
34.05.01 cell migration	1	0.12	NCU00600	15	0.14	-0.02	1
34.05.07 ciliary/flagellar motility	1	0.12	NCU09871	4	0.03	0.09	0.281699
34.07 cell adhesion	2	0.25	NCU00600 NCU04533	22	0.21	0.04	0.530627
34.07.01 cell-cell adhesion	1	0.12	NCU04533	6	0.05	0.07	0.391252
34.07.02 cell-matrix adhesion	1	0.12	NCU00600	7	0.06	0.06	0.439601
34.11 cellular sensing and response to external stimulus	20	2.5	NCU00600 NCU01219 NCU01452 NCU01906 NCU02075 NCU02273 NCU02500 NCU03151 NCU03982 NCU04142 NCU04510 NCU04912 NCU04963 NCU05598 NCU07596 NCU07690 NCU07894 NCU08384 NCU20238 NCU21096	277	2.75	-0.25	1
34.11.01 photoperception and response	1	0.12	NCU20238	12	0.11	0.01	0.62954
34.11.03 chemoperception and response	14	1.75	NCU00600 NCU01219 NCU01452 NCU01906 NCU02500 NCU03151 NCU04142 NCU04510 NCU04912 NCU05598 NCU07596 NCU07894 NCU08384 NCU21096	209	2.07	-0.32	1
34.11.03.03 chemotaxis	1	0.12	NCU00600	12	0.11	0.01	0.62954
34.11.03.07 pheromone response, mating-type determination, sex-specific proteins	9	1.12	NCU00600 NCU01452 NCU02500 NCU04142 NCU04912 NCU05598 NCU07596 NCU07894 NCU21096	158	1.56	-0.44	1
34.11.03.11 pH response	1	0.12	NCU01219	8	0.07	0.05	0.484114
34.11.03.13 osmosensing and response	4	0.5	NCU00600 NCU01906 NCU04510 NCU08384	35	0.34	0.16	0.300869
34.11.09 temperature perception and response	3	0.37	NCU01219 NCU02075 NCU03982	21	0.2	0.17	0.230079
34.11.11 rhythm (e.g. circadian, ultradian)	2	0.25	NCU02500 NCU20238	12	0.11	0.14	0.245792
34.11.12 perception of nutrients and nutritional adaptation	2	0.25	NCU02273 NCU04963	26	0.25	0	1
34.11.13 gas and metabolite distribution	2	0.25	NCU02273 NCU07690	5	0.04	0.21	0.0535442
34.11.13.07 circulation (e.g. blood pressure)	2	0.25	NCU02273 NCU07690	5	0.04	0.21	0.0535442
36 SYSTEMIC INTERACTION WITH THE ENVIRONMENT	1	0.12	NCU20312	7	0.06	0.06	0.439601
36.20 plant / fungal specific systemic sensing and response	1	0.12	NCU20312	4	0.03	0.09	0.281699
36.20.18 plant hormonal regulation	1	0.12	NCU20312	4	0.03	0.09	0.281699
38 TRANSPOSABLE ELEMENTS, VIRAL AND PLASMID PROTEINS	1	0.12	NCU02273	13	0.12	0	1
38.05 viral proteins	1	0.12	NCU02273	1	0	0.12	0.0793761
40 CELL FATE	25	3.12	NCU00326 NCU00600 NCU01183 NCU01219 NCU01589 NCU01704 NCU02075 NCU02133 NCU02273 NCU02400 NCU02668 NCU02984 NCU02988 NCU03117 NCU03853 NCU03944 NCU03982 NCU04304 NCU05430 NCU06419 NCU06850 NCU07755 NCU08907 NCU20312 NCU20632	241	2.39	0.73	0.100694
40.01 cell growth / morphogenesis	12	1.5	NCU00600 NCU01183 NCU02400 NCU02984 NCU02988 NCU03117 NCU03853 NCU03944 NCU06419 NCU06850 NCU08907 NCU20312	186	1.84	-0.34	1
40.01.01 non-directional cell growth	1	0.12	NCU03117	1	0	0.12	0.0793761
40.01.03 directional cell growth (morphogenesis)	5	0.62	NCU00600 NCU01183 NCU02984 NCU06419 NCU20312	60	0.59	0.03	0.523084
40.01.03.01 regulation of directional cell growth	1	0.12	NCU00600	15	0.14	-0.02	1
40.01.03.03 guidance of longitudinal cell extension (e.g. pollen tube guidance, axonal pathfinding)	1	0.12	NCU00600	7	0.06	0.06	0.439601
40.02.03 activity of intercellular mediators	1	0.12	NCU01704	5	0.04	0.08	0.338737
40.10 cell death	12	1.5	NCU00600 NCU01219 NCU01589 NCU02075 NCU02133 NCU02273 NCU02400 NCU03982 NCU04304 NCU07755 NCU20312 NCU20632	63	0.62	0.88	0.00353163
40.10.02 apoptosis (type I programmed cell death)	11	1.37	NCU00600 NCU01219 NCU02075 NCU02133 NCU02273 NCU02400 NCU03982 NCU04304 NCU07755 NCU20312 NCU20632	57	0.56	0.81	0.00461968
40.10.02.01 anti-apoptosis	2	0.25	NCU02075 NCU03982	13	0.12	0.13	0.276251
40.10.02.02 apoptotic program	3	0.37	NCU02133 NCU02400 NCU04304	7	0.06	0.31	0.0136797
40.10.02.02.01 apoptotic mitochondrial changes	1	0.12	NCU04304	1	0	0.12	0.0793761
40.10.02.02.02 caspase activation	1	0.12	NCU02400	4	0.03	0.09	0.281699
40.10.02.02.03 disassembly of cell structures	1	0.12	NCU02133	1	0	0.12	0.0793761
40.10.02.03 induction of apoptosis	1	0.12	NCU02273	9	0.08	0.04	0.525096
40.20 cell aging	3	0.37	NCU00326 NCU02668 NCU05430	19	0.18	0.19	0.187649
41 DEVELOPMENT (Systemic)	5	0.62	NCU02075 NCU03982 NCU04912 NCU05598 NCU20927	45	0.44	0.18	0.284411
41.01 fungal/microorganismic development	5	0.62	NCU02075 NCU03982 NCU04912 NCU05598 NCU20927	45	0.44	0.18	0.284411
41.01.01 mating (fertilization)	2	0.25	NCU02075 NCU03982	21	0.2	0.05	0.505289
42 BIOGENESIS OF CELLULAR COMPONENTS	53	6.63	NCU00600 NCU00635 NCU01107 NCU01195 NCU01545 NCU01689 NCU01692 NCU01843 NCU01902 NCU02059 NCU02075 NCU02134 NCU02207 NCU02336 NCU02364 NCU02400 NCU02757 NCU02839 NCU03148 NCU03297 NCU03343 NCU03396 NCU03415 NCU03944 NCU03982 NCU04020 NCU04160 NCU04168 NCU04304 NCU04334 NCU04388 NCU04448 NCU04899 NCU04936 NCU04947 NCU05454 NCU05686 NCU06419 NCU06632 NCU06943 NCU07277 NCU07550 NCU07734 NCU08071 NCU…	523	5.19	1.44	0.0373391
42.01 cell wall	12	1.5	NCU00600 NCU01195 NCU01902 NCU02075 NCU03982 NCU04160 NCU04168 NCU04936 NCU05686 NCU06419 NCU09871 NCU09904	156	1.54	-0.04	1
42.02 eukaryotic plasma membrane	2	0.25	NCU04388 NCU09673	11	0.1	0.15	0.215468
42.03 cytoplasm	2	0.25	NCU04020 NCU07550	4	0.03	0.22	0.033891
42.04 cytoskeleton/structural proteins	11	1.37	NCU00600 NCU01545 NCU01843 NCU02207 NCU02400 NCU02839 NCU03944 NCU04448 NCU07734 NCU09871 NCU21513	136	1.35	0.02	0.520064
42.04.03 actin cytoskeleton	3	0.37	NCU00600 NCU03944 NCU07734	60	0.59	-0.22	1
42.04.05 microtubule cytoskeleton	3	0.37	NCU00600 NCU01545 NCU09871	44	0.43	-0.06	1
42.05 centrosome	1	0.12	NCU09871	8	0.07	0.05	0.484114
42.08 Golgi	1	0.12	NCU09673	16	0.15	-0.03	1
42.09 intracellular transport vesicles	1	0.12	NCU09673	29	0.28	-0.16	1
42.10 nucleus	8	1	NCU00635 NCU02075 NCU02134 NCU02364 NCU03148 NCU03396 NCU03982 NCU06943	110	1.09	-0.09	1
42.10.03 organization of chromosome structure	6	0.75	NCU00635 NCU02134 NCU02364 NCU03148 NCU03396 NCU06943	82	0.81	-0.06	1
42.10.07 nucleolus	2	0.25	NCU03396 NCU06943	4	0.03	0.22	0.033891
42.16 mitochondrion	18	2.25	NCU01107 NCU01689 NCU01692 NCU02757 NCU03297 NCU03343 NCU03415 NCU04304 NCU04334 NCU04899 NCU05454 NCU06632 NCU08071 NCU08272 NCU08336 NCU08552 NCU20048 NCU20224	85	0.84	1.41	9.68458e-05
42.25 vacuole or lysosome	1	0.12	NCU01545	35	0.34	-0.22	1
42.27 extracellular / secretion proteins	4	0.5	NCU02059 NCU02336 NCU04947 NCU07277	14	0.13	0.37	0.0207186
42.29 bud / growth tip	1	0.12	NCU00600	23	0.22	-0.1	1
43 CELL TYPE DIFFERENTIATION	24	3	NCU00575 NCU00600 NCU01219 NCU01414 NCU01418 NCU02075 NCU02208 NCU02273 NCU02400 NCU02629 NCU02988 NCU03393 NCU03944 NCU03982 NCU04142 NCU05304 NCU06419 NCU07325 NCU07481 NCU07894 NCU08231 NCU08457 NCU09770 NCU10997	280	2.78	0.22	0.377165
43.01 fungal/microorganismic cell type differentiation	21	2.62	NCU00575 NCU00600 NCU01414 NCU01418 NCU02208 NCU02273 NCU02400 NCU02629 NCU02988 NCU03393 NCU03944 NCU04142 NCU05304 NCU06419 NCU07325 NCU07481 NCU07894 NCU08231 NCU08457 NCU09770 NCU10997	270	2.68	-0.06	1
43.01.03 fungal and other eukaryotic cell type differentiation	21	2.62	NCU00575 NCU00600 NCU01414 NCU01418 NCU02208 NCU02273 NCU02400 NCU02629 NCU02988 NCU03393 NCU03944 NCU04142 NCU05304 NCU06419 NCU07325 NCU07481 NCU07894 NCU08231 NCU08457 NCU09770 NCU10997	270	2.68	-0.06	1
43.01.03.05 budding, cell polarity and filament formation	8	1	NCU00600 NCU02400 NCU02988 NCU03393 NCU03944 NCU05304 NCU06419 NCU07481	145	1.44	-0.44	1
43.01.03.06 hyphae formation	1	0.12	NCU09770	10	0.09	0.03	0.562825
43.01.03.07 development of conidia	2	0.25	NCU07325 NCU08231	8	0.07	0.18	0.128008
43.01.03.09 development of asco- basidio- or zygospore	10	1.25	NCU00575 NCU01414 NCU01418 NCU02208 NCU02273 NCU02629 NCU04142 NCU07894 NCU08457 NCU10997	93	0.92	0.33	0.201695
43.03 animal cell type differentiation	4	0.5	NCU01219 NCU02075 NCU02273 NCU03982	16	0.15	0.35	0.0331959
99 UNCLASSIFIED PROTEINS	293	36.6	NCU00102 NCU00175 NCU00285 NCU00289 NCU00304 NCU00309 NCU00321 NCU00322 NCU00399 NCU00499 NCU00633 NCU00673 NCU00695 NCU00716 NCU00729 NCU00739 NCU00828 NCU00873 NCU00878 NCU00911 NCU00937 NCU00995 NCU01007 NCU01146 NCU01172 NCU01283 NCU01301 NCU01382 NCU01386 NCU01424 NCU01430 NCU01451 NCU01483 NCU01487 NCU01510 NCU01555 NCU01560 NCU01697 NCU01720 NCU01781 NCU01835 NCU01871 NCU01886 NCU01970 NCU…	5853	58.1	-21.5	1
