# Supplementary material for: Unravelling the molecular basis for light modulated cellulase gene expression - the role of photoreceptors in Neurospora crassa
Source: BMC Genomics. 2012 Mar 31;13:127. doi: 10.1186/1471-2164-13-127 (PMC3364853; doi:10.1186/1471-2164-13-127)
Supplement: Additional file 4 — Dataset 3. Functional category analysis of genes assigned to coregulated clusters. [file 1471-2164-13-127-S4.XLS]

## Sheet: cluster 1
FUNCTIONAL CATEGORY	abs SET	rel SET	genes SET	abs GENOME	rel GENOME	rel SETminusGENOME	P-VALUE
01 METABOLISM	148	36	NCU00018 NCU00130 NCU00216 NCU00225 NCU00261 NCU00554 NCU00567 NCU00635 NCU00743 NCU00951 NCU00963 NCU01175 NCU01195 NCU01227 NCU01300 NCU01328 NCU01399 NCU01417 NCU01632 NCU01666 NCU01692 NCU01704 NCU01902 NCU01985 NCU02027 NCU02075 NCU02134 NCU02136 NCU02209 NCU02274 NCU02333 NCU02343 NCU02344 NCU02366 NCU02430 NCU02438 NCU02480 NCU02571 NCU02639 NCU02657 NCU02677 NCU02757 NCU02797 NCU02829 NCU…	1740	17.2	18.8	7.91461e-21
01.01 amino acid metabolism	57	13.9	NCU00261 NCU00554 NCU00567 NCU01195 NCU01300 NCU01328 NCU01632 NCU01666 NCU01692 NCU01985 NCU02274 NCU02333 NCU02366 NCU02430 NCU02571 NCU02639 NCU02657 NCU02677 NCU02954 NCU03076 NCU03118 NCU03139 NCU03283 NCU03608 NCU03748 NCU03749 NCU03935 NCU04069 NCU04118 NCU04303 NCU04385 NCU04510 NCU04754 NCU04856 NCU05420 NCU05548 NCU05810 NCU06232 NCU06512 NCU06724 NCU07143 NCU07307 NCU07690 NCU07930 NCU…	319	3.16	10.74	6.23594e-22
01.01.03 assimilation of ammonia, metabolism of the glutamate group	16	3.9	NCU00261 NCU00567 NCU01195 NCU01692 NCU02333 NCU02366 NCU02639 NCU02677 NCU02954 NCU03076 NCU04303 NCU04856 NCU06724 NCU07307 NCU08162 NCU08411	64	0.63	3.27	3.47805e-09
01.01.03.01 metabolism of glutamine	7	1.7	NCU00261 NCU01195 NCU02677 NCU04303 NCU04856 NCU06724 NCU07307	15	0.14	1.56	8.56678e-07
01.01.03.01.01 biosynthesis of glutamine	2	0.48	NCU04856 NCU06724	5	0.04	0.44	0.0152497
01.01.03.01.02 degradation of glutamine	3	0.73	NCU01195 NCU02677 NCU07307	9	0.08	0.65	0.00468977
01.01.03.02 metabolism of glutamate	10	2.43	NCU01195 NCU01692 NCU02333 NCU02366 NCU02954 NCU03076 NCU04856 NCU06724 NCU07307 NCU08411	36	0.35	2.08	1.10584e-06
01.01.03.02.01 biosynthesis of glutamate	9	2.19	NCU01195 NCU01692 NCU02333 NCU02366 NCU02954 NCU03076 NCU04856 NCU06724 NCU08411	22	0.21	1.98	8.77532e-08
01.01.03.02.02 degradation of glutamate	3	0.73	NCU01195 NCU07307 NCU08411	16	0.15	0.58	0.0253039
01.01.03.03 metabolism of proline	3	0.73	NCU01195 NCU02333 NCU03076	12	0.11	0.62	0.0112137
01.01.03.03.01 biosynthesis of proline	1	0.24	NCU02333	9	0.08	0.16	0.312303
01.01.03.03.02 degradation of proline	2	0.48	NCU01195 NCU03076	4	0.03	0.45	0.00940222
01.01.03.05 metabolism of arginine	6	1.46	NCU00567 NCU01195 NCU02333 NCU02639 NCU02677 NCU08162	20	0.19	1.27	0.00010486
01.01.03.05.01 biosynthesis of arginine	4	0.97	NCU00567 NCU02639 NCU02677 NCU08162	14	0.13	0.84	0.00196063
01.01.03.05.02 degradation of arginine	3	0.73	NCU01195 NCU02333 NCU08162	8	0.07	0.66	0.00322329
01.01.05 metabolism of urea cycle, creatine and polyamines	5	1.21	NCU02333 NCU02639 NCU02677 NCU08162 NCU08669	28	0.27	0.94	0.00495144
01.01.05.01 metabolism of polyamines	1	0.24	NCU08669	15	0.14	0.1	0.464311
01.01.05.01.02 degradation of polyamines	1	0.24	NCU08669	9	0.08	0.16	0.312303
01.01.05.03 metabolism of urea (urea cycle)	3	0.73	NCU02333 NCU02639 NCU08162	10	0.09	0.64	0.00649894
01.01.06 metabolism of the aspartate family	22	5.36	NCU00554 NCU01985 NCU02274 NCU02571 NCU02639 NCU02657 NCU02954 NCU03118 NCU03748 NCU03935 NCU04069 NCU04118 NCU04303 NCU06232 NCU06512 NCU07690 NCU07930 NCU08162 NCU08411 NCU08434 NCU09896 NCU20594	75	0.74	4.62	1.05965e-13
01.01.06.01 metabolism of aspartate	3	0.73	NCU02639 NCU08162 NCU08411	10	0.09	0.64	0.00649894
01.01.06.01.01 biosynthesis of aspartate	1	0.24	NCU08411	6	0.05	0.19	0.220862
01.01.06.01.02 degradation of aspartate	1	0.24	NCU08411	6	0.05	0.19	0.220862
01.01.06.02 metabolism of asparagine	2	0.48	NCU04303 NCU08411	6	0.05	0.43	0.0222627
01.01.06.02.01 biosynthesis of asparagine	2	0.48	NCU04303 NCU08411	4	0.03	0.45	0.00940222
01.01.06.04 metabolism of threonine	3	0.73	NCU00554 NCU03935 NCU04118	12	0.11	0.62	0.0112137
01.01.06.04.01 biosynthesis of threonine	1	0.24	NCU03935	5	0.04	0.2	0.187762
01.01.06.05 metabolism of methionine	11	2.68	NCU00554 NCU01985 NCU02657 NCU03935 NCU04069 NCU04118 NCU06512 NCU07690 NCU07930 NCU08434 NCU09896	31	0.3	2.38	1.81666e-08
01.01.06.05.01 biosynthesis of methionine	5	1.21	NCU04069 NCU06512 NCU07690 NCU08434 NCU09896	20	0.19	1.02	0.00102114
01.01.06.05.02 degradation of methionine	2	0.48	NCU02657 NCU06512	4	0.03	0.45	0.00940222
01.01.06.06 metabolism of lysine	9	2.19	NCU00554 NCU02274 NCU02571 NCU02954 NCU03118 NCU03748 NCU03935 NCU06232 NCU20594	27	0.26	1.93	6.89332e-07
01.01.06.06.01 biosynthesis of lysine	7	1.7	NCU00554 NCU02954 NCU03118 NCU03748 NCU03935 NCU06232 NCU20594	16	0.15	1.55	1.46981e-06
01.01.06.06.01.03 aminoadipic acid pathway	5	1.21	NCU02954 NCU03118 NCU03748 NCU06232 NCU20594	9	0.08	1.13	1.20396e-05
01.01.06.06.02 degradation of lysine	4	0.97	NCU02274 NCU02571 NCU03118 NCU03748	12	0.11	0.86	0.00103451
01.01.09 metabolism of the cysteine - aromatic group	15	3.65	NCU00554 NCU01300 NCU01632 NCU02274 NCU02430 NCU03139 NCU03283 NCU03935 NCU04118 NCU05420 NCU05548 NCU08044 NCU08409 NCU09320 NCU21057	113	1.12	2.53	5.09598e-05
01.01.09.01 metabolism of glycine	2	0.48	NCU02274 NCU21057	17	0.16	0.32	0.150763
01.01.09.01.01 biosynthesis of glycine	2	0.48	NCU02274 NCU21057	13	0.12	0.36	0.0960136
01.01.09.01.02 degradation of glycine	1	0.24	NCU02274	10	0.09	0.15	0.340339
01.01.09.02 metabolism of serine	6	1.46	NCU00554 NCU02274 NCU03935 NCU04118 NCU08044 NCU21057	19	0.18	1.28	7.59944e-05
01.01.09.02.01 biosynthesis of serine	2	0.48	NCU02274 NCU21057	10	0.09	0.39	0.0599813
01.01.09.03 metabolism of cysteine	1	0.24	NCU02430	13	0.12	0.12	0.417788
01.01.09.04 metabolism of phenylalanine	3	0.73	NCU01632 NCU03283 NCU05420	29	0.28	0.45	0.112476
01.01.09.04.02 degradation of phenylalanine	1	0.24	NCU03283	15	0.14	0.1	0.464311
01.01.09.05 metabolism of tyrosine	3	0.73	NCU01632 NCU03283 NCU05420	29	0.28	0.45	0.112476
01.01.09.05.02 degradation of tyrosine	1	0.24	NCU03283	13	0.12	0.12	0.417788
01.01.09.06 metabolism of tryptophan	3	0.73	NCU01632 NCU05420 NCU08409	28	0.27	0.46	0.103817
01.01.09.06.01 biosynthesis of tryptophan	1	0.24	NCU08409	13	0.12	0.12	0.417788
01.01.09.07 metabolism of histidine	3	0.73	NCU01300 NCU03139 NCU09320	16	0.15	0.58	0.0253039
01.01.09.07.01 biosynthesis of histidine	3	0.73	NCU01300 NCU03139 NCU09320	14	0.13	0.6	0.0174665
01.01.11 metabolism of the pyruvate family (alanine, isoleucine, leucine, valine) and D-alanine	8	1.95	NCU01666 NCU02954 NCU03608 NCU04385 NCU04754 NCU06232 NCU08669 NCU20459	46	0.45	1.5	0.000473064
01.01.11.02 metabolism of isoleucine	5	1.21	NCU02954 NCU03608 NCU04754 NCU06232 NCU20459	20	0.19	1.02	0.00102114
01.01.11.02.01 biosynthesis of isoleucine	5	1.21	NCU02954 NCU03608 NCU04754 NCU06232 NCU20459	14	0.13	1.08	0.000161448
01.01.11.02.02 degradation of isoleucine	2	0.48	NCU04754 NCU20459	7	0.06	0.42	0.030337
01.01.11.03 metabolism of valine	6	1.46	NCU01666 NCU02954 NCU03608 NCU04754 NCU06232 NCU20459	19	0.18	1.28	7.59944e-05
01.01.11.03.01 biosynthesis of valine	6	1.46	NCU01666 NCU02954 NCU03608 NCU04754 NCU06232 NCU20459	12	0.11	1.35	3.30216e-06
01.01.11.03.02 degradation of valine	2	0.48	NCU04754 NCU20459	9	0.08	0.4	0.0492849
01.01.11.04 metabolism of leucine	6	1.46	NCU02954 NCU03608 NCU04385 NCU04754 NCU06232 NCU20459	22	0.21	1.25	0.000188333
01.01.11.04.01 biosynthesis of leucine	6	1.46	NCU02954 NCU03608 NCU04385 NCU04754 NCU06232 NCU20459	14	0.13	1.33	1.0009e-05
01.01.11.04.02 degradation of leucine	3	0.73	NCU04385 NCU04754 NCU20459	13	0.12	0.61	0.0141438
01.01.13 regulation of amino acid metabolism	2	0.48	NCU05810 NCU09320	18	0.17	0.31	0.165267
01.02 nitrogen, sulfur and selenium metabolism	18	4.39	NCU00261 NCU01195 NCU01985 NCU02333 NCU02430 NCU02639 NCU02677 NCU04069 NCU04303 NCU04754 NCU04856 NCU05780 NCU06724 NCU07690 NCU08411 NCU08998 NCU09896 NCU20294	150	1.49	2.9	3.70489e-05
01.02.02 nitrogen metabolism	2	0.48	NCU02333 NCU04754	30	0.29	0.19	0.34702
01.02.02.09 catabolism of nitrogenous compounds	1	0.24	NCU02333	14	0.13	0.11	0.441533
01.02.03 sulfur metabolism	3	0.73	NCU01985 NCU04069 NCU09896	9	0.08	0.65	0.00468977
01.02.03.01 sulfate assimilation	3	0.73	NCU01985 NCU04069 NCU09896	9	0.08	0.65	0.00468977
01.02.03.04 conjunction of sulfate	1	0.24	NCU01985	1	0	0.24	0.0407312
01.02.07 regulation of nitrogen, sulfur and selenium metabolism	4	0.97	NCU02333 NCU04069 NCU05780 NCU08998	24	0.23	0.74	0.0150915
01.03 nucleotide/nucleoside/nucleobase metabolism	23	5.6	NCU00261 NCU00963 NCU01902 NCU01985 NCU02134 NCU02274 NCU02657 NCU02677 NCU02797 NCU03139 NCU03963 NCU04069 NCU05290 NCU06187 NCU06687 NCU07420 NCU09269 NCU09320 NCU09345 NCU09477 NCU09659 NCU09896 NCU09911	228	2.26	3.34	5.41848e-05
01.03.01 purin nucleotide/nucleoside/nucleobase metabolism	11	2.68	NCU00963 NCU02274 NCU02657 NCU03139 NCU03963 NCU04069 NCU06187 NCU09320 NCU09659 NCU09896 NCU09911	109	1.08	1.6	0.00475723
01.03.01.01 purine nucleotide /nucleoside/nucleobase catabolism	1	0.24	NCU09659	6	0.05	0.19	0.220862
01.03.01.03 purine nucleotide/nucleoside/nucleobase anabolism	4	0.97	NCU00963 NCU03139 NCU06187 NCU09911	31	0.3	0.67	0.0357901
01.03.04 pyrimidine nucleotide/nucleoside/nucleobase metabolism	8	1.95	NCU00261 NCU01902 NCU02677 NCU02797 NCU05290 NCU06687 NCU09345 NCU09659	49	0.48	1.47	0.000734892
01.03.04.01 pyrimidine nucleotide/nucleoside/nucleobase catabolism	1	0.24	NCU09659	5	0.04	0.2	0.187762
01.03.04.03 pyrimidine nucleotide/nucleoside/nucleobase anabolism	1	0.24	NCU00261	14	0.13	0.11	0.441533
01.03.10 metabolism of cyclic and unusual nucleotides	1	0.24	NCU01985	11	0.1	0.14	0.367234
01.03.16 polynucleotide degradation	3	0.73	NCU02134 NCU07420 NCU09269	44	0.43	0.3	0.265923
01.03.16.01 RNA degradation	2	0.48	NCU07420 NCU09269	27	0.26	0.22	0.301625
01.04 phosphate metabolism	15	3.65	NCU00018 NCU00567 NCU00951 NCU01632 NCU02075 NCU02657 NCU02797 NCU03139 NCU03725 NCU03963 NCU03982 NCU04118 NCU09896 NCU10058 NCU20004	287	2.85	0.8	0.193571
01.05 C-compound and carbohydrate metabolism	72	17.5	NCU00130 NCU00225 NCU00635 NCU00743 NCU00963 NCU01227 NCU01328 NCU01399 NCU01632 NCU01666 NCU01692 NCU01704 NCU01902 NCU02136 NCU02274 NCU02343 NCU02344 NCU02366 NCU02438 NCU02480 NCU02571 NCU02657 NCU02797 NCU02829 NCU02916 NCU02954 NCU03100 NCU03148 NCU03702 NCU03749 NCU03803 NCU03963 NCU04454 NCU04510 NCU04674 NCU04854 NCU04899 NCU05548 NCU05937 NCU05969 NCU06211 NCU06232 NCU06482 NCU06666 NCU…	759	7.54	9.96	5.90752e-12
01.05.02 sugar, glucoside, polyol and carboxylate metabolism	29	7.07	NCU00130 NCU01227 NCU01328 NCU01692 NCU02136 NCU02344 NCU02366 NCU02438 NCU02480 NCU02797 NCU02829 NCU02916 NCU02954 NCU03803 NCU04454 NCU04510 NCU04899 NCU06211 NCU06666 NCU06687 NCU07550 NCU07807 NCU08162 NCU08336 NCU08384 NCU08471 NCU09652 NCU09705 NCU10058	156	1.54	5.53	4.41047e-12
01.05.02.01 nucleotide-sugar metabolism	2	0.48	NCU02797 NCU02829	12	0.11	0.37	0.0834182
01.05.02.04 sugar, glucoside, polyol and carboxylate anabolism	15	3.65	NCU00130 NCU01328 NCU01692 NCU02136 NCU02366 NCU02438 NCU02797 NCU02829 NCU02954 NCU03803 NCU04899 NCU06211 NCU06666 NCU08336 NCU10058	59	0.58	3.07	8.42388e-09
01.05.02.07 sugar, glucoside, polyol and carboxylate catabolism	26	6.34	NCU00130 NCU01227 NCU01328 NCU01692 NCU02136 NCU02344 NCU02366 NCU02438 NCU02480 NCU02797 NCU02829 NCU02916 NCU02954 NCU03803 NCU04510 NCU04899 NCU06211 NCU06687 NCU07550 NCU07807 NCU08162 NCU08336 NCU08384 NCU08471 NCU09652 NCU10058	124	1.23	5.11	3.2979e-12
01.05.03 polysaccharide metabolism	17	4.14	NCU00130 NCU00743 NCU02343 NCU02344 NCU02916 NCU03963 NCU04510 NCU04674 NCU04854 NCU05969 NCU06687 NCU07340 NCU07487 NCU08189 NCU08384 NCU09652 NCU20768	169	1.67	2.47	0.0005201
01.05.03.01 glycogen metabolism	1	0.24	NCU06687	3	0.02	0.22	0.117295
01.05.03.01.04 glycogen anabolism	1	0.24	NCU06687	1	0	0.24	0.0407312
01.05.05 C-1 compound metabolism	3	0.73	NCU02274 NCU02657 NCU07930	12	0.11	0.62	0.0112137
01.05.05.04 C-1 compound anabolism	3	0.73	NCU02274 NCU02657 NCU07930	5	0.04	0.69	0.000630954
01.05.05.07 C-1 compound catabolism	2	0.48	NCU02274 NCU07930	10	0.09	0.39	0.0599813
01.05.06 C-2 compound and organic acid metabolism	1	0.24	NCU01692	22	0.21	0.03	0.599813
01.05.06.07 C-2 compound and organic acid catabolism	1	0.24	NCU01692	21	0.2	0.04	0.582783
01.05.07 C-3 compound metabolism	1	0.24	NCU07550	6	0.05	0.19	0.220862
01.05.09 aminosaccharide metabolism	2	0.48	NCU01902 NCU10058	27	0.26	0.22	0.301625
01.05.09.04 aminosaccharide anabolism	2	0.48	NCU01902 NCU10058	17	0.16	0.32	0.150763
01.05.09.07 aminosaccharide catabolism	2	0.48	NCU01902 NCU10058	14	0.13	0.35	0.109105
01.05.10 aliphatic hydrocarbon metabolism	1	0.24	NCU20294	3	0.02	0.22	0.117295
01.05.10.07 aliphatic hydrocarbon catabolism	1	0.24	NCU20294	3	0.02	0.22	0.117295
01.05.11 aromate metabolism	3	0.73	NCU01632 NCU01704 NCU05548	40	0.39	0.34	0.221937
01.05.11.04 aromate anabolism	2	0.48	NCU01632 NCU05548	9	0.08	0.4	0.0492849
01.05.13 transfer of activated C-1 groups	6	1.46	NCU00963 NCU02274 NCU02657 NCU03702 NCU07690 NCU07930	35	0.34	1.12	0.00261742
01.05.13.01 S-adenosyl-methionine - homocysteine cycle	2	0.48	NCU02657 NCU07930	11	0.1	0.38	0.0713841
01.05.13.03 tetrahydrofolate-dependent C-1-transfer	3	0.73	NCU00963 NCU02274 NCU07690	11	0.1	0.63	0.00866887
01.05.25 regulation of C-compound and carbohydrate metabolism	4	0.97	NCU00225 NCU00635 NCU03148 NCU06687	93	0.92	0.05	0.528148
01.06 lipid, fatty acid and isoprenoid metabolism	40	9.75	NCU00216 NCU00261 NCU01175 NCU01328 NCU01399 NCU01417 NCU02027 NCU02209 NCU02274 NCU02438 NCU02480 NCU02571 NCU02757 NCU03112 NCU03283 NCU03492 NCU03803 NCU03922 NCU04380 NCU04475 NCU04510 NCU04899 NCU05008 NCU05937 NCU06031 NCU06211 NCU06785 NCU07307 NCU07308 NCU07550 NCU07733 NCU08002 NCU08044 NCU08384 NCU08535 NCU08785 NCU08944 NCU09138 NCU20294	400	3.97	5.78	1.16306e-07
01.06.02 membrane lipid metabolism	5	1.21	NCU00261 NCU01399 NCU02027 NCU03803 NCU04475	53	0.52	0.69	0.0635929
01.06.02.01 phospholipid metabolism	3	0.73	NCU00261 NCU02027 NCU04475	41	0.4	0.33	0.232806
01.06.02.02 glycolipid metabolism	2	0.48	NCU01399 NCU03803	17	0.16	0.32	0.150763
01.06.05 fatty acid metabolism	16	3.9	NCU00216 NCU01399 NCU02027 NCU02480 NCU02571 NCU03112 NCU03803 NCU04899 NCU05008 NCU06211 NCU06785 NCU07307 NCU07308 NCU07550 NCU08002 NCU08535	71	0.7	3.2	1.75324e-08
01.06.06 isoprenoid metabolism	9	2.19	NCU00216 NCU01175 NCU01328 NCU02571 NCU03112 NCU03922 NCU04510 NCU08384	74	0.73	1.46	0.00299009
01.06.06.05 sesquiterpenes metabolism	1	0.24		4	0.03	0.21	0.15326
01.06.06.11 tetracyclic and pentacyclic triterpenes (cholesterin, steroids and hopanoids) metabolism	7	1.7	NCU00216 NCU01175 NCU02571 NCU03112 NCU03922 NCU04510 NCU08384	50	0.49	1.21	0.00388049
01.06.10 regulation of lipid, fatty acid and isoprenoid metabolism	4	0.97	NCU02027 NCU02274 NCU04380 NCU08535	22	0.21	0.76	0.0110745
01.07 metabolism of vitamins, cofactors, and prosthetic groups	19	4.63	NCU00963 NCU01704 NCU02274 NCU02657 NCU02677 NCU03108 NCU03233 NCU04510 NCU04899 NCU05420 NCU05937 NCU06211 NCU06785 NCU07308 NCU07402 NCU07690 NCU07930 NCU08384 NCU09345	176	1.74	2.89	9.78202e-05
01.07.01 biosynthesis of vitamins, cofactors, and prosthetic groups	8	1.95	NCU02657 NCU05937 NCU06785 NCU07308 NCU07402 NCU07690 NCU07930 NCU09345	110	1.09	0.86	0.0795872
01.07.03 catabolism of vitamins, cofactors, and prosthetic groups	1	0.24	NCU07402	6	0.05	0.19	0.220862
01.07.04 utilization of vitamins, cofactors, and prosthetic groups	1	0.24	NCU01704	4	0.03	0.21	0.15326
01.20 secondary metabolism	23	5.6	NCU00130 NCU00567 NCU01399 NCU01632 NCU01704 NCU01902 NCU02480 NCU02571 NCU02639 NCU02657 NCU03283 NCU03339 NCU03749 NCU04510 NCU04801 NCU05420 NCU05548 NCU05780 NCU06666 NCU08002 NCU08384 NCU08669 NCU08998	245	2.43	3.17	0.000162286
01.20.01 metabolism of primary metabolic sugar derivatives	4	0.97	NCU00130 NCU01399 NCU01902 NCU06666	17	0.16	0.81	0.00423095
01.20.01.01 metabolism of secondary monosaccharides	1	0.24	NCU06666	3	0.02	0.22	0.117295
01.20.01.05 metabolism of sugar alcohols	1	0.24	NCU01399	7	0.06	0.18	0.252616
01.20.01.07 metabolism of glycosides	1	0.24	NCU00130	3	0.02	0.22	0.117295
01.20.15 metabolism of derivatives of dehydroquinic acid, shikimic acid and chorismic acid	3	0.73	NCU01632 NCU05420 NCU05548	21	0.2	0.53	0.0517743
01.20.17 metabolism of secondary products derived from primary amino acids	7	1.7	NCU00567 NCU01399 NCU04510 NCU08002 NCU08384 NCU08669 NCU08998	37	0.36	1.34	0.000630023
01.20.17.01 metabolism of nonprotein amino acids	3	0.73	NCU00567 NCU08002 NCU08669	15	0.14	0.59	0.021186
01.20.17.09 metabolism of alkaloids	3	0.73	NCU01399 NCU04510 NCU08384	15	0.14	0.59	0.021186
01.20.21 metabolism of sulfuric acid and L-cysteine derivatives	1	0.24	NCU02657	2	0.01	0.23	0.0798072
01.20.25 metabolism of secondary products derived from L-valin, L-leucin and L-isoleucin	1	0.24	NCU02571	4	0.03	0.21	0.15326
01.20.35 metabolism of secondary products derived from L-phenylalanine and L-tyrosine	1	0.24	NCU04801	33	0.32	-0.08	1
01.20.37 metabolism of peptide derived compounds	3	0.73	NCU03339 NCU03749 NCU05780	18	0.17	0.56	0.03473
01.20.37.01 metabolism of thioredoxin, glutaredoxin, glutathion	3	0.73	NCU03339 NCU03749 NCU05780	14	0.13	0.6	0.0174665
01.25 extracellular metabolism	1	0.24	NCU05969	40	0.39	-0.15	1
01.25.01 extracellular polysaccharide degradation	1	0.24	NCU05969	19	0.18	0.06	0.546526
02 ENERGY	70	17	NCU00018 NCU00130 NCU00216 NCU00385 NCU00502 NCU00636 NCU00743 NCU00951 NCU01195 NCU01227 NCU01328 NCU01417 NCU01680 NCU01692 NCU01765 NCU01808 NCU02136 NCU02250 NCU02274 NCU02366 NCU02373 NCU02438 NCU02480 NCU02514 NCU02534 NCU02549 NCU02571 NCU02797 NCU02954 NCU03100 NCU03112 NCU03233 NCU03340 NCU03559 NCU04304 NCU04380 NCU04510 NCU04899 NCU05008 NCU05220 NCU05221 NCU05430 NCU05457 NCU05689 NCU…	375	3.72	13.28	4.1334e-28
02.01 glycolysis and gluconeogenesis	13	3.17	NCU00130 NCU01328 NCU01417 NCU02797 NCU02954 NCU04510 NCU04899 NCU06211 NCU06482 NCU07550 NCU07659 NCU07807 NCU10058	63	0.62	2.55	1.14812e-06
02.07 pentose-phosphate pathway	7	1.7	NCU01328 NCU02136 NCU02480 NCU03100 NCU07550 NCU07807 NCU10058	34	0.33	1.37	0.000365792
02.07.01 pentose-phosphate pathway oxidative branch	1	0.24	NCU03100	5	0.04	0.2	0.187762
02.07.03 pentose-phosphate pathway non oxidative branch	1	0.24	NCU01328	5	0.04	0.2	0.187762
02.08 pyruvate dehydrogenase complex	2	0.48	NCU06482 NCU07659	6	0.05	0.43	0.0222627
02.10 tricarboxylic-acid pathway (citrate cycle, Krebs cycle, TCA cycle)	15	3.65	NCU01195 NCU01227 NCU01417 NCU01692 NCU02366 NCU02438 NCU02954 NCU04899 NCU06211 NCU06232 NCU06482 NCU06785 NCU07659 NCU08336 NCU08471	40	0.39	3.26	1.73026e-11
02.11 electron transport and membrane-associated energy conservation	31	7.56	NCU00018 NCU00216 NCU00385 NCU00502 NCU00636 NCU01680 NCU01765 NCU01808 NCU02250 NCU02373 NCU02514 NCU02534 NCU02549 NCU03112 NCU03233 NCU03340 NCU05008 NCU05220 NCU05430 NCU05457 NCU05689 NCU05816 NCU06606 NCU07733 NCU08093 NCU08336 NCU08940 NCU09119 NCU09816 NCU20004 mito_190	116	1.15	6.41	1.61822e-17
02.11.05 accessory proteins of electron transport and membrane-associated energy conservation	14	3.41	NCU00018 NCU01765 NCU01808 NCU02534 NCU02549 NCU03233 NCU03340 NCU06606 NCU07733 NCU08336 NCU08940 NCU09816 NCU20004 mito_190	38	0.37	3.04	1.09839e-10
02.13 respiration	34	8.29	NCU00216 NCU00385 NCU00502 NCU00636 NCU00951 NCU01765 NCU01808 NCU02250 NCU02274 NCU02373 NCU02514 NCU02534 NCU02549 NCU03112 NCU03233 NCU03340 NCU03559 NCU04304 NCU05220 NCU05221 NCU05430 NCU05457 NCU05689 NCU05816 NCU06606 NCU07733 NCU08093 NCU08336 NCU08940 NCU09119 NCU09143 NCU09477 NCU09816 mito_190	138	1.37	6.92	6.71228e-18
02.13.01 anaerobic respiration	3	0.73	NCU05457 NCU09143 NCU09477	6	0.05	0.68	0.00122378
02.13.03 aerobic respiration	25	6.09	NCU00385 NCU00951 NCU01765 NCU01808 NCU02250 NCU02514 NCU02534 NCU02549 NCU03112 NCU03233 NCU03559 NCU04304 NCU05220 NCU05221 NCU05430 NCU05457 NCU05689 NCU05816 NCU06606 NCU08336 NCU08940 NCU09119 NCU09477 NCU09816 mito_190	81	0.8	5.29	5.53358e-16
02.16 fermentation	5	1.21	NCU02366 NCU04510 NCU05810 NCU08384 NCU08669	56	0.55	0.66	0.0768404
02.16.11 propionate fermentation	1	0.24	NCU02366	4	0.03	0.21	0.15326
02.19 metabolism of energy reserves (e.g. glycogen, trehalose)	4	0.97	NCU00743 NCU02797 NCU06687 NCU10058	40	0.39	0.58	0.0784372
02.25 oxidation of fatty acids	4	0.97	NCU02571 NCU04380 NCU07733 NCU09138	38	0.37	0.6	0.0674188
02.45 energy conversion and regeneration	12	2.92	NCU00385 NCU00502 NCU00636 NCU00951 NCU02250 NCU02514 NCU05220 NCU05430 NCU08093 NCU09119 NCU09143 NCU09816	57	0.56	2.36	2.37657e-06
02.45.15 energy generation (e.g. ATP synthase)	11	2.68	NCU00385 NCU00502 NCU00636 NCU02250 NCU02514 NCU05220 NCU05430 NCU08093 NCU09119 NCU09143 NCU09816	25	0.24	2.44	1.19362e-09
10 CELL CYCLE AND DNA PROCESSING	25	6.09	NCU00018 NCU00489 NCU00635 NCU01234 NCU01902 NCU02075 NCU02134 NCU02208 NCU02264 NCU02364 NCU02668 NCU03148 NCU03310 NCU03396 NCU03982 NCU04754 NCU05304 NCU07420 NCU08944 NCU09239 NCU09269 NCU09733 NCU20004 NCU21513	622	6.17	-0.08	1
10.01 DNA processing	16	3.9	NCU00018 NCU00489 NCU00635 NCU01234 NCU02075 NCU02134 NCU02364 NCU03148 NCU03310 NCU03396 NCU03982 NCU07420 NCU09239 NCU09269 NCU20004	333	3.3	0.6	0.282916
10.01.02 DNA topology	2	0.48	NCU01234 NCU07420	54	0.53	-0.05	1
10.01.03 DNA synthesis and replication	5	1.21	NCU02075 NCU03310 NCU03982 NCU09239	101	1	0.21	0.393905
10.01.03.05 extension/ polymerization activity	1	0.24	NCU09239	20	0.19	0.05	0.565031
10.01.05 DNA recombination and DNA repair	6	1.46	NCU00018 NCU00489 NCU01234 NCU07420 NCU09239 NCU20004	181	1.79	-0.33	1
10.01.05.01 DNA repair	6	1.46	NCU00018 NCU00489 NCU01234 NCU07420 NCU09239 NCU20004	147	1.46	0	0.556766
10.01.05.03 DNA recombination	2	0.48	NCU01234 NCU07420	50	0.49	-0.01	1
10.01.09 DNA restriction or modification	6	1.46	NCU00635 NCU02134 NCU02364 NCU03148 NCU03396 NCU09269	113	1.12	0.34	0.312788
10.01.09.05 DNA conformation modification (e.g. chromatin)	6	1.46	NCU00635 NCU02134 NCU02364 NCU03148 NCU03396 NCU09269	110	1.09	0.37	0.291306
10.03 cell cycle	16	3.9	NCU00018 NCU01902 NCU02075 NCU02208 NCU02264 NCU02668 NCU03310 NCU03982 NCU04754 NCU05304 NCU08944 NCU09269 NCU09733 NCU20004 NCU21513	403	4	-0.1	1
10.03.01 mitotic cell cycle and cell cycle control	16	3.9	NCU00018 NCU01902 NCU02075 NCU02208 NCU02264 NCU02668 NCU03310 NCU03982 NCU04754 NCU05304 NCU08944 NCU09269 NCU09733 NCU20004 NCU21513	298	2.96	0.94	0.157967
10.03.01.01 mitotic cell cycle	2	0.48	NCU04754	104	1.03	-0.55	1
10.03.01.01.01 G1 phase of mitotic cell cycle	1	0.24		10	0.09	0.15	0.340339
10.03.01.01.03 G1/S transition of mitotic cell cycle	1	0.24	NCU04754	29	0.28	-0.04	1
10.03.01.02 cell cycle arrest	1	0.24		17	0.16	0.08	0.507126
10.03.02 meiosis	2	0.48	NCU02075 NCU03982	75	0.74	-0.26	1
10.03.03 cytokinesis (cell division) /septum formation and hydrolysis	1	0.24	NCU05304	94	0.93	-0.69	1
11 TRANSCRIPTION	20	4.87	NCU00405 NCU00635 NCU00768 NCU01183 NCU01234 NCU01331 NCU02134 NCU02181 NCU02364 NCU03148 NCU03396 NCU03702 NCU03853 NCU07420 NCU07829 NCU08894 NCU08923 NCU09269 NCU09598 NCU20312	725	7.2	-2.33	1
11.02 RNA synthesis	17	4.14	NCU00405 NCU00635 NCU00768 NCU01183 NCU01234 NCU01331 NCU02134 NCU02364 NCU03148 NCU03396 NCU03702 NCU03853 NCU07420 NCU07829 NCU08894 NCU08923 NCU09598	533	5.29	-1.15	1
11.02.01 rRNA synthesis	3	0.73	NCU03396 NCU03702 NCU09598	51	0.5	0.23	0.34466
11.02.02 tRNA synthesis	1	0.24	NCU08894	37	0.36	-0.12	1
11.02.03 mRNA synthesis	12	2.92	NCU00405 NCU00635 NCU00768 NCU01331 NCU02134 NCU02364 NCU03148 NCU03702 NCU03853 NCU07420 NCU07829 NCU08923	465	4.61	-1.69	1
11.02.03.01 general transcription activities	1	0.24	NCU00405	84	0.83	-0.59	1
11.02.03.01.07 transcription termination	1	0.24	NCU00405	10	0.09	0.15	0.340339
11.02.03.04 transcriptional control	7	1.7	NCU00635 NCU02134 NCU02364 NCU03148 NCU03853 NCU07829 NCU08923	350	3.47	-1.77	1
11.02.03.04.01 transcription activation	1	0.24	NCU00635	36	0.35	-0.11	1
11.04 RNA processing	9	2.19	NCU01234 NCU01331 NCU02181 NCU03396 NCU03702 NCU07420 NCU09269 NCU09598 NCU20312	298	2.96	-0.77	1
11.04.01 rRNA processing	8	1.95	NCU01234 NCU01331 NCU02181 NCU03396 NCU03702 NCU07420 NCU09269 NCU09598	139	1.38	0.57	0.206013
11.04.02 tRNA processing	1	0.24	NCU07420	31	0.3	-0.06	1
11.04.03 mRNA processing (splicing, 5'-, 3'-end processing)	5	1.21	NCU01234 NCU01331 NCU03702 NCU07420 NCU20312	177	1.75	-0.54	1
11.04.03.01 splicing	5	1.21	NCU01234 NCU01331 NCU03702 NCU07420 NCU20312	131	1.3	-0.09	1
11.04.03.03 5'-end processing	1	0.24	NCU07420	8	0.07	0.17	0.283079
11.06 RNA modification	2	0.48	NCU03396 NCU03702	42	0.41	0.07	0.515086
11.06.01 rRNA modification	2	0.48	NCU03396 NCU03702	10	0.09	0.39	0.0599813
12 PROTEIN SYNTHESIS	105	25.6	NCU00258 NCU00315 NCU00405 NCU00413 NCU00475 NCU00489 NCU00634 NCU00635 NCU00706 NCU00979 NCU01234 NCU01317 NCU01331 NCU01443 NCU01452 NCU01776 NCU01800 NCU01827 NCU01948 NCU01949 NCU02181 NCU02208 NCU02509 NCU02707 NCU02744 NCU02757 NCU02905 NCU02955 NCU02984 NCU03038 NCU03102 NCU03148 NCU03150 NCU03230 NCU03302 NCU03343 NCU03393 NCU03565 NCU03635 NCU03702 NCU03703 NCU03737 NCU03738 NCU03757 NCU…	362	3.59	22.01	6.12671e-63
12.01 ribosome biogenesis	81	19.7	NCU00258 NCU00315 NCU00413 NCU00475 NCU00489 NCU00634 NCU00706 NCU00979 NCU01317 NCU01331 NCU01452 NCU01776 NCU01800 NCU01827 NCU01948 NCU01949 NCU02181 NCU02509 NCU02707 NCU02744 NCU02757 NCU02905 NCU03038 NCU03102 NCU03150 NCU03230 NCU03302 NCU03343 NCU03393 NCU03565 NCU03635 NCU03702 NCU03703 NCU03738 NCU03757 NCU03806 NCU03827 NCU03988 NCU04331 NCU04552 NCU04553 NCU04779 NCU04806 NCU05554 NCU…	221	2.19	17.51	4.44685e-57
12.01.01 ribosomal proteins	77	18.7	NCU00258 NCU00315 NCU00413 NCU00475 NCU00489 NCU00634 NCU00706 NCU00979 NCU01317 NCU01452 NCU01776 NCU01827 NCU01948 NCU01949 NCU02181 NCU02509 NCU02707 NCU02744 NCU02757 NCU02905 NCU03038 NCU03102 NCU03150 NCU03230 NCU03302 NCU03343 NCU03393 NCU03565 NCU03635 NCU03702 NCU03703 NCU03738 NCU03757 NCU03806 NCU03827 NCU03988 NCU04331 NCU04552 NCU04553 NCU04779 NCU04806 NCU05554 NCU05599 NCU05804 NCU…	152	1.51	17.19	1.76156e-67
12.04 translation	80	19.5	NCU00258 NCU00413 NCU00475 NCU00489 NCU00635 NCU00979 NCU01234 NCU01317 NCU01443 NCU01452 NCU01776 NCU01827 NCU01948 NCU01949 NCU02181 NCU02208 NCU02509 NCU02744 NCU02905 NCU02955 NCU02984 NCU03038 NCU03102 NCU03148 NCU03150 NCU03302 NCU03393 NCU03565 NCU03635 NCU03703 NCU03737 NCU03738 NCU03757 NCU03806 NCU03826 NCU03988 NCU04331 NCU04552 NCU04553 NCU04779 NCU05270 NCU05554 NCU05599 NCU05804 NCU…	188	1.86	17.64	1.70984e-62
12.04.01 translation initiation	9	2.19	NCU01234 NCU02208 NCU02984 NCU05270 NCU07420 NCU07437 NCU08046 NCU08277 NCU21398	50	0.49	1.7	0.000160271
12.04.02 translation elongation	8	1.95	NCU00979 NCU02955 NCU03737 NCU03826 NCU06035 NCU07408 NCU08960 NCU20803	19	0.18	1.77	3.6035e-07
12.04.03 translation termination	2	0.48	NCU00635 NCU03148	6	0.05	0.43	0.0222627
12.07 translational control	8	1.95	NCU00635 NCU01234 NCU01949 NCU03102 NCU03826 NCU07420 NCU08046 NCU08277	54	0.53	1.42	0.00141988
12.10 aminoacyl-tRNA-synthetases	9	2.19	NCU00405 NCU01443 NCU04020 NCU04449 NCU06457 NCU07755 NCU08894 NCU09463 NCU20803	38	0.37	1.82	1.60864e-05
14 PROTEIN FATE (folding, modification, destination)	61	14.8	NCU00018 NCU00169 NCU00431 NCU00636 NCU01516 NCU01589 NCU01808 NCU01843 NCU01902 NCU02075 NCU02207 NCU02264 NCU02493 NCU02520 NCU02549 NCU02797 NCU02829 NCU02839 NCU03108 NCU03148 NCU03310 NCU03368 NCU03393 NCU03739 NCU03853 NCU03982 NCU04098 NCU04127 NCU04380 NCU04448 NCU04553 NCU05220 NCU05422 NCU05810 NCU05816 NCU06055 NCU06512 NCU06632 NCU07308 NCU07338 NCU07659 NCU07733 NCU07746 NCU08380 NCU…	862	8.56	6.24	1.19356e-05
14.01 protein folding and stabilization	21	5.12	NCU00018 NCU01516 NCU01589 NCU01843 NCU02075 NCU02207 NCU02264 NCU02839 NCU03368 NCU03739 NCU03853 NCU03982 NCU04448 NCU09223 NCU09265 NCU09709 NCU20004 NCU20312 NCU21431 NCU21513	81	0.8	4.32	5.54875e-12
14.04 protein targeting, sorting and translocation	20	4.87	NCU00018 NCU00169 NCU00431 NCU01516 NCU01589 NCU01843 NCU02075 NCU02829 NCU03148 NCU03982 NCU04127 NCU05422 NCU06632 NCU07746 NCU08535 NCU09143 NCU09269 NCU20004 NCU20312	203	2.01	2.86	0.000227058
14.07 protein modification	30	7.31	NCU00018 NCU01589 NCU01808 NCU01843 NCU01902 NCU02075 NCU02207 NCU02493 NCU02520 NCU02549 NCU02797 NCU02829 NCU03982 NCU04098 NCU04380 NCU04448 NCU04553 NCU05810 NCU06512 NCU07308 NCU07338 NCU08380 NCU08434 NCU08944 NCU09223 NCU09803 NCU20004 NCU20030 NCU20312	484	4.8	2.51	0.0141875
14.07.01 modification with fatty acids (e.g. myristylation, palmitylation, farnesylation)	2	0.48	NCU04380	23	0.22	0.26	0.240425
14.07.02 modification with sugar residues (e.g. glycosylation, deglycosylation)	4	0.97	NCU02797 NCU02829 NCU07338	56	0.55	0.42	0.193269
14.07.02.02 N-directed glycosylation, deglycosylation	2	0.48	NCU02829	26	0.25	0.23	0.286352
14.07.03 modification by phosphorylation, dephosphorylation, autophosphorylation	1	0.24	NCU08380	155	1.53	-1.29	1
14.07.04 modification by acetylation, deacetylation	3	0.73	NCU01808 NCU05810 NCU08944	32	0.31	0.42	0.139978
14.07.05 modification by ubiquitination, deubiquitination	6	1.46	NCU00018 NCU01843 NCU02207 NCU04448 NCU04553 NCU20004	67	0.66	0.8	0.0545946
14.07.09 posttranslational modification of amino acids (e.g. hydroxylation, methylation)	2	0.48	NCU06512 NCU08434	34	0.33	0.15	0.405898
14.07.11 protein processing (proteolytic)	3	0.73	NCU02493 NCU02549 NCU20030	72	0.71	0.02	0.566747
14.10 assembly of protein complexes	13	3.17	NCU00636 NCU02075 NCU03310 NCU03393 NCU03982 NCU05220 NCU05816 NCU07308 NCU07659 NCU07733 NCU08940 NCU09143 NCU09265	165	1.63	1.54	0.0172146
14.13 protein/peptide degradation	14	3.41	NCU00018 NCU01843 NCU02207 NCU02493 NCU02839 NCU03108 NCU03310 NCU04448 NCU04553 NCU06055 NCU09709 NCU10058 NCU20004 NCU20030	223	2.21	1.2	0.0716181
14.13.01 cytoplasmic and nuclear protein degradation	11	2.68	NCU00018 NCU01843 NCU02207 NCU02493 NCU02839 NCU03108 NCU04448 NCU04553 NCU09709 NCU20004 NCU20030	127	1.26	1.42	0.0144303
14.13.01.01 proteasomal degradation (ubiquitin/proteasomal pathway)	4	0.97	NCU00018 NCU02493 NCU04553 NCU20004	91	0.9	0.07	0.510918
14.13.04 lysosomal and vacuolar protein degradation	1	0.24	NCU20030	13	0.12	0.12	0.417788
14.13.04.02 vacuolar protein degradation	1	0.24	NCU20030	7	0.06	0.18	0.252616
16 PROTEIN WITH BINDING FUNCTION OR COFACTOR REQUIREMENT (structural or catalytic)	191	46.5	NCU00018 NCU00216 NCU00258 NCU00385 NCU00405 NCU00413 NCU00475 NCU00489 NCU00502 NCU00634 NCU00635 NCU00636 NCU00692 NCU00706 NCU00951 NCU00963 NCU00979 NCU01183 NCU01195 NCU01227 NCU01234 NCU01317 NCU01328 NCU01443 NCU01452 NCU01516 NCU01589 NCU01632 NCU01765 NCU01776 NCU01808 NCU01827 NCU01843 NCU01948 NCU01949 NCU01992 NCU02075 NCU02133 NCU02136 NCU02181 NCU02207 NCU02208 NCU02250 NCU02264 NCU…	1375	13.6	32.9	1.06613e-61
16.01 protein binding	110	26.8	NCU00018 NCU00258 NCU00413 NCU00475 NCU00489 NCU00635 NCU00692 NCU00706 NCU00979 NCU01183 NCU01234 NCU01317 NCU01452 NCU01516 NCU01589 NCU01776 NCU01827 NCU01843 NCU01948 NCU01949 NCU01992 NCU02075 NCU02136 NCU02181 NCU02207 NCU02264 NCU02493 NCU02509 NCU02534 NCU02744 NCU02839 NCU02905 NCU03038 NCU03102 NCU03148 NCU03150 NCU03302 NCU03310 NCU03393 NCU03396 NCU03565 NCU03635 NCU03702 NCU03703 NCU…	678	6.73	20.07	6.61339e-39
16.01.01 receptor binding	1	0.24	NCU07755	7	0.06	0.18	0.252616
16.02 peptide binding	2	0.48	NCU03853 NCU20312	9	0.08	0.4	0.0492849
16.03 nucleic acid binding	42	10.2	NCU00634 NCU00635 NCU01234 NCU01317 NCU01589 NCU01776 NCU01949 NCU02181 NCU02208 NCU02364 NCU02509 NCU02707 NCU02736 NCU02744 NCU02984 NCU03038 NCU03092 NCU03102 NCU03148 NCU03150 NCU03302 NCU03396 NCU03565 NCU03702 NCU03703 NCU03806 NCU04331 NCU05554 NCU06226 NCU06457 NCU06661 NCU07420 NCU07437 NCU07735 NCU07755 NCU07829 NCU08046 NCU08277 NCU08923 NCU09239 NCU20312 NCU20802	346	3.43	6.77	1.58677e-10
16.03.01 DNA binding	9	2.19	NCU00635 NCU01234 NCU01589 NCU02364 NCU03148 NCU07420 NCU07735 NCU08923 NCU09239	167	1.65	0.54	0.240968
16.03.03 RNA binding	33	8.04	NCU00634 NCU01234 NCU01317 NCU01776 NCU01949 NCU02181 NCU02208 NCU02509 NCU02707 NCU02736 NCU02744 NCU02984 NCU03038 NCU03092 NCU03150 NCU03302 NCU03396 NCU03565 NCU03702 NCU03703 NCU03806 NCU04331 NCU05554 NCU06226 NCU06661 NCU07420 NCU07437 NCU07755 NCU07829 NCU08046 NCU08277 NCU20312 NCU20802	165	1.63	6.41	1.52879e-14
16.05 polysaccharide binding	2	0.48	NCU06661 NCU08189	16	0.15	0.33	0.136535
16.07 structural protein binding	5	1.21	NCU00502 NCU00636 NCU06738 NCU07408 NCU10058	30	0.29	0.92	0.00671684
16.09 lipid binding	4	0.97	NCU00018 NCU02250 NCU09659 NCU20004	20	0.19	0.78	0.00782062
16.11 amino acid/amino acid derivatives binding	1	0.24	NCU00405	2	0.01	0.23	0.0798072
16.13 C-compound binding	3	0.73	NCU05008 NCU08944 NCU09265	21	0.2	0.53	0.0517743
16.13.01 sugar binding	2	0.48	NCU08944 NCU09265	7	0.06	0.42	0.030337
16.13.03 fatty acid binding (e.g. acyl-carrier protein)	1	0.24	NCU05008	3	0.02	0.22	0.117295
16.14 selen binding	1	0.24	NCU03339	2	0.01	0.23	0.0798072
16.17 metal binding	24	5.85	NCU00951 NCU01808 NCU02133 NCU02333 NCU02364 NCU02549 NCU02657 NCU03108 NCU03112 NCU03492 NCU03749 NCU04380 NCU04553 NCU06785 NCU07562 NCU07930 NCU08535 NCU08923 NCU09265 NCU09659 NCU09816 NCU20030 NCU20802	262	2.6	3.25	0.000171178
16.17.01 calcium binding	1	0.24	NCU09265	25	0.24	0	1
16.17.03 potassium binding	1	0.24	NCU02657	4	0.03	0.21	0.15326
16.17.07 magnesium binding	3	0.73	NCU02657 NCU04380 NCU06785	48	0.47	0.26	0.310819
16.17.09 heavy metal binding (Cu, Fe, Zn)	17	4.14	NCU01808 NCU02133 NCU02364 NCU02549 NCU03108 NCU03112 NCU03492 NCU03749 NCU04553 NCU07562 NCU07930 NCU08923 NCU09659 NCU09816 NCU20030 NCU20802	167	1.65	2.49	0.000452939
16.19 nucleotide/nucleoside/nucleobase binding	42	10.2	NCU00018 NCU00385 NCU00405 NCU01183 NCU01227 NCU01234 NCU01443 NCU01632 NCU01843 NCU02075 NCU02207 NCU02208 NCU02514 NCU02639 NCU02657 NCU02677 NCU02736 NCU02839 NCU02955 NCU03737 NCU03826 NCU03982 NCU04020 NCU04448 NCU05430 NCU06035 NCU06457 NCU06785 NCU07420 NCU07755 NCU08046 NCU08471 NCU08535 NCU09119 NCU09269 NCU09477 NCU09659 NCU09709 NCU20004 NCU20312 NCU20803 NCU21398	397	3.94	6.26	1.07356e-08
16.19.03 ATP binding	30	7.31	NCU00018 NCU00385 NCU00405 NCU01227 NCU01234 NCU01443 NCU01632 NCU01843 NCU02075 NCU02207 NCU02514 NCU02639 NCU02657 NCU02677 NCU02839 NCU03982 NCU04020 NCU04448 NCU05430 NCU06457 NCU06785 NCU07420 NCU07755 NCU08471 NCU08535 NCU09119 NCU09477 NCU09709 NCU20004 NCU20803	292	2.9	4.41	2.74521e-06
16.19.05 GTP binding	9	2.19	NCU01183 NCU01227 NCU02955 NCU03737 NCU03826 NCU06035 NCU08471 NCU09269 NCU21398	84	0.83	1.36	0.00697815
16.21 complex cofactor/cosubstrate/vitamine binding	45	10.9	NCU00216 NCU00963 NCU01195 NCU01328 NCU01632 NCU01765 NCU01808 NCU02274 NCU02366 NCU02534 NCU02549 NCU02954 NCU03100 NCU03112 NCU03118 NCU03233 NCU03339 NCU03492 NCU03748 NCU04510 NCU04754 NCU04899 NCU06211 NCU06232 NCU06482 NCU06606 NCU06666 NCU07402 NCU07659 NCU07690 NCU07930 NCU08044 NCU08336 NCU08384 NCU08409 NCU08411 NCU08535 NCU08923 NCU08940 NCU08998 NCU09816 NCU20294 NCU20459 NCU21057 mit…	206	2.04	8.86	4.34065e-21
16.21.01 heme binding	4	0.97	NCU00216 NCU01808 NCU03492 NCU09816	21	0.2	0.77	0.00935585
16.21.05 FAD/FMN binding	8	1.95	NCU00216 NCU01765 NCU02534 NCU03112 NCU03339 NCU08336 NCU20294 mito_190	50	0.49	1.46	0.000844344
16.21.07 NAD/NADP binding	23	5.6	NCU00216 NCU00963 NCU01195 NCU01632 NCU01765 NCU02534 NCU02954 NCU03100 NCU03118 NCU03339 NCU03748 NCU04510 NCU04899 NCU06211 NCU06232 NCU06666 NCU07402 NCU07690 NCU07930 NCU08044 NCU08384 NCU21057 mito_190	103	1.02	4.58	1.53541e-11
16.21.08 Fe/S binding	10	2.43	NCU01765 NCU02366 NCU02534 NCU02549 NCU03233 NCU06606 NCU08336 NCU08923 NCU08940 mito_190	26	0.25	2.18	3.33373e-08
16.21.11 thiamine pyrophosphate binding	2	0.48	NCU01328 NCU06482	5	0.04	0.44	0.0152497
16.21.15 biotin binding	2	0.48	NCU07659 NCU08535	5	0.04	0.44	0.0152497
16.21.17 pyridoxal phosphate binding	6	1.46	NCU02274 NCU04754 NCU08409 NCU08411 NCU08998 NCU20459	29	0.28	1.18	0.000941427
18 REGULATION OF METABOLISM AND PROTEIN FUNCTION	14	3.41	NCU00635 NCU00692 NCU01666 NCU02075 NCU02133 NCU02134 NCU03310 NCU03826 NCU03982 NCU06035 NCU08277 NCU09223 NCU09239	216	2.14	1.27	0.0581068
18.01 regulation by	3	0.73	NCU00635 NCU03310 NCU09223	95	0.94	-0.21	1
18.01.07 regulation by binding / dissociation	3	0.73	NCU00635 NCU03310 NCU09223	52	0.51	0.22	0.355919
18.02 regulation of protein activity	13	3.17	NCU00635 NCU00692 NCU01666 NCU02075 NCU02133 NCU02134 NCU03310 NCU03826 NCU03982 NCU06035 NCU08277 NCU09239	211	2.09	1.08	0.0900252
18.02.01 enzymatic activity regulation / enzyme regulator	10	2.43	NCU00692 NCU01666 NCU02075 NCU02133 NCU03310 NCU03826 NCU03982 NCU06035 NCU09239	167	1.65	0.78	0.143827
18.02.01.01 enzyme activator	5	1.21	NCU00692 NCU02133 NCU03826 NCU06035	72	0.71	0.5	0.169189
18.02.01.01.01 GTPase activator (GAP)	2	0.48	NCU03826 NCU06035	15	0.14	0.34	0.122631
18.02.01.01.05 kinase activator	1	0.24	NCU02133	15	0.14	0.1	0.464311
18.02.01.02 enzyme inhibitor	1	0.24	NCU03310	23	0.22	0.02	0.616148
18.02.01.02.03 protease inhibitor	1	0.24	NCU03310	5	0.04	0.2	0.187762
18.02.03 guanyl-nucleotide exchange factor (GEF)	1	0.24	NCU08277	9	0.08	0.16	0.312303
18.02.09 regulator of transcription factor	2	0.48	NCU00635 NCU02134	25	0.24	0.24	0.271044
20 CELLULAR TRANSPORT, TRANSPORT FACILITIES AND TRANSPORT ROUTES	75	18.2	NCU00018 NCU00216 NCU00385 NCU00431 NCU00502 NCU00635 NCU00636 NCU01234 NCU01516 NCU01549 NCU01589 NCU01680 NCU01765 NCU01808 NCU01992 NCU02075 NCU02207 NCU02250 NCU02373 NCU02514 NCU02534 NCU02549 NCU02829 NCU02839 NCU02954 NCU02988 NCU03076 NCU03112 NCU03199 NCU03233 NCU03297 NCU03339 NCU03368 NCU03559 NCU03982 NCU04098 NCU04127 NCU04304 NCU04380 NCU04448 NCU04899 NCU05008 NCU05220 NCU05221 NCU…	970	9.63	8.57	2.64649e-08
20.01 transported compounds (substrates)	62	15.1	NCU00018 NCU00216 NCU00385 NCU00502 NCU00635 NCU00636 NCU01234 NCU01516 NCU01589 NCU01680 NCU01765 NCU01808 NCU01992 NCU02075 NCU02250 NCU02373 NCU02514 NCU02534 NCU02549 NCU02829 NCU02954 NCU03076 NCU03112 NCU03233 NCU03297 NCU03339 NCU03368 NCU03559 NCU03982 NCU04098 NCU04127 NCU04304 NCU04380 NCU04899 NCU05008 NCU05220 NCU05221 NCU05420 NCU05430 NCU05457 NCU05689 NCU05816 NCU06211 NCU06606 NCU…	662	6.57	8.53	3.76961e-10
20.01.01 ion transport	13	3.17	NCU00385 NCU00502 NCU00636 NCU01680 NCU02250 NCU02514 NCU03368 NCU04304 NCU05220 NCU05430 NCU08093 NCU09119 NCU09477	149	1.48	1.69	0.00774425
20.01.01.01 cation transport (H+, Na+, K+, Ca2+ , NH4+, etc.)	11	2.68	NCU00385 NCU00502 NCU00636 NCU01680 NCU02250 NCU02514 NCU03368 NCU05220 NCU05430 NCU08093 NCU09119	122	1.21	1.47	0.010893
20.01.01.01.01 heavy metal ion transport (Cu+, Fe3+, etc.)	1	0.24	NCU03368	45	0.44	-0.2	1
20.01.01.01.01.01 siderophore-iron transport	1	0.24	NCU03368	8	0.07	0.17	0.283079
20.01.03 C-compound and carbohydrate transport	1	0.24	NCU08002	107	1.06	-0.82	1
20.01.10 protein transport	12	2.92	NCU00018 NCU00635 NCU01516 NCU01589 NCU01992 NCU02075 NCU02829 NCU03982 NCU04127 NCU06632 NCU09269 NCU20004	118	1.17	1.75	0.00305706
20.01.13 lipid/fatty acid transport	3	0.73	NCU04380 NCU05008 NCU09223	50	0.49	0.24	0.333384
20.01.15 electron transport	42	10.2	NCU00216 NCU00385 NCU00502 NCU00636 NCU01680 NCU01765 NCU01808 NCU02250 NCU02373 NCU02514 NCU02534 NCU02549 NCU02954 NCU03076 NCU03112 NCU03233 NCU03297 NCU03339 NCU03559 NCU04098 NCU04899 NCU05220 NCU05221 NCU05420 NCU05430 NCU05457 NCU05689 NCU05816 NCU06211 NCU06606 NCU07733 NCU08093 NCU08336 NCU08923 NCU08940 NCU09119 NCU09223 NCU09803 NCU09816 NCU20294 mito_190	168	1.66	8.54	3.81402e-22
20.01.17 nucleotide/nucleoside/nucleobase transport	1	0.24	NCU09477	17	0.16	0.08	0.507126
20.01.21 RNA transport	3	0.73	NCU01234 NCU07420 NCU09269	32	0.31	0.42	0.139978
20.03 transport facilities	28	6.82	NCU00018 NCU00216 NCU00385 NCU00431 NCU00502 NCU00636 NCU01680 NCU01765 NCU01808 NCU02075 NCU02207 NCU02250 NCU02514 NCU02839 NCU03199 NCU03368 NCU03559 NCU03982 NCU04127 NCU04304 NCU04448 NCU05430 NCU05457 NCU06632 NCU08940 NCU09119 NCU09477 NCU20004	303	3.01	3.81	4.24905e-05
20.03.01 channel / pore class transport	2	0.48	NCU02250 NCU04304	27	0.26	0.22	0.301625
20.03.01.01 ion channels	1	0.24	NCU04304	17	0.16	0.08	0.507126
20.03.02 carrier (electrochemical potential-driven transport)	1	0.24	NCU09477	27	0.26	-0.02	1
20.03.02.03 antiporter	1	0.24	NCU09477	16	0.15	0.09	0.486163
20.03.22 transport ATPases	11	2.68	NCU00018 NCU00385 NCU00502 NCU00636 NCU01680 NCU02250 NCU02514 NCU03199 NCU05430 NCU09119 NCU20004	62	0.61	2.07	3.48611e-05
20.03.25 ABC transporters	2	0.48	NCU00018 NCU20004	41	0.4	0.08	0.502166
20.09 transport routes	30	7.31	NCU00018 NCU00385 NCU00431 NCU00502 NCU00636 NCU01234 NCU01516 NCU01549 NCU01589 NCU01992 NCU02075 NCU02514 NCU02988 NCU03982 NCU04127 NCU04304 NCU05422 NCU05430 NCU06632 NCU06738 NCU07420 NCU07746 NCU08002 NCU08535 NCU09119 NCU09143 NCU09269 NCU09477 NCU20004	636	6.31	1	0.224335
20.09.01 nuclear transport	6	1.46	NCU01234 NCU02075 NCU03982 NCU07420 NCU08535 NCU09269	62	0.61	0.85	0.0397286
20.09.03 peroxisomal transport	1	0.24	NCU08002	10	0.09	0.15	0.340339
20.09.04 mitochondrial transport	18	4.39	NCU00018 NCU00385 NCU00431 NCU00502 NCU00636 NCU01516 NCU01589 NCU02075 NCU02514 NCU03982 NCU04304 NCU05430 NCU06632 NCU09119 NCU09143 NCU09477 NCU20004	91	0.9	3.49	2.00558e-08
20.09.05 non-vesicular ER transport	3	0.73	NCU02075 NCU03982 NCU04127	8	0.07	0.66	0.00322329
20.09.07 vesicular transport (Golgi network, etc.)	9	2.19	NCU00018 NCU01549 NCU01992 NCU02075 NCU03982 NCU05422 NCU06738 NCU20004	174	1.72	0.47	0.278678
20.09.07.03 ER to Golgi transport	4	0.97	NCU00018 NCU01992 NCU06738 NCU20004	55	0.54	0.43	0.184953
20.09.07.07 retrograde transport	2	0.48	NCU00018 NCU20004	5	0.04	0.44	0.0152497
20.09.07.25 vesicle formation	1	0.24	NCU01992	24	0.23	0.01	0.631819
20.09.07.27 vesicle fusion	2	0.48	NCU00018 NCU20004	15	0.14	0.34	0.122631
20.09.14 cytoskeleton-dependent transport	1	0.24	NCU01549	38	0.37	-0.13	1
20.09.18 cellular import	1	0.24	NCU02988	200	1.98	-1.74	1
30 CELLULAR COMMUNICATION/SIGNAL TRANSDUCTION MECHANISM	10	2.43	NCU00018 NCU01183 NCU01704 NCU02133 NCU05810 NCU07755 NCU08923 NCU09269 NCU20004 NCU20312	286	2.84	-0.41	1
30.01 cellular signalling	7	1.7	NCU00018 NCU01183 NCU02133 NCU05810 NCU08923 NCU09269 NCU20004	257	2.55	-0.85	1
30.01.05 enzyme mediated signal transduction	4	0.97	NCU01183 NCU02133 NCU05810 NCU09269	139	1.38	-0.41	1
30.01.05.01 protein kinase	1	0.24	NCU02133	64	0.63	-0.39	1
30.01.05.01.03 MAPKKK cascade	1	0.24	NCU02133	20	0.19	0.05	0.565031
30.01.05.05 G-protein mediated signal transduction	3	0.73	NCU01183 NCU05810 NCU09269	55	0.54	0.19	0.38951
30.01.05.05.01 small GTPase mediated signal transduction	1	0.24	NCU09269	44	0.43	-0.19	1
30.01.05.05.03 trimeric G-protein mediated signal transduction	1	0.24	NCU05810	6	0.05	0.19	0.220862
30.05 transmembrane signal transduction	3	0.73	NCU01704 NCU07755 NCU20312	63	0.62	0.11	0.476419
30.05.01 receptor enzyme mediated signalling	1	0.24	NCU07755	15	0.14	0.1	0.464311
30.05.01.05 interleukine receptor signalling pathway	1	0.24	NCU07755	1	0	0.24	0.0407312
32 CELL RESCUE, DEFENSE AND VIRULENCE	43	10.4	NCU00018 NCU00130 NCU00489 NCU00635 NCU00692 NCU01516 NCU01589 NCU01808 NCU01843 NCU02075 NCU02133 NCU02207 NCU02493 NCU02736 NCU02839 NCU03112 NCU03148 NCU03297 NCU03339 NCU03368 NCU03739 NCU03853 NCU03944 NCU03982 NCU04069 NCU04098 NCU04213 NCU04448 NCU04510 NCU05780 NCU06031 NCU08277 NCU08380 NCU08384 NCU08669 NCU09265 NCU09709 NCU09733 NCU09803 NCU20004 NCU20312 NCU21431	594	5.9	4.5	0.000157955
32.01 stress response	41	10	NCU00018 NCU00489 NCU00635 NCU00692 NCU01516 NCU01589 NCU01808 NCU01843 NCU02075 NCU02133 NCU02207 NCU02493 NCU02736 NCU02839 NCU03112 NCU03148 NCU03297 NCU03339 NCU03368 NCU03739 NCU03853 NCU03944 NCU03982 NCU04069 NCU04098 NCU04213 NCU04448 NCU04510 NCU06031 NCU08277 NCU08380 NCU08384 NCU08669 NCU09265 NCU09709 NCU09733 NCU09803 NCU20004 NCU20312 NCU21431	351	3.48	6.52	8.67805e-10
32.01.01 oxidative stress response	9	2.19	NCU02133 NCU03112 NCU03297 NCU03339 NCU03368 NCU04098 NCU06031 NCU09733 NCU09803	53	0.52	1.67	0.000254451
32.01.03 osmotic and salt stress response	6	1.46	NCU03944 NCU04069 NCU04098 NCU04510 NCU08380 NCU08384	53	0.52	0.94	0.0200705
32.01.05 heat shock response	6	1.46	NCU01589 NCU02075 NCU03853 NCU03982 NCU04510 NCU08384	39	0.38	1.08	0.00458799
32.01.06 cold shock response	1	0.24	NCU02736	1	0	0.24	0.0407312
32.01.07 unfolded protein response (e.g. ER quality control)	17	4.14	NCU00018 NCU00635 NCU00692 NCU01516 NCU01843 NCU02075 NCU02207 NCU02839 NCU03148 NCU03853 NCU03982 NCU04448 NCU09265 NCU09709 NCU20004 NCU21431	52	0.51	3.63	9.95815e-12
32.01.09 DNA damage response	2	0.48	NCU00489 NCU04213	50	0.49	-0.01	1
32.01.11 nutrient starvation response	1	0.24	NCU20312	20	0.19	0.05	0.565031
32.05 disease, virulence and defense	5	1.21	NCU00018 NCU00130 NCU00692 NCU08669 NCU20004	187	1.85	-0.64	1
32.05.01 resistance proteins	3	0.73	NCU00018 NCU00692 NCU20004	74	0.73	0	1
32.05.01.03 chemical agent resistance	2	0.48	NCU00018 NCU20004	26	0.25	0.23	0.286352
32.05.03 defense related proteins	2	0.48	NCU00130 NCU08669	33	0.32	0.16	0.3914
32.07 detoxification	8	1.95	NCU02133 NCU03297 NCU03339 NCU03368 NCU04098 NCU05780 NCU06031 NCU09803	161	1.59	0.36	0.333726
32.07.03 detoxification by modification	1	0.24	NCU03297	23	0.22	0.02	0.616148
32.07.07 oxygen and radical detoxification	5	1.21	NCU02133 NCU03297 NCU03339 NCU05780 NCU06031	31	0.3	0.91	0.0077466
32.07.07.03 glutathione conjugation reaction	2	0.48	NCU03339 NCU05780	10	0.09	0.39	0.0599813
32.07.07.05 peroxidase reaction	2	0.48	NCU03297 NCU06031	5	0.04	0.44	0.0152497
32.07.07.07 superoxide metabolism	1	0.24	NCU02133	5	0.04	0.2	0.187762
32.10 degradation / modification of foreign (exogenous) compounds	2	0.48	NCU04510 NCU08384	20	0.19	0.29	0.194922
34 INTERACTION WITH THE ENVIRONMENT	26	6.34	NCU00261 NCU00385 NCU00502 NCU00636 NCU00829 NCU01452 NCU01680 NCU02075 NCU02133 NCU02250 NCU02514 NCU02736 NCU03199 NCU03339 NCU03368 NCU03982 NCU04098 NCU04510 NCU05430 NCU07690 NCU07755 NCU08384 NCU09119 NCU09143 NCU09265 NCU10058	473	4.69	1.65	0.0731917
34.01 homeostasis	18	4.39	NCU00385 NCU00502 NCU00636 NCU00829 NCU01680 NCU02075 NCU02133 NCU02250 NCU02514 NCU03199 NCU03339 NCU03368 NCU03982 NCU04098 NCU05430 NCU09119 NCU09143 NCU09265	186	1.84	2.55	0.00057354
34.01.01 homeostasis of cations	16	3.9	NCU00385 NCU00502 NCU00636 NCU00829 NCU01680 NCU02075 NCU02133 NCU02250 NCU02514 NCU03199 NCU03368 NCU03982 NCU05430 NCU09119 NCU09143 NCU09265	165	1.63	2.27	0.00111878
34.01.01.01 homeostasis of metal ions (Na, K, Ca etc.)	6	1.46	NCU00829 NCU02075 NCU02133 NCU03368 NCU03982 NCU09265	117	1.16	0.3	0.341803
34.01.01.03 homeostasis of protons	10	2.43	NCU00385 NCU00502 NCU00636 NCU01680 NCU02250 NCU02514 NCU03199 NCU05430 NCU09119 NCU09143	42	0.41	2.02	5.14043e-06
34.05 cell motility	1	0.24	NCU07755	51	0.5	-0.26	1
34.07 cell adhesion	1	0.24	NCU10058	22	0.21	0.03	0.599813
34.11 cellular sensing and response to external stimulus	8	1.95	NCU00261 NCU01452 NCU02075 NCU02736 NCU03982 NCU04510 NCU07690 NCU08384	277	2.75	-0.8	1
34.11.03 chemoperception and response	4	0.97	NCU00261 NCU01452 NCU04510 NCU08384	209	2.07	-1.1	1
34.11.03.07 pheromone response, mating-type determination, sex-specific proteins	1	0.24	NCU01452	158	1.56	-1.32	1
34.11.03.13 osmosensing and response	2	0.48	NCU04510 NCU08384	35	0.34	0.14	0.420227
34.11.09 temperature perception and response	3	0.73	NCU02075 NCU02736 NCU03982	21	0.2	0.53	0.0517743
34.11.13 gas and metabolite distribution	1	0.24	NCU07690	5	0.04	0.2	0.187762
34.11.13.07 circulation (e.g. blood pressure)	1	0.24	NCU07690	5	0.04	0.2	0.187762
36 SYSTEMIC INTERACTION WITH THE ENVIRONMENT	1	0.24	NCU20312	7	0.06	0.18	0.252616
36.20 plant / fungal specific systemic sensing and response	1	0.24	NCU20312	4	0.03	0.21	0.15326
36.20.18 plant hormonal regulation	1	0.24	NCU20312	4	0.03	0.21	0.15326
38 TRANSPOSABLE ELEMENTS, VIRAL AND PLASMID PROTEINS	1	0.24	mito_195	13	0.12	0.12	0.417788
38.07 proteins necessary for transposon movement	1	0.24	mito_195	12	0.11	0.13	0.393036
40 CELL FATE	21	5.12	NCU00018 NCU00326 NCU01183 NCU01589 NCU01704 NCU02075 NCU02133 NCU02668 NCU02984 NCU02988 NCU03310 NCU03853 NCU03944 NCU03982 NCU04304 NCU05430 NCU07755 NCU09733 NCU10058 NCU20004 NCU20312	241	2.39	2.73	0.000833754
40.01 cell growth / morphogenesis	8	1.95	NCU01183 NCU02984 NCU02988 NCU03310 NCU03853 NCU03944 NCU10058 NCU20312	186	1.84	0.11	0.48895
40.01.03 directional cell growth (morphogenesis)	4	0.97	NCU01183 NCU02984 NCU03310 NCU20312	60	0.59	0.38	0.227609
40.02.03 activity of intercellular mediators	1	0.24	NCU01704	5	0.04	0.2	0.187762
40.10 cell death	9	2.19	NCU00018 NCU01589 NCU02075 NCU02133 NCU03982 NCU04304 NCU07755 NCU20004 NCU20312	63	0.62	1.57	0.000948835
40.10.02 apoptosis (type I programmed cell death)	8	1.95	NCU00018 NCU02075 NCU02133 NCU03982 NCU04304 NCU07755 NCU20004 NCU20312	57	0.56	1.39	0.00202776
40.10.02.01 anti-apoptosis	2	0.48	NCU02075 NCU03982	13	0.12	0.36	0.0960136
40.10.02.02 apoptotic program	4	0.97	NCU00018 NCU02133 NCU04304 NCU20004	7	0.06	0.91	8.60929e-05
40.10.02.02.01 apoptotic mitochondrial changes	1	0.24	NCU04304	1	0	0.24	0.0407312
40.10.02.02.02 caspase activation	2	0.48	NCU00018 NCU20004	4	0.03	0.45	0.00940222
40.10.02.02.03 disassembly of cell structures	1	0.24	NCU02133	1	0	0.24	0.0407312
40.10.02.04 regulation of apoptosis	2	0.48	NCU00018 NCU20004	2	0.01	0.47	0.00165515
40.20 cell aging	5	1.21	NCU00326 NCU02668 NCU03310 NCU05430 NCU09733	19	0.18	1.03	0.000792072
41 DEVELOPMENT (Systemic)	2	0.48	NCU02075 NCU03982	45	0.44	0.04	0.552492
41.01 fungal/microorganismic development	2	0.48	NCU02075 NCU03982	45	0.44	0.04	0.552492
41.01.01 mating (fertilization)	2	0.48	NCU02075 NCU03982	21	0.2	0.28	0.20999
42 BIOGENESIS OF CELLULAR COMPONENTS	40	9.75	NCU00261 NCU00635 NCU01195 NCU01692 NCU01843 NCU01902 NCU01992 NCU02075 NCU02134 NCU02207 NCU02264 NCU02364 NCU02757 NCU02839 NCU03148 NCU03297 NCU03310 NCU03343 NCU03396 NCU03827 NCU03944 NCU03982 NCU04020 NCU04098 NCU04304 NCU04448 NCU04899 NCU05937 NCU06211 NCU06632 NCU07550 NCU08336 NCU08535 NCU08552 NCU09138 NCU09269 NCU09709 NCU20048 NCU20224 NCU21513	523	5.19	4.56	8.39583e-05
42.01 cell wall	7	1.7	NCU00261 NCU01195 NCU01902 NCU02075 NCU03982 NCU05937 NCU09138	156	1.54	0.16	0.451933
42.03 cytoplasm	2	0.48	NCU04020 NCU07550	4	0.03	0.45	0.00940222
42.04 cytoskeleton/structural proteins	8	1.95	NCU01843 NCU02207 NCU02264 NCU02839 NCU03944 NCU04448 NCU09709 NCU21513	136	1.35	0.6	0.190283
42.04.03 actin cytoskeleton	2	0.48	NCU02264 NCU03944	60	0.59	-0.11	1
42.04.05 microtubule cytoskeleton	1	0.24	NCU02264	44	0.43	-0.19	1
42.09 intracellular transport vesicles	1	0.24	NCU01992	29	0.28	-0.04	1
42.10 nucleus	9	2.19	NCU00635 NCU02075 NCU02134 NCU02364 NCU03148 NCU03396 NCU03982 NCU08535 NCU09269	110	1.09	1.1	0.0352198
42.10.03 organization of chromosome structure	5	1.21	NCU00635 NCU02134 NCU02364 NCU03148 NCU03396	82	0.81	0.4	0.241608
42.10.05 nuclear membrane	1	0.24	NCU08535	7	0.06	0.18	0.252616
42.10.07 nucleolus	1	0.24	NCU03396	4	0.03	0.21	0.15326
42.16 mitochondrion	15	3.65	NCU01692 NCU02757 NCU03297 NCU03310 NCU03343 NCU03827 NCU04098 NCU04304 NCU04899 NCU06211 NCU06632 NCU08336 NCU08552 NCU20048 NCU20224	85	0.84	2.81	1.43712e-06
43 CELL TYPE DIFFERENTIATION	9	2.19	NCU01418 NCU02075 NCU02208 NCU02988 NCU03393 NCU03944 NCU03982 NCU05304 NCU07481	280	2.78	-0.59	1
43.01 fungal/microorganismic cell type differentiation	7	1.7	NCU01418 NCU02208 NCU02988 NCU03393 NCU03944 NCU05304 NCU07481	270	2.68	-0.98	1
43.01.03 fungal and other eukaryotic cell type differentiation	7	1.7	NCU01418 NCU02208 NCU02988 NCU03393 NCU03944 NCU05304 NCU07481	270	2.68	-0.98	1
43.01.03.05 budding, cell polarity and filament formation	5	1.21	NCU02988 NCU03393 NCU03944 NCU05304 NCU07481	145	1.44	-0.23	1
43.01.03.09 development of asco- basidio- or zygospore	2	0.48	NCU01418 NCU02208	93	0.92	-0.44	1
43.03 animal cell type differentiation	2	0.48	NCU02075 NCU03982	16	0.15	0.33	0.136535
99 UNCLASSIFIED PROTEINS	80	19.5	NCU00052 NCU00102 NCU00304 NCU00309 NCU00633 NCU00729 NCU00739 NCU00873 NCU00911 NCU00935 NCU01007 NCU01146 NCU01283 NCU01319 NCU01424 NCU01720 NCU01983 NCU02189 NCU02547 NCU02784 NCU02813 NCU03193 NCU03293 NCU03323 NCU03398 NCU03807 NCU03873 NCU04036 NCU04482 NCU04675 NCU04826 NCU04905 NCU04945 NCU05318 NCU05414 NCU05501 NCU05813 NCU05826 NCU05828 NCU05841 NCU05928 NCU05989 NCU06069 NCU06143 NCU…	5853	58.1	-38.6	1

## Sheet: cluster 2
FUNCTIONAL CATEGORY	abs SET	rel SET	genes SET	abs GENOME	rel GENOME	rel SETminusGENOME	P-VALUE
01 METABOLISM	108	31.1	NCU00206 NCU00440 NCU00463 NCU00536 NCU00552 NCU00565 NCU00575 NCU00585 NCU00710 NCU00762 NCU00836 NCU00890 NCU01059 NCU01066 NCU01084 NCU01107 NCU01166 NCU01181 NCU01219 NCU01231 NCU01258 NCU01337 NCU01509 NCU01648 NCU01906 NCU02059 NCU02190 NCU02240 NCU02393 NCU02397 NCU02544 NCU02629 NCU02663 NCU02855 NCU02948 NCU03023 NCU03194 NCU03328 NCU03813 NCU04160 NCU04168 NCU04216 NCU04265 NCU04431 NCU…	1740	17.2	13.9	9.6419e-11
01.01 amino acid metabolism	14	4.03	NCU00463 NCU00536 NCU01066 NCU02397 NCU02663 NCU04216 NCU04569 NCU05129 NCU05254 NCU05752 NCU06009 NCU06228 NCU09646 NCU21329	319	3.16	0.87	0.212038
01.01.03 assimilation of ammonia, metabolism of the glutamate group	2	0.57	NCU04216 NCU04569	64	0.63	-0.06	1
01.01.03.02 metabolism of glutamate	2	0.57	NCU04216 NCU04569	36	0.35	0.22	0.353776
01.01.03.02.01 biosynthesis of glutamate	2	0.57	NCU04216 NCU04569	22	0.21	0.36	0.174661
01.01.03.02.02 degradation of glutamate	1	0.28	NCU04216	16	0.15	0.13	0.429771
01.01.06 metabolism of the aspartate family	2	0.57	NCU02663 NCU06228	75	0.74	-0.17	1
01.01.06.05 metabolism of methionine	1	0.28	NCU06228	31	0.3	-0.02	1
01.01.06.05.01 biosynthesis of methionine	1	0.28	NCU06228	20	0.19	0.09	0.50455
01.01.06.06 metabolism of lysine	1	0.28	NCU02663	27	0.26	0.02	0.61265
01.01.06.06.02 degradation of lysine	1	0.28	NCU02663	12	0.11	0.17	0.343743
01.01.09 metabolism of the cysteine - aromatic group	7	2.01	NCU00463 NCU00536 NCU05129 NCU05254 NCU05752 NCU06009 NCU21329	113	1.12	0.89	0.0952245
01.01.09.01 metabolism of glycine	1	0.28	NCU21329	17	0.16	0.12	0.449459
01.01.09.01.01 biosynthesis of glycine	1	0.28	NCU21329	13	0.12	0.16	0.366393
01.01.09.01.02 degradation of glycine	1	0.28	NCU21329	10	0.09	0.19	0.295993
01.01.09.02 metabolism of serine	1	0.28	NCU21329	19	0.18	0.1	0.486826
01.01.09.02.01 biosynthesis of serine	1	0.28	NCU21329	10	0.09	0.19	0.295993
01.01.09.02.02 degradation of serine	1	0.28	NCU21329	4	0.03	0.25	0.130941
01.01.09.03 metabolism of cysteine	1	0.28	NCU00536	13	0.12	0.16	0.366393
01.01.09.03.01 biosynthesis of cysteine	1	0.28	NCU00536	9	0.08	0.2	0.270834
01.01.09.04 metabolism of phenylalanine	1	0.28	NCU06009	29	0.28	0	0.638966
01.01.09.05 metabolism of tyrosine	1	0.28	NCU06009	29	0.28	0	0.638966
01.01.09.06 metabolism of tryptophan	4	1.15	NCU00463 NCU05129 NCU05254 NCU05752	28	0.27	0.88	0.0147733
01.01.09.06.01 biosynthesis of tryptophan	2	0.57	NCU05129 NCU05254	13	0.12	0.45	0.0719449
01.01.09.06.02 degradation of tryptophan	2	0.57	NCU00463 NCU05752	11	0.1	0.47	0.0530625
01.01.09.07 metabolism of histidine	1	0.28	NCU05254	16	0.15	0.13	0.429771
01.01.09.07.01 biosynthesis of histidine	1	0.28	NCU05254	14	0.13	0.15	0.388263
01.02 nitrogen, sulfur and selenium metabolism	5	1.44	NCU00463 NCU01258 NCU10007 NCU21278 NCU21329	150	1.49	-0.05	1
01.02.02 nitrogen metabolism	2	0.57	NCU00463 NCU10007	30	0.29	0.28	0.276996
01.02.02.09 catabolism of nitrogenous compounds	1	0.28	NCU10007	14	0.13	0.15	0.388263
01.02.07 regulation of nitrogen, sulfur and selenium metabolism	1	0.28	NCU21278	24	0.23	0.05	0.569547
01.03 nucleotide/nucleoside/nucleobase metabolism	9	2.59	NCU00440 NCU01219 NCU02629 NCU03194 NCU04216 NCU04936 NCU05254 NCU08332 NCU10007	228	2.26	0.33	0.387228
01.03.01 purin nucleotide/nucleoside/nucleobase metabolism	6	1.72	NCU00440 NCU02629 NCU03194 NCU04216 NCU05254 NCU10007	109	1.08	0.64	0.173973
01.03.01.03 purine nucleotide/nucleoside/nucleobase anabolism	4	1.15	NCU02629 NCU03194 NCU04216 NCU05254	31	0.3	0.85	0.0209476
01.03.04 pyrimidine nucleotide/nucleoside/nucleobase metabolism	2	0.57	NCU04936 NCU05254	49	0.48	0.09	0.507657
01.03.04.03 pyrimidine nucleotide/nucleoside/nucleobase anabolism	1	0.28	NCU05254	14	0.13	0.15	0.388263
01.03.07 deoxyribonucleotide metabolism	1	0.28	NCU01219	12	0.11	0.17	0.343743
01.03.16 polynucleotide degradation	1	0.28	NCU08332	44	0.43	-0.15	1
01.04 phosphate metabolism	11	3.17	NCU00440 NCU00575 NCU01084 NCU01166 NCU01181 NCU02393 NCU02544 NCU05254 NCU07458 NCU08687 NCU09873	287	2.85	0.32	0.403134
01.05 C-compound and carbohydrate metabolism	69	19.8	NCU00206 NCU00565 NCU00575 NCU00710 NCU00762 NCU00836 NCU00890 NCU01059 NCU01107 NCU01166 NCU01231 NCU01509 NCU01648 NCU01906 NCU02240 NCU02393 NCU02397 NCU02629 NCU02855 NCU02948 NCU03023 NCU03328 NCU03813 NCU04160 NCU04168 NCU04265 NCU04431 NCU04870 NCU04936 NCU04952 NCU05057 NCU05159 NCU05454 NCU05598 NCU05643 NCU05855 NCU05924 NCU05955 NCU05956 NCU06009 NCU06698 NCU06961 NCU07029 NCU07190 NCU…	759	7.54	12.26	3.54088e-14
01.05.02 sugar, glucoside, polyol and carboxylate metabolism	20	5.76	NCU00836 NCU01648 NCU01906 NCU02240 NCU02393 NCU02855 NCU03328 NCU04265 NCU04936 NCU04952 NCU05454 NCU06009 NCU06698 NCU07190 NCU07458 NCU07898 NCU08687 NCU08760 NCU09680 NCU20953	156	1.54	4.22	3.78241e-07
01.05.02.01 nucleotide-sugar metabolism	1	0.28	NCU04936	12	0.11	0.17	0.343743
01.05.02.04 sugar, glucoside, polyol and carboxylate anabolism	2	0.57	NCU04936 NCU08687	59	0.58	-0.01	1
01.05.02.07 sugar, glucoside, polyol and carboxylate catabolism	16	4.61	NCU00836 NCU01906 NCU02240 NCU02855 NCU03328 NCU04265 NCU04952 NCU05454 NCU06009 NCU06698 NCU07190 NCU07898 NCU08687 NCU08760 NCU09680 NCU20953	124	1.23	3.38	5.16575e-06
01.05.03 polysaccharide metabolism	31	8.93	NCU00206 NCU00710 NCU00836 NCU00890 NCU01059 NCU01906 NCU02240 NCU03328 NCU04168 NCU04431 NCU04870 NCU04936 NCU04952 NCU05057 NCU05159 NCU05924 NCU05955 NCU05956 NCU06961 NCU07190 NCU07277 NCU07351 NCU07760 NCU07898 NCU08176 NCU08760 NCU09582 NCU09664 NCU09680 NCU09764 NCU09904	169	1.67	7.26	1.23697e-14
01.05.05 C-1 compound metabolism	2	0.57	NCU03813 NCU21329	12	0.11	0.46	0.0622578
01.05.05.07 C-1 compound catabolism	2	0.57	NCU03813 NCU21329	10	0.09	0.48	0.0444061
01.05.06 C-2 compound and organic acid metabolism	1	0.28	NCU02397	22	0.21	0.07	0.538187
01.05.06.07 C-2 compound and organic acid catabolism	1	0.28	NCU02397	21	0.2	0.08	0.521663
01.05.09 aminosaccharide metabolism	2	0.57	NCU04936 NCU07458	27	0.26	0.31	0.238247
01.05.09.04 aminosaccharide anabolism	2	0.57	NCU04936 NCU07458	17	0.16	0.41	0.114755
01.05.09.07 aminosaccharide catabolism	1	0.28	NCU07458	14	0.13	0.15	0.388263
01.05.11 aromate metabolism	2	0.57	NCU02948 NCU03023	40	0.39	0.18	0.403402
01.05.11.07 aromate catabolism	2	0.57	NCU02948 NCU03023	33	0.32	0.25	0.315627
01.05.11.07.01 aerobic aromate catabolism	2	0.57	NCU02948 NCU03023	33	0.32	0.25	0.315627
01.05.11.07.02 anaerobic aromate catabolism	1	0.28	NCU03023	3	0.02	0.26	0.0999029
01.05.13 transfer of activated C-1 groups	1	0.28	NCU02629	35	0.34	-0.06	1
01.05.13.03 tetrahydrofolate-dependent C-1-transfer	1	0.28	NCU02629	11	0.1	0.18	0.320286
01.05.25 regulation of C-compound and carbohydrate metabolism	5	1.44	NCU00575 NCU01166 NCU02393 NCU08687 NCU09310	93	0.92	0.52	0.217225
01.06 lipid, fatty acid and isoprenoid metabolism	18	5.18	NCU00552 NCU00565 NCU00585 NCU01181 NCU01906 NCU02190 NCU02393 NCU04983 NCU05454 NCU06245 NCU06402 NCU07434 NCU08924 NCU08927 NCU08977 NCU09646 NCU09670 NCU09774	400	3.97	1.21	0.149756
01.06.02 membrane lipid metabolism	1	0.28	NCU05454	53	0.52	-0.24	1
01.06.02.01 phospholipid metabolism	1	0.28	NCU05454	41	0.4	-0.12	1
01.06.05 fatty acid metabolism	4	1.15	NCU01181 NCU02393 NCU08927 NCU09646	71	0.7	0.45	0.228734
01.06.06 isoprenoid metabolism	6	1.72	NCU00552 NCU00585 NCU01906 NCU04983 NCU06402 NCU09646	74	0.73	0.99	0.0418944
01.06.06.11 tetracyclic and pentacyclic triterpenes (cholesterin, steroids and hopanoids) metabolism	4	1.15	NCU01906 NCU04983 NCU06402 NCU09646	50	0.49	0.66	0.092819
01.06.06.13 tetraterpenes (carotinoids) metabolism	2	0.57	NCU00552 NCU00585	3	0.02	0.55	0.00347389
01.07 metabolism of vitamins, cofactors, and prosthetic groups	15	4.32	NCU00463 NCU00565 NCU01084 NCU01219 NCU01337 NCU01906 NCU02397 NCU03813 NCU04936 NCU05752 NCU06550 NCU08291 NCU09141 NCU21329 NCU21394	176	1.74	2.58	0.00110817
01.07.01 biosynthesis of vitamins, cofactors, and prosthetic groups	9	2.59	NCU00463 NCU00565 NCU01337 NCU02397 NCU05752 NCU06550 NCU08291 NCU09141 NCU21394	110	1.09	1.5	0.0135673
01.07.03 catabolism of vitamins, cofactors, and prosthetic groups	1	0.28	NCU09141	6	0.05	0.23	0.189851
01.07.07 regulation of the metabolism of vitamins, cofactors, and prosthetic groups	2	0.57	NCU01084 NCU02397	5	0.04	0.53	0.0110586
01.20 secondary metabolism	11	3.17	NCU01219 NCU01906 NCU04569 NCU05643 NCU05855 NCU06009 NCU07765 NCU08291 NCU09646 NCU20694 NCU21394	245	2.43	0.74	0.22549
01.20.01 metabolism of primary metabolic sugar derivatives	1	0.28	NCU06009	17	0.16	0.12	0.449459
01.20.01.09 metabolism of aminoglycoside antibiotics	1	0.28	NCU06009	2	0.01	0.27	0.0677599
01.20.17 metabolism of secondary products derived from primary amino acids	1	0.28	NCU01906	37	0.36	-0.08	1
01.20.17.09 metabolism of alkaloids	1	0.28	NCU01906	15	0.14	0.14	0.40938
01.20.19 metabolism of secondary products derived from glycine, L-serine and L-alanine	2	0.57	NCU08291 NCU21394	19	0.18	0.39	0.138062
01.20.19.01 metabolism of porphyrins	2	0.57	NCU08291 NCU21394	17	0.16	0.41	0.114755
01.20.25 metabolism of secondary products derived from L-valin, L-leucin and L-isoleucin	1	0.28	NCU09646	4	0.03	0.25	0.130941
01.20.37 metabolism of peptide derived compounds	2	0.57	NCU01219 NCU04569	18	0.17	0.4	0.126279
01.20.37.01 metabolism of thioredoxin, glutaredoxin, glutathion	2	0.57	NCU01219 NCU04569	14	0.13	0.44	0.0820791
01.25 extracellular metabolism	8	2.3	NCU00710 NCU02059 NCU04870 NCU05955 NCU07351 NCU07760 NCU08176 NCU09976	40	0.39	1.91	5.38314e-05
01.25.01 extracellular polysaccharide degradation	5	1.44	NCU05955 NCU07351 NCU07760 NCU08176 NCU09976	19	0.18	1.26	0.000368889
01.25.03 extracellular protein degradation	1	0.28	NCU02059	5	0.04	0.24	0.160911
01.25.07 extracellular ester compound degradation	2	0.57	NCU00710 NCU04870	4	0.03	0.54	0.00678944
02 ENERGY	19	5.47	NCU00575 NCU01140 NCU01181 NCU01906 NCU02393 NCU02397 NCU02629 NCU03813 NCU05069 NCU05254 NCU05454 NCU06009 NCU08272 NCU08398 NCU08924 NCU09646 NCU09873 NCU10007 NCU20453	375	3.72	1.75	0.0599496
02.01 glycolysis and gluconeogenesis	5	1.44	NCU00575 NCU05454 NCU08398 NCU09873 NCU10007	63	0.62	0.82	0.0654764
02.01.03 regulation of glycolysis and gluconeogenesis	1	0.28	NCU00575	9	0.08	0.2	0.270834
02.07 pentose-phosphate pathway	2	0.57	NCU05254 NCU20453	34	0.33	0.24	0.328412
02.07.01 pentose-phosphate pathway oxidative branch	1	0.28	NCU20453	5	0.04	0.24	0.160911
02.11 electron transport and membrane-associated energy conservation	2	0.57	NCU01140 NCU08272	116	1.15	-0.58	1
02.11.05 accessory proteins of electron transport and membrane-associated energy conservation	1	0.28	NCU01140	38	0.37	-0.09	1
02.13 respiration	6	1.72	NCU01140 NCU02397 NCU02629 NCU05069 NCU05454 NCU08272	138	1.37	0.35	0.340411
02.13.03 aerobic respiration	2	0.57	NCU01140 NCU02629	81	0.8	-0.23	1
02.16 fermentation	5	1.44	NCU01906 NCU02397 NCU03813 NCU06009 NCU08272	56	0.55	0.89	0.0430834
02.16.01 alcohol fermentation	1	0.28	NCU02397	24	0.23	0.05	0.569547
02.16.03 lactate fermentation	1	0.28	NCU08272	9	0.08	0.2	0.270834
02.25 oxidation of fatty acids	4	1.15	NCU01181 NCU02393 NCU08924 NCU09646	38	0.37	0.78	0.0407807
02.45 energy conversion and regeneration	1	0.28	NCU10007	57	0.56	-0.28	1
10 CELL CYCLE AND DNA PROCESSING	13	3.74	NCU01084 NCU01335 NCU01998 NCU02232 NCU02393 NCU04370 NCU04371 NCU05347 NCU06943 NCU07521 NCU08850 NCU20591 NCU21500	622	6.17	-2.43	1
10.01 DNA processing	6	1.72	NCU02232 NCU04370 NCU05347 NCU06943 NCU08850 NCU21500	333	3.3	-1.58	1
10.01.02 DNA topology	1	0.28	NCU05347	54	0.53	-0.25	1
10.01.03 DNA synthesis and replication	2	0.57	NCU02232 NCU04370	101	1	-0.43	1
10.01.03.03 ori recognition and priming complex formation	1	0.28	NCU02232	13	0.12	0.16	0.366393
10.01.03.05 extension/ polymerization activity	1	0.28	NCU02232	20	0.19	0.09	0.50455
10.01.05 DNA recombination and DNA repair	3	0.86	NCU05347 NCU08850 NCU21500	181	1.79	-0.93	1
10.01.05.01 DNA repair	2	0.57	NCU05347 NCU08850	147	1.46	-0.89	1
10.01.05.03 DNA recombination	1	0.28	NCU05347	50	0.49	-0.21	1
10.01.09 DNA restriction or modification	2	0.57	NCU05347 NCU06943	113	1.12	-0.55	1
10.01.09.05 DNA conformation modification (e.g. chromatin)	2	0.57	NCU05347 NCU06943	110	1.09	-0.52	1
10.03 cell cycle	9	2.59	NCU01084 NCU01335 NCU01998 NCU02232 NCU02393 NCU04371 NCU05347 NCU07521 NCU20591	403	4	-1.41	1
10.03.01 mitotic cell cycle and cell cycle control	4	1.15	NCU02393 NCU05347 NCU07521 NCU20591	298	2.96	-1.81	1
10.03.01.01 mitotic cell cycle	1	0.28	NCU02393	104	1.03	-0.75	1
10.03.01.01.03 G1/S transition of mitotic cell cycle	1	0.28	NCU02393	29	0.28	0	0.638966
10.03.01.01.09 G2/M transition of mitotic cell cycle	1	0.28	NCU02393	22	0.21	0.07	0.538187
10.03.01.01.11 M phase	1	0.28	NCU02393	44	0.43	-0.15	1
10.03.01.02 cell cycle arrest	1	0.28	NCU02393	17	0.16	0.12	0.449459
10.03.01.03 cell cycle checkpoints (checkpoints of morphogenesis, DNA-damage,-replication, mitotic phase and spindle)	2	0.57	NCU02393 NCU05347	42	0.41	0.16	0.427537
10.03.02 meiosis	3	0.86	NCU02232 NCU02393 NCU05347	75	0.74	0.12	0.481022
10.03.02.01 meiosis I	1	0.28	NCU02393	7	0.06	0.22	0.217796
10.03.03 cytokinesis (cell division) /septum formation and hydrolysis	4	1.15	NCU01084 NCU01335 NCU01998 NCU02393	94	0.93	0.22	0.407605
10.03.04 nuclear and chromosomal cycle	1	0.28	NCU05347	74	0.73	-0.45	1
10.03.04.03 chromosome condensation	1	0.28	NCU05347	17	0.16	0.12	0.449459
11 TRANSCRIPTION	20	5.76	NCU00902 NCU01166 NCU01219 NCU01297 NCU01478 NCU02393 NCU02397 NCU03891 NCU03956 NCU04731 NCU05347 NCU05782 NCU06943 NCU07528 NCU08687 NCU09310 NCU09512 NCU20591 NCU20815 NCU21278	725	7.2	-1.44	1
11.02 RNA synthesis	14	4.03	NCU00902 NCU01166 NCU01219 NCU01297 NCU01478 NCU02393 NCU02397 NCU03891 NCU03956 NCU04731 NCU05347 NCU08687 NCU20815 NCU21278	533	5.29	-1.26	1
11.02.02 tRNA synthesis	1	0.28	NCU20815	37	0.36	-0.08	1
11.02.03 mRNA synthesis	13	3.74	NCU00902 NCU01166 NCU01219 NCU01297 NCU01478 NCU02393 NCU02397 NCU03891 NCU03956 NCU04731 NCU05347 NCU08687 NCU21278	465	4.61	-0.87	1
11.02.03.01 general transcription activities	1	0.28	NCU03956	84	0.83	-0.55	1
11.02.03.04 transcriptional control	12	3.45	NCU00902 NCU01166 NCU01219 NCU01297 NCU01478 NCU02393 NCU02397 NCU03891 NCU04731 NCU05347 NCU08687 NCU21278	350	3.47	-0.02	1
11.02.03.04.01 transcription activation	3	0.86	NCU01478 NCU02397 NCU21278	36	0.35	0.51	0.126189
11.04 RNA processing	6	1.72	NCU05782 NCU06943 NCU09310 NCU09512 NCU20591 NCU20815	298	2.96	-1.24	1
11.04.01 rRNA processing	3	0.86	NCU05782 NCU06943 NCU20591	139	1.38	-0.52	1
11.04.02 tRNA processing	2	0.57	NCU20591 NCU20815	31	0.3	0.27	0.289906
11.04.03 mRNA processing (splicing, 5'-, 3'-end processing)	3	0.86	NCU09310 NCU09512 NCU20591	177	1.75	-0.89	1
11.04.03.01 splicing	2	0.57	NCU09310 NCU09512	131	1.3	-0.73	1
11.04.03.01.10 regulation of splicing	1	0.28	NCU09310	6	0.05	0.23	0.189851
11.06 RNA modification	2	0.57	NCU06943 NCU07528	42	0.41	0.16	0.427537
11.06.01 rRNA modification	1	0.28	NCU06943	10	0.09	0.19	0.295993
11.06.02 tRNA modification	1	0.28	NCU07528	31	0.3	-0.02	1
12 PROTEIN SYNTHESIS	6	1.72	NCU04371 NCU05782 NCU06943 NCU08071 NCU08332 NCU20591	362	3.59	-1.87	1
12.01 ribosome biogenesis	5	1.44	NCU04371 NCU05782 NCU06943 NCU08071 NCU20591	221	2.19	-0.75	1
12.01.01 ribosomal proteins	2	0.57	NCU05782 NCU08071	152	1.51	-0.94	1
12.04 translation	1	0.28	NCU08332	188	1.86	-1.58	1
12.04.01 translation initiation	1	0.28	NCU08332	50	0.49	-0.21	1
14 PROTEIN FATE (folding, modification, destination)	27	7.78	NCU00263 NCU00440 NCU00463 NCU01059 NCU01084 NCU01166 NCU01181 NCU01219 NCU01332 NCU01648 NCU01914 NCU02059 NCU02198 NCU02393 NCU02455 NCU02515 NCU02701 NCU02982 NCU03891 NCU04003 NCU04335 NCU04370 NCU04371 NCU05980 NCU07200 NCU07521 NCU08809	862	8.56	-0.78	1
14.01 protein folding and stabilization	3	0.86	NCU01219 NCU02455 NCU04371	81	0.8	0.06	0.532769
14.04 protein targeting, sorting and translocation	5	1.44	NCU01166 NCU01332 NCU01914 NCU04003 NCU04371	203	2.01	-0.57	1
14.07 protein modification	15	4.32	NCU01059 NCU01166 NCU01181 NCU01219 NCU01648 NCU02393 NCU02515 NCU02701 NCU02982 NCU03891 NCU04335 NCU04370 NCU04371 NCU07521 NCU08809	484	4.8	-0.48	1
14.07.02 modification with sugar residues (e.g. glycosylation, deglycosylation)	2	0.57	NCU01059 NCU01648	56	0.55	0.02	0.580129
14.07.02.01 O-directed glycosylation, deglycosylation	1	0.28	NCU01648	7	0.06	0.22	0.217796
14.07.03 modification by phosphorylation, dephosphorylation, autophosphorylation	5	1.44	NCU01166 NCU01181 NCU02393 NCU04335 NCU08809	155	1.53	-0.09	1
14.07.05 modification by ubiquitination, deubiquitination	2	0.57	NCU04370 NCU07521	67	0.66	-0.09	1
14.07.09 posttranslational modification of amino acids (e.g. hydroxylation, methylation)	1	0.28	NCU04371	34	0.33	-0.05	1
14.07.11 protein processing (proteolytic)	3	0.86	NCU02515 NCU02701 NCU02982	72	0.71	0.15	0.454159
14.10 assembly of protein complexes	4	1.15	NCU00440 NCU01084 NCU01332 NCU04370	165	1.63	-0.48	1
14.13 protein/peptide degradation	10	2.88	NCU00263 NCU00463 NCU02059 NCU02198 NCU02515 NCU02701 NCU02982 NCU04370 NCU05980 NCU07200	223	2.21	0.67	0.240838
14.13.01 cytoplasmic and nuclear protein degradation	3	0.86	NCU02701 NCU02982 NCU04370	127	1.26	-0.4	1
14.13.01.01 proteasomal degradation (ubiquitin/proteasomal pathway)	2	0.57	NCU02982 NCU04370	91	0.9	-0.33	1
14.13.04 lysosomal and vacuolar protein degradation	1	0.28	NCU02515	13	0.12	0.16	0.366393
14.13.04.02 vacuolar protein degradation	1	0.28	NCU02515	7	0.06	0.22	0.217796
16 PROTEIN WITH BINDING FUNCTION OR COFACTOR REQUIREMENT (structural or catalytic)	51	14.6	NCU00290 NCU00355 NCU00440 NCU00463 NCU00565 NCU01084 NCU01166 NCU01181 NCU01219 NCU01241 NCU01332 NCU01648 NCU01906 NCU01914 NCU02278 NCU02393 NCU02455 NCU02544 NCU02701 NCU02982 NCU03891 NCU04168 NCU04370 NCU04371 NCU04983 NCU05154 NCU05159 NCU05347 NCU05454 NCU05693 NCU05782 NCU05924 NCU05955 NCU06009 NCU06228 NCU06550 NCU06943 NCU07458 NCU07521 NCU08291 NCU08332 NCU08687 NCU09141 NCU09512 NCU…	1375	13.6	1	0.30619
16.01 protein binding	17	4.89	NCU00440 NCU01166 NCU01332 NCU01914 NCU02393 NCU02455 NCU02982 NCU04370 NCU04371 NCU05347 NCU06009 NCU06550 NCU06943 NCU07521 NCU08332 NCU08687 NCU20238	678	6.73	-1.84	1
16.03 nucleic acid binding	4	1.15	NCU05347 NCU06943 NCU09512 NCU21278	346	3.43	-2.28	1
16.03.01 DNA binding	2	0.57	NCU05347 NCU21278	167	1.65	-1.08	1
16.03.03 RNA binding	2	0.57	NCU06943 NCU09512	165	1.63	-1.06	1
16.05 polysaccharide binding	6	1.72	NCU04168 NCU05159 NCU05924 NCU05955 NCU09664 NCU09904	16	0.15	1.57	9.6029e-06
16.09 lipid binding	1	0.28	NCU01914	20	0.19	0.09	0.50455
16.13 C-compound binding	1	0.28	NCU05454	21	0.2	0.08	0.521663
16.17 metal binding	15	4.32	NCU01219 NCU01241 NCU01648 NCU02278 NCU02393 NCU02701 NCU03891 NCU04983 NCU05154 NCU05454 NCU06009 NCU06228 NCU07458 NCU08291 NCU20632	262	2.6	1.72	0.0376026
16.17.01 calcium binding	3	0.86	NCU01241 NCU05154 NCU05454	25	0.24	0.62	0.0533292
16.17.03 potassium binding	1	0.28	NCU06009	4	0.03	0.25	0.130941
16.17.07 magnesium binding	5	1.44	NCU01648 NCU02393 NCU05154 NCU06228 NCU07458	48	0.47	0.97	0.0240751
16.17.09 heavy metal binding (Cu, Fe, Zn)	6	1.72	NCU01219 NCU02278 NCU02701 NCU03891 NCU04983 NCU20632	167	1.65	0.07	0.517767
16.19 nucleotide/nucleoside/nucleobase binding	12	3.45	NCU00290 NCU00440 NCU01084 NCU01166 NCU02393 NCU02544 NCU04370 NCU05154 NCU05693 NCU05782 NCU06009 NCU08687	397	3.94	-0.49	1
16.19.01 cyclic nucleotide binding (cAMP, cGMP, etc.)	1	0.28	NCU01166	3	0.02	0.26	0.0999029
16.19.03 ATP binding	9	2.59	NCU00290 NCU01084 NCU02393 NCU02544 NCU04370 NCU05154 NCU05782 NCU06009 NCU08687	292	2.9	-0.31	1
16.19.05 GTP binding	2	0.57	NCU00440 NCU05693	84	0.83	-0.26	1
16.21 complex cofactor/cosubstrate/vitamine binding	12	3.45	NCU00355 NCU00463 NCU00565 NCU01181 NCU01219 NCU01906 NCU05454 NCU08291 NCU09141 NCU20453 NCU20632 NCU21329	206	2.04	1.41	0.0529348
16.21.01 heme binding	1	0.28	NCU00355	21	0.2	0.08	0.521663
16.21.05 FAD/FMN binding	2	0.57	NCU01181 NCU05454	50	0.49	0.08	0.518498
16.21.07 NAD/NADP binding	3	0.86	NCU01906 NCU09141 NCU20453	103	1.02	-0.16	1
16.21.08 Fe/S binding	4	1.15	NCU00565 NCU01219 NCU08291 NCU20632	26	0.25	0.9	0.0113834
16.21.17 pyridoxal phosphate binding	2	0.57	NCU00463 NCU21329	29	0.28	0.29	0.264073
18 REGULATION OF METABOLISM AND PROTEIN FUNCTION	11	3.17	NCU00440 NCU01166 NCU01181 NCU01332 NCU02393 NCU02982 NCU04370 NCU06009 NCU06380 NCU08809 NCU20238	216	2.14	1.03	0.127017
18.01 regulation by	6	1.72	NCU01166 NCU01181 NCU01332 NCU02393 NCU02982 NCU04370	95	0.94	0.78	0.109519
18.01.01 regulation by modification	4	1.15	NCU01166 NCU01181 NCU02393 NCU04370	49	0.48	0.67	0.0876485
18.01.07 regulation by binding / dissociation	2	0.57	NCU01166 NCU02982	52	0.51	0.06	0.539697
18.02 regulation of protein activity	11	3.17	NCU00440 NCU01166 NCU01181 NCU01332 NCU02393 NCU02982 NCU04370 NCU06009 NCU06380 NCU08809 NCU20238	211	2.09	1.08	0.112975
18.02.01 enzymatic activity regulation / enzyme regulator	8	2.3	NCU01166 NCU01332 NCU02393 NCU02982 NCU04370 NCU06380 NCU08809 NCU20238	167	1.65	0.65	0.218956
18.02.01.01 enzyme activator	5	1.44	NCU01166 NCU01332 NCU02393 NCU04370 NCU08809	72	0.71	0.73	0.102154
18.02.01.01.03 protease activator	1	0.28	NCU01332	3	0.02	0.26	0.0999029
18.02.01.01.05 kinase activator	1	0.28	NCU01166	15	0.14	0.14	0.40938
18.02.01.02 enzyme inhibitor	2	0.57	NCU01166 NCU06380	23	0.22	0.35	0.187184
18.02.01.02.05 kinase inhibitior	1	0.28	NCU01166	8	0.07	0.21	0.244779
18.02.05 regulator of G-protein signalling	2	0.57	NCU00440 NCU02393	17	0.16	0.41	0.114755
18.02.07 regulator of receptor activity	1	0.28	NCU00440	5	0.04	0.24	0.160911
18.02.09 regulator of transcription factor	1	0.28	NCU02393	25	0.24	0.04	0.584421
20 CELLULAR TRANSPORT, TRANSPORT FACILITIES AND TRANSPORT ROUTES	40	11.5	NCU00290 NCU00575 NCU00782 NCU00801 NCU00821 NCU00830 NCU01140 NCU01181 NCU01219 NCU01231 NCU01241 NCU01332 NCU01914 NCU01939 NCU01998 NCU02238 NCU02278 NCU02544 NCU02948 NCU03021 NCU04003 NCU04936 NCU05069 NCU05079 NCU05154 NCU05454 NCU06009 NCU06132 NCU06138 NCU06846 NCU07129 NCU07564 NCU07609 NCU07894 NCU08272 NCU08397 NCU09321 NCU20591 NCU20617 NCU21213	970	9.63	1.87	0.13188
20.01 transported compounds (substrates)	34	9.79	NCU00575 NCU00782 NCU00801 NCU00821 NCU00830 NCU01140 NCU01181 NCU01219 NCU01231 NCU01241 NCU01332 NCU01914 NCU02238 NCU02948 NCU04003 NCU04936 NCU05069 NCU05079 NCU05154 NCU05454 NCU06009 NCU06132 NCU06138 NCU06846 NCU07129 NCU07564 NCU07609 NCU07894 NCU08272 NCU08397 NCU09321 NCU20591 NCU20617 NCU21213	662	6.57	3.22	0.0124487
20.01.01 ion transport	6	1.72	NCU00830 NCU01332 NCU05154 NCU06009 NCU06132 NCU07564	149	1.48	0.24	0.408497
20.01.01.01 cation transport (H+, Na+, K+, Ca2+ , NH4+, etc.)	6	1.72	NCU00830 NCU01332 NCU05154 NCU06009 NCU06132 NCU07564	122	1.21	0.51	0.244623
20.01.01.01.01 heavy metal ion transport (Cu+, Fe3+, etc.)	3	0.86	NCU00830 NCU06132 NCU07564	45	0.44	0.42	0.201788
20.01.01.01.01.01 siderophore-iron transport	2	0.57	NCU06132 NCU07564	8	0.07	0.5	0.0289126
20.01.03 C-compound and carbohydrate transport	11	3.17	NCU00575 NCU00782 NCU00801 NCU00821 NCU01231 NCU02238 NCU06138 NCU06846 NCU07609 NCU09321 NCU20617	107	1.06	2.11	0.0011206
20.01.07 amino acid/amino acid derivatives transport	2	0.57	NCU01241 NCU07129	36	0.35	0.22	0.353776
20.01.09 peptide transport	3	0.86	NCU05079 NCU07894 NCU08397	11	0.1	0.76	0.00545219
20.01.10 protein transport	2	0.57	NCU01914 NCU04003	118	1.17	-0.6	1
20.01.13 lipid/fatty acid transport	2	0.57	NCU07129 NCU20617	50	0.49	0.08	0.518498
20.01.15 electron transport	9	2.59	NCU01140 NCU01181 NCU01219 NCU01332 NCU02948 NCU04936 NCU05069 NCU05454 NCU08272	168	1.66	0.93	0.126445
20.01.17 nucleotide/nucleoside/nucleobase transport	1	0.28	NCU21213	17	0.16	0.12	0.449459
20.01.21 RNA transport	1	0.28	NCU20591	32	0.31	-0.03	1
20.01.23 allantoin and allantoate transport	3	0.86	NCU00782 NCU02238 NCU07609	18	0.17	0.69	0.0225601
20.01.25 vitamine/cofactor transport	3	0.86	NCU00782 NCU02238 NCU07609	25	0.24	0.62	0.0533292
20.01.27 drug/toxin transport	1	0.28	NCU02948	67	0.66	-0.38	1
20.03 transport facilities	15	4.32	NCU00290 NCU00782 NCU00821 NCU01140 NCU01231 NCU01332 NCU02238 NCU02544 NCU05154 NCU06009 NCU06846 NCU07609 NCU07894 NCU08397 NCU21213	303	3.01	1.31	0.101547
20.03.01 channel / pore class transport	2	0.57	NCU01140 NCU06009	27	0.26	0.31	0.238247
20.03.01.01 ion channels	1	0.28	NCU06009	17	0.16	0.12	0.449459
20.03.02 carrier (electrochemical potential-driven transport)	1	0.28	NCU21213	27	0.26	0.02	0.61265
20.03.02.02 symporter	1	0.28	NCU21213	11	0.1	0.18	0.320286
20.03.02.02.01 proton driven symporter	1	0.28	NCU21213	7	0.06	0.22	0.217796
20.03.22 transport ATPases	2	0.57	NCU01332 NCU05154	62	0.61	-0.04	1
20.03.25 ABC transporters	3	0.86	NCU00290 NCU02544 NCU06009	41	0.4	0.46	0.166877
20.09 transport routes	23	6.62	NCU00575 NCU00782 NCU00801 NCU00821 NCU00830 NCU01241 NCU01332 NCU01914 NCU01939 NCU01998 NCU02238 NCU02278 NCU03021 NCU04003 NCU05079 NCU05154 NCU06009 NCU06132 NCU06138 NCU07129 NCU07564 NCU07609 NCU20591	636	6.31	0.31	0.436763
20.09.01 nuclear transport	2	0.57	NCU01939 NCU20591	62	0.61	-0.04	1
20.09.04 mitochondrial transport	2	0.57	NCU01241 NCU07129	91	0.9	-0.33	1
20.09.07 vesicular transport (Golgi network, etc.)	1	0.28	NCU04003	174	1.72	-1.44	1
20.09.07.03 ER to Golgi transport	1	0.28	NCU04003	55	0.54	-0.26	1
20.09.13 vacuolar/lysosomal transport	3	0.86	NCU01332 NCU01914 NCU05154	114	1.13	-0.27	1
20.09.14 cytoskeleton-dependent transport	1	0.28	NCU01998	38	0.37	-0.09	1
20.09.14.02 actin dependent transport	1	0.28	NCU01998	7	0.06	0.22	0.217796
20.09.16 cellular export and secretion	2	0.57	NCU03021 NCU04003	128	1.27	-0.7	1
20.09.18 cellular import	16	4.61	NCU00575 NCU00782 NCU00801 NCU00821 NCU00830 NCU01332 NCU01914 NCU02238 NCU02278 NCU05079 NCU06009 NCU06132 NCU06138 NCU07129 NCU07564 NCU07609	200	1.98	2.63	0.0014974
20.09.18.07 non-vesicular cellular import	10	2.88	NCU00782 NCU00801 NCU02238 NCU02278 NCU05079 NCU06132 NCU06138 NCU07129 NCU07564 NCU07609	89	0.88	2	0.000940381
20.09.18.09 vesicular cellular import	2	0.57	NCU01332 NCU01914	77	0.76	-0.19	1
20.09.18.09.01 endocytosis	2	0.57	NCU01332 NCU01914	77	0.76	-0.19	1
30 CELLULAR COMMUNICATION/SIGNAL TRANSDUCTION MECHANISM	9	2.59	NCU00440 NCU01166 NCU01219 NCU02393 NCU04335 NCU04371 NCU05454 NCU06245 NCU20591	286	2.84	-0.25	1
30.01 cellular signalling	8	2.3	NCU00440 NCU01166 NCU02393 NCU04335 NCU04371 NCU05454 NCU06245 NCU20591	257	2.55	-0.25	1
30.01.05 enzyme mediated signal transduction	3	0.86	NCU00440 NCU01166 NCU02393	139	1.38	-0.52	1
30.01.05.01 protein kinase	1	0.28	NCU02393	64	0.63	-0.35	1
30.01.05.01.02 JNK cascade	1	0.28	NCU02393	2	0.01	0.27	0.0677599
30.01.05.01.03 MAPKKK cascade	1	0.28	NCU02393	20	0.19	0.09	0.50455
30.01.05.01.06 serine/threonine kinase	1	0.28	NCU02393	18	0.17	0.11	0.46847
30.01.05.05 G-protein mediated signal transduction	1	0.28	NCU00440	55	0.54	-0.26	1
30.01.05.05.01 small GTPase mediated signal transduction	1	0.28	NCU00440	44	0.43	-0.15	1
30.01.05.05.03 trimeric G-protein mediated signal transduction	1	0.28	NCU00440	6	0.05	0.23	0.189851
30.01.09 second messenger mediated signal transduction	3	0.86	NCU01166 NCU04371 NCU06245	45	0.44	0.42	0.201788
30.01.09.03 Ca2+ mediated signal transduction	1	0.28	NCU04371	12	0.11	0.17	0.343743
30.01.09.07 cAMP/cGMP mediated signal transduction	1	0.28	NCU01166	12	0.11	0.17	0.343743
30.01.09.11 polyphosphoinositol mediated signal transduction	1	0.28	NCU06245	14	0.13	0.15	0.388263
30.05 transmembrane signal transduction	4	1.15	NCU00440 NCU02393 NCU04371 NCU05454	63	0.62	0.53	0.171719
30.05.01 receptor enzyme mediated signalling	2	0.57	NCU02393 NCU05454	15	0.14	0.43	0.0926182
30.05.01.12 transmembrane receptor protein tyrosine kinase signalling pathways	1	0.28	NCU05454	1	0	0.28	0.0344725
30.05.01.12.05 insulin receptor signalling pathway	1	0.28	NCU05454	1	0	0.28	0.0344725
30.05.01.18 transmembrane receptor protein serine/threonine kinase signalling pathways	1	0.28	NCU02393	4	0.03	0.25	0.130941
30.05.02 non-enzymatic receptor mediated signalling	1	0.28	NCU00440	27	0.26	0.02	0.61265
30.05.02.24 G-protein coupled receptor signalling pathway	1	0.28	NCU00440	17	0.16	0.12	0.449459
30.07 regulation of signal transduction	1	0.28	NCU01219	4	0.03	0.25	0.130941
32 CELL RESCUE, DEFENSE AND VIRULENCE	32	9.22	NCU00355 NCU00710 NCU00762 NCU00884 NCU01140 NCU01166 NCU01219 NCU01332 NCU01906 NCU02336 NCU02393 NCU02855 NCU02948 NCU02982 NCU03151 NCU03891 NCU04370 NCU04371 NCU04870 NCU05317 NCU05347 NCU05693 NCU05955 NCU06550 NCU07787 NCU08429 NCU08431 NCU09534 NCU09976 NCU20689 NCU20856 NCU20953	594	5.9	3.32	0.00787894
32.01 stress response	16	4.61	NCU00355 NCU00884 NCU01166 NCU01219 NCU01906 NCU02393 NCU02948 NCU02982 NCU03151 NCU03891 NCU04370 NCU04371 NCU05347 NCU06550 NCU09534 NCU20856	351	3.48	1.13	0.15522
32.01.01 oxidative stress response	6	1.72	NCU00355 NCU01219 NCU02948 NCU03151 NCU03891 NCU09534	53	0.52	1.2	0.00942037
32.01.03 osmotic and salt stress response	3	0.86	NCU01906 NCU02393 NCU04371	53	0.52	0.34	0.275628
32.01.05 heat shock response	2	0.57	NCU01166 NCU01906	39	0.38	0.19	0.391155
32.01.09 DNA damage response	2	0.57	NCU02393 NCU05347	50	0.49	0.08	0.518498
32.05 disease, virulence and defense	10	2.88	NCU00710 NCU02336 NCU04870 NCU05317 NCU05693 NCU07787 NCU08429 NCU08431 NCU09976 NCU20856	187	1.85	1.03	0.112254
32.05.03 defense related proteins	1	0.28	NCU05693	33	0.32	-0.04	1
32.05.05 virulence, disease factors	5	1.44	NCU00710 NCU02336 NCU04870 NCU05317 NCU09976	61	0.6	0.84	0.0585224
32.05.05.01 toxins	1	0.28	NCU05317	13	0.12	0.16	0.366393
32.07 detoxification	8	2.3	NCU00355 NCU01140 NCU01219 NCU01332 NCU03151 NCU03891 NCU09534 NCU20689	161	1.59	0.71	0.192006
32.07.01 detoxification involving cytochrome P450	1	0.28	NCU20689	17	0.16	0.12	0.449459
32.07.03 detoxification by modification	1	0.28	NCU01219	23	0.22	0.06	0.554142
32.07.07 oxygen and radical detoxification	6	1.72	NCU00355 NCU01140 NCU01219 NCU03151 NCU03891 NCU09534	31	0.3	1.42	0.000569815
32.07.07.01 catalase reaction	1	0.28	NCU00355	4	0.03	0.25	0.130941
32.07.07.03 glutathione conjugation reaction	2	0.57	NCU01219 NCU09534	10	0.09	0.48	0.0444061
32.07.07.05 peroxidase reaction	2	0.57	NCU01219 NCU09534	5	0.04	0.53	0.0110586
32.10 degradation / modification of foreign (exogenous) compounds	5	1.44	NCU00762 NCU01906 NCU02855 NCU05955 NCU20953	20	0.19	1.25	0.000478072
32.10.07 degradation / modification of foreign (exogenous) polysaccharides	4	1.15	NCU00762 NCU02855 NCU05955 NCU20953	13	0.12	1.03	0.000775052
34 INTERACTION WITH THE ENVIRONMENT	27	7.78	NCU00440 NCU00830 NCU01166 NCU01219 NCU01332 NCU01906 NCU02278 NCU02393 NCU03021 NCU03151 NCU04371 NCU04533 NCU05154 NCU05598 NCU05964 NCU06009 NCU06132 NCU07129 NCU07564 NCU07596 NCU07894 NCU08291 NCU08397 NCU20238 NCU20591 NCU20632 NCU21096	473	4.69	3.09	0.00687884
34.01 homeostasis	12	3.45	NCU00830 NCU01219 NCU01332 NCU02278 NCU03151 NCU04371 NCU05154 NCU06009 NCU06132 NCU07564 NCU08291 NCU20632	186	1.84	1.61	0.0273575
34.01.01 homeostasis of cations	10	2.88	NCU00830 NCU01332 NCU02278 NCU03151 NCU04371 NCU05154 NCU06009 NCU06132 NCU07564 NCU08291	165	1.63	1.25	0.0591888
34.01.01.01 homeostasis of metal ions (Na, K, Ca etc.)	10	2.88	NCU00830 NCU01332 NCU02278 NCU03151 NCU04371 NCU05154 NCU06009 NCU06132 NCU07564 NCU08291	117	1.16	1.72	0.00707301
34.01.01.03 homeostasis of protons	1	0.28	NCU01332	42	0.41	-0.13	1
34.05 cell motility	2	0.57	NCU02393 NCU05154	51	0.5	0.07	0.529178
34.07 cell adhesion	1	0.28	NCU04533	22	0.21	0.07	0.538187
34.07.01 cell-cell adhesion	1	0.28	NCU04533	6	0.05	0.23	0.189851
34.11 cellular sensing and response to external stimulus	16	4.61	NCU00440 NCU01166 NCU01219 NCU01906 NCU02393 NCU03021 NCU03151 NCU05598 NCU05964 NCU07129 NCU07596 NCU07894 NCU08397 NCU20238 NCU20591 NCU21096	277	2.75	1.86	0.0302585
34.11.01 photoperception and response	1	0.28	NCU20238	12	0.11	0.17	0.343743
34.11.03 chemoperception and response	14	4.03	NCU00440 NCU01219 NCU01906 NCU02393 NCU03021 NCU03151 NCU05598 NCU05964 NCU07129 NCU07596 NCU07894 NCU08397 NCU20591 NCU21096	209	2.07	1.96	0.0133881
34.11.03.03 chemotaxis	1	0.28	NCU02393	12	0.11	0.17	0.343743
34.11.03.07 pheromone response, mating-type determination, sex-specific proteins	9	2.59	NCU00440 NCU02393 NCU05598 NCU05964 NCU07596 NCU07894 NCU08397 NCU20591 NCU21096	158	1.56	1.03	0.0957758
34.11.03.11 pH response	2	0.57	NCU01219 NCU03021	8	0.07	0.5	0.0289126
34.11.03.13 osmosensing and response	3	0.86	NCU01906 NCU02393 NCU07129	35	0.34	0.52	0.118533
34.11.09 temperature perception and response	2	0.57	NCU01166 NCU01219	21	0.2	0.37	0.162282
34.11.11 rhythm (e.g. circadian, ultradian)	1	0.28	NCU20238	12	0.11	0.17	0.343743
34.11.13 gas and metabolite distribution	1	0.28	NCU00440	5	0.04	0.24	0.160911
34.11.13.07 circulation (e.g. blood pressure)	1	0.28	NCU00440	5	0.04	0.24	0.160911
40 CELL FATE	6	1.72	NCU01166 NCU01219 NCU02393 NCU06850 NCU08794 NCU20632	241	2.39	-0.67	1
40.01 cell growth / morphogenesis	3	0.86	NCU01166 NCU02393 NCU06850	186	1.84	-0.98	1
40.01.03 directional cell growth (morphogenesis)	2	0.57	NCU01166 NCU02393	60	0.59	-0.02	1
40.10 cell death	3	0.86	NCU01219 NCU08794 NCU20632	63	0.62	0.24	0.370615
40.10.02 apoptosis (type I programmed cell death)	3	0.86	NCU01219 NCU08794 NCU20632	57	0.56	0.3	0.313581
41 DEVELOPMENT (Systemic)	2	0.57	NCU05598 NCU20927	45	0.44	0.13	0.462748
41.01 fungal/microorganismic development	2	0.57	NCU05598 NCU20927	45	0.44	0.13	0.462748
42 BIOGENESIS OF CELLULAR COMPONENTS	19	5.47	NCU01107 NCU01166 NCU01298 NCU01332 NCU02059 NCU02336 NCU02393 NCU04160 NCU04168 NCU04936 NCU05347 NCU05454 NCU05974 NCU06361 NCU06943 NCU07277 NCU08071 NCU08272 NCU09904	523	5.19	0.28	0.440483
42.01 cell wall	8	2.3	NCU01298 NCU02393 NCU04160 NCU04168 NCU04936 NCU05974 NCU06361 NCU09904	156	1.54	0.76	0.170696
42.04 cytoskeleton/structural proteins	1	0.28	NCU01166	136	1.35	-1.07	1
42.10 nucleus	2	0.57	NCU05347 NCU06943	110	1.09	-0.52	1
42.10.03 organization of chromosome structure	2	0.57	NCU05347 NCU06943	82	0.81	-0.24	1
42.10.07 nucleolus	1	0.28	NCU06943	4	0.03	0.25	0.130941
42.16 mitochondrion	4	1.15	NCU01107 NCU05454 NCU08071 NCU08272	85	0.84	0.31	0.336723
42.25 vacuole or lysosome	1	0.28	NCU01332	35	0.34	-0.06	1
42.27 extracellular / secretion proteins	3	0.86	NCU02059 NCU02336 NCU07277	14	0.13	0.73	0.0111398
43 CELL TYPE DIFFERENTIATION	12	3.45	NCU00440 NCU00575 NCU01166 NCU01219 NCU02393 NCU02629 NCU05254 NCU07325 NCU07894 NCU08332 NCU08397 NCU10997	280	2.78	0.67	0.25966
43.01 fungal/microorganismic cell type differentiation	11	3.17	NCU00440 NCU00575 NCU01166 NCU02393 NCU02629 NCU05254 NCU07325 NCU07894 NCU08332 NCU08397 NCU10997	270	2.68	0.49	0.328294
43.01.03 fungal and other eukaryotic cell type differentiation	11	3.17	NCU00440 NCU00575 NCU01166 NCU02393 NCU02629 NCU05254 NCU07325 NCU07894 NCU08332 NCU08397 NCU10997	270	2.68	0.49	0.328294
43.01.03.05 budding, cell polarity and filament formation	4	1.15	NCU00440 NCU01166 NCU02393 NCU05254	145	1.44	-0.29	1
43.01.03.07 development of conidia	1	0.28	NCU07325	8	0.07	0.21	0.244779
43.01.03.09 development of asco- basidio- or zygospore	7	2.01	NCU00575 NCU01166 NCU02393 NCU02629 NCU07894 NCU08397 NCU10997	93	0.92	1.09	0.0412385
43.03 animal cell type differentiation	1	0.28	NCU01219	16	0.15	0.13	0.429771
99 UNCLASSIFIED PROTEINS	152	43.8	NCU00054 NCU00127 NCU00321 NCU00322 NCU00336 NCU00448 NCU00695 NCU00811 NCU00828 NCU00870 NCU01172 NCU01189 NCU01301 NCU01382 NCU01451 NCU01554 NCU01655 NCU01781 NCU01970 NCU01972 NCU02023 NCU02086 NCU02120 NCU02214 NCU02382 NCU02399 NCU02606 NCU02632 NCU02637 NCU02711 NCU02765 NCU02875 NCU02884 NCU02932 NCU03318 NCU03512 NCU03670 NCU03746 NCU03753 NCU03819 NCU03960 NCU04039 NCU04122 NCU04167 NCU…	5853	58.1	-14.3	1

## Sheet: cluster 3
FUNCTIONAL CATEGORY	abs SET	rel SET	genes SET	abs GENOME	rel GENOME	rel SETminusGENOME	P-VALUE
01 METABOLISM	68	20.9	NCU00104 NCU00629 NCU00682 NCU00793 NCU01271 NCU01393 NCU01528 NCU01546 NCU01754 NCU01797 NCU02193 NCU02202 NCU02230 NCU02252 NCU02704 NCU02785 NCU02904 NCU03117 NCU03154 NCU03280 NCU03415 NCU03718 NCU03893 NCU04005 NCU04142 NCU04221 NCU04481 NCU04494 NCU04791 NCU04947 NCU04963 NCU05127 NCU05133 NCU05259 NCU05591 NCU06005 NCU06110 NCU06123 NCU06142 NCU06532 NCU06945 NCU06970 NCU07035 NCU07281 NCU…	1740	17.2	3.7	0.0455169
01.01 amino acid metabolism	9	2.77	NCU01271 NCU02704 NCU02785 NCU03415 NCU05127 NCU06970 NCU08216 NCU08287 NCU09864	319	3.16	-0.39	1
01.01.03 assimilation of ammonia, metabolism of the glutamate group	2	0.61	NCU03415 NCU08287	64	0.63	-0.02	1
01.01.03.01 metabolism of glutamine	1	0.3	NCU08287	15	0.14	0.16	0.388048
01.01.03.01.02 degradation of glutamine	1	0.3	NCU08287	9	0.08	0.22	0.25515
01.01.03.02 metabolism of glutamate	1	0.3	NCU03415	36	0.35	-0.05	1
01.01.03.02.02 degradation of glutamate	1	0.3	NCU03415	16	0.15	0.15	0.407775
01.01.03.03 metabolism of proline	1	0.3	NCU03415	12	0.11	0.19	0.324851
01.01.03.03.01 biosynthesis of proline	1	0.3	NCU03415	9	0.08	0.22	0.25515
01.01.03.05 metabolism of arginine	1	0.3	NCU08287	20	0.19	0.11	0.480541
01.01.03.05.01 biosynthesis of arginine	1	0.3	NCU08287	14	0.13	0.17	0.367667
01.01.05 metabolism of urea cycle, creatine and polyamines	3	0.92	NCU01271 NCU03415 NCU08287	28	0.27	0.65	0.0598122
01.01.05.01 metabolism of polyamines	2	0.61	NCU01271 NCU03415	15	0.14	0.47	0.082324
01.01.05.01.01 biosynthesis of polyamines	1	0.3	NCU01271	6	0.05	0.25	0.178277
01.01.05.01.02 degradation of polyamines	1	0.3	NCU03415	9	0.08	0.22	0.25515
01.01.05.03 metabolism of urea (urea cycle)	1	0.3	NCU08287	10	0.09	0.21	0.279146
01.01.06 metabolism of the aspartate family	1	0.3	NCU08216	75	0.74	-0.44	1
01.01.06.05 metabolism of methionine	1	0.3	NCU08216	31	0.3	0	0.637875
01.01.06.05.01 biosynthesis of methionine	1	0.3	NCU08216	20	0.19	0.11	0.480541
01.01.06.05.01.02 degradation of homocysteine	1	0.3	NCU08216	1	0	0.3	0.0321876
01.01.09 metabolism of the cysteine - aromatic group	4	1.23	NCU02785 NCU03415 NCU06970 NCU08216	113	1.12	0.11	0.495595
01.01.09.03 metabolism of cysteine	1	0.3	NCU08216	13	0.12	0.18	0.346608
01.01.09.03.01 biosynthesis of cysteine	1	0.3	NCU08216	9	0.08	0.22	0.25515
01.01.09.03.02 degradation of cysteine	1	0.3	NCU08216	4	0.03	0.27	0.122684
01.01.09.04 metabolism of phenylalanine	1	0.3	NCU03415	29	0.28	0.02	0.613312
01.01.09.04.01 biosynthesis of phenylalanine	1	0.3	NCU03415	17	0.16	0.14	0.426868
01.01.09.05 metabolism of tyrosine	1	0.3	NCU03415	29	0.28	0.02	0.613312
01.01.09.06 metabolism of tryptophan	1	0.3	NCU06970	28	0.27	0.03	0.600414
01.01.09.06.01 biosynthesis of tryptophan	1	0.3	NCU06970	13	0.12	0.18	0.346608
01.01.09.07 metabolism of histidine	1	0.3	NCU06970	16	0.15	0.15	0.407775
01.01.09.07.01 biosynthesis of histidine	1	0.3	NCU06970	14	0.13	0.17	0.367667
01.01.11 metabolism of the pyruvate family (alanine, isoleucine, leucine, valine) and D-alanine	2	0.61	NCU03415 NCU09864	46	0.45	0.16	0.438667
01.01.11.02 metabolism of isoleucine	1	0.3	NCU09864	20	0.19	0.11	0.480541
01.01.11.02.02 degradation of isoleucine	1	0.3	NCU09864	7	0.06	0.24	0.204742
01.01.11.03 metabolism of valine	1	0.3	NCU09864	19	0.18	0.12	0.463231
01.01.11.03.02 degradation of valine	1	0.3	NCU09864	9	0.08	0.22	0.25515
01.01.11.04 metabolism of leucine	1	0.3	NCU09864	22	0.21	0.09	0.513509
01.01.11.04.02 degradation of leucine	1	0.3	NCU09864	13	0.12	0.18	0.346608
01.02 nitrogen, sulfur and selenium metabolism	3	0.92	NCU03415 NCU08287 NCU10051	150	1.49	-0.57	1
01.03 nucleotide/nucleoside/nucleobase metabolism	7	2.16	NCU03117 NCU06532 NCU06970 NCU07853 NCU07914 NCU08287 NCU20784	228	2.26	-0.1	1
01.03.01 purin nucleotide/nucleoside/nucleobase metabolism	5	1.54	NCU03117 NCU06970 NCU07853 NCU07914 NCU20784	109	1.08	0.46	0.274049
01.03.01.01 purine nucleotide /nucleoside/nucleobase catabolism	2	0.61	NCU03117 NCU07853	6	0.05	0.56	0.0142188
01.03.01.01.03 xanthine catabolism	1	0.3	NCU03117	3	0.02	0.28	0.0934969
01.03.01.03 purine nucleotide/nucleoside/nucleobase anabolism	3	0.92	NCU03117 NCU06970 NCU20784	31	0.3	0.62	0.0765622
01.03.04 pyrimidine nucleotide/nucleoside/nucleobase metabolism	4	1.23	NCU06532 NCU06970 NCU08287 NCU20784	49	0.48	0.75	0.0720646
01.03.04.03 pyrimidine nucleotide/nucleoside/nucleobase anabolism	2	0.61	NCU06532 NCU06970	14	0.13	0.48	0.0728507
01.04 phosphate metabolism	20	6.17	NCU00104 NCU00629 NCU00682 NCU01797 NCU02230 NCU03154 NCU03718 NCU04005 NCU04142 NCU04481 NCU05591 NCU06005 NCU06970 NCU07546 NCU07914 NCU09347 NCU09602 NCU20272 NCU21035 NCU21183	287	2.85	3.32	0.000967736
01.04.04 regulation of phosphate metabolism	1	0.3	NCU21183	20	0.19	0.11	0.480541
01.05 C-compound and carbohydrate metabolism	38	11.7	NCU00629 NCU00793 NCU01393 NCU01528 NCU01754 NCU02193 NCU02252 NCU02704 NCU02785 NCU02904 NCU03415 NCU03718 NCU03893 NCU04221 NCU04494 NCU04791 NCU04963 NCU05133 NCU05591 NCU06005 NCU06123 NCU06142 NCU06945 NCU07035 NCU07281 NCU07737 NCU07914 NCU09175 NCU09248 NCU09285 NCU09347 NCU09559 NCU09663 NCU09770 NCU09864 NCU10042 NCU20784 NCU21035	759	7.54	4.16	0.00415277
01.05.02 sugar, glucoside, polyol and carboxylate metabolism	9	2.77	NCU00629 NCU01528 NCU04221 NCU05133 NCU07281 NCU07914 NCU09347 NCU10042 NCU20784	156	1.54	1.23	0.0647584
01.05.02.01 nucleotide-sugar metabolism	1	0.3	NCU05133	12	0.11	0.19	0.324851
01.05.02.04 sugar, glucoside, polyol and carboxylate anabolism	7	2.16	NCU00629 NCU01528 NCU04221 NCU07281 NCU07914 NCU09347 NCU10042	59	0.58	1.58	0.00271929
01.05.02.07 sugar, glucoside, polyol and carboxylate catabolism	7	2.16	NCU00629 NCU01528 NCU04221 NCU07281 NCU07914 NCU09347 NCU10042	124	1.23	0.93	0.105036
01.05.03 polysaccharide metabolism	5	1.54	NCU03718 NCU04494 NCU07035 NCU09175 NCU09663	169	1.67	-0.13	1
01.05.06 C-2 compound and organic acid metabolism	3	0.92	NCU01754 NCU02193 NCU03415	22	0.21	0.71	0.0323442
01.05.06.07 C-2 compound and organic acid catabolism	3	0.92	NCU01754 NCU02193 NCU03415	21	0.2	0.72	0.0285977
01.05.07 C-3 compound metabolism	3	0.92	NCU06005 NCU07914 NCU21035	6	0.05	0.87	0.000614741
01.05.09 aminosaccharide metabolism	1	0.3	NCU03718	27	0.26	0.04	0.587088
01.05.09.04 aminosaccharide anabolism	1	0.3	NCU03718	17	0.16	0.14	0.426868
01.05.11 aromate metabolism	3	0.92	NCU02785 NCU02904 NCU03415	40	0.39	0.53	0.136964
01.05.11.04 aromate anabolism	1	0.3	NCU02785	9	0.08	0.22	0.25515
01.05.11.07 aromate catabolism	2	0.61	NCU02904 NCU03415	33	0.32	0.29	0.287469
01.05.11.07.01 aerobic aromate catabolism	2	0.61	NCU02904 NCU03415	33	0.32	0.29	0.287469
01.05.25 regulation of C-compound and carbohydrate metabolism	5	1.54	NCU00629 NCU04963 NCU05133 NCU09248 NCU09347	93	0.92	0.62	0.180023
01.06 lipid, fatty acid and isoprenoid metabolism	10	3.08	NCU01754 NCU02202 NCU02704 NCU03415 NCU05259 NCU06005 NCU08269 NCU08280 NCU09770 NCU21035	400	3.97	-0.89	1
01.06.02 membrane lipid metabolism	2	0.61	NCU06005 NCU21035	53	0.52	0.09	0.512737
01.06.02.01 phospholipid metabolism	2	0.61	NCU06005 NCU21035	41	0.4	0.21	0.382181
01.06.02.02 glycolipid metabolism	2	0.61	NCU06005 NCU21035	17	0.16	0.45	0.102293
01.06.05 fatty acid metabolism	1	0.3	NCU05259	71	0.7	-0.4	1
01.06.06 isoprenoid metabolism	2	0.61	NCU03415 NCU08280	74	0.73	-0.12	1
01.06.06.09 triterpenes metabolism	1	0.3	NCU08280	1	0	0.3	0.0321876
01.06.06.11 tetracyclic and pentacyclic triterpenes (cholesterin, steroids and hopanoids) metabolism	1	0.3	NCU08280	50	0.49	-0.19	1
01.06.10 regulation of lipid, fatty acid and isoprenoid metabolism	2	0.61	NCU02202 NCU09770	22	0.21	0.4	0.156786
01.07 metabolism of vitamins, cofactors, and prosthetic groups	9	2.77	NCU01271 NCU01546 NCU03154 NCU03280 NCU03415 NCU06110 NCU08269 NCU09090 NCU09770	176	1.74	1.03	0.114777
01.07.01 biosynthesis of vitamins, cofactors, and prosthetic groups	7	2.16	NCU01271 NCU01546 NCU03154 NCU03415 NCU06110 NCU08269 NCU09090	110	1.09	1.07	0.0642158
01.20 secondary metabolism	8	2.46	NCU01271 NCU01546 NCU02904 NCU03415 NCU04791 NCU07737 NCU08280 NCU10042	245	2.43	0.03	0.534579
01.20.05 metabolism of acetic acid derivatives	1	0.3	NCU03415	17	0.16	0.14	0.426868
01.20.13 metabolism of derivatives of homoisopentenyl pyrophosphate	1	0.3	NCU08280	1	0	0.3	0.0321876
01.20.15 metabolism of derivatives of dehydroquinic acid, shikimic acid and chorismic acid	1	0.3	NCU10042	21	0.2	0.1	0.497295
01.20.17 metabolism of secondary products derived from primary amino acids	3	0.92	NCU01271 NCU03415 NCU04791	37	0.36	0.56	0.11532
01.20.17.01 metabolism of nonprotein amino acids	1	0.3	NCU03415	15	0.14	0.16	0.388048
01.20.17.03 metabolism of amines	1	0.3	NCU01271	6	0.05	0.25	0.178277
01.20.17.09 metabolism of alkaloids	1	0.3	NCU04791	15	0.14	0.16	0.388048
01.20.19 metabolism of secondary products derived from glycine, L-serine and L-alanine	1	0.3	NCU01546	19	0.18	0.12	0.463231
01.20.19.01 metabolism of porphyrins	1	0.3	NCU01546	17	0.16	0.14	0.426868
01.20.29 metabolism of secondary products derived from L-glutamic acid, L-proline and L-ornithine	1	0.3	NCU03415	4	0.03	0.27	0.122684
01.20.31 metabolism of secondary products derived from L-lysine, L-arginine and L-histidine	2	0.61	NCU01271 NCU03415	12	0.11	0.5	0.0550967
01.25 extracellular metabolism	2	0.61	NCU04494 NCU04947	40	0.39	0.22	0.370585
01.25.01 extracellular polysaccharide degradation	1	0.3	NCU04947	19	0.18	0.12	0.463231
01.25.07 extracellular ester compound degradation	1	0.3	NCU04494	4	0.03	0.27	0.122684
02 ENERGY	27	8.33	NCU00182 NCU00629 NCU00793 NCU01528 NCU01754 NCU02193 NCU02252 NCU03415 NCU04142 NCU04221 NCU05133 NCU06123 NCU06142 NCU06970 NCU07281 NCU07914 NCU09285 NCU09347 NCU09559 NCU09864 NCU10042 NCU10051 mito_060 mito_150 mito_220 mito_230 mito_240	375	3.72	4.61	7.48517e-05
02.01 glycolysis and gluconeogenesis	9	2.77	NCU00629 NCU01528 NCU01754 NCU02252 NCU05133 NCU07281 NCU07914 NCU09347 NCU10042	63	0.62	2.15	0.000169727
02.01.03 regulation of glycolysis and gluconeogenesis	2	0.61	NCU00629 NCU09347	9	0.08	0.53	0.0320158
02.07 pentose-phosphate pathway	4	1.23	NCU06123 NCU06142 NCU06970 NCU07281	34	0.33	0.9	0.0228414
02.10 tricarboxylic-acid pathway (citrate cycle, Krebs cycle, TCA cycle)	2	0.61	NCU00182 NCU09864	40	0.39	0.22	0.370585
02.11 electron transport and membrane-associated energy conservation	6	1.85	NCU03415 mito_060 mito_150 mito_220 mito_230 mito_240	116	1.15	0.7	0.170639
02.11.05 accessory proteins of electron transport and membrane-associated energy conservation	1	0.3	mito_220	38	0.37	-0.07	1
02.13 respiration	8	2.46	NCU02193 NCU03415 NCU10051 mito_060 mito_150 mito_220 mito_230 mito_240	138	1.37	1.09	0.0771397
02.13.01 anaerobic respiration	1	0.3	NCU10051	6	0.05	0.25	0.178277
02.13.03 aerobic respiration	1	0.3	mito_220	81	0.8	-0.5	1
02.16 fermentation	5	1.54	NCU01754 NCU02193 NCU03415 NCU06123 NCU09285	56	0.55	0.99	0.0335659
02.16.01 alcohol fermentation	4	1.23	NCU01754 NCU02193 NCU03415 NCU09285	24	0.23	1	0.0067253
02.16.03 lactate fermentation	1	0.3	NCU06123	9	0.08	0.22	0.25515
02.16.03.03 heterofermentative pathway and fermentaton of other saccharides	1	0.3	NCU06123	2	0.01	0.29	0.0633422
02.19 metabolism of energy reserves (e.g. glycogen, trehalose)	4	1.23	NCU00793 NCU04142 NCU04221 NCU09559	40	0.39	0.84	0.038782
02.45 energy conversion and regeneration	2	0.61	NCU03415 mito_150	57	0.56	0.05	0.552085
02.45.15 energy generation (e.g. ATP synthase)	1	0.3	mito_150	25	0.24	0.06	0.559091
10 CELL CYCLE AND DNA PROCESSING	23	7.09	NCU02230 NCU02249 NCU03732 NCU04005 NCU04142 NCU04635 NCU04847 NCU06110 NCU06438 NCU07293 NCU07734 NCU08267 NCU09161 NCU09248 NCU09602 NCU09644 NCU09731 NCU09793 NCU09871 NCU20272 NCU20551 NCU20736 NCU20849	622	6.17	0.92	0.273365
10.01 DNA processing	15	4.62	NCU02230 NCU02249 NCU04005 NCU04635 NCU06110 NCU06438 NCU08267 NCU09248 NCU09602 NCU09644 NCU09731 NCU09793 NCU09871 NCU20272 NCU20849	333	3.3	1.32	0.118934
10.01.02 DNA topology	4	1.23	NCU06438 NCU08267 NCU09793 NCU09871	54	0.53	0.7	0.0952364
10.01.03 DNA synthesis and replication	2	0.61	NCU09602 NCU09731	101	1	-0.39	1
10.01.05 DNA recombination and DNA repair	12	3.7	NCU02230 NCU04005 NCU04635 NCU06110 NCU06438 NCU08267 NCU09644 NCU09731 NCU09793 NCU09871 NCU20272 NCU20849	181	1.79	1.91	0.0140107
10.01.05.01 DNA repair	10	3.08	NCU02230 NCU04005 NCU06110 NCU06438 NCU08267 NCU09644 NCU09731 NCU09871 NCU20272 NCU20849	147	1.46	1.62	0.0202774
10.01.05.03 DNA recombination	4	1.23	NCU02230 NCU08267 NCU09793 NCU09871	50	0.49	0.74	0.0764417
10.01.05.03.03 somatic / mitotic recombination	1	0.3	NCU02230	9	0.08	0.22	0.25515
10.01.09 DNA restriction or modification	2	0.61	NCU02249 NCU09248	113	1.12	-0.51	1
10.01.09.05 DNA conformation modification (e.g. chromatin)	2	0.61	NCU02249 NCU09248	110	1.09	-0.48	1
10.03 cell cycle	15	4.62	NCU02230 NCU03732 NCU04005 NCU04142 NCU04847 NCU07293 NCU07734 NCU09161 NCU09602 NCU09644 NCU09731 NCU09871 NCU20272 NCU20551 NCU20736	403	4	0.62	0.317961
10.03.01 mitotic cell cycle and cell cycle control	14	4.32	NCU02230 NCU03732 NCU04005 NCU04847 NCU07293 NCU07734 NCU09161 NCU09602 NCU09644 NCU09731 NCU09871 NCU20272 NCU20551 NCU20736	298	2.96	1.36	0.100802
10.03.01.01 mitotic cell cycle	4	1.23	NCU04005 NCU09731 NCU09871 NCU20272	104	1.03	0.2	0.43174
10.03.01.01.09 G2/M transition of mitotic cell cycle	2	0.61	NCU09731 NCU20272	22	0.21	0.4	0.156786
10.03.01.01.11 M phase	4	1.23	NCU04005 NCU09731 NCU09871 NCU20272	44	0.43	0.8	0.0521942
10.03.01.02 cell cycle arrest	1	0.3	NCU02230	17	0.16	0.14	0.426868
10.03.01.03 cell cycle checkpoints (checkpoints of morphogenesis, DNA-damage,-replication, mitotic phase and spindle)	2	0.61	NCU02230 NCU09644	42	0.41	0.2	0.393685
10.03.02 meiosis	5	1.54	NCU04005 NCU04142 NCU09161 NCU09602 NCU20272	75	0.74	0.8	0.0935763
10.03.03 cytokinesis (cell division) /septum formation and hydrolysis	3	0.92	NCU04005 NCU09731 NCU09871	94	0.93	-0.01	1
10.03.04 nuclear and chromosomal cycle	2	0.61	NCU04005 NCU20272	74	0.73	-0.12	1
10.03.04.03 chromosome condensation	1	0.3	NCU20272	17	0.16	0.14	0.426868
10.03.04.05 chromosome segregation/division	2	0.61	NCU04005 NCU20272	34	0.33	0.28	0.299491
10.03.04.07 nuclear division	1	0.3	NCU04005	11	0.1	0.2	0.302371
10.03.05 cell cycle dependent cytoskeleton reorganization	2	0.61	NCU07734 NCU09871	33	0.32	0.29	0.287469
10.03.05.01 spindle pole body/centrosome and microtubule cycle	1	0.3	NCU09871	25	0.24	0.06	0.559091
10.03.05.03 cell cycle dependent actin filament reorganization	1	0.3	NCU07734	7	0.06	0.24	0.204742
11 TRANSCRIPTION	27	8.33	NCU00682 NCU01595 NCU01629 NCU01640 NCU02611 NCU03184 NCU03217 NCU03273 NCU04410 NCU04523 NCU06418 NCU06438 NCU08159 NCU08267 NCU09004 NCU09248 NCU09378 NCU09731 NCU09819 NCU09871 NCU20870 NCU21150 NCU21183 mito_155 mito_220 mito_230 mito_240	725	7.2	1.13	0.239945
11.02 RNA synthesis	20	6.17	NCU00682 NCU01595 NCU01629 NCU01640 NCU02611 NCU03184 NCU03273 NCU04523 NCU06438 NCU08159 NCU08267 NCU09248 NCU09378 NCU09731 NCU09871 NCU21183 mito_155 mito_220 mito_230 mito_240	533	5.29	0.88	0.269616
11.02.01 rRNA synthesis	3	0.92	NCU01595 NCU02611 NCU04523	51	0.5	0.42	0.225603
11.02.02 tRNA synthesis	1	0.3	NCU04523	37	0.36	-0.06	1
11.02.03 mRNA synthesis	16	4.93	NCU00682 NCU01629 NCU01640 NCU03184 NCU03273 NCU06438 NCU08159 NCU08267 NCU09248 NCU09378 NCU09731 NCU21183 mito_155 mito_220 mito_230 mito_240	465	4.61	0.32	0.428308
11.02.03.01 general transcription activities	2	0.61	NCU06438 NCU09378	84	0.83	-0.22	1
11.02.03.01.01 transcription initiation	1	0.3	NCU06438	16	0.15	0.15	0.407775
11.02.03.04 transcriptional control	10	3.08	NCU00682 NCU01629 NCU01640 NCU03184 NCU03273 NCU06438 NCU08159 NCU09248 NCU09731 NCU21183	350	3.47	-0.39	1
11.02.03.04.01 transcription activation	2	0.61	NCU06438 NCU09248	36	0.35	0.26	0.323424
11.02.03.04.03 transcription repression	1	0.3	NCU03273	24	0.23	0.07	0.544391
11.04 RNA processing	15	4.62	NCU01595 NCU02611 NCU03217 NCU04410 NCU06418 NCU08267 NCU09004 NCU09819 NCU09871 NCU20870 NCU21150 mito_155 mito_220 mito_230 mito_240	298	2.96	1.66	0.0579633
11.04.01 rRNA processing	7	2.16	NCU01595 NCU02611 NCU06418 NCU08267 NCU09004 NCU09871 NCU21150	139	1.38	0.78	0.161057
11.04.02 tRNA processing	1	0.3	NCU04410	31	0.3	0	0.637875
11.04.03 mRNA processing (splicing, 5'-, 3'-end processing)	10	3.08	NCU03217 NCU04410 NCU08267 NCU09819 NCU09871 NCU20870 mito_155 mito_220 mito_230 mito_240	177	1.75	1.33	0.0598236
11.04.03.01 splicing	9	2.77	NCU03217 NCU08267 NCU09819 NCU09871 NCU20870 mito_155 mito_220 mito_230 mito_240	131	1.3	1.47	0.0254462
11.06 RNA modification	2	0.61	NCU01595 NCU21150	42	0.41	0.2	0.393685
11.06.01 rRNA modification	2	0.61	NCU01595 NCU21150	10	0.09	0.52	0.0391821
12 PROTEIN SYNTHESIS	13	4.01	NCU00915 NCU01650 NCU03732 NCU04225 NCU06923 NCU07082 NCU08267 NCU08893 NCU09004 NCU09161 NCU09528 NCU20425 mito_090	362	3.59	0.42	0.382802
12.01 ribosome biogenesis	8	2.46	NCU01650 NCU04225 NCU08267 NCU08893 NCU09004 NCU09528 NCU20425 mito_090	221	2.19	0.27	0.418583
12.01.01 ribosomal proteins	3	0.92	NCU08893 NCU20425 mito_090	152	1.51	-0.59	1
12.04 translation	4	1.23	NCU00915 NCU03732 NCU09004 NCU20425	188	1.86	-0.63	1
12.04.01 translation initiation	1	0.3	NCU09004	50	0.49	-0.19	1
12.07 translational control	3	0.92	NCU06923 NCU08267 NCU09161	54	0.53	0.39	0.251486
12.10 aminoacyl-tRNA-synthetases	2	0.61	NCU00915 NCU07082	38	0.37	0.24	0.347145
14 PROTEIN FATE (folding, modification, destination)	25	7.71	NCU00104 NCU00435 NCU00682 NCU01640 NCU01797 NCU02202 NCU02249 NCU02400 NCU03718 NCU03732 NCU04005 NCU04142 NCU04334 NCU04639 NCU04644 NCU05232 NCU06111 NCU06923 NCU07221 NCU09602 NCU09673 NCU09731 NCU09819 NCU20425 mito_150	862	8.56	-0.85	1
14.01 protein folding and stabilization	6	1.85	NCU00104 NCU03732 NCU04142 NCU04334 NCU09602 NCU09819	81	0.8	1.05	0.0459808
14.04 protein targeting, sorting and translocation	8	2.46	NCU00104 NCU00435 NCU03732 NCU04334 NCU04639 NCU05232 NCU09602 NCU09673	203	2.01	0.45	0.330327
14.07 protein modification	15	4.62	NCU00682 NCU01797 NCU02202 NCU02249 NCU03718 NCU03732 NCU04005 NCU04334 NCU04644 NCU06111 NCU06923 NCU07221 NCU09602 NCU09731 NCU20425	484	4.8	-0.18	1
14.07.01 modification with fatty acids (e.g. myristylation, palmitylation, farnesylation)	1	0.3	NCU03732	23	0.22	0.08	0.529203
14.07.02 modification with sugar residues (e.g. glycosylation, deglycosylation)	1	0.3	NCU03718	56	0.55	-0.25	1
14.07.02.02 N-directed glycosylation, deglycosylation	1	0.3	NCU03718	26	0.25	0.05	0.573318
14.07.03 modification by phosphorylation, dephosphorylation, autophosphorylation	6	1.85	NCU00682 NCU01797 NCU02202 NCU04005 NCU06111 NCU07221	155	1.53	0.32	0.382011
14.07.04 modification by acetylation, deacetylation	3	0.92	NCU02249 NCU04334 NCU04644	32	0.31	0.61	0.0825564
14.07.05 modification by ubiquitination, deubiquitination	2	0.61	NCU09731 NCU20425	67	0.66	-0.05	1
14.07.07 modification by ubiquitin-related proteins	2	0.61	NCU09731 NCU20425	23	0.22	0.39	0.168258
14.07.11 protein processing (proteolytic)	1	0.3	NCU06923	72	0.71	-0.41	1
14.10 assembly of protein complexes	5	1.54	NCU05232 NCU09602 NCU09673 NCU09731 mito_150	165	1.63	-0.09	1
14.13 protein/peptide degradation	6	1.85	NCU00104 NCU01640 NCU02400 NCU06923 NCU09731 NCU20425	223	2.21	-0.36	1
14.13.01 cytoplasmic and nuclear protein degradation	3	0.92	NCU06923 NCU09731 NCU20425	127	1.26	-0.34	1
14.13.01.01 proteasomal degradation (ubiquitin/proteasomal pathway)	2	0.61	NCU09731 NCU20425	91	0.9	-0.29	1
16 PROTEIN WITH BINDING FUNCTION OR COFACTOR REQUIREMENT (structural or catalytic)	67	20.6	NCU00104 NCU00435 NCU00629 NCU00682 NCU00915 NCU01528 NCU01546 NCU01595 NCU01754 NCU02230 NCU02252 NCU02611 NCU02704 NCU03117 NCU03217 NCU03273 NCU03415 NCU03732 NCU04005 NCU04142 NCU04334 NCU04410 NCU04481 NCU04791 NCU04912 NCU05133 NCU05232 NCU05591 NCU06005 NCU06110 NCU06418 NCU06438 NCU06524 NCU06561 NCU06923 NCU06970 NCU07546 NCU07734 NCU07914 NCU08159 NCU08267 NCU08269 NCU08280 NCU08287 NCU…	1375	13.6	7	0.000261063
16.01 protein binding	28	8.64	NCU00104 NCU00435 NCU00682 NCU02230 NCU02704 NCU03217 NCU03732 NCU04142 NCU04334 NCU05232 NCU06110 NCU06438 NCU06561 NCU07734 NCU09004 NCU09248 NCU09347 NCU09378 NCU09602 NCU09673 NCU09731 NCU09819 NCU09871 NCU10042 NCU20272 NCU20425 NCU20736 mito_220	678	6.73	1.91	0.103248
16.03 nucleic acid binding	13	4.01	NCU00915 NCU01595 NCU02230 NCU02611 NCU03273 NCU06438 NCU08159 NCU09248 NCU09378 NCU09871 NCU20272 NCU21150 mito_230	346	3.43	0.58	0.323003
16.03.01 DNA binding	6	1.85	NCU02230 NCU06438 NCU08159 NCU09248 NCU09378 NCU20272	167	1.65	0.2	0.45116
16.03.03 RNA binding	4	1.23	NCU01595 NCU02611 NCU21150 mito_230	165	1.63	-0.4	1
16.05 polysaccharide binding	1	0.3	NCU09663	16	0.15	0.15	0.407775
16.07 structural protein binding	2	0.61	NCU05232 mito_150	30	0.29	0.32	0.251319
16.09 lipid binding	1	0.3	NCU06524	20	0.19	0.11	0.480541
16.13 C-compound binding	2	0.61	NCU03415 NCU09004	21	0.2	0.41	0.145473
16.13.01 sugar binding	1	0.3	NCU09004	7	0.06	0.24	0.204742
16.17 metal binding	15	4.62	NCU00629 NCU01546 NCU01754 NCU02252 NCU03117 NCU03732 NCU04334 NCU06923 NCU06970 NCU08287 NCU09871 NCU10042 NCU20425 NCU20590 mito_220	262	2.6	2.02	0.022228
16.17.01 calcium binding	1	0.3	NCU09871	25	0.24	0.06	0.559091
16.17.03 potassium binding	1	0.3	NCU03117	4	0.03	0.27	0.122684
16.17.07 magnesium binding	4	1.23	NCU00629 NCU04334 NCU06970 NCU10042	48	0.47	0.76	0.0678199
16.17.09 heavy metal binding (Cu, Fe, Zn)	8	2.46	NCU01546 NCU01754 NCU03732 NCU06923 NCU08287 NCU20425 NCU20590 mito_220	167	1.65	0.81	0.170533
16.19 nucleotide/nucleoside/nucleobase binding	27	8.33	NCU00104 NCU00629 NCU00682 NCU00915 NCU02230 NCU04005 NCU04142 NCU04334 NCU04410 NCU04481 NCU04912 NCU05591 NCU06005 NCU06418 NCU06438 NCU07546 NCU07914 NCU08267 NCU08287 NCU09347 NCU09602 NCU09731 NCU09793 NCU09871 NCU20272 NCU20784 NCU21035	397	3.94	4.39	0.000193219
16.19.01 cyclic nucleotide binding (cAMP, cGMP, etc.)	1	0.3	NCU00682	3	0.02	0.28	0.0934969
16.19.03 ATP binding	25	7.71	NCU00104 NCU00629 NCU00682 NCU00915 NCU02230 NCU04005 NCU04142 NCU04334 NCU04410 NCU04481 NCU05591 NCU06005 NCU06418 NCU06438 NCU07546 NCU07914 NCU08267 NCU08287 NCU09347 NCU09602 NCU09731 NCU09793 NCU09871 NCU20272 NCU21035	292	2.9	4.81	7.75984e-06
16.19.05 GTP binding	1	0.3	NCU04912	84	0.83	-0.53	1
16.21 complex cofactor/cosubstrate/vitamine binding	9	2.77	NCU01528 NCU02704 NCU03415 NCU04791 NCU05133 NCU08269 NCU08280 NCU09864 mito_220	206	2.04	0.73	0.219609
16.21.01 heme binding	1	0.3	mito_220	21	0.2	0.1	0.497295
16.21.05 FAD/FMN binding	2	0.61	NCU08269 NCU08280	50	0.49	0.12	0.481772
16.21.07 NAD/NADP binding	4	1.23	NCU01528 NCU03415 NCU04791 NCU05133	103	1.02	0.21	0.424498
16.21.11 thiamine pyrophosphate binding	1	0.3	NCU09864	5	0.04	0.26	0.150934
18 REGULATION OF METABOLISM AND PROTEIN FUNCTION	8	2.46	NCU03732 NCU04005 NCU06438 NCU06524 NCU06561 NCU06923 NCU07734 NCU09602	216	2.14	0.32	0.393944
18.01 regulation by	3	0.92	NCU04005 NCU06438 NCU06561	95	0.94	-0.02	1
18.01.01 regulation by modification	1	0.3	NCU04005	49	0.48	-0.18	1
18.01.07 regulation by binding / dissociation	2	0.61	NCU06438 NCU06561	52	0.51	0.1	0.50255
18.02 regulation of protein activity	8	2.46	NCU03732 NCU04005 NCU06438 NCU06524 NCU06561 NCU06923 NCU07734 NCU09602	211	2.09	0.37	0.369347
18.02.01 enzymatic activity regulation / enzyme regulator	7	2.16	NCU03732 NCU06438 NCU06524 NCU06561 NCU06923 NCU07734 NCU09602	167	1.65	0.51	0.292012
18.02.01.01 enzyme activator	2	0.61	NCU03732 NCU07734	72	0.71	-0.1	1
18.02.01.01.01 GTPase activator (GAP)	1	0.3	NCU07734	15	0.14	0.16	0.388048
18.02.01.02 enzyme inhibitor	3	0.92	NCU06524 NCU06561 NCU06923	23	0.22	0.7	0.0363337
18.02.01.02.01 GTPase inhibitor (GIP)	1	0.3	NCU06561	3	0.02	0.28	0.0934969
18.02.01.02.03 protease inhibitor	2	0.61	NCU06524 NCU06923	5	0.04	0.57	0.00968413
18.02.05 regulator of G-protein signalling	1	0.3	NCU06561	17	0.16	0.14	0.426868
20 CELLULAR TRANSPORT, TRANSPORT FACILITIES AND TRANSPORT ROUTES	30	9.25	NCU00104 NCU00306 NCU00435 NCU01911 NCU03217 NCU03415 NCU03732 NCU04005 NCU04481 NCU04639 NCU04819 NCU04963 NCU05232 NCU05591 NCU05897 NCU06005 NCU06660 NCU07546 NCU07734 NCU08147 NCU08280 NCU09243 NCU09602 NCU09673 NCU09731 NCU10051 NCU21035 mito_150 mito_220	970	9.63	-0.38	1
20.01 transported compounds (substrates)	20	6.17	NCU00104 NCU00306 NCU00435 NCU03415 NCU04639 NCU04819 NCU04963 NCU05232 NCU05591 NCU05897 NCU06660 NCU07546 NCU08147 NCU08280 NCU09602 NCU09673 NCU10051 mito_150 mito_220	662	6.57	-0.4	1
20.01.01 ion transport	6	1.85	NCU04819 NCU05591 NCU06660 NCU07546 NCU08147 mito_150	149	1.48	0.37	0.347364
20.01.01.01 cation transport (H+, Na+, K+, Ca2+ , NH4+, etc.)	6	1.85	NCU04819 NCU05591 NCU06660 NCU07546 NCU08147 mito_150	122	1.21	0.64	0.199777
20.01.01.01.01 heavy metal ion transport (Cu+, Fe3+, etc.)	1	0.3	NCU04819	45	0.44	-0.14	1
20.01.03 C-compound and carbohydrate transport	4	1.23	NCU04963 NCU05591 NCU05897 NCU07546	107	1.06	0.17	0.453312
20.01.03.01 sugar transport	1	0.3	NCU04963	16	0.15	0.15	0.407775
20.01.07 amino acid/amino acid derivatives transport	1	0.3		36	0.35	-0.05	1
20.01.10 protein transport	6	1.85	NCU00104 NCU00435 NCU04639 NCU05232 NCU09602 NCU09673	118	1.17	0.68	0.180148
20.01.13 lipid/fatty acid transport	2	0.61	NCU05591	50	0.49	0.12	0.481772
20.01.15 electron transport	5	1.54	NCU03415 NCU08280 NCU10051 mito_150 mito_220	168	1.66	-0.12	1
20.01.27 drug/toxin transport	3	0.92	NCU00306 NCU05591 NCU07546	67	0.66	0.26	0.366404
20.03 transport facilities	11	3.39	NCU00306 NCU04481 NCU04963 NCU05591 NCU06005 NCU07546 NCU08147 NCU09602 NCU21035 mito_150	303	3.01	0.38	0.384994
20.03.02 carrier (electrochemical potential-driven transport)	1	0.3	NCU00306	27	0.26	0.04	0.587088
20.03.02.03 antiporter	1	0.3	NCU00306	16	0.15	0.15	0.407775
20.03.02.03.01 proton driven antiporter	1	0.3	NCU00306	8	0.07	0.23	0.230357
20.03.09 phosphotransferase system	2	0.61	NCU06005 NCU21035	5	0.04	0.57	0.00968413
20.03.22 transport ATPases	5	1.54	NCU04481 NCU05591 NCU07546 NCU08147 mito_150	62	0.61	0.93	0.0487695
20.03.25 ABC transporters	2	0.61	NCU05591 NCU07546	41	0.4	0.21	0.382181
20.09 transport routes	19	5.86	NCU00104 NCU00435 NCU01911 NCU03217 NCU03732 NCU04005 NCU04639 NCU04963 NCU05232 NCU05591 NCU07546 NCU07734 NCU08147 NCU09243 NCU09602 NCU09673 NCU09731 mito_150	636	6.31	-0.45	1
20.09.01 nuclear transport	1	0.3	NCU09602	62	0.61	-0.31	1
20.09.04 mitochondrial transport	6	1.85	NCU00104 NCU03217 NCU03732 NCU09602 mito_150	91	0.9	0.95	0.0727763
20.09.05 non-vesicular ER transport	1	0.3	NCU09602	8	0.07	0.23	0.230357
20.09.07 vesicular transport (Golgi network, etc.)	9	2.77	NCU00435 NCU01911 NCU03732 NCU04005 NCU05232 NCU07734 NCU09243 NCU09602 NCU09673	174	1.72	1.05	0.109013
20.09.07.03 ER to Golgi transport	1	0.3	NCU07734	55	0.54	-0.24	1
20.09.07.05 intra Golgi transport	1	0.3	NCU00435	21	0.2	0.1	0.497295
20.09.07.25 vesicle formation	2	0.61	NCU05232 NCU09673	24	0.23	0.38	0.179867
20.09.13 vacuolar/lysosomal transport	4	1.23	NCU00435 NCU05232 NCU09673 NCU09731	114	1.13	0.1	0.502512
20.09.16 cellular export and secretion	7	2.16	NCU01911 NCU04639 NCU04963 NCU05591 NCU07546 NCU07734 NCU09243	128	1.27	0.89	0.118788
20.09.16.01 Type I protein secretion system (ABC-type transport systems)	2	0.61	NCU05591 NCU07546	15	0.14	0.47	0.082324
20.09.18 cellular import	7	2.16	NCU04005 NCU04963 NCU05232 NCU07734 NCU09673 NCU09731	200	1.98	0.18	0.465394
20.09.18.07 non-vesicular cellular import	2	0.61	NCU04963	89	0.88	-0.27	1
20.09.18.09 vesicular cellular import	4	1.23	NCU04005 NCU05232 NCU09673 NCU09731	77	0.76	0.47	0.235513
20.09.18.09.01 endocytosis	4	1.23	NCU04005 NCU05232 NCU09673 NCU09731	77	0.76	0.47	0.235513
30 CELLULAR COMMUNICATION/SIGNAL TRANSDUCTION MECHANISM	12	3.7	NCU00682 NCU01797 NCU02202 NCU04005 NCU04912 NCU06005 NCU06111 NCU06561 NCU07221 NCU09004 NCU09731 NCU21035	286	2.84	0.86	0.211679
30.01 cellular signalling	11	3.39	NCU00682 NCU01797 NCU02202 NCU04005 NCU04912 NCU06005 NCU06111 NCU06561 NCU07221 NCU09731 NCU21035	257	2.55	0.84	0.206567
30.01.05 enzyme mediated signal transduction	8	2.46	NCU00682 NCU02202 NCU04005 NCU06005 NCU06111 NCU06561 NCU09731 NCU21035	139	1.38	1.08	0.0796883
30.01.05.01 protein kinase	3	0.92	NCU00682 NCU04005 NCU09731	64	0.63	0.29	0.339828
30.01.05.01.04 NIK-I-kappaB/NF-kappaB cascade	1	0.3	NCU09731	13	0.12	0.18	0.346608
30.01.05.01.06 serine/threonine kinase	2	0.61	NCU00682 NCU04005	18	0.17	0.44	0.112725
30.01.05.05 G-protein mediated signal transduction	2	0.61	NCU00682 NCU06561	55	0.54	0.07	0.532693
30.01.05.05.01 small GTPase mediated signal transduction	2	0.61	NCU00682 NCU06561	44	0.43	0.18	0.416393
30.01.09 second messenger mediated signal transduction	1	0.3	NCU00682	45	0.44	-0.14	1
30.01.09.07 cAMP/cGMP mediated signal transduction	1	0.3	NCU00682	12	0.11	0.19	0.324851
30.05 transmembrane signal transduction	2	0.61	NCU04005 NCU09004	63	0.62	-0.01	1
30.05.02 non-enzymatic receptor mediated signalling	2	0.61	NCU04005 NCU09004	27	0.26	0.35	0.215314
30.05.02.20 Wnt signalling pathway	1	0.3	NCU04005	6	0.05	0.25	0.178277
30.05.02.26 integrin receptor signalling pathway	1	0.3	NCU09004	1	0	0.3	0.0321876
32 CELL RESCUE, DEFENSE AND VIRULENCE	33	10.1	NCU00104 NCU00306 NCU01320 NCU01754 NCU02230 NCU03415 NCU03732 NCU03887 NCU04005 NCU04142 NCU04221 NCU04334 NCU04410 NCU04494 NCU04947 NCU05591 NCU06660 NCU07232 NCU07546 NCU07569 NCU08147 NCU08231 NCU08267 NCU09364 NCU09559 NCU09602 NCU09731 NCU09871 NCU10051 NCU20425 NCU20849 NCU20852 NCU21000	594	5.9	4.2	0.00148394
32.01 stress response	25	7.71	NCU00104 NCU01320 NCU02230 NCU03415 NCU03732 NCU03887 NCU04005 NCU04142 NCU04221 NCU04334 NCU04410 NCU05591 NCU06660 NCU07232 NCU07569 NCU08147 NCU09364 NCU09559 NCU09602 NCU09731 NCU09871 NCU10051 NCU20425 NCU20849 NCU20852	351	3.48	4.23	0.00016433
32.01.01 oxidative stress response	4	1.23	NCU03415 NCU05591 NCU07232 NCU09364	53	0.52	0.71	0.0903489
32.01.03 osmotic and salt stress response	1	0.3	NCU03415	53	0.52	-0.22	1
32.01.04 pH stress response	1	0.3	NCU08147	4	0.03	0.27	0.122684
32.01.05 heat shock response	7	2.16	NCU00104 NCU03732 NCU04142 NCU04334 NCU07232 NCU09364 NCU09602	39	0.38	1.78	0.000212387
32.01.07 unfolded protein response (e.g. ER quality control)	7	2.16	NCU00104 NCU03732 NCU04142 NCU04334 NCU04410 NCU09602 NCU09731	52	0.51	1.65	0.00129173
32.01.09 DNA damage response	2	0.61	NCU02230 NCU09731	50	0.49	0.12	0.481772
32.05 disease, virulence and defense	10	3.08	NCU00306 NCU03415 NCU03887 NCU04494 NCU04947 NCU05591 NCU07546 NCU08231 NCU10051 NCU21000	187	1.85	1.23	0.0799246
32.05.01 resistance proteins	6	1.85	NCU00306 NCU03415 NCU03887 NCU05591 NCU07546 NCU10051	74	0.73	1.12	0.0315387
32.05.01.03 chemical agent resistance	3	0.92	NCU03887 NCU05591 NCU10051	26	0.25	0.67	0.0497303
32.05.03 defense related proteins	1	0.3	NCU03415	33	0.32	-0.02	1
32.05.05 virulence, disease factors	4	1.23	NCU04494 NCU04947 NCU08231 NCU21000	61	0.6	0.63	0.132723
32.07 detoxification	8	2.46	NCU00306 NCU01320 NCU01754 NCU03415 NCU03887 NCU05591 NCU07546 NCU08267	161	1.59	0.87	0.148056
32.07.03 detoxification by modification	1	0.3	NCU03415	23	0.22	0.08	0.529203
32.07.05 detoxification by export	3	0.92	NCU00306 NCU05591 NCU07546	44	0.43	0.49	0.167741
32.07.07 oxygen and radical detoxification	1	0.3	NCU01320	31	0.3	0	0.637875
32.07.07.03 glutathione conjugation reaction	1	0.3	NCU01320	10	0.09	0.21	0.279146
32.07.09 detoxification by degradation	1	0.3	NCU03415	17	0.16	0.14	0.426868
34 INTERACTION WITH THE ENVIRONMENT	22	6.79	NCU00682 NCU01528 NCU01797 NCU04005 NCU04142 NCU04819 NCU04912 NCU04963 NCU05591 NCU06561 NCU06703 NCU07546 NCU08147 NCU09559 NCU09602 NCU09731 NCU09871 NCU20590 NCU20640 NCU20736 mito_150	473	4.69	2.1	0.0526869
34.01 homeostasis	7	2.16	NCU04819 NCU05591 NCU06703 NCU08147 NCU09602 NCU20590 mito_150	186	1.84	0.32	0.391468
34.01.01 homeostasis of cations	7	2.16	NCU04819 NCU05591 NCU06703 NCU08147 NCU09602 NCU20590 mito_150	165	1.63	0.53	0.28185
34.01.01.01 homeostasis of metal ions (Na, K, Ca etc.)	4	1.23	NCU04819 NCU05591 NCU08147 NCU09602	117	1.16	0.07	0.523006
34.01.01.03 homeostasis of protons	1	0.3	mito_150	42	0.41	-0.11	1
34.05 cell motility	2	0.61	NCU01528 NCU09871	51	0.5	0.11	0.492228
34.05.07 ciliary/flagellar motility	1	0.3	NCU09871	4	0.03	0.27	0.122684
34.07 cell adhesion	1	0.3	NCU06561	22	0.21	0.09	0.513509
34.11 cellular sensing and response to external stimulus	14	4.32	NCU00682 NCU01797 NCU04005 NCU04142 NCU04912 NCU04963 NCU06703 NCU07546 NCU09559 NCU09602 NCU09731 NCU20640 NCU20736	277	2.75	1.57	0.0637575
34.11.03 chemoperception and response	9	2.77	NCU01797 NCU04142 NCU04912 NCU06703 NCU07546 NCU09731 NCU20640 NCU20736	209	2.07	0.7	0.231738
34.11.03.07 pheromone response, mating-type determination, sex-specific proteins	6	1.85	NCU01797 NCU04142 NCU04912 NCU06703 NCU09731 NCU20736	158	1.56	0.29	0.399366
34.11.03.11 pH response	1	0.3	NCU20640	8	0.07	0.23	0.230357
34.11.03.13 osmosensing and response	1	0.3		35	0.34	-0.04	1
34.11.09 temperature perception and response	1	0.3	NCU09602	21	0.2	0.1	0.497295
34.11.11 rhythm (e.g. circadian, ultradian)	2	0.61	NCU04005 NCU09559	12	0.11	0.5	0.0550967
34.11.12 perception of nutrients and nutritional adaptation	3	0.92	NCU00682 NCU04005 NCU04963	26	0.25	0.67	0.0497303
38 TRANSPOSABLE ELEMENTS, VIRAL AND PLASMID PROTEINS	4	1.23	mito_155 mito_220 mito_230 mito_240	13	0.12	1.11	0.000598316
38.07 proteins necessary for transposon movement	4	1.23	mito_155 mito_220 mito_230 mito_240	12	0.11	1.12	0.000424941
40 CELL FATE	9	2.77	NCU01797 NCU02400 NCU03117 NCU04005 NCU06561 NCU06970 NCU08907 NCU09602 NCU20736	241	2.39	0.38	0.372554
40.01 cell growth / morphogenesis	8	2.46	NCU01797 NCU02400 NCU03117 NCU04005 NCU06561 NCU06970 NCU08907 NCU20736	186	1.84	0.62	0.250546
40.01.01 non-directional cell growth	1	0.3	NCU03117	1	0	0.3	0.0321876
40.01.03 directional cell growth (morphogenesis)	3	0.92	NCU04005 NCU06561 NCU20736	60	0.59	0.33	0.304308
40.01.05 growth regulators / regulation of cell size	1	0.3	NCU06970	13	0.12	0.18	0.346608
40.10 cell death	2	0.61	NCU02400 NCU09602	63	0.62	-0.01	1
40.10.02 apoptosis (type I programmed cell death)	2	0.61	NCU02400 NCU09602	57	0.56	0.05	0.552085
40.10.02.01 anti-apoptosis	1	0.3	NCU09602	13	0.12	0.18	0.346608
40.10.02.02 apoptotic program	1	0.3	NCU02400	7	0.06	0.24	0.204742
40.10.02.02.02 caspase activation	1	0.3	NCU02400	4	0.03	0.27	0.122684
41 DEVELOPMENT (Systemic)	3	0.92	NCU04912 NCU09602 NCU20736	45	0.44	0.48	0.17573
41.01 fungal/microorganismic development	3	0.92	NCU04912 NCU09602 NCU20736	45	0.44	0.48	0.17573
41.01.01 mating (fertilization)	2	0.61	NCU09602 NCU20736	21	0.2	0.41	0.145473
42 BIOGENESIS OF CELLULAR COMPONENTS	18	5.55	NCU01271 NCU01393 NCU02400 NCU03415 NCU03718 NCU04334 NCU04947 NCU05232 NCU06561 NCU07734 NCU09248 NCU09602 NCU09673 NCU09731 NCU09871 NCU20431 NCU20736 NCU21000	523	5.19	0.36	0.41919
42.01 cell wall	5	1.54	NCU01271 NCU01393 NCU03718 NCU09602 NCU09871	156	1.54	0	1
42.02 eukaryotic plasma membrane	1	0.3	NCU09673	11	0.1	0.2	0.302371
42.04 cytoskeleton/structural proteins	6	1.85	NCU02400 NCU06561 NCU07734 NCU09731 NCU09871 NCU20736	136	1.35	0.5	0.273792
42.04.03 actin cytoskeleton	2	0.61	NCU06561 NCU07734	60	0.59	0.02	0.580098
42.04.05 microtubule cytoskeleton	2	0.61	NCU09731 NCU09871	44	0.43	0.18	0.416393
42.05 centrosome	1	0.3	NCU09871	8	0.07	0.23	0.230357
42.08 Golgi	1	0.3	NCU09673	16	0.15	0.15	0.407775
42.09 intracellular transport vesicles	2	0.61	NCU05232 NCU09673	29	0.28	0.33	0.239282
42.10 nucleus	2	0.61	NCU09248 NCU09602	110	1.09	-0.48	1
42.10.03 organization of chromosome structure	1	0.3	NCU09248	82	0.81	-0.51	1
42.16 mitochondrion	3	0.92	NCU03415 NCU04334 NCU20431	85	0.84	0.08	0.518798
42.27 extracellular / secretion proteins	2	0.61	NCU04947 NCU21000	14	0.13	0.48	0.0728507
43 CELL TYPE DIFFERENTIATION	16	4.93	NCU00682 NCU02400 NCU04005 NCU04142 NCU06111 NCU06561 NCU06703 NCU07221 NCU08231 NCU09559 NCU09602 NCU09686 NCU09731 NCU09770 NCU20736	280	2.78	2.15	0.0188679
43.01 fungal/microorganismic cell type differentiation	15	4.62	NCU00682 NCU02400 NCU04005 NCU04142 NCU06111 NCU06561 NCU06703 NCU07221 NCU08231 NCU09559 NCU09686 NCU09731 NCU09770 NCU20736	270	2.68	1.94	0.0281282
43.01.03 fungal and other eukaryotic cell type differentiation	15	4.62	NCU00682 NCU02400 NCU04005 NCU04142 NCU06111 NCU06561 NCU06703 NCU07221 NCU08231 NCU09559 NCU09686 NCU09731 NCU09770 NCU20736	270	2.68	1.94	0.0281282
43.01.03.05 budding, cell polarity and filament formation	6	1.85	NCU00682 NCU02400 NCU04005 NCU06561 NCU20736	145	1.44	0.41	0.324426
43.01.03.06 hyphae formation	2	0.61	NCU06111 NCU09770	10	0.09	0.52	0.0391821
43.01.03.07 development of conidia	2	0.61	NCU08231 NCU09559	8	0.07	0.54	0.0254349
43.01.03.09 development of asco- basidio- or zygospore	4	1.23	NCU04142 NCU07221 NCU09686 NCU09731	93	0.92	0.31	0.351212
43.03 animal cell type differentiation	1	0.3	NCU09602	16	0.15	0.15	0.407775
99 UNCLASSIFIED PROTEINS	173	53.3	NCU00240 NCU00246 NCU00285 NCU00289 NCU00399 NCU00420 NCU00537 NCU00550 NCU00607 NCU00716 NCU00744 NCU00835 NCU00855 NCU00878 NCU00900 NCU00993 NCU00995 NCU01277 NCU01386 NCU01426 NCU01430 NCU01487 NCU01534 NCU01535 NCU01555 NCU01559 NCU01570 NCU01697 NCU01698 NCU01835 NCU01844 NCU01871 NCU01872 NCU01893 NCU01898 NCU02015 NCU02043 NCU02078 NCU02099 NCU02121 NCU02138 NCU02330 NCU02403 NCU02429 NCU…	5853	58.1	-4.8	0.965145

## Sheet: cluster 4
FUNCTIONAL CATEGORY	abs SET	rel SET	genes SET	abs GENOME	rel GENOME	rel SETminusGENOME	P-VALUE
01 METABOLISM	61	22.9	NCU00461 NCU00600 NCU02109 NCU02175 NCU02295 NCU02351 NCU02416 NCU02580 NCU02582 NCU02583 NCU02930 NCU03141 NCU03488 NCU03591 NCU03611 NCU04050 NCU04349 NCU04395 NCU04474 NCU05006 NCU05113 NCU05136 NCU05608 NCU05935 NCU06022 NCU06315 NCU06342 NCU06404 NCU06419 NCU06781 NCU06871 NCU06905 NCU07027 NCU07253 NCU07590 NCU07623 NCU07723 NCU07823 NCU07987 NCU08131 NCU08418 NCU08516 NCU08807 NCU08909 NCU…	1740	17.2	5.7	0.010244
01.01 amino acid metabolism	7	2.63	NCU00461 NCU04050 NCU04349 NCU06315 NCU07623 NCU07723 NCU07987	319	3.16	-0.53	1
01.01.03 assimilation of ammonia, metabolism of the glutamate group	1	0.37	NCU00461	64	0.63	-0.26	1
01.01.03.02 metabolism of glutamate	1	0.37	NCU00461	36	0.35	0.02	0.619329
01.01.03.02.02 degradation of glutamate	1	0.37	NCU00461	16	0.15	0.22	0.348723
01.01.06 metabolism of the aspartate family	1	0.37	NCU07987	75	0.74	-0.37	1
01.01.06.05 metabolism of methionine	1	0.37	NCU07987	31	0.3	0.07	0.56459
01.01.06.05.01 biosynthesis of methionine	1	0.37	NCU07987	20	0.19	0.18	0.414994
01.01.06.05.01.01 biosynthesis of homocysteine	1	0.37	NCU07987	7	0.06	0.31	0.170991
01.01.09 metabolism of the cysteine - aromatic group	2	0.75	NCU07723 NCU07987	113	1.12	-0.37	1
01.01.09.03 metabolism of cysteine	1	0.37	NCU07987	13	0.12	0.25	0.294158
01.01.09.03.01 biosynthesis of cysteine	1	0.37	NCU07987	9	0.08	0.29	0.214258
01.01.09.04 metabolism of phenylalanine	1	0.37	NCU07723	29	0.28	0.09	0.54056
01.01.09.05 metabolism of tyrosine	1	0.37	NCU07723	29	0.28	0.09	0.54056
01.01.11 metabolism of the pyruvate family (alanine, isoleucine, leucine, valine) and D-alanine	2	0.75	NCU04349 NCU07623	46	0.45	0.3	0.344183
01.01.11.01 metabolism of alanine	1	0.37	NCU07623	4	0.03	0.34	0.1016
01.01.13 regulation of amino acid metabolism	2	0.75	NCU04050 NCU06315	18	0.17	0.58	0.0806463
01.02 nitrogen, sulfur and selenium metabolism	7	2.63	NCU00461 NCU04474 NCU07987 NCU20559 NCU21177 NCU21455	150	1.49	1.14	0.102565
01.02.02 nitrogen metabolism	1	0.37	NCU21177	30	0.29	0.08	0.552736
01.02.02.09 catabolism of nitrogenous compounds	1	0.37	NCU21177	14	0.13	0.24	0.312834
01.03 nucleotide/nucleoside/nucleobase metabolism	8	3	NCU00600 NCU02109 NCU03488 NCU06404 NCU07590 NCU10776 NCU20559	228	2.26	0.74	0.256034
01.03.01 purin nucleotide/nucleoside/nucleobase metabolism	2	0.75	NCU00600 NCU06404	109	1.08	-0.33	1
01.03.04 pyrimidine nucleotide/nucleoside/nucleobase metabolism	3	1.12	NCU02109 NCU03488	49	0.48	0.64	0.139092
01.03.04.01 pyrimidine nucleotide/nucleoside/nucleobase catabolism	1	0.37		5	0.04	0.33	0.125351
01.03.07 deoxyribonucleotide metabolism	1	0.37		12	0.11	0.26	0.274976
01.03.16 polynucleotide degradation	2	0.75	NCU10776 NCU20559	44	0.43	0.32	0.324749
01.03.16.03 DNA degradation	1	0.37	NCU20559	5	0.04	0.33	0.125351
01.04 phosphate metabolism	10	3.75	NCU00600 NCU02109 NCU03591 NCU05608 NCU06404 NCU06419 NCU07027 NCU09071 NCU20488	287	2.85	0.9	0.228609
01.05 C-compound and carbohydrate metabolism	30	11.2	NCU00600 NCU02109 NCU02351 NCU02580 NCU02582 NCU02583 NCU03611 NCU04395 NCU05113 NCU05136 NCU05935 NCU06781 NCU06871 NCU06905 NCU07027 NCU07253 NCU07723 NCU08131 NCU08516 NCU08807 NCU08909 NCU09041 NCU09333 NCU09491 NCU09791 NCU20549 NCU20559 NCU20850	759	7.54	3.66	0.0169699
01.05.02 sugar, glucoside, polyol and carboxylate metabolism	3	1.12	NCU07027 NCU09041	156	1.54	-0.42	1
01.05.02.04 sugar, glucoside, polyol and carboxylate anabolism	2	0.75	NCU09041	59	0.58	0.17	0.464735
01.05.02.07 sugar, glucoside, polyol and carboxylate catabolism	3	1.12	NCU07027 NCU09041	124	1.23	-0.11	1
01.05.03 polysaccharide metabolism	14	5.26	NCU02583 NCU03611 NCU05136 NCU05935 NCU06781 NCU06871 NCU07027 NCU07253 NCU08131 NCU08909 NCU09491 NCU09791 NCU20549	169	1.67	3.59	0.000151732
01.05.03.01 glycogen metabolism	1	0.37	NCU07027	3	0.02	0.35	0.0772078
01.05.03.01.07 glycogen catabolism	1	0.37	NCU07027	1	0	0.37	0.0264256
01.05.08 C-4 compound metabolism	1	0.37	NCU06905	5	0.04	0.33	0.125351
01.05.08.07 C-4 compound catabolism	1	0.37	NCU06905	3	0.02	0.35	0.0772078
01.05.09 aminosaccharide metabolism	2	0.75	NCU02109 NCU20549	27	0.26	0.49	0.15898
01.05.09.04 aminosaccharide anabolism	2	0.75	NCU02109 NCU20549	17	0.16	0.59	0.0729186
01.05.09.07 aminosaccharide catabolism	2	0.75	NCU02109 NCU20549	14	0.13	0.62	0.0513646
01.05.11 aromate metabolism	1	0.37	NCU05113	40	0.39	-0.02	1
01.05.11.04 aromate anabolism	1	0.37	NCU05113	9	0.08	0.29	0.214258
01.05.11.07 aromate catabolism	1	0.37	NCU05113	33	0.32	0.05	0.587369
01.05.11.07.01 aerobic aromate catabolism	1	0.37	NCU05113	33	0.32	0.05	0.587369
01.05.25 regulation of C-compound and carbohydrate metabolism	7	2.63	NCU00600 NCU02351 NCU02582 NCU08807 NCU09333 NCU20559 NCU20850	93	0.92	1.71	0.0114262
01.06 lipid, fatty acid and isoprenoid metabolism	12	4.51	NCU02175 NCU02295 NCU02416 NCU03141 NCU05006 NCU05608 NCU06342 NCU06905 NCU08418 NCU08909 NCU09041	400	3.97	0.54	0.367746
01.06.02 membrane lipid metabolism	2	0.75	NCU03141	53	0.52	0.23	0.410552
01.06.02.01 phospholipid metabolism	1	0.37	NCU03141	41	0.4	-0.03	1
01.06.02.02 glycolipid metabolism	1	0.37		17	0.16	0.21	0.365961
01.06.05 fatty acid metabolism	4	1.5	NCU05006 NCU06905 NCU09041	71	0.7	0.8	0.118012
01.06.06 isoprenoid metabolism	1	0.37	NCU06905	74	0.73	-0.36	1
01.06.06.11 tetracyclic and pentacyclic triterpenes (cholesterin, steroids and hopanoids) metabolism	1	0.37	NCU06905	50	0.49	-0.12	1
01.07 metabolism of vitamins, cofactors, and prosthetic groups	3	1.12	NCU02930 NCU06905 NCU20756	176	1.74	-0.62	1
01.07.01 biosynthesis of vitamins, cofactors, and prosthetic groups	2	0.75	NCU02930 NCU20756	110	1.09	-0.34	1
01.07.03 catabolism of vitamins, cofactors, and prosthetic groups	1	0.37	NCU02930	6	0.05	0.32	0.148475
01.20 secondary metabolism	7	2.63	NCU06022 NCU06905 NCU07723 NCU07823 NCU09041 NCU20756	245	2.43	0.2	0.471301
01.20.01 metabolism of primary metabolic sugar derivatives	1	0.37		17	0.16	0.21	0.365961
01.20.01.05 metabolism of sugar alcohols	1	0.37		7	0.06	0.31	0.170991
01.20.15 metabolism of derivatives of dehydroquinic acid, shikimic acid and chorismic acid	2	0.75	NCU09041	21	0.2	0.55	0.105196
01.20.19 metabolism of secondary products derived from glycine, L-serine and L-alanine	1	0.37	NCU20756	19	0.18	0.19	0.399085
01.20.19.01 metabolism of porphyrins	1	0.37	NCU20756	17	0.16	0.21	0.365961
01.20.35 metabolism of secondary products derived from L-phenylalanine and L-tyrosine	3	1.12	NCU06905 NCU07823	33	0.32	0.8	0.0556165
01.20.35.01 metabolism of phenylpropanoids	3	1.12	NCU06905 NCU07823	29	0.28	0.84	0.0401984
01.20.35.01.01 metabolism of melanins	3	1.12	NCU06905 NCU07823	14	0.13	0.99	0.00535092
01.25 extracellular metabolism	4	1.5	NCU05113 NCU05935 NCU09491 NCU09791	40	0.39	1.11	0.0206666
01.25.01 extracellular polysaccharide degradation	2	0.75	NCU05935 NCU09791	19	0.18	0.57	0.0886137
01.25.07 extracellular ester compound degradation	1	0.37	NCU09491	4	0.03	0.34	0.1016
01.25.09 extracellular lignin degradation	1	0.37	NCU05113	8	0.07	0.3	0.192913
02 ENERGY	9	3.38	NCU00461 NCU02580 NCU06871 NCU06905 NCU07027 NCU07723 NCU08516 mito_180	375	3.72	-0.34	1
02.01 glycolysis and gluconeogenesis	1	0.37	NCU08516	63	0.62	-0.25	1
02.07 pentose-phosphate pathway	2	0.75	NCU06905	34	0.33	0.42	0.226352
02.10 tricarboxylic-acid pathway (citrate cycle, Krebs cycle, TCA cycle)	2	0.75	NCU00461 NCU02580	40	0.39	0.36	0.285492
02.11 electron transport and membrane-associated energy conservation	1	0.37	mito_180	116	1.15	-0.78	1
02.13 respiration	2	0.75	NCU02580 mito_180	138	1.37	-0.62	1
02.16 fermentation	1	0.37	NCU07723	56	0.55	-0.18	1
02.19 metabolism of energy reserves (e.g. glycogen, trehalose)	2	0.75	NCU06871 NCU07027	40	0.39	0.36	0.285492
02.25 oxidation of fatty acids	1	0.37		38	0.37	0	1
10 CELL CYCLE AND DNA PROCESSING	23	8.64	NCU00600 NCU01414 NCU01504 NCU01953 NCU03611 NCU04650 NCU04770 NCU05608 NCU06338 NCU06342 NCU06404 NCU06419 NCU08009 NCU08936 NCU09071 NCU09085 NCU09106 NCU10776 NCU10905 NCU20488 NCU20559 NCU20775 NCU20876	622	6.17	2.47	0.0639453
10.01 DNA processing	9	3.38	NCU04770 NCU06338 NCU06404 NCU08009 NCU09106 NCU10776 NCU20488 NCU20559 NCU20876	333	3.3	0.08	0.520898
10.01.02 DNA topology	4	1.5	NCU06338 NCU08009 NCU09106 NCU20876	54	0.53	0.97	0.0538707
10.01.03 DNA synthesis and replication	3	1.12	NCU06338 NCU08009 NCU10776	101	1	0.12	0.501771
10.01.03.03 ori recognition and priming complex formation	1	0.37	NCU08009	13	0.12	0.25	0.294158
10.01.03.05 extension/ polymerization activity	2	0.75	NCU06338 NCU10776	20	0.19	0.56	0.0968027
10.01.05 DNA recombination and DNA repair	4	1.5	NCU06338 NCU10776 NCU20488 NCU20876	181	1.79	-0.29	1
10.01.05.01 DNA repair	4	1.5	NCU06338 NCU10776 NCU20488 NCU20876	147	1.46	0.04	0.547325
10.01.05.03 DNA recombination	2	0.75	NCU06338 NCU20876	50	0.49	0.26	0.382469
10.01.05.03.01 meiotic recombination	1	0.37	NCU06338	8	0.07	0.3	0.192913
10.01.05.03.03 somatic / mitotic recombination	1	0.37	NCU06338	9	0.08	0.29	0.214258
10.01.09 DNA restriction or modification	4	1.5	NCU04770 NCU06338 NCU06404 NCU10776	113	1.12	0.38	0.349543
10.01.09.03 DNA restriction	1	0.37	NCU10776	3	0.02	0.35	0.0772078
10.01.09.05 DNA conformation modification (e.g. chromatin)	3	1.12	NCU04770 NCU06338 NCU06404	110	1.09	0.03	0.55955
10.01.11 regulation of DNA processing	1	0.37	NCU06338	6	0.05	0.32	0.148475
10.03 cell cycle	20	7.51	NCU00600 NCU01414 NCU01504 NCU01953 NCU03611 NCU04650 NCU05608 NCU06338 NCU06342 NCU06404 NCU06419 NCU08009 NCU08936 NCU09071 NCU09085 NCU10905 NCU20488 NCU20559 NCU20775 NCU20876	403	4	3.51	0.00504749
10.03.01 mitotic cell cycle and cell cycle control	10	3.75	NCU00600 NCU01414 NCU05608 NCU06338 NCU06404 NCU06419 NCU09071 NCU09085 NCU20488 NCU20876	298	2.96	0.79	0.263959
10.03.01.01 mitotic cell cycle	5	1.87	NCU05608 NCU06338 NCU09085 NCU20488 NCU20876	104	1.03	0.84	0.140769
10.03.01.01.01 G1 phase of mitotic cell cycle	1	0.37	NCU05608	10	0.09	0.28	0.23504
10.03.01.01.03 G1/S transition of mitotic cell cycle	1	0.37	NCU09085	29	0.28	0.09	0.54056
10.03.01.01.11 M phase	2	0.75	NCU20488 NCU20876	44	0.43	0.32	0.324749
10.03.02 meiosis	6	2.25	NCU01504 NCU05608 NCU06342 NCU08936 NCU20488 NCU20559	75	0.74	1.51	0.0141548
10.03.03 cytokinesis (cell division) /septum formation and hydrolysis	5	1.87	NCU00600 NCU03611 NCU06404 NCU10905 NCU20876	94	0.93	0.94	0.10304
10.03.04 nuclear and chromosomal cycle	8	3	NCU00600 NCU01953 NCU04650 NCU06338 NCU09071 NCU20488 NCU20775 NCU20876	74	0.73	2.27	0.000713327
10.03.04.01 centromere/kinetochore complex maturation	1	0.37	NCU04650	3	0.02	0.35	0.0772078
10.03.04.05 chromosome segregation/division	1	0.37	NCU20488	34	0.33	0.04	0.598309
10.03.04.07 nuclear division	3	1.12	NCU09071 NCU20488 NCU20876	11	0.1	1.02	0.00257219
10.03.04.09 nuclear migration	3	1.12	NCU00600 NCU01953 NCU20775	20	0.19	0.93	0.0149128
10.03.05 cell cycle dependent cytoskeleton reorganization	2	0.75	NCU05608 NCU20876	33	0.32	0.43	0.216558
10.03.05.01 spindle pole body/centrosome and microtubule cycle	1	0.37	NCU20876	25	0.24	0.13	0.488463
10.03.05.03 cell cycle dependent actin filament reorganization	1	0.37	NCU05608	7	0.06	0.31	0.170991
11 TRANSCRIPTION	21	7.89	NCU00600 NCU01414 NCU02713 NCU02913 NCU04050 NCU04770 NCU06315 NCU06404 NCU07883 NCU08807 NCU09071 NCU09106 NCU09333 NCU10733 NCU20254 NCU20757 NCU20850 NCU20876 NCU21529 mito_170 mito_180	725	7.2	0.69	0.362653
11.02 RNA synthesis	19	7.14	NCU00600 NCU01414 NCU02713 NCU02913 NCU04050 NCU04770 NCU06315 NCU06404 NCU07883 NCU08807 NCU09071 NCU09106 NCU09333 NCU20254 NCU20850 NCU20876 NCU21529 mito_170 mito_180	533	5.29	1.85	0.113069
11.02.01 rRNA synthesis	1	0.37	NCU04770	51	0.5	-0.13	1
11.02.02 tRNA synthesis	1	0.37	NCU04770	37	0.36	0.01	0.629425
11.02.03 mRNA synthesis	18	6.76	NCU00600 NCU01414 NCU02713 NCU02913 NCU04050 NCU04770 NCU06315 NCU06404 NCU07883 NCU08807 NCU09071 NCU09106 NCU09333 NCU20254 NCU20850 NCU21529 mito_170 mito_180	465	4.61	2.15	0.0672594
11.02.03.01 general transcription activities	1	0.37	NCU04770	84	0.83	-0.46	1
11.02.03.01.01 transcription initiation	1	0.37	NCU04770	16	0.15	0.22	0.348723
11.02.03.04 transcriptional control	16	6.01	NCU00600 NCU01414 NCU02713 NCU02913 NCU04050 NCU04770 NCU06315 NCU06404 NCU07883 NCU08807 NCU09071 NCU09106 NCU09333 NCU20254 NCU20850 NCU21529	350	3.47	2.54	0.0233716
11.02.03.04.01 transcription activation	3	1.12	NCU04050 NCU04770 NCU09333	36	0.35	0.77	0.0687583
11.02.03.04.03 transcription repression	1	0.37	NCU02713	24	0.23	0.14	0.474545
11.04 RNA processing	5	1.87	NCU10733 NCU20757 NCU20876 mito_170 mito_180	298	2.96	-1.09	1
11.04.01 rRNA processing	1	0.37	NCU20876	139	1.38	-1.01	1
11.04.03 mRNA processing (splicing, 5'-, 3'-end processing)	5	1.87	NCU10733 NCU20757 NCU20876 mito_170 mito_180	177	1.75	0.12	0.503961
11.04.03.01 splicing	3	1.12	NCU20876 mito_170 mito_180	131	1.3	-0.18	1
11.04.03.05 3'-end processing	1	0.37	NCU10733	12	0.11	0.26	0.274976
12 PROTEIN SYNTHESIS	1	0.37	NCU05608	362	3.59	-3.22	1
12.01 ribosome biogenesis	1	0.37	NCU05608	221	2.19	-1.82	1
14 PROTEIN FATE (folding, modification, destination)	18	6.76	NCU01545 NCU02273 NCU02885 NCU03523 NCU04479 NCU04770 NCU06230 NCU06404 NCU06419 NCU06544 NCU07063 NCU07378 NCU08418 NCU09043 NCU09071 NCU20488 NCU20516	862	8.56	-1.8	0.882175
14.01 protein folding and stabilization	1	0.37	NCU20516	81	0.8	-0.43	1
14.04 protein targeting, sorting and translocation	2	0.75	NCU01545 NCU06404	203	2.01	-1.26	1
14.07 protein modification	15	5.63	NCU01545 NCU02273 NCU02885 NCU03523 NCU04479 NCU04770 NCU06230 NCU06419 NCU06544 NCU07063 NCU07378 NCU08418 NCU09071 NCU20488	484	4.8	0.83	0.29883
14.07.03 modification by phosphorylation, dephosphorylation, autophosphorylation	9	3.38	NCU02885 NCU03523 NCU04770 NCU06230 NCU06419 NCU06544 NCU07378 NCU09071 NCU20488	155	1.53	1.85	0.0217351
14.07.05 modification by ubiquitination, deubiquitination	1	0.37	NCU01545	67	0.66	-0.29	1
14.07.11 protein processing (proteolytic)	6	2.25	NCU01545 NCU02273 NCU04479 NCU07063 NCU08418	72	0.71	1.54	0.0117217
14.07.11.01 autoproteolytic processing	1	0.37	NCU01545	7	0.06	0.31	0.170991
14.10 assembly of protein complexes	2	0.75	NCU06404 NCU09043	165	1.63	-0.88	1
14.13 protein/peptide degradation	5	1.87	NCU01545 NCU02273 NCU04479 NCU08418	223	2.21	-0.34	1
14.13.01 cytoplasmic and nuclear protein degradation	2	0.75	NCU02273	127	1.26	-0.51	1
14.13.04 lysosomal and vacuolar protein degradation	4	1.5	NCU01545 NCU02273 NCU08418	13	0.12	1.38	0.000282368
14.13.04.01 lysosomal protein degradation	1	0.37	NCU02273	1	0	0.37	0.0264256
14.13.04.02 vacuolar protein degradation	1	0.37	NCU02273	7	0.06	0.31	0.170991
16 PROTEIN WITH BINDING FUNCTION OR COFACTOR REQUIREMENT (structural or catalytic)	29	10.9	NCU00600 NCU01545 NCU02273 NCU02580 NCU02930 NCU03591 NCU04050 NCU04415 NCU04421 NCU04770 NCU05608 NCU06338 NCU06404 NCU06905 NCU07027 NCU07883 NCU07947 NCU07987 NCU08009 NCU08418 NCU08807 NCU09043 NCU09333 NCU10776 NCU20002 NCU20488 NCU20757 NCU20876	1375	13.6	-2.7	0.925346
16.01 protein binding	11	4.13	NCU00600 NCU01545 NCU02273 NCU04415 NCU04770 NCU05608 NCU06338 NCU06404 NCU08009 NCU08418 NCU20876	678	6.73	-2.6	1
16.01.01 receptor binding	1	0.37	NCU01545	7	0.06	0.31	0.170991
16.03 nucleic acid binding	9	3.38	NCU04050 NCU04770 NCU06338 NCU07883 NCU08009 NCU08807 NCU10776 NCU20757 NCU20876	346	3.43	-0.05	1
16.03.01 DNA binding	6	2.25	NCU04050 NCU04770 NCU06338 NCU08009 NCU08807 NCU10776	167	1.65	0.6	0.280064
16.03.03 RNA binding	2	0.75	NCU07883 NCU20757	165	1.63	-0.88	1
16.09 lipid binding	1	0.37	NCU07947	20	0.19	0.18	0.414994
16.17 metal binding	7	2.63	NCU04421 NCU09043 NCU09333 NCU10776 NCU20002 NCU20876	262	2.6	0.03	0.542503
16.17.01 calcium binding	3	1.12	NCU04421 NCU09043 NCU20876	25	0.24	0.88	0.0273197
16.17.07 magnesium binding	2	0.75	NCU10776	48	0.47	0.28	0.363434
16.17.09 heavy metal binding (Cu, Fe, Zn)	2	0.75	NCU09333 NCU20002	167	1.65	-0.9	1
16.19 nucleotide/nucleoside/nucleobase binding	8	3	NCU00600 NCU03591 NCU06338 NCU06404 NCU07027 NCU08009 NCU20488 NCU20876	397	3.94	-0.94	1
16.19.03 ATP binding	6	2.25	NCU03591 NCU06338 NCU06404 NCU08009 NCU20488 NCU20876	292	2.9	-0.65	1
16.19.05 GTP binding	2	0.75	NCU00600 NCU06404	84	0.83	-0.08	1
16.21 complex cofactor/cosubstrate/vitamine binding	5	1.87	NCU02580 NCU02930 NCU06905 NCU07027 NCU07987	206	2.04	-0.17	1
16.21.05 FAD/FMN binding	1	0.37	NCU02580	50	0.49	-0.12	1
16.21.07 NAD/NADP binding	2	0.75	NCU02930 NCU06905	103	1.02	-0.27	1
16.21.17 pyridoxal phosphate binding	2	0.75	NCU07027 NCU07987	29	0.28	0.47	0.177879
18 REGULATION OF METABOLISM AND PROTEIN FUNCTION	5	1.87	NCU00600 NCU02351 NCU04770 NCU20488 NCU20876	216	2.14	-0.27	1
18.01 regulation by	2	0.75	NCU20488 NCU20876	95	0.94	-0.19	1
18.01.01 regulation by modification	1	0.37	NCU20488	49	0.48	-0.11	1
18.01.07 regulation by binding / dissociation	1	0.37	NCU20876	52	0.51	-0.14	1
18.02 regulation of protein activity	5	1.87	NCU00600 NCU02351 NCU04770 NCU20488 NCU20876	211	2.09	-0.22	1
18.02.01 enzymatic activity regulation / enzyme regulator	3	1.12	NCU00600 NCU02351 NCU20876	167	1.65	-0.53	1
18.02.01.01 enzyme activator	1	0.37	NCU00600	72	0.71	-0.34	1
18.02.01.01.05 kinase activator	1	0.37	NCU00600	15	0.14	0.23	0.331018
18.02.09 regulator of transcription factor	1	0.37	NCU04770	25	0.24	0.13	0.488463
20 CELLULAR TRANSPORT, TRANSPORT FACILITIES AND TRANSPORT ROUTES	23	8.64	NCU00600 NCU00755 NCU01545 NCU02580 NCU02582 NCU03578 NCU03591 NCU03888 NCU04388 NCU04391 NCU04421 NCU06358 NCU06404 NCU06905 NCU07262 NCU07947 NCU08715 NCU09020 NCU20002 NCU20352 NCU20559 NCU20757 NCU20876	970	9.63	-0.99	0.740313
20.01 transported compounds (substrates)	19	7.14	NCU00755 NCU01545 NCU02580 NCU02582 NCU03591 NCU04388 NCU04391 NCU06358 NCU06404 NCU06905 NCU07262 NCU07947 NCU08715 NCU09020 NCU20002 NCU20352 NCU20559 NCU20757 NCU20876	662	6.57	0.57	0.388075
20.01.01 ion transport	5	1.87	NCU07262 NCU20002 NCU20352 NCU20559 NCU20876	149	1.48	0.39	0.358626
20.01.01.01 cation transport (H+, Na+, K+, Ca2+ , NH4+, etc.)	5	1.87	NCU07262 NCU20002 NCU20352 NCU20559 NCU20876	122	1.21	0.66	0.220886
20.01.01.01.01 heavy metal ion transport (Cu+, Fe3+, etc.)	2	0.75	NCU07262 NCU20002	45	0.44	0.31	0.334486
20.01.03 C-compound and carbohydrate transport	5	1.87	NCU02582 NCU03591 NCU06358 NCU09020 NCU20559	107	1.06	0.81	0.153126
20.01.03.01 sugar transport	1	0.37	NCU02582	16	0.15	0.22	0.348723
20.01.03.03 C4-dicarboxylate transport (e.g. malate, succinate, fumarate)	1	0.37	NCU09020	7	0.06	0.31	0.170991
20.01.10 protein transport	2	0.75	NCU01545 NCU06404	118	1.17	-0.42	1
20.01.13 lipid/fatty acid transport	3	1.12	NCU03591 NCU04388 NCU07947	50	0.49	0.63	0.145256
20.01.15 electron transport	2	0.75	NCU02580 NCU06905	168	1.66	-0.91	1
20.01.21 RNA transport	1	0.37	NCU20757	32	0.31	0.06	0.576132
20.01.23 allantoin and allantoate transport	1	0.37	NCU08715	18	0.17	0.2	0.382744
20.01.25 vitamine/cofactor transport	1	0.37	NCU08715	25	0.24	0.13	0.488463
20.01.26 neurotransmitter transport	1	0.37	NCU06404	9	0.08	0.29	0.214258
20.01.27 drug/toxin transport	2	0.75	NCU00755 NCU04391	67	0.66	0.09	0.532203
20.03 transport facilities	8	3	NCU02582 NCU03591 NCU04391 NCU08715 NCU20002 NCU20352 NCU20559 NCU20876	303	3.01	-0.01	1
20.03.02 carrier (electrochemical potential-driven transport)	1	0.37	NCU20559	27	0.26	0.11	0.515208
20.03.02.03 antiporter	1	0.37	NCU20559	16	0.15	0.22	0.348723
20.03.02.03.01 proton driven antiporter	1	0.37	NCU20559	8	0.07	0.3	0.192913
20.03.22 transport ATPases	1	0.37	NCU20352	62	0.61	-0.24	1
20.03.25 ABC transporters	3	1.12	NCU03591 NCU04391 NCU20002	41	0.4	0.72	0.0934258
20.09 transport routes	15	5.63	NCU00600 NCU01545 NCU02582 NCU03578 NCU03888 NCU04388 NCU04391 NCU04421 NCU06358 NCU06404 NCU08715 NCU09020 NCU20002 NCU20352 NCU20876	636	6.31	-0.68	1
20.09.07 vesicular transport (Golgi network, etc.)	3	1.12	NCU01545 NCU03578 NCU06404	174	1.72	-0.6	1
20.09.07.03 ER to Golgi transport	1	0.37	NCU06404	55	0.54	-0.17	1
20.09.07.05 intra Golgi transport	1	0.37	NCU01545	21	0.2	0.17	0.430484
20.09.07.25 vesicle formation	1	0.37	NCU06404	24	0.23	0.14	0.474545
20.09.07.27 vesicle fusion	1	0.37	NCU06404	15	0.14	0.23	0.331018
20.09.13 vacuolar/lysosomal transport	4	1.5	NCU01545 NCU06404 NCU20002 NCU20352	114	1.13	0.37	0.355577
20.09.14 cytoskeleton-dependent transport	1	0.37	NCU01545	38	0.37	0	1
20.09.16 cellular export and secretion	5	1.87	NCU00600 NCU04388 NCU04391 NCU04421 NCU06404	128	1.27	0.6	0.250237
20.09.16.01 Type I protein secretion system (ABC-type transport systems)	1	0.37	NCU04391	15	0.14	0.23	0.331018
20.09.16.09 vesicular cellular export	2	0.75	NCU00600 NCU06404	28	0.27	0.48	0.168383
20.09.16.09.03 exocytosis	2	0.75	NCU00600 NCU06404	28	0.27	0.48	0.168383
20.09.18 cellular import	9	3.38	NCU00600 NCU02582 NCU03888 NCU04421 NCU06358 NCU06404 NCU08715 NCU09020 NCU20876	200	1.98	1.4	0.0834422
20.09.18.07 non-vesicular cellular import	4	1.5	NCU02582 NCU06358 NCU08715 NCU09020	89	0.88	0.62	0.208838
20.09.18.09 vesicular cellular import	4	1.5	NCU00600 NCU03888 NCU04421 NCU06404	77	0.76	0.74	0.146104
20.09.18.09.01 endocytosis	4	1.5	NCU00600 NCU03888 NCU04421 NCU06404	77	0.76	0.74	0.146104
30 CELLULAR COMMUNICATION/SIGNAL TRANSDUCTION MECHANISM	12	4.51	NCU00600 NCU01545 NCU02273 NCU02885 NCU03523 NCU05608 NCU06404 NCU06419 NCU06544 NCU07378 NCU20488 NCU20876	286	2.84	1.67	0.0769405
30.01 cellular signalling	11	4.13	NCU00600 NCU02273 NCU02885 NCU03523 NCU05608 NCU06404 NCU06419 NCU06544 NCU07378 NCU20488 NCU20876	257	2.55	1.58	0.078937
30.01.05 enzyme mediated signal transduction	5	1.87	NCU00600 NCU05608 NCU06404 NCU06419 NCU20488	139	1.38	0.49	0.306259
30.01.05.01 protein kinase	2	0.75	NCU06419 NCU20488	64	0.63	0.12	0.507584
30.01.05.01.03 MAPKKK cascade	1	0.37	NCU06419	20	0.19	0.18	0.414994
30.01.05.01.06 serine/threonine kinase	1	0.37	NCU20488	18	0.17	0.2	0.382744
30.01.05.05 G-protein mediated signal transduction	3	1.12	NCU00600 NCU05608 NCU06404	55	0.54	0.58	0.177322
30.01.05.05.01 small GTPase mediated signal transduction	3	1.12	NCU00600 NCU05608 NCU06404	44	0.43	0.69	0.109732
30.01.09 second messenger mediated signal transduction	3	1.12	NCU02273 NCU05608 NCU20876	45	0.44	0.68	0.115396
30.01.09.03 Ca2+ mediated signal transduction	1	0.37	NCU20876	12	0.11	0.26	0.274976
30.01.09.08 hormone mediated signal transduction	1	0.37	NCU02273	2	0.01	0.36	0.0521554
30.01.09.11 polyphosphoinositol mediated signal transduction	1	0.37	NCU05608	14	0.13	0.24	0.312834
30.05 transmembrane signal transduction	3	1.12	NCU00600 NCU01545 NCU20488	63	0.62	0.5	0.232012
30.05.02 non-enzymatic receptor mediated signalling	2	0.75	NCU01545 NCU20488	27	0.26	0.49	0.15898
30.05.02.20 Wnt signalling pathway	1	0.37	NCU20488	6	0.05	0.32	0.148475
30.05.02.24 G-protein coupled receptor signalling pathway	1	0.37	NCU01545	17	0.16	0.21	0.365961
30.05.02.24.04 gamma-aminobutyric acid signalling pathway	1	0.37	NCU01545	1	0	0.37	0.0264256
32 CELL RESCUE, DEFENSE AND VIRULENCE	23	8.64	NCU00600 NCU00755 NCU02273 NCU02580 NCU03013 NCU03611 NCU04050 NCU04391 NCU04415 NCU05113 NCU05770 NCU05935 NCU06404 NCU06419 NCU08273 NCU08366 NCU09491 NCU09791 NCU10776 NCU20002 NCU20516 NCU21177 NCU21455	594	5.9	2.74	0.0420135
32.01 stress response	11	4.13	NCU00600 NCU02273 NCU02580 NCU03013 NCU03611 NCU04050 NCU06419 NCU08273 NCU10776 NCU20516 NCU21455	351	3.48	0.65	0.324255
32.01.03 osmotic and salt stress response	4	1.5	NCU00600 NCU03611 NCU08273 NCU21455	53	0.52	0.98	0.0508929
32.01.09 DNA damage response	1	0.37	NCU10776	50	0.49	-0.12	1
32.01.11 nutrient starvation response	2	0.75	NCU02273 NCU04050	20	0.19	0.56	0.0968027
32.05 disease, virulence and defense	9	3.38	NCU00600 NCU04391 NCU04415 NCU06404 NCU08366 NCU09491 NCU09791 NCU20002 NCU21177	187	1.85	1.53	0.0599931
32.05.01 resistance proteins	3	1.12	NCU04391 NCU04415 NCU20002	74	0.73	0.39	0.311027
32.05.01.03 chemical agent resistance	2	0.75	NCU04415 NCU20002	26	0.25	0.5	0.14968
32.05.01.03.03 inorganic chemical agent resistance (e.g. heavy metals)	1	0.37	NCU20002	8	0.07	0.3	0.192913
32.05.03 defense related proteins	1	0.37	NCU00600	33	0.32	0.05	0.587369
32.05.05 virulence, disease factors	4	1.5	NCU08366 NCU09491 NCU09791 NCU21177	61	0.6	0.9	0.0772747
32.07 detoxification	7	2.63	NCU00755 NCU03013 NCU04391 NCU05113 NCU05770 NCU20002 NCU21177	161	1.59	1.04	0.134417
32.07.03 detoxification by modification	1	0.37	NCU03013	23	0.22	0.15	0.460249
32.07.05 detoxification by export	3	1.12	NCU00755 NCU04391 NCU20002	44	0.43	0.69	0.109732
32.07.07 oxygen and radical detoxification	1	0.37	NCU05770	31	0.3	0.07	0.56459
32.07.07.01 catalase reaction	1	0.37	NCU05770	4	0.03	0.34	0.1016
32.07.09 detoxification by degradation	2	0.75	NCU05113 NCU21177	17	0.16	0.59	0.0729186
32.10 degradation / modification of foreign (exogenous) compounds	2	0.75	NCU05935 NCU09791	20	0.19	0.56	0.0968027
32.10.07 degradation / modification of foreign (exogenous) polysaccharides	2	0.75	NCU05935 NCU09791	13	0.12	0.63	0.0447912
34 INTERACTION WITH THE ENVIRONMENT	16	6.01	NCU00600 NCU01036 NCU02273 NCU02500 NCU02582 NCU03125 NCU04421 NCU06338 NCU07262 NCU07947 NCU08192 NCU20002 NCU20352 NCU20488 NCU20876 NCU20902	473	4.69	1.32	0.186193
34.01 homeostasis	5	1.87	NCU01036 NCU04421 NCU07262 NCU20002 NCU20352	186	1.84	0.03	0.548184
34.01.01 homeostasis of cations	5	1.87	NCU01036 NCU04421 NCU07262 NCU20002 NCU20352	165	1.63	0.24	0.442636
34.01.01.01 homeostasis of metal ions (Na, K, Ca etc.)	5	1.87	NCU01036 NCU04421 NCU07262 NCU20002 NCU20352	117	1.16	0.71	0.197307
34.05 cell motility	3	1.12	NCU00600 NCU06338 NCU20876	51	0.5	0.62	0.151508
34.05.01 cell migration	2	0.75	NCU00600 NCU06338	15	0.14	0.61	0.0582577
34.05.02 motor activity	1	0.37	NCU20876	5	0.04	0.33	0.125351
34.05.07 ciliary/flagellar motility	1	0.37	NCU20876	4	0.03	0.34	0.1016
34.07 cell adhesion	1	0.37	NCU00600	22	0.21	0.16	0.445565
34.07.02 cell-matrix adhesion	1	0.37	NCU00600	7	0.06	0.31	0.170991
34.11 cellular sensing and response to external stimulus	10	3.75	NCU00600 NCU02273 NCU02500 NCU02582 NCU03125 NCU07947 NCU08192 NCU20488 NCU20876 NCU20902	277	2.75	1	0.198213
34.11.03 chemoperception and response	6	2.25	NCU00600 NCU02500 NCU03125 NCU07947 NCU20876 NCU20902	209	2.07	0.18	0.477109
34.11.03.03 chemotaxis	1	0.37	NCU00600	12	0.11	0.26	0.274976
34.11.03.07 pheromone response, mating-type determination, sex-specific proteins	6	2.25	NCU00600 NCU02500 NCU03125 NCU07947 NCU20876 NCU20902	158	1.56	0.69	0.239895
34.11.03.13 osmosensing and response	1	0.37	NCU00600	35	0.34	0.03	0.608959
34.11.11 rhythm (e.g. circadian, ultradian)	2	0.75	NCU02500 NCU20488	12	0.11	0.64	0.0385598
34.11.12 perception of nutrients and nutritional adaptation	2	0.75	NCU02273 NCU02582	26	0.25	0.5	0.14968
34.11.13 gas and metabolite distribution	1	0.37	NCU02273	5	0.04	0.33	0.125351
34.11.13.07 circulation (e.g. blood pressure)	1	0.37	NCU02273	5	0.04	0.33	0.125351
38 TRANSPOSABLE ELEMENTS, VIRAL AND PLASMID PROTEINS	3	1.12	NCU02273 mito_170 mito_180	13	0.12	1	0.00428725
38.05 viral proteins	1	0.37	NCU02273	1	0	0.37	0.0264256
38.07 proteins necessary for transposon movement	2	0.75	mito_170 mito_180	12	0.11	0.64	0.0385598
40 CELL FATE	15	5.63	NCU00600 NCU01036 NCU02273 NCU03888 NCU04048 NCU04262 NCU05608 NCU06419 NCU06781 NCU07253 NCU08127 NCU10776 NCU20488 NCU20876 NCU20902	241	2.39	3.24	0.00182994
40.01 cell growth / morphogenesis	13	4.88	NCU00600 NCU01036 NCU03888 NCU04048 NCU04262 NCU05608 NCU06419 NCU06781 NCU07253 NCU08127 NCU20488 NCU20876 NCU20902	186	1.84	3.04	0.00130446
40.01.03 directional cell growth (morphogenesis)	8	3	NCU00600 NCU04262 NCU06419 NCU06781 NCU07253 NCU08127 NCU20488 NCU20876	60	0.59	2.41	0.000166487
40.01.03.01 regulation of directional cell growth	1	0.37	NCU00600	15	0.14	0.23	0.331018
40.01.03.03 guidance of longitudinal cell extension (e.g. pollen tube guidance, axonal pathfinding)	1	0.37	NCU00600	7	0.06	0.31	0.170991
40.10 cell death	2	0.75	NCU00600 NCU02273	63	0.62	0.13	0.499193
40.10.02 apoptosis (type I programmed cell death)	2	0.75	NCU00600 NCU02273	57	0.56	0.19	0.446991
40.10.02.03 induction of apoptosis	1	0.37	NCU02273	9	0.08	0.29	0.214258
40.20 cell aging	1	0.37	NCU10776	19	0.18	0.19	0.399085
42 BIOGENESIS OF CELLULAR COMPONENTS	21	7.89	NCU00600 NCU01545 NCU02109 NCU02351 NCU03611 NCU03888 NCU04262 NCU04388 NCU04770 NCU05608 NCU05686 NCU06404 NCU06419 NCU06781 NCU06871 NCU07253 NCU08127 NCU08418 NCU08909 NCU09791 NCU20876	523	5.19	2.7	0.0366525
42.01 cell wall	13	4.88	NCU00600 NCU02109 NCU02351 NCU03611 NCU04262 NCU05686 NCU06419 NCU06781 NCU06871 NCU07253 NCU08127 NCU08909 NCU20876	156	1.54	3.34	0.000245636
42.02 eukaryotic plasma membrane	1	0.37	NCU04388	11	0.1	0.27	0.255275
42.04 cytoskeleton/structural proteins	7	2.63	NCU00600 NCU01545 NCU03888 NCU04262 NCU05608 NCU08127 NCU20876	136	1.35	1.28	0.0687804
42.04.03 actin cytoskeleton	2	0.75	NCU00600 NCU03888	60	0.59	0.16	0.473481
42.04.05 microtubule cytoskeleton	3	1.12	NCU00600 NCU01545 NCU20876	44	0.43	0.69	0.109732
42.05 centrosome	1	0.37	NCU20876	8	0.07	0.3	0.192913
42.09 intracellular transport vesicles	1	0.37	NCU06404	29	0.28	0.09	0.54056
42.10 nucleus	2	0.75	NCU04770 NCU06404	110	1.09	-0.34	1
42.10.03 organization of chromosome structure	2	0.75	NCU04770 NCU06404	82	0.81	-0.06	1
42.25 vacuole or lysosome	2	0.75	NCU01545 NCU08418	35	0.34	0.41	0.236178
42.27 extracellular / secretion proteins	1	0.37	NCU09791	14	0.13	0.24	0.312834
42.29 bud / growth tip	1	0.37	NCU00600	23	0.22	0.15	0.460249
43 CELL TYPE DIFFERENTIATION	16	6.01	NCU00600 NCU01414 NCU02273 NCU03125 NCU03611 NCU03888 NCU04262 NCU06342 NCU06404 NCU06419 NCU06871 NCU08127 NCU08457 NCU08909 NCU08936 NCU20876	280	2.78	3.23	0.00309833
43.01 fungal/microorganismic cell type differentiation	16	6.01	NCU00600 NCU01414 NCU02273 NCU03125 NCU03611 NCU03888 NCU04262 NCU06342 NCU06404 NCU06419 NCU06871 NCU08127 NCU08457 NCU08909 NCU08936 NCU20876	270	2.68	3.33	0.00215441
43.01.03 fungal and other eukaryotic cell type differentiation	16	6.01	NCU00600 NCU01414 NCU02273 NCU03125 NCU03611 NCU03888 NCU04262 NCU06342 NCU06404 NCU06419 NCU06871 NCU08127 NCU08457 NCU08909 NCU08936 NCU20876	270	2.68	3.33	0.00215441
43.01.03.05 budding, cell polarity and filament formation	9	3.38	NCU00600 NCU03611 NCU03888 NCU04262 NCU06404 NCU06419 NCU08127 NCU08909 NCU20876	145	1.44	1.94	0.0146905
43.01.03.09 development of asco- basidio- or zygospore	6	2.25	NCU01414 NCU02273 NCU06342 NCU06871 NCU08457 NCU08936	93	0.92	1.33	0.0363471
43.03 animal cell type differentiation	1	0.37	NCU02273	16	0.15	0.22	0.348723
99 UNCLASSIFIED PROTEINS	144	54.1	NCU00024 NCU00026 NCU00046 NCU00060 NCU00175 NCU00209 NCU00373 NCU00486 NCU00499 NCU00577 NCU00627 NCU00673 NCU00696 NCU00899 NCU00937 NCU01056 NCU01391 NCU01483 NCU01510 NCU01560 NCU01740 NCU01886 NCU01924 NCU02095 NCU02191 NCU02307 NCU02412 NCU02512 NCU02596 NCU02755 NCU02877 NCU02972 NCU02994 NCU03035 NCU03064 NCU03287 NCU03334 NCU03388 NCU03569 NCU03602 NCU03699 NCU03860 NCU03901 NCU04049 NCU…	5853	58.1	-4	0.919866

## Sheet: cluster 5
FUNCTIONAL CATEGORY	abs SET	rel SET	genes SET	abs GENOME	rel GENOME	rel SETminusGENOME	P-VALUE
01 METABOLISM	5	16.1	NCU01744 NCU05789 NCU08226 NCU09267 NCU09274	1740	17.2	-1.1	0.641412
01.01 amino acid metabolism	1	3.22	NCU01744	319	3.16	0.06	0.63206
01.01.03 assimilation of ammonia, metabolism of the glutamate group	1	3.22	NCU01744	64	0.63	2.59	0.17965
01.01.03.02 metabolism of glutamate	1	3.22	NCU01744	36	0.35	2.87	0.10527
01.01.03.02.01 biosynthesis of glutamate	1	3.22	NCU01744	22	0.21	3.01	0.0656726
01.02 nitrogen, sulfur and selenium metabolism	1	3.22	NCU01744	150	1.49	1.73	0.372573
01.05 C-compound and carbohydrate metabolism	3	9.67	NCU05789 NCU08226 NCU09267	759	7.54	2.13	0.417422
01.05.03 polysaccharide metabolism	2	6.45	NCU05789 NCU08226	169	1.67	4.78	0.0949615
01.06 lipid, fatty acid and isoprenoid metabolism	1	3.22	NCU09274	400	3.97	-0.75	0.716042
11 TRANSCRIPTION	1	3.22	NCU03961	725	7.2	-3.98	0.90181
11.04 RNA processing	1	3.22	NCU03961	298	2.96	0.26	0.606634
11.04.01 rRNA processing	1	3.22	NCU03961	139	1.38	1.84	0.3506
12 PROTEIN SYNTHESIS	1	3.22	NCU03717	362	3.59	-0.37	0.679255
12.04 translation	1	3.22	NCU03717	188	1.86	1.36	0.443081
12.04.01 translation initiation	1	3.22	NCU03717	50	0.49	2.73	0.143241
20 CELLULAR TRANSPORT, TRANSPORT FACILITIES AND TRANSPORT ROUTES	3	9.67	NCU00790 NCU09274	970	9.63	0.04	0.585568
20.01 transported compounds (substrates)	3	9.67	NCU00790 NCU09274	662	6.57	3.1	0.334058
20.01.01 ion transport	1	3.22	NCU00790	149	1.48	1.74	0.370605
20.01.01.01 cation transport (H+, Na+, K+, Ca2+ , NH4+, etc.)	1	3.22	NCU00790	122	1.21	2.01	0.315169
20.01.03 C-compound and carbohydrate transport	1	3.22		107	1.06	2.16	0.282359
20.01.15 electron transport	1	3.22	NCU09274	168	1.66	1.56	0.406986
20.03 transport facilities	1	3.22	NCU00790	303	3.01	0.21	0.612837
20.09 transport routes	2	6.45	NCU00790	636	6.31	0.14	0.591732
20.09.18 cellular import	2	6.45	NCU00790	200	1.98	4.47	0.125661
42 BIOGENESIS OF CELLULAR COMPONENTS	1	3.22	NCU05789	523	5.19	-1.97	0.809205
42.01 cell wall	1	3.22	NCU05789	156	1.54	1.68	0.384253
99 UNCLASSIFIED PROTEINS	22	70.9	NCU00365 NCU01312 NCU01937 NCU02761 NCU03288 NCU04557 NCU04948 NCU05893 NCU06696 NCU06986 NCU08079 NCU08735 NCU08854 NCU09187 NCU09568 NCU09883 NCU09962 NCU20405 NCU20576 NCU20577 NCU21140 NCU21432	5853	58.1	12.8	0.101082

## Sheet: cluster 6
FUNCTIONAL CATEGORY	abs SET	rel SET	genes SET	abs GENOME	rel GENOME	rel SETminusGENOME	P-VALUE
01 METABOLISM	1	5.26	NCU09266	1740	17.2	-11.94	0.972931
01.01 amino acid metabolism	1	5.26	NCU09266	319	3.16	2.1	0.457968
01.01.11 metabolism of the pyruvate family (alanine, isoleucine, leucine, valine) and D-alanine	1	5.26	NCU09266	46	0.45	4.81	0.0834183
01.05 C-compound and carbohydrate metabolism	1	5.26	NCU09266	759	7.54	-2.28	0.774835
10 CELL CYCLE AND DNA PROCESSING	4	21	NCU04405 NCU06440 NCU06605 NCU06863	622	6.17	14.83	0.0266128
10.01 DNA processing	1	5.26	NCU06605	333	3.3	1.96	0.472584
10.01.05 DNA recombination and DNA repair	1	5.26	NCU06605	181	1.79	3.47	0.291826
10.01.05.01 DNA repair	1	5.26	NCU06605	147	1.46	3.8	0.24404
10.03 cell cycle	3	15.7	NCU04405 NCU06440 NCU06863	403	4	11.7	0.0383277
10.03.02 meiosis	1	5.26	NCU06440	75	0.74	4.52	0.132573
10.03.04 nuclear and chromosomal cycle	2	10.5	NCU04405 NCU06863	74	0.73	9.77	0.00840877
10.03.04.03 chromosome condensation	1	5.26	NCU06863	17	0.16	5.1	0.031633
10.03.04.09 nuclear migration	1	5.26	NCU04405	20	0.19	5.07	0.0371159
11 TRANSCRIPTION	1	5.26	NCU03033	725	7.2	-1.94	0.758666
11.02 RNA synthesis	1	5.26	NCU03033	533	5.29	-0.03	0.644641
11.02.03 mRNA synthesis	1	5.26	NCU03033	465	4.61	0.65	0.593207
11.02.03.04 transcriptional control	1	5.26	NCU03033	350	3.47	1.79	0.48983
14 PROTEIN FATE (folding, modification, destination)	2	10.5	NCU01547 NCU06440	862	8.56	1.94	0.492911
14.07 protein modification	2	10.5	NCU01547 NCU06440	484	4.8	5.7	0.231568
14.07.11 protein processing (proteolytic)	2	10.5	NCU01547 NCU06440	72	0.71	9.79	0.00797522
14.13 protein/peptide degradation	2	10.5	NCU01547 NCU06440	223	2.21	8.29	0.0652665
14.13.01 cytoplasmic and nuclear protein degradation	2	10.5	NCU01547 NCU06440	127	1.26	9.24	0.0234744
14.13.01.01 proteasomal degradation (ubiquitin/proteasomal pathway)	2	10.5	NCU01547 NCU06440	91	0.9	9.6	0.012508
16 PROTEIN WITH BINDING FUNCTION OR COFACTOR REQUIREMENT (structural or catalytic)	6	31.5	NCU01547 NCU04405 NCU06440 NCU06605 NCU06863 NCU09266	1375	13.6	17.9	0.0358827
16.01 protein binding	3	15.7	NCU01547 NCU04405 NCU06440	678	6.73	8.97	0.132139
16.03 nucleic acid binding	2	10.5	NCU06605 NCU06863	346	3.43	7.07	0.137417
16.03.01 DNA binding	2	10.5	NCU06605 NCU06863	167	1.65	8.85	0.0388932
16.21 complex cofactor/cosubstrate/vitamine binding	1	5.26	NCU09266	206	2.04	3.22	0.325122
16.21.07 NAD/NADP binding	1	5.26	NCU09266	103	1.02	4.24	0.177654
18 REGULATION OF METABOLISM AND PROTEIN FUNCTION	1	5.26	NCU01547	216	2.14	3.12	0.33802
18.01 regulation by	1	5.26	NCU01547	95	0.94	4.32	0.165005
18.01.07 regulation by binding / dissociation	1	5.26	NCU01547	52	0.51	4.75	0.0937997
18.02 regulation of protein activity	1	5.26	NCU01547	211	2.09	3.17	0.3316
18.02.01 enzymatic activity regulation / enzyme regulator	1	5.26	NCU01547	167	1.65	3.61	0.272507
20 CELLULAR TRANSPORT, TRANSPORT FACILITIES AND TRANSPORT ROUTES	3	15.7	NCU04405 NCU06918 NCU09266	970	9.63	6.07	0.274987
20.01 transported compounds (substrates)	2	10.5	NCU06918 NCU09266	662	6.57	3.93	0.358245
20.01.15 electron transport	1	5.26	NCU09266	168	1.66	3.6	0.273903
20.01.17 nucleotide/nucleoside/nucleobase transport	1	5.26	NCU06918	17	0.16	5.1	0.031633
20.09 transport routes	2	10.5	NCU04405 NCU06918	636	6.31	4.19	0.339887
20.09.14 cytoskeleton-dependent transport	1	5.26	NCU04405	38	0.37	4.89	0.069401
20.09.14.01 tubulin dependent transport	1	5.26	NCU04405	6	0.05	5.21	0.0112747
20.09.18 cellular import	1	5.26	NCU06918	200	1.98	3.28	0.317269
20.09.18.07 non-vesicular cellular import	1	5.26	NCU06918	89	0.88	4.38	0.155398
32 CELL RESCUE, DEFENSE AND VIRULENCE	2	10.5	NCU01547 NCU06440	594	5.9	4.6	0.310014
32.01 stress response	2	10.5	NCU01547 NCU06440	351	3.48	7.02	0.14065
43 CELL TYPE DIFFERENTIATION	1	5.26	NCU06440	280	2.78	2.48	0.415202
43.01 fungal/microorganismic cell type differentiation	1	5.26	NCU06440	270	2.68	2.58	0.403732
43.01.03 fungal and other eukaryotic cell type differentiation	1	5.26	NCU06440	270	2.68	2.58	0.403732
43.01.03.09 development of asco- basidio- or zygospore	1	5.26	NCU06440	93	0.92	4.34	0.161815
99 UNCLASSIFIED PROTEINS	11	57.8	NCU02072 NCU02177 NCU03220 NCU04295 NCU04456 NCU04491 NCU05060 NCU06560 NCU09217 NCU09881 NCU09968	5853	58.1	-0.3	0.604842

## Sheet: cluster 7
FUNCTIONAL CATEGORY	abs SET	rel SET	genes SET	abs GENOME	rel GENOME	rel SETminusGENOME	P-VALUE
01 METABOLISM	10	21.7	NCU00896 NCU00904 NCU01050 NCU01633 NCU02010 NCU02591 NCU05680 NCU09165 NCU20519	1740	17.2	4.5	0.263783
01.01 amino acid metabolism	1	2.17	NCU02010	319	3.16	-0.99	0.773442
01.01.11 metabolism of the pyruvate family (alanine, isoleucine, leucine, valine) and D-alanine	1	2.17	NCU02010	46	0.45	1.72	0.190362
01.01.11.04 metabolism of leucine	1	2.17	NCU02010	22	0.21	1.96	0.0959516
01.01.11.04.01 biosynthesis of leucine	1	2.17	NCU02010	14	0.13	2.04	0.0621506
01.02 nitrogen, sulfur and selenium metabolism	1	2.17		150	1.49	0.68	0.499524
01.02.07 regulation of nitrogen, sulfur and selenium metabolism	1	2.17		24	0.23	1.94	0.104214
01.04 phosphate metabolism	1	2.17	NCU00896	287	2.85	-0.68	0.736481
01.05 C-compound and carbohydrate metabolism	6	13	NCU00904 NCU01050 NCU01633 NCU02591 NCU05680 NCU09165	759	7.54	5.46	0.129783
01.05.02 sugar, glucoside, polyol and carboxylate metabolism	1	2.17	NCU01050	156	1.54	0.63	0.513297
01.05.02.07 sugar, glucoside, polyol and carboxylate catabolism	1	2.17	NCU01050	124	1.23	0.94	0.435303
01.05.03 polysaccharide metabolism	1	2.17	NCU01050	169	1.67	0.5	0.541878
01.05.25 regulation of C-compound and carbohydrate metabolism	1	2.17	NCU01633	93	0.92	1.25	0.348144
01.06 lipid, fatty acid and isoprenoid metabolism	2	4.34	NCU00896 NCU20519	400	3.97	0.37	0.550899
01.06.02 membrane lipid metabolism	2	4.34	NCU00896 NCU20519	53	0.52	3.82	0.0242872
01.06.02.01 phospholipid metabolism	2	4.34	NCU00896 NCU20519	41	0.4	3.94	0.0149607
01.20 secondary metabolism	1	2.17	NCU09165	245	2.43	-0.26	0.67891
02 ENERGY	6	13	NCU00904 NCU09299 mito_080 mito_220 mito_230 mito_240	375	3.72	9.28	0.00682358
02.11 electron transport and membrane-associated energy conservation	4	8.69	mito_080 mito_220 mito_230 mito_240	116	1.15	7.54	0.00188155
02.11.05 accessory proteins of electron transport and membrane-associated energy conservation	1	2.17	mito_220	38	0.37	1.8	0.160017
02.13 respiration	6	13	NCU00904 NCU09299 mito_080 mito_220 mito_230 mito_240	138	1.37	11.63	3.55345e-05
02.13.03 aerobic respiration	3	6.52	NCU00904 NCU09299 mito_220	81	0.8	5.72	0.00594135
02.16 fermentation	1	2.17	NCU00904	56	0.55	1.62	0.226788
02.16.03 lactate fermentation	1	2.17	NCU00904	9	0.08	2.09	0.0404005
10 CELL CYCLE AND DNA PROCESSING	2	4.34	NCU01689 NCU20519	622	6.17	-1.83	0.786384
10.01 DNA processing	1	2.17	NCU01689	333	3.3	-1.13	0.78797
10.01.03 DNA synthesis and replication	1	2.17	NCU01689	101	1	1.17	0.371821
10.03 cell cycle	1	2.17	NCU20519	403	4	-1.83	0.847993
10.03.03 cytokinesis (cell division) /septum formation and hydrolysis	1	2.17	NCU20519	94	0.93	1.24	0.351151
11 TRANSCRIPTION	7	15.2	NCU08042 NCU09197 NCU20798 mito_220 mito_230 mito_240	725	7.2	8	0.0448025
11.02 RNA synthesis	6	13	NCU08042 NCU09197 mito_220 mito_230 mito_240	533	5.29	7.71	0.0332096
11.02.03 mRNA synthesis	6	13	NCU08042 NCU09197 mito_220 mito_230 mito_240	465	4.61	8.39	0.0183857
11.02.03.04 transcriptional control	3	6.52	NCU08042 NCU09197	350	3.47	3.05	0.214355
11.02.03.04.01 transcription activation	1	2.17	NCU08042	36	0.35	1.82	0.152258
11.04 RNA processing	4	8.69	NCU20798 mito_220 mito_230 mito_240	298	2.96	5.73	0.0464543
11.04.03 mRNA processing (splicing, 5'-, 3'-end processing)	4	8.69	NCU20798 mito_220 mito_230 mito_240	177	1.75	6.94	0.00848577
11.04.03.01 splicing	3	6.52	mito_220 mito_230 mito_240	131	1.3	5.22	0.0217688
11.04.03.11 control of mRNA stability	1	2.17	NCU20798	8	0.07	2.1	0.0359916
12 PROTEIN SYNTHESIS	1	2.17	NCU10498	362	3.59	-1.42	0.815224
12.01 ribosome biogenesis	1	2.17	NCU10498	221	2.19	-0.02	0.640665
12.01.01 ribosomal proteins	1	2.17	NCU10498	152	1.51	0.66	0.504156
12.04 translation	1	2.17	NCU10498	188	1.86	0.31	0.58072
14 PROTEIN FATE (folding, modification, destination)	4	8.69	NCU04181 NCU05680 NCU09107 NCU20519	862	8.56	0.13	0.563335
14.04 protein targeting, sorting and translocation	1	2.17	NCU04181	203	2.01	0.16	0.609092
14.07 protein modification	2	4.34	NCU05680 NCU20519	484	4.8	-0.46	0.65618
14.07.01 modification with fatty acids (e.g. myristylation, palmitylation, farnesylation)	1	2.17	NCU20519	23	0.22	1.95	0.100092
14.07.02 modification with sugar residues (e.g. glycosylation, deglycosylation)	1	2.17	NCU05680	56	0.55	1.62	0.226788
14.07.02.01 O-directed glycosylation, deglycosylation	1	2.17	NCU05680	7	0.06	2.11	0.0315629
14.07.02.02 N-directed glycosylation, deglycosylation	1	2.17	NCU05680	26	0.25	1.92	0.112402
14.10 assembly of protein complexes	1	2.17	NCU09107	165	1.63	0.54	0.533264
16 PROTEIN WITH BINDING FUNCTION OR COFACTOR REQUIREMENT (structural or catalytic)	7	15.2	NCU00904 NCU01285 NCU04181 NCU06459 NCU10498 mito_220 mito_230	1375	13.6	1.6	0.442368
16.01 protein binding	3	6.52	NCU04181 NCU10498 mito_220	678	6.73	-0.21	0.607318
16.03 nucleic acid binding	2	4.34	NCU06459 mito_230	346	3.43	0.91	0.472683
16.03.03 RNA binding	2	4.34	NCU06459 mito_230	165	1.63	2.71	0.173835
16.17 metal binding	2	4.34	NCU01285 mito_220	262	2.6	1.74	0.337468
16.17.05 sodium binding	1	2.17	NCU01285	1	0	2.17	0.00456984
16.17.09 heavy metal binding (Cu, Fe, Zn)	1	2.17	mito_220	167	1.65	0.52	0.537591
16.19 nucleotide/nucleoside/nucleobase binding	1	2.17	NCU01285	397	3.94	-1.77	0.843579
16.19.03 ATP binding	1	2.17	NCU01285	292	2.9	-0.73	0.742622
16.21 complex cofactor/cosubstrate/vitamine binding	2	4.34	NCU00904 mito_220	206	2.04	2.3	0.242386
16.21.01 heme binding	1	2.17	mito_220	21	0.2	1.97	0.0917926
16.21.05 FAD/FMN binding	1	2.17	NCU00904	50	0.49	1.68	0.20513
16.21.07 NAD/NADP binding	1	2.17	NCU00904	103	1.02	1.15	0.377608
20 CELLULAR TRANSPORT, TRANSPORT FACILITIES AND TRANSPORT ROUTES	11	23.9	NCU00896 NCU00904 NCU01285 NCU01456 NCU01633 NCU01689 NCU02591 NCU04181 NCU09299 NCU09698 mito_220	970	9.63	14.27	0.00356645
20.01 transported compounds (substrates)	10	21.7	NCU00904 NCU01285 NCU01456 NCU01633 NCU01689 NCU02591 NCU04181 NCU09299 NCU09698 mito_220	662	6.57	15.13	0.000662426
20.01.01 ion transport	1	2.17	NCU01285	149	1.48	0.69	0.497191
20.01.01.01 cation transport (H+, Na+, K+, Ca2+ , NH4+, etc.)	1	2.17	NCU01285	122	1.21	0.96	0.430042
20.01.03 C-compound and carbohydrate transport	4	8.69	NCU01456 NCU01633 NCU01689 NCU02591	107	1.06	7.63	0.00139724
20.01.03.01 sugar transport	1	2.17	NCU01633	16	0.15	2.02	0.070715
20.01.10 protein transport	1	2.17	NCU04181	118	1.17	1	0.419375
20.01.13 lipid/fatty acid transport	1	2.17	NCU02591	50	0.49	1.68	0.20513
20.01.15 electron transport	3	6.52	NCU00904 NCU09299 mito_220	168	1.66	4.86	0.0410893
20.01.23 allantoin and allantoate transport	1	2.17	NCU09698	18	0.17	2	0.0792028
20.01.25 vitamine/cofactor transport	1	2.17	NCU09698	25	0.24	1.93	0.108317
20.03 transport facilities	6	13	NCU01285 NCU01456 NCU01633 NCU02591 NCU04181 NCU09698	303	3.01	9.99	0.00240542
20.03.02 carrier (electrochemical potential-driven transport)	2	4.34	NCU01285 NCU02591	27	0.26	4.08	0.00666848
20.03.02.02 symporter	2	4.34	NCU01285 NCU02591	11	0.1	4.24	0.00109463
20.03.02.02.01 proton driven symporter	1	2.17	NCU02591	7	0.06	2.11	0.0315629
20.09 transport routes	5	10.8	NCU00896 NCU01633 NCU01689 NCU04181 NCU09698	636	6.31	4.49	0.162883
20.09.04 mitochondrial transport	2	4.34	NCU01689 NCU04181	91	0.9	3.44	0.0647477
20.09.07 vesicular transport (Golgi network, etc.)	1	2.17	NCU00896	174	1.72	0.45	0.552428
20.09.16 cellular export and secretion	2	4.34	NCU00896 NCU01633	128	1.27	3.07	0.115771
20.09.16.09 vesicular cellular export	1	2.17	NCU00896	28	0.27	1.9	0.120517
20.09.16.09.03 exocytosis	1	2.17	NCU00896	28	0.27	1.9	0.120517
20.09.18 cellular import	2	4.34	NCU01633 NCU09698	200	1.98	2.36	0.232211
20.09.18.07 non-vesicular cellular import	2	4.34	NCU01633 NCU09698	89	0.88	3.46	0.0622703
30 CELLULAR COMMUNICATION/SIGNAL TRANSDUCTION MECHANISM	1	2.17	NCU00896	286	2.84	-0.67	0.735236
30.01 cellular signalling	1	2.17	NCU00896	257	2.55	-0.38	0.696509
30.01.09 second messenger mediated signal transduction	1	2.17	NCU00896	45	0.44	1.73	0.186628
30.01.09.11 polyphosphoinositol mediated signal transduction	1	2.17	NCU00896	14	0.13	2.04	0.0621506
34 INTERACTION WITH THE ENVIRONMENT	1	2.17	NCU01633	473	4.69	-2.52	0.891288
34.11 cellular sensing and response to external stimulus	1	2.17	NCU01633	277	2.75	-0.58	0.723766
34.11.12 perception of nutrients and nutritional adaptation	1	2.17	NCU01633	26	0.25	1.92	0.112402
38 TRANSPOSABLE ELEMENTS, VIRAL AND PLASMID PROTEINS	3	6.52	mito_220 mito_230 mito_240	13	0.12	6.4	2.47409e-05
38.07 proteins necessary for transposon movement	3	6.52	mito_220 mito_230 mito_240	12	0.11	6.41	1.90926e-05
40 CELL FATE	1	2.17	NCU02216	241	2.39	-0.22	0.672825
40.01 cell growth / morphogenesis	1	2.17	NCU02216	186	1.84	0.33	0.576788
40.01.03 directional cell growth (morphogenesis)	1	2.17	NCU02216	60	0.59	1.58	0.240906
41 DEVELOPMENT (Systemic)	1	2.17	NCU06459	45	0.44	1.73	0.186628
41.01 fungal/microorganismic development	1	2.17	NCU06459	45	0.44	1.73	0.186628
42 BIOGENESIS OF CELLULAR COMPONENTS	6	13	NCU00896 NCU00904 NCU01689 NCU02216 NCU05680 NCU20519	523	5.19	7.81	0.0306526
42.01 cell wall	2	4.34	NCU02216 NCU05680	156	1.54	2.8	0.159259
42.04 cytoskeleton/structural proteins	2	4.34	NCU00896 NCU02216	136	1.35	2.99	0.127858
42.07 endoplasmic reticulum	1	2.17	NCU20519	4	0.03	2.14	0.0181571
42.16 mitochondrion	2	4.34	NCU00904 NCU01689	85	0.84	3.5	0.0574177
43 CELL TYPE DIFFERENTIATION	1	2.17	NCU02216	280	2.78	-0.61	0.727642
43.01 fungal/microorganismic cell type differentiation	1	2.17	NCU02216	270	2.68	-0.51	0.71451
43.01.03 fungal and other eukaryotic cell type differentiation	1	2.17	NCU02216	270	2.68	-0.51	0.71451
43.01.03.05 budding, cell polarity and filament formation	1	2.17	NCU02216	145	1.44	0.73	0.487755
99 UNCLASSIFIED PROTEINS	19	41.3	NCU01202 NCU01334 NCU02170 NCU02474 NCU02620 NCU02786 NCU04753 NCU05052 NCU05663 NCU05867 NCU06653 NCU06912 NCU09410 NCU09997 NCU20807 NCU21472	5853	58.1	-16.8	0.992904

## Sheet: cbh1 (NCU07340)  cluster
FUNCTIONAL CATEGORY	abs SET	rel SET	genes SET	abs GENOME	rel GENOME	rel SETminusGENOME	P-VALUE
01 METABOLISM	23	35.3	NCU00743 NCU01300 NCU01666 NCU01902 NCU01985 NCU02344 NCU02430 NCU03339 NCU06724 NCU07338 NCU07340 NCU07487 NCU08336 NCU08409 NCU08471 NCU08944 NCU09320 NCU09652 NCU09659 NCU09705 NCU09911 NCU21209	1740	17.2	18.1	0.000339475
01.01 amino acid metabolism	8	12.3	NCU01300 NCU01666 NCU01985 NCU02430 NCU06724 NCU08336 NCU08409 NCU09320	319	3.16	9.14	0.000975566
01.01.03 assimilation of ammonia, metabolism of the glutamate group	1	1.53	NCU06724	64	0.63	0.9	0.340267
01.01.03.01 metabolism of glutamine	1	1.53	NCU06724	15	0.14	1.39	0.0926642
01.01.03.01.01 biosynthesis of glutamine	1	1.53	NCU06724	5	0.04	1.49	0.0318789
01.01.03.02 metabolism of glutamate	1	1.53	NCU06724	36	0.35	1.18	0.208343
01.01.03.02.01 biosynthesis of glutamate	1	1.53	NCU06724	22	0.21	1.32	0.132962
01.01.06 metabolism of the aspartate family	1	1.53	NCU01985	75	0.74	0.79	0.385947
01.01.06.05 metabolism of methionine	1	1.53	NCU01985	31	0.3	1.23	0.182193
01.01.09 metabolism of the cysteine - aromatic group	4	6.15	NCU01300 NCU02430 NCU08409 NCU09320	113	1.12	5.03	0.00602479
01.01.09.03 metabolism of cysteine	1	1.53	NCU02430	13	0.12	1.41	0.0808156
01.01.09.06 metabolism of tryptophan	1	1.53	NCU08409	28	0.27	1.26	0.166096
01.01.09.06.01 biosynthesis of tryptophan	1	1.53	NCU08409	13	0.12	1.41	0.0808156
01.01.09.07 metabolism of histidine	2	3.07	NCU01300 NCU09320	16	0.15	2.92	0.00464784
01.01.09.07.01 biosynthesis of histidine	2	3.07	NCU01300 NCU09320	14	0.13	2.94	0.00355405
01.01.11 metabolism of the pyruvate family (alanine, isoleucine, leucine, valine) and D-alanine	1	1.53	NCU01666	46	0.45	1.08	0.258198
01.01.11.03 metabolism of valine	1	1.53	NCU01666	19	0.18	1.35	0.115912
01.01.11.03.01 biosynthesis of valine	1	1.53	NCU01666	12	0.11	1.42	0.0748344
01.01.13 regulation of amino acid metabolism	1	1.53	NCU09320	18	0.17	1.36	0.110156
01.02 nitrogen, sulfur and selenium metabolism	3	4.61	NCU01985 NCU02430 NCU06724	150	1.49	3.12	0.0726321
01.02.03 sulfur metabolism	1	1.53	NCU01985	9	0.08	1.45	0.0566597
01.02.03.01 sulfate assimilation	1	1.53	NCU01985	9	0.08	1.45	0.0566597
01.02.03.04 conjunction of sulfate	1	1.53	NCU01985	1	0	1.53	0.00645738
01.03 nucleotide/nucleoside/nucleobase metabolism	5	7.69	NCU01902 NCU01985 NCU09320 NCU09659 NCU09911	228	2.26	5.43	0.0156684
01.03.01 purin nucleotide/nucleoside/nucleobase metabolism	3	4.61	NCU09320 NCU09659 NCU09911	109	1.08	3.53	0.0332361
01.03.01.01 purine nucleotide /nucleoside/nucleobase catabolism	1	1.53	NCU09659	6	0.05	1.48	0.0381335
01.03.01.03 purine nucleotide/nucleoside/nucleobase anabolism	1	1.53	NCU09911	31	0.3	1.23	0.182193
01.03.04 pyrimidine nucleotide/nucleoside/nucleobase metabolism	2	3.07	NCU01902 NCU09659	49	0.48	2.59	0.039753
01.03.04.01 pyrimidine nucleotide/nucleoside/nucleobase catabolism	1	1.53	NCU09659	5	0.04	1.49	0.0318789
01.03.10 metabolism of cyclic and unusual nucleotides	1	1.53	NCU01985	11	0.1	1.43	0.0688148
01.05 C-compound and carbohydrate metabolism	13	20	NCU00743 NCU01666 NCU01902 NCU02344 NCU07338 NCU07340 NCU07487 NCU08336 NCU08471 NCU08944 NCU09652 NCU09705 NCU21209	759	7.54	12.46	0.000960672
01.05.02 sugar, glucoside, polyol and carboxylate metabolism	5	7.69	NCU02344 NCU08336 NCU08471 NCU09652 NCU09705	156	1.54	6.15	0.00327775
01.05.02.04 sugar, glucoside, polyol and carboxylate anabolism	1	1.53	NCU08336	59	0.58	0.95	0.318412
01.05.02.07 sugar, glucoside, polyol and carboxylate catabolism	4	6.15	NCU02344 NCU08336 NCU08471 NCU09652	124	1.23	4.92	0.00832798
01.05.03 polysaccharide metabolism	5	7.69	NCU00743 NCU02344 NCU07340 NCU07487 NCU09652	169	1.67	6.02	0.0046107
01.05.09 aminosaccharide metabolism	1	1.53	NCU01902	27	0.26	1.27	0.160662
01.05.09.04 aminosaccharide anabolism	1	1.53	NCU01902	17	0.16	1.37	0.104362
01.05.09.07 aminosaccharide catabolism	1	1.53	NCU01902	14	0.13	1.4	0.0867588
01.06 lipid, fatty acid and isoprenoid metabolism	2	3.07	NCU08944	400	3.97	-0.9	0.736534
01.06.06 isoprenoid metabolism	1	1.53		74	0.73	0.8	0.381927
01.06.06.05 sesquiterpenes metabolism	1	1.53		4	0.03	1.5	0.0255842
01.20 secondary metabolism	2	3.07	NCU01902 NCU03339	245	2.43	0.64	0.472181
01.20.01 metabolism of primary metabolic sugar derivatives	1	1.53	NCU01902	17	0.16	1.37	0.104362
01.20.37 metabolism of peptide derived compounds	1	1.53	NCU03339	18	0.17	1.36	0.110156
01.20.37.01 metabolism of thioredoxin, glutaredoxin, glutathion	1	1.53	NCU03339	14	0.13	1.4	0.0867588
02 ENERGY	7	10.7	NCU00385 NCU00743 NCU01680 NCU03559 NCU05220 NCU08336 NCU08471	375	3.72	6.98	0.0102279
02.10 tricarboxylic-acid pathway (citrate cycle, Krebs cycle, TCA cycle)	2	3.07	NCU08336 NCU08471	40	0.39	2.68	0.027358
02.11 electron transport and membrane-associated energy conservation	4	6.15	NCU00385 NCU01680 NCU05220 NCU08336	116	1.15	5	0.00660435
02.11.05 accessory proteins of electron transport and membrane-associated energy conservation	1	1.53	NCU08336	38	0.37	1.16	0.218571
02.13 respiration	4	6.15	NCU00385 NCU03559 NCU05220 NCU08336	138	1.37	4.78	0.0120088
02.13.03 aerobic respiration	4	6.15	NCU00385 NCU03559 NCU05220 NCU08336	81	0.8	5.35	0.00181532
02.19 metabolism of energy reserves (e.g. glycogen, trehalose)	1	1.53	NCU00743	40	0.39	1.14	0.228669
02.45 energy conversion and regeneration	2	3.07	NCU00385 NCU05220	57	0.56	2.51	0.0522164
02.45.15 energy generation (e.g. ATP synthase)	2	3.07	NCU00385 NCU05220	25	0.24	2.83	0.0111939
10 CELL CYCLE AND DNA PROCESSING	7	10.7	NCU01234 NCU01902 NCU02364 NCU02668 NCU03310 NCU08944 NCU21513	622	6.17	4.53	0.104999
10.01 DNA processing	3	4.61	NCU01234 NCU02364 NCU03310	333	3.3	1.31	0.3647
10.01.02 DNA topology	1	1.53	NCU01234	54	0.53	1	0.295845
10.01.03 DNA synthesis and replication	1	1.53	NCU03310	101	1	0.53	0.481903
10.01.05 DNA recombination and DNA repair	1	1.53	NCU01234	181	1.79	-0.26	0.69371
10.01.05.01 DNA repair	1	1.53	NCU01234	147	1.46	0.07	0.616843
10.01.05.03 DNA recombination	1	1.53	NCU01234	50	0.49	1.04	0.277263
10.01.09 DNA restriction or modification	1	1.53	NCU02364	113	1.12	0.41	0.521054
10.01.09.05 DNA conformation modification (e.g. chromatin)	1	1.53	NCU02364	110	1.09	0.44	0.511548
10.03 cell cycle	5	7.69	NCU01902 NCU02668 NCU03310 NCU08944 NCU21513	403	4	3.69	0.118159
10.03.01 mitotic cell cycle and cell cycle control	5	7.69	NCU01902 NCU02668 NCU03310 NCU08944 NCU21513	298	2.96	4.73	0.042937
11 TRANSCRIPTION	4	6.15	NCU00768 NCU01234 NCU02364 NCU20312	725	7.2	-1.05	0.698221
11.02 RNA synthesis	3	4.61	NCU00768 NCU01234 NCU02364	533	5.29	-0.68	0.676556
11.02.03 mRNA synthesis	2	3.07	NCU00768 NCU02364	465	4.61	-1.54	0.809208
11.02.03.04 transcriptional control	1	1.53	NCU02364	350	3.47	-1.94	0.900519
11.04 RNA processing	2	3.07	NCU01234 NCU20312	298	2.96	0.11	0.577846
11.04.01 rRNA processing	1	1.53	NCU01234	139	1.38	0.15	0.59616
11.04.03 mRNA processing (splicing, 5'-, 3'-end processing)	2	3.07	NCU01234 NCU20312	177	1.75	1.32	0.317269
11.04.03.01 splicing	2	3.07	NCU01234 NCU20312	131	1.3	1.77	0.207226
12 PROTEIN SYNTHESIS	9	13.8	NCU01234 NCU01443 NCU03230 NCU03737 NCU06457 NCU07437 NCU08552 NCU20224 NCU20312	362	3.59	10.21	0.000490532
12.01 ribosome biogenesis	3	4.61	NCU03230 NCU08552 NCU20224	221	2.19	2.42	0.171033
12.01.01 ribosomal proteins	3	4.61	NCU03230 NCU08552 NCU20224	152	1.51	3.1	0.0749263
12.04 translation	6	9.23	NCU01234 NCU01443 NCU03737 NCU06457 NCU07437 NCU20312	188	1.86	7.37	0.00129735
12.04.01 translation initiation	2	3.07	NCU01234 NCU07437	50	0.49	2.58	0.0412403
12.04.02 translation elongation	1	1.53	NCU03737	19	0.18	1.35	0.115912
12.07 translational control	1	1.53	NCU01234	54	0.53	1	0.295845
12.10 aminoacyl-tRNA-synthetases	2	3.07	NCU01443 NCU06457	38	0.37	2.7	0.0248609
14 PROTEIN FATE (folding, modification, destination)	12	18.4	NCU00169 NCU01516 NCU01902 NCU03310 NCU04098 NCU04127 NCU05220 NCU07338 NCU08944 NCU09803 NCU20312 NCU21513	862	8.56	9.84	0.00836489
14.01 protein folding and stabilization	3	4.61	NCU01516 NCU20312 NCU21513	81	0.8	3.81	0.0153323
14.04 protein targeting, sorting and translocation	4	6.15	NCU00169 NCU01516 NCU04127 NCU20312	203	2.01	4.14	0.0418971
14.07 protein modification	6	9.23	NCU01902 NCU04098 NCU07338 NCU08944 NCU09803 NCU20312	484	4.8	4.43	0.0913353
14.07.02 modification with sugar residues (e.g. glycosylation, deglycosylation)	1	1.53	NCU07338	56	0.55	0.98	0.304959
14.07.04 modification by acetylation, deacetylation	1	1.53	NCU08944	32	0.31	1.22	0.18749
14.10 assembly of protein complexes	2	3.07	NCU03310 NCU05220	165	1.63	1.44	0.288558
14.13 protein/peptide degradation	1	1.53	NCU03310	223	2.21	-0.68	0.76797
16 PROTEIN WITH BINDING FUNCTION OR COFACTOR REQUIREMENT (structural or catalytic)	19	29.2	NCU00385 NCU01234 NCU01443 NCU01516 NCU02364 NCU02736 NCU03310 NCU03339 NCU03737 NCU06457 NCU07437 NCU08336 NCU08409 NCU08471 NCU08944 NCU09659 NCU09705 NCU20312 NCU21513	1375	13.6	15.6	0.00079411
16.01 protein binding	9	13.8	NCU01234 NCU01516 NCU03310 NCU08336 NCU08471 NCU08944 NCU09705 NCU20312 NCU21513	678	6.73	7.07	0.0292546
16.02 peptide binding	1	1.53	NCU20312	9	0.08	1.45	0.0566597
16.03 nucleic acid binding	6	9.23	NCU01234 NCU02364 NCU02736 NCU06457 NCU07437 NCU20312	346	3.43	5.8	0.0237845
16.03.01 DNA binding	2	3.07	NCU01234 NCU02364	167	1.65	1.42	0.293355
16.03.03 RNA binding	4	6.15	NCU01234 NCU02736 NCU07437 NCU20312	165	1.63	4.52	0.0217393
16.09 lipid binding	1	1.53	NCU09659	20	0.19	1.34	0.121632
16.13 C-compound binding	1	1.53	NCU08944	21	0.2	1.33	0.127315
16.13.01 sugar binding	1	1.53	NCU08944	7	0.06	1.47	0.0443483
16.14 selen binding	1	1.53	NCU03339	2	0.01	1.52	0.0128737
16.17 metal binding	2	3.07	NCU02364 NCU09659	262	2.6	0.47	0.507739
16.17.09 heavy metal binding (Cu, Fe, Zn)	2	3.07	NCU02364 NCU09659	167	1.65	1.42	0.293355
16.19 nucleotide/nucleoside/nucleobase binding	9	13.8	NCU00385 NCU01234 NCU01443 NCU02736 NCU03737 NCU06457 NCU08471 NCU09659 NCU20312	397	3.94	9.86	0.000950792
16.19.03 ATP binding	5	7.69	NCU00385 NCU01234 NCU01443 NCU06457 NCU08471	292	2.9	4.79	0.0399034
16.19.05 GTP binding	2	3.07	NCU03737 NCU08471	84	0.83	2.24	0.102243
16.21 complex cofactor/cosubstrate/vitamine binding	3	4.61	NCU03339 NCU08336 NCU08409	206	2.04	2.57	0.147738
16.21.05 FAD/FMN binding	2	3.07	NCU03339 NCU08336	50	0.49	2.58	0.0412403
16.21.07 NAD/NADP binding	1	1.53	NCU03339	103	1.02	0.51	0.48864
16.21.08 Fe/S binding	1	1.53	NCU08336	26	0.25	1.28	0.155193
16.21.17 pyridoxal phosphate binding	1	1.53	NCU08409	29	0.28	1.25	0.171496
18 REGULATION OF METABOLISM AND PROTEIN FUNCTION	2	3.07	NCU01666 NCU03310	216	2.14	0.93	0.408269
18.01 regulation by	1	1.53	NCU03310	95	0.94	0.59	0.461163
18.01.07 regulation by binding / dissociation	1	1.53	NCU03310	52	0.51	1.02	0.286613
18.02 regulation of protein activity	2	3.07	NCU01666 NCU03310	211	2.09	0.98	0.396882
18.02.01 enzymatic activity regulation / enzyme regulator	2	3.07	NCU01666 NCU03310	167	1.65	1.42	0.293355
18.02.01.02 enzyme inhibitor	1	1.53	NCU03310	23	0.22	1.31	0.138573
18.02.01.02.03 protease inhibitor	1	1.53	NCU03310	5	0.04	1.49	0.0318789
20 CELLULAR TRANSPORT, TRANSPORT FACILITIES AND TRANSPORT ROUTES	12	18.4	NCU00385 NCU01234 NCU01516 NCU01680 NCU03339 NCU03559 NCU04098 NCU04127 NCU05220 NCU08336 NCU09803	970	9.63	8.77	0.0200546
20.01 transported compounds (substrates)	12	18.4	NCU00385 NCU01234 NCU01516 NCU01680 NCU03339 NCU03559 NCU04098 NCU04127 NCU05220 NCU08336 NCU09803	662	6.57	11.83	0.000948802
20.01.01 ion transport	3	4.61	NCU00385 NCU01680 NCU05220	149	1.48	3.13	0.0714972
20.01.01.01 cation transport (H+, Na+, K+, Ca2+ , NH4+, etc.)	3	4.61	NCU00385 NCU01680 NCU05220	122	1.21	3.4	0.0440859
20.01.10 protein transport	2	3.07	NCU01516 NCU04127	118	1.17	1.9	0.176811
20.01.15 electron transport	9	13.8	NCU00385 NCU01680 NCU03339 NCU03559 NCU04098 NCU05220 NCU08336 NCU09803	168	1.66	12.14	1.16336e-06
20.01.21 RNA transport	1	1.53	NCU01234	32	0.31	1.22	0.18749
20.03 transport facilities	4	6.15	NCU00385 NCU01680 NCU03559 NCU04127	303	3.01	3.14	0.131667
20.03.22 transport ATPases	2	3.07	NCU00385 NCU01680	62	0.61	2.46	0.0606214
20.09 transport routes	4	6.15	NCU00385 NCU01234 NCU01516 NCU04127	636	6.31	-0.16	0.594676
20.09.01 nuclear transport	1	1.53	NCU01234	62	0.61	0.92	0.331609
20.09.04 mitochondrial transport	2	3.07	NCU00385 NCU01516	91	0.9	2.17	0.116778
20.09.05 non-vesicular ER transport	1	1.53	NCU04127	8	0.07	1.46	0.0505236
30 CELLULAR COMMUNICATION/SIGNAL TRANSDUCTION MECHANISM	1	1.53	NCU20312	286	2.84	-1.31	0.847353
30.05 transmembrane signal transduction	1	1.53	NCU20312	63	0.62	0.91	0.335952
32 CELL RESCUE, DEFENSE AND VIRULENCE	6	9.23	NCU01516 NCU02736 NCU03339 NCU04098 NCU09803 NCU20312	594	5.9	3.33	0.183737
32.01 stress response	6	9.23	NCU01516 NCU02736 NCU03339 NCU04098 NCU09803 NCU20312	351	3.48	5.75	0.0253032
32.01.01 oxidative stress response	3	4.61	NCU03339 NCU04098 NCU09803	53	0.52	4.09	0.00478302
32.01.03 osmotic and salt stress response	1	1.53	NCU04098	53	0.52	1.01	0.291244
32.01.06 cold shock response	1	1.53	NCU02736	1	0	1.53	0.00645738
32.01.07 unfolded protein response (e.g. ER quality control)	1	1.53	NCU01516	52	0.51	1.02	0.286613
32.01.11 nutrient starvation response	1	1.53	NCU20312	20	0.19	1.34	0.121632
32.07 detoxification	3	4.61	NCU03339 NCU04098 NCU09803	161	1.59	3.02	0.0856433
32.07.07 oxygen and radical detoxification	1	1.53	NCU03339	31	0.3	1.23	0.182193
32.07.07.03 glutathione conjugation reaction	1	1.53	NCU03339	10	0.09	1.44	0.0627566
34 INTERACTION WITH THE ENVIRONMENT	6	9.23	NCU00385 NCU00829 NCU01680 NCU02736 NCU03339 NCU04098	473	4.69	4.54	0.0839157
34.01 homeostasis	5	7.69	NCU00385 NCU00829 NCU01680 NCU03339 NCU04098	186	1.84	5.85	0.00688623
34.01.01 homeostasis of cations	3	4.61	NCU00385 NCU00829 NCU01680	165	1.63	2.98	0.0906068
34.01.01.01 homeostasis of metal ions (Na, K, Ca etc.)	1	1.53	NCU00829	117	1.16	0.37	0.533445
34.01.01.03 homeostasis of protons	2	3.07	NCU00385 NCU01680	42	0.41	2.66	0.029952
34.11 cellular sensing and response to external stimulus	1	1.53	NCU02736	277	2.75	-1.22	0.837916
34.11.09 temperature perception and response	1	1.53	NCU02736	21	0.2	1.33	0.127315
36 SYSTEMIC INTERACTION WITH THE ENVIRONMENT	1	1.53	NCU20312	7	0.06	1.47	0.0443483
36.20 plant / fungal specific systemic sensing and response	1	1.53	NCU20312	4	0.03	1.5	0.0255842
36.20.18 plant hormonal regulation	1	1.53	NCU20312	4	0.03	1.5	0.0255842
40 CELL FATE	3	4.61	NCU02668 NCU03310 NCU20312	241	2.39	2.22	0.203605
40.01 cell growth / morphogenesis	2	3.07	NCU03310 NCU20312	186	1.84	1.23	0.338648
40.01.03 directional cell growth (morphogenesis)	2	3.07	NCU03310 NCU20312	60	0.59	2.48	0.0572059
40.10 cell death	1	1.53	NCU20312	63	0.62	0.91	0.335952
40.10.02 apoptosis (type I programmed cell death)	1	1.53	NCU20312	57	0.56	0.97	0.309472
40.20 cell aging	2	3.07	NCU02668 NCU03310	19	0.18	2.89	0.00654116
42 BIOGENESIS OF CELLULAR COMPONENTS	8	12.3	NCU01902 NCU02364 NCU03310 NCU04098 NCU08336 NCU08552 NCU20224 NCU21513	523	5.19	7.11	0.0187475
42.01 cell wall	1	1.53	NCU01902	156	1.54	-0.01	0.638866
42.04 cytoskeleton/structural proteins	1	1.53	NCU21513	136	1.35	0.18	0.588124
42.10 nucleus	1	1.53	NCU02364	110	1.09	0.44	0.511548
42.10.03 organization of chromosome structure	1	1.53	NCU02364	82	0.81	0.72	0.41338
42.16 mitochondrion	5	7.69	NCU03310 NCU04098 NCU08336 NCU08552 NCU20224	85	0.84	6.85	0.000211607
99 UNCLASSIFIED PROTEINS	17	26.1	NCU00309 NCU00729 NCU00739 NCU01007 NCU01146 NCU02189 NCU03193 NCU03807 NCU04826 NCU07900 NCU08976 NCU09524 NCU20193 NCU20988 NCU21361	5853	58.1	-32	1
