# Supplementary material for: Unravelling the molecular basis for light modulated cellulase gene expression - the role of photoreceptors in Neurospora crassa
Source: BMC Genomics. 2012 Mar 31;13:127. doi: 10.1186/1471-2164-13-127 (PMC3364853; doi:10.1186/1471-2164-13-127)
Supplement: Additional file 5 — Dataset 4. Data on specific regulation by WC-1 and/or WC-2. [file 1471-2164-13-127-S5.XLS]

## Sheet: wc-1 wc-2 up
Functional category analysis of genes up-regulated in both Δwc-1 and Δwc-2
Significantly enriched pathways (P-value <0.001) are given bold.
FUNCTIONAL CATEGORY	abs SET	rel SET	genes SET	abs GENOME	rel GENOME	rel SETminusGENOME	P-VALUE
01 METABOLISM	16	23.8	NCU02175 NCU04050 NCU04947 NCU05136 NCU06022 NCU06315 NCU07035 NCU07737 NCU07823 NCU08807 NCU08909 NCU09175 NCU09274 NCU09791 NCU20549	1740	17.2	6.6	0.10496
01.01 amino acid metabolism	2	2.98	NCU04050 NCU06315	319	3.16	-0.18	0.631869
01.01.13 regulation of amino acid metabolism	2	2.98	NCU04050 NCU06315	18	0.17	2.81	0.00623392
01.02 nitrogen, sulfur and selenium metabolism	1	1.49		150	1.49	0	0.635512
01.05 C-compound and carbohydrate metabolism	8	11.9	NCU05136 NCU07035 NCU07737 NCU08807 NCU08909 NCU09175 NCU09791 NCU20549	759	7.54	4.36	0.129867
01.05.03 polysaccharide metabolism	6	8.95	NCU05136 NCU07035 NCU08909 NCU09175 NCU09791 NCU20549	169	1.67	7.28	0.00087696
01.05.09 aminosaccharide metabolism	1	1.49	NCU20549	27	0.26	1.23	0.165188
01.05.09.04 aminosaccharide anabolism	1	1.49	NCU20549	17	0.16	1.33	0.107405
01.05.09.07 aminosaccharide catabolism	1	1.49	NCU20549	14	0.13	1.36	0.089314
01.05.25 regulation of C-compound and carbohydrate metabolism	1	1.49	NCU08807	93	0.92	0.57	0.464176
01.06 lipid, fatty acid and isoprenoid metabolism	3	4.47	NCU02175 NCU08909 NCU09274	400	3.97	0.5	0.500975
01.20 secondary metabolism	3	4.47	NCU06022 NCU07737 NCU07823	245	2.43	2.04	0.22306
01.20.35 metabolism of secondary products derived from L-phenylalanine and L-tyrosine	1	1.49	NCU07823	33	0.32	1.17	0.198072
01.20.35.01 metabolism of phenylpropanoids	1	1.49	NCU07823	29	0.28	1.21	0.176294
01.20.35.01.01 metabolism of melanins	1	1.49	NCU07823	14	0.13	1.36	0.089314
01.25 extracellular metabolism	2	2.98	NCU04947 NCU09791	40	0.39	2.59	0.0289372
01.25.01 extracellular polysaccharide degradation	2	2.98	NCU04947 NCU09791	19	0.18	2.8	0.00693755
10 CELL CYCLE AND DNA PROCESSING	1	1.49	NCU01504	622	6.17	-4.68	0.986268
10.03 cell cycle	1	1.49	NCU01504	403	4	-2.51	0.935865
10.03.02 meiosis	1	1.49	NCU01504	75	0.74	0.75	0.395123
11 TRANSCRIPTION	5	7.46	NCU02713 NCU02913 NCU04050 NCU06315 NCU08807	725	7.2	0.26	0.534482
11.02 RNA synthesis	5	7.46	NCU02713 NCU02913 NCU04050 NCU06315 NCU08807	533	5.29	2.17	0.280837
11.02.03 mRNA synthesis	5	7.46	NCU02713 NCU02913 NCU04050 NCU06315 NCU08807	465	4.61	2.85	0.196617
11.02.03.04 transcriptional control	5	7.46	NCU02713 NCU02913 NCU04050 NCU06315 NCU08807	350	3.47	3.99	0.0830299
11.02.03.04.01 transcription activation	1	1.49	NCU04050	36	0.35	1.14	0.214033
11.02.03.04.03 transcription repression	1	1.49	NCU02713	24	0.23	1.26	0.148251
14 PROTEIN FATE (folding, modification, destination)	1	1.49		862	8.56	-7.07	0.997568
14.07 protein modification	1	1.49		484	4.8	-3.31	0.963583
14.07.11 protein processing (proteolytic)	1	1.49		72	0.71	0.78	0.382792
14.13 protein/peptide degradation	1	1.49		223	2.21	-0.72	0.778203
14.13.01 cytoplasmic and nuclear protein degradation	1	1.49		127	1.26	0.23	0.574086
14.13.04 lysosomal and vacuolar protein degradation	1	1.49		13	0.12	1.37	0.0832038
16 PROTEIN WITH BINDING FUNCTION OR COFACTOR REQUIREMENT (structural or catalytic)	2	2.98	NCU04050 NCU08807	1375	13.6	-10.62	0.999399
16.03 nucleic acid binding	2	2.98	NCU04050 NCU08807	346	3.43	-0.45	0.676065
16.03.01 DNA binding	2	2.98	NCU04050 NCU08807	167	1.65	1.33	0.305654
20 CELLULAR TRANSPORT, TRANSPORT FACILITIES AND TRANSPORT ROUTES	3	4.47	NCU03888 NCU09274 NCU20352	970	9.63	-5.16	0.962955
20.01 transported compounds (substrates)	2	2.98	NCU09274 NCU20352	662	6.57	-3.59	0.940647
20.01.01 ion transport	1	1.49	NCU20352	149	1.48	0.01	0.633033
20.01.01.01 cation transport (H+, Na+, K+, Ca2+ , NH4+, etc.)	1	1.49	NCU20352	122	1.21	0.28	0.55944
20.01.15 electron transport	1	1.49	NCU09274	168	1.66	-0.17	0.677419
20.03 transport facilities	1	1.49	NCU20352	303	3.01	-1.52	0.871858
20.03.22 transport ATPases	1	1.49	NCU20352	62	0.61	0.88	0.339871
20.09 transport routes	2	2.98	NCU03888 NCU20352	636	6.31	-3.33	0.931016
20.09.13 vacuolar/lysosomal transport	1	1.49	NCU20352	114	1.13	0.36	0.534968
20.09.18 cellular import	1	1.49	NCU03888	200	1.98	-0.49	0.740524
20.09.18.09 vesicular cellular import	1	1.49	NCU03888	77	0.76	0.73	0.403209
20.09.18.09.01 endocytosis	1	1.49	NCU03888	77	0.76	0.73	0.403209
32 CELL RESCUE, DEFENSE AND VIRULENCE	3	4.47	NCU04050 NCU04947 NCU09791	594	5.9	-1.43	0.764864
32.01 stress response	1	1.49	NCU04050	351	3.48	-1.99	0.907999
32.01.11 nutrient starvation response	1	1.49	NCU04050	20	0.19	1.3	0.125141
32.05 disease, virulence and defense	2	2.98	NCU04947 NCU09791	187	1.85	1.13	0.35455
32.05.05 virulence, disease factors	2	2.98	NCU04947 NCU09791	61	0.6	2.38	0.0621397
32.10 degradation / modification of foreign (exogenous) compounds	1	1.49	NCU09791	20	0.19	1.3	0.125141
32.10.07 degradation / modification of foreign (exogenous) polysaccharides	1	1.49	NCU09791	13	0.12	1.37	0.0832038
34 INTERACTION WITH THE ENVIRONMENT	2	2.98	NCU20352 NCU20902	473	4.69	-1.71	0.829808
34.01 homeostasis	1	1.49	NCU20352	186	1.84	-0.35	0.714571
34.01.01 homeostasis of cations	1	1.49	NCU20352	165	1.63	-0.14	0.67078
34.01.01.01 homeostasis of metal ions (Na, K, Ca etc.)	1	1.49	NCU20352	117	1.16	0.33	0.544298
34.11 cellular sensing and response to external stimulus	1	1.49	NCU20902	277	2.75	-1.26	0.84677
34.11.03 chemoperception and response	1	1.49	NCU20902	209	2.07	-0.58	0.755965
34.11.03.07 pheromone response, mating-type determination, sex-specific proteins	1	1.49	NCU20902	158	1.56	-0.07	0.654761
40 CELL FATE	2	2.98	NCU03888 NCU20902	241	2.39	0.59	0.479391
40.01 cell growth / morphogenesis	2	2.98	NCU03888 NCU20902	186	1.84	1.14	0.352129
42 BIOGENESIS OF CELLULAR COMPONENTS	4	5.97	NCU03888 NCU04947 NCU08909 NCU09791	523	5.19	0.78	0.462374
42.01 cell wall	1	1.49	NCU08909	156	1.54	-0.05	0.650045
42.04 cytoskeleton/structural proteins	1	1.49	NCU03888	136	1.35	0.14	0.59925
42.04.03 actin cytoskeleton	1	1.49	NCU03888	60	0.59	0.9	0.33094
42.27 extracellular / secretion proteins	2	2.98	NCU04947 NCU09791	14	0.13	2.85	0.00377189
43 CELL TYPE DIFFERENTIATION	3	4.47	NCU03888 NCU08457 NCU08909	280	2.78	1.69	0.285799
43.01 fungal/microorganismic cell type differentiation	3	4.47	NCU03888 NCU08457 NCU08909	270	2.68	1.79	0.267642
43.01.03 fungal and other eukaryotic cell type differentiation	3	4.47	NCU03888 NCU08457 NCU08909	270	2.68	1.79	0.267642
43.01.03.05 budding, cell polarity and filament formation	2	2.98	NCU03888 NCU08909	145	1.44	1.54	0.251253
43.01.03.09 development of asco- basidio- or zygospore	1	1.49	NCU08457	93	0.92	0.57	0.464176
99 UNCLASSIFIED PROTEINS	44	65.6	NCU00240 NCU00365 NCU00373 NCU00486 NCU00696 NCU00899 NCU01391 NCU01483 NCU01560 NCU01886 NCU01898 NCU02138 NCU02191 NCU02512 NCU02877 NCU03388 NCU03569 NCU03699 NCU04482 NCU04493 NCU04774 NCU05351 NCU05395 NCU05488 NCU05495 NCU05502 NCU05638 NCU05786 NCU06130 NCU06255 NCU06265 NCU06607 NCU06627 NCU06926 NCU06986 NCU08229 NCU09005 NCU09046 NCU09187 NCU09355 NCU09568 NCU10941 NCU21410 NCU21432	5853	58.1	7.5	0.129054

## Sheet: wc-1 wc-2 down
Functional category analysis of genes down-regulated in both Δwc-1 and Δwc-2
Significantly enriched pathways (P-value <0.001) are given bold.
FUNCTIONAL CATEGORY	abs SET	rel SET	genes SET	abs GENOME	rel GENOME	rel SETminusGENOME	P-VALUE
01 METABOLISM	93	43.4	NCU00130 NCU00206 NCU00225 NCU00461 NCU00635 NCU00890 NCU00951 NCU01084 NCU01107 NCU01195 NCU01219 NCU01231 NCU01258 NCU01328 NCU01337 NCU01417 NCU01632 NCU01692 NCU01704 NCU01754 NCU01906 NCU01985 NCU02134 NCU02136 NCU02209 NCU02274 NCU02343 NCU02344 NCU02571 NCU02580 NCU02639 NCU02657 NCU02663 NCU02677 NCU02797 NCU02829 NCU02855 NCU02954 NCU03076 NCU03100 NCU03415 NCU03608 NCU03748 NCU03749 NCU…	1740	17.2	26.2	1.40113e-19
01.01 amino acid metabolism	29	13.5	NCU00461 NCU01195 NCU01328 NCU01632 NCU01692 NCU01985 NCU02274 NCU02571 NCU02639 NCU02657 NCU02663 NCU02677 NCU02954 NCU03076 NCU03415 NCU03608 NCU03748 NCU03749 NCU04385 NCU04510 NCU05548 NCU05810 NCU06512 NCU07143 NCU07307 NCU07930 NCU08162 NCU08336 NCU08669	319	3.16	10.34	2.87178e-11
01.01.03 assimilation of ammonia, metabolism of the glutamate group	10	4.67	NCU00461 NCU01195 NCU01692 NCU02639 NCU02677 NCU02954 NCU03076 NCU03415 NCU07307 NCU08162	64	0.63	4.04	8.50088e-07
01.01.03.01 metabolism of glutamine	3	1.4	NCU01195 NCU02677 NCU07307	15	0.14	1.26	0.00356903
01.01.03.01.02 degradation of glutamine	3	1.4	NCU01195 NCU02677 NCU07307	9	0.08	1.32	0.000724047
01.01.03.02 metabolism of glutamate	7	3.27	NCU00461 NCU01195 NCU01692 NCU02954 NCU03076 NCU03415 NCU07307	36	0.35	2.92	8.79334e-06
01.01.03.02.01 biosynthesis of glutamate	4	1.86	NCU01195 NCU01692 NCU02954 NCU03076	22	0.21	1.65	0.00107537
01.01.03.02.02 degradation of glutamate	4	1.86	NCU00461 NCU01195 NCU03415 NCU07307	16	0.15	1.71	0.000295716
01.01.03.03 metabolism of proline	3	1.4	NCU01195 NCU03076 NCU03415	12	0.11	1.29	0.00180885
01.01.03.03.01 biosynthesis of proline	1	0.46	NCU03415	9	0.08	0.38	0.175912
01.01.03.03.02 degradation of proline	2	0.93	NCU01195 NCU03076	4	0.03	0.9	0.00262422
01.01.03.05 metabolism of arginine	4	1.86	NCU01195 NCU02639 NCU02677 NCU08162	20	0.19	1.67	0.000736382
01.01.03.05.01 biosynthesis of arginine	3	1.4	NCU02639 NCU02677 NCU08162	14	0.13	1.27	0.00290033
01.01.03.05.02 degradation of arginine	2	0.93	NCU01195 NCU08162	8	0.07	0.86	0.0115767
01.01.05 metabolism of urea cycle, creatine and polyamines	5	2.33	NCU02639 NCU02677 NCU03415 NCU08162 NCU08669	28	0.27	2.06	0.000273306
01.01.05.01 metabolism of polyamines	2	0.93	NCU03415 NCU08669	15	0.14	0.79	0.0393818
01.01.05.01.02 degradation of polyamines	2	0.93	NCU03415 NCU08669	9	0.08	0.85	0.0146775
01.01.05.03 metabolism of urea (urea cycle)	2	0.93	NCU02639 NCU08162	10	0.09	0.84	0.0180923
01.01.06 metabolism of the aspartate family	11	5.14	NCU01985 NCU02274 NCU02571 NCU02639 NCU02657 NCU02663 NCU02954 NCU03748 NCU06512 NCU07930 NCU08162	75	0.74	4.4	4.60937e-07
01.01.06.01 metabolism of aspartate	2	0.93	NCU02639 NCU08162	10	0.09	0.84	0.0180923
01.01.06.05 metabolism of methionine	4	1.86	NCU01985 NCU02657 NCU06512 NCU07930	31	0.3	1.56	0.00398397
01.01.06.05.01 biosynthesis of methionine	1	0.46	NCU06512	20	0.19	0.27	0.349614
01.01.06.05.02 degradation of methionine	2	0.93	NCU02657 NCU06512	4	0.03	0.9	0.00262422
01.01.06.06 metabolism of lysine	5	2.33	NCU02274 NCU02571 NCU02663 NCU02954 NCU03748	27	0.26	2.07	0.000228417
01.01.06.06.01 biosynthesis of lysine	2	0.93	NCU02954 NCU03748	16	0.15	0.78	0.0443901
01.01.06.06.01.03 aminoadipic acid pathway	2	0.93	NCU02954 NCU03748	9	0.08	0.85	0.0146775
01.01.06.06.02 degradation of lysine	4	1.86	NCU02274 NCU02571 NCU02663 NCU03748	12	0.11	1.75	8.59962e-05
01.01.09 metabolism of the cysteine - aromatic group	4	1.86	NCU01632 NCU02274 NCU03415 NCU05548	113	1.12	0.74	0.219668
01.01.09.01 metabolism of glycine	1	0.46	NCU02274	17	0.16	0.3	0.306224
01.01.09.01.01 biosynthesis of glycine	1	0.46	NCU02274	13	0.12	0.34	0.243857
01.01.09.01.02 degradation of glycine	1	0.46	NCU02274	10	0.09	0.37	0.193448
01.01.09.02 metabolism of serine	1	0.46	NCU02274	19	0.18	0.28	0.335459
01.01.09.02.01 biosynthesis of serine	1	0.46	NCU02274	10	0.09	0.37	0.193448
01.01.09.04 metabolism of phenylalanine	2	0.93	NCU01632 NCU03415	29	0.28	0.65	0.12578
01.01.09.04.01 biosynthesis of phenylalanine	1	0.46	NCU03415	17	0.16	0.3	0.306224
01.01.09.05 metabolism of tyrosine	2	0.93	NCU01632 NCU03415	29	0.28	0.65	0.12578
01.01.09.06 metabolism of tryptophan	1	0.46	NCU01632	28	0.27	0.19	0.452563
01.01.11 metabolism of the pyruvate family (alanine, isoleucine, leucine, valine) and D-alanine	5	2.33	NCU02954 NCU03415 NCU03608 NCU04385 NCU08669	46	0.45	1.88	0.00279632
01.01.11.02 metabolism of isoleucine	2	0.93	NCU02954 NCU03608	20	0.19	0.74	0.066521
01.01.11.02.01 biosynthesis of isoleucine	2	0.93	NCU02954 NCU03608	14	0.13	0.8	0.0346068
01.01.11.03 metabolism of valine	2	0.93	NCU02954 NCU03608	19	0.18	0.75	0.0606959
01.01.11.03.01 biosynthesis of valine	2	0.93	NCU02954 NCU03608	12	0.11	0.82	0.0258062
01.01.11.04 metabolism of leucine	3	1.4	NCU02954 NCU03608 NCU04385	22	0.21	1.19	0.0108296
01.01.11.04.01 biosynthesis of leucine	3	1.4	NCU02954 NCU03608 NCU04385	14	0.13	1.27	0.00290033
01.01.11.04.02 degradation of leucine	1	0.46	NCU04385	13	0.12	0.34	0.243857
01.01.13 regulation of amino acid metabolism	1	0.46	NCU05810	18	0.17	0.29	0.320998
01.02 nitrogen, sulfur and selenium metabolism	10	4.67	NCU00461 NCU01195 NCU01258 NCU01985 NCU02639 NCU02677 NCU03415 NCU10007 NCU20294 NCU21177	150	1.49	3.18	0.00134339
01.02.02 nitrogen metabolism	2	0.93	NCU10007 NCU21177	30	0.29	0.64	0.132962
01.02.02.09 catabolism of nitrogenous compounds	2	0.93	NCU10007 NCU21177	14	0.13	0.8	0.0346068
01.02.03 sulfur metabolism	1	0.46	NCU01985	9	0.08	0.38	0.175912
01.02.03.01 sulfate assimilation	1	0.46	NCU01985	9	0.08	0.38	0.175912
01.02.03.04 conjunction of sulfate	1	0.46	NCU01985	1	0	0.46	0.0212597
01.03 nucleotide/nucleoside/nucleobase metabolism	10	4.67	NCU01219 NCU01985 NCU02134 NCU02274 NCU02657 NCU02677 NCU02797 NCU03963 NCU06687 NCU10007	228	2.26	2.41	0.0237552
01.03.01 purin nucleotide/nucleoside/nucleobase metabolism	4	1.86	NCU02274 NCU02657 NCU03963 NCU10007	109	1.08	0.78	0.201872
01.03.04 pyrimidine nucleotide/nucleoside/nucleobase metabolism	3	1.4	NCU02677 NCU02797 NCU06687	49	0.48	0.92	0.0856899
01.03.07 deoxyribonucleotide metabolism	1	0.46	NCU01219	12	0.11	0.35	0.227412
01.03.10 metabolism of cyclic and unusual nucleotides	1	0.46	NCU01985	11	0.1	0.36	0.210612
01.03.16 polynucleotide degradation	1	0.46	NCU02134	44	0.43	0.03	0.612314
01.04 phosphate metabolism	10	4.67	NCU00951 NCU01084 NCU01632 NCU02657 NCU02797 NCU03963 NCU03982 NCU05591 NCU06419 NCU07027	287	2.85	1.82	0.0858104
01.05 C-compound and carbohydrate metabolism	62	28.9	NCU00130 NCU00206 NCU00225 NCU00635 NCU00890 NCU01107 NCU01231 NCU01328 NCU01632 NCU01692 NCU01704 NCU01754 NCU01906 NCU02136 NCU02274 NCU02343 NCU02344 NCU02571 NCU02580 NCU02657 NCU02797 NCU02829 NCU02855 NCU02954 NCU03100 NCU03415 NCU03749 NCU03813 NCU03963 NCU04510 NCU04854 NCU04899 NCU04952 NCU05548 NCU05591 NCU05598 NCU05855 NCU05924 NCU05969 NCU06687 NCU07027 NCU07029 NCU07277 NCU07340 NCU…	759	7.54	21.36	2.33403e-21
01.05.02 sugar, glucoside, polyol and carboxylate metabolism	22	10.2	NCU00130 NCU01328 NCU01692 NCU01906 NCU02136 NCU02344 NCU02797 NCU02829 NCU02855 NCU02954 NCU04510 NCU04899 NCU04952 NCU06687 NCU07027 NCU07550 NCU08162 NCU08336 NCU08384 NCU09652 NCU09680 NCU20953	156	1.54	8.66	1.49942e-12
01.05.02.01 nucleotide-sugar metabolism	2	0.93	NCU02797 NCU02829	12	0.11	0.82	0.0258062
01.05.02.04 sugar, glucoside, polyol and carboxylate anabolism	9	4.2	NCU00130 NCU01328 NCU01692 NCU02136 NCU02797 NCU02829 NCU02954 NCU04899 NCU08336	59	0.58	3.62	3.74731e-06
01.05.02.07 sugar, glucoside, polyol and carboxylate catabolism	22	10.2	NCU00130 NCU01328 NCU01692 NCU01906 NCU02136 NCU02344 NCU02797 NCU02829 NCU02855 NCU02954 NCU04510 NCU04899 NCU04952 NCU06687 NCU07027 NCU07550 NCU08162 NCU08336 NCU08384 NCU09652 NCU09680 NCU20953	124	1.23	8.97	1.13544e-14
01.05.03 polysaccharide metabolism	22	10.2	NCU00130 NCU00206 NCU00890 NCU01906 NCU02343 NCU02344 NCU03963 NCU04510 NCU04854 NCU04952 NCU05924 NCU05969 NCU06687 NCU07027 NCU07277 NCU07340 NCU07487 NCU08176 NCU08189 NCU08384 NCU09652 NCU09680	169	1.67	8.53	7.76255e-12
01.05.03.01 glycogen metabolism	2	0.93	NCU06687 NCU07027	3	0.02	0.91	0.00133077
01.05.03.01.04 glycogen anabolism	1	0.46	NCU06687	1	0	0.46	0.0212597
01.05.03.01.07 glycogen catabolism	1	0.46	NCU07027	1	0	0.46	0.0212597
01.05.05 C-1 compound metabolism	4	1.86	NCU02274 NCU02657 NCU03813 NCU07930	12	0.11	1.75	8.59962e-05
01.05.05.04 C-1 compound anabolism	3	1.4	NCU02274 NCU02657 NCU07930	5	0.04	1.36	9.18178e-05
01.05.05.07 C-1 compound catabolism	3	1.4	NCU02274 NCU03813 NCU07930	10	0.09	1.31	0.00101818
01.05.06 C-2 compound and organic acid metabolism	3	1.4	NCU01692 NCU01754 NCU03415	22	0.21	1.19	0.0108296
01.05.06.07 C-2 compound and organic acid catabolism	3	1.4	NCU01692 NCU01754 NCU03415	21	0.2	1.2	0.00949946
01.05.07 C-3 compound metabolism	1	0.46	NCU07550	6	0.05	0.41	0.120996
01.05.10 aliphatic hydrocarbon metabolism	1	0.46	NCU20294	3	0.02	0.44	0.0624388
01.05.10.07 aliphatic hydrocarbon catabolism	1	0.46	NCU20294	3	0.02	0.44	0.0624388
01.05.11 aromate metabolism	4	1.86	NCU01632 NCU01704 NCU03415 NCU05548	40	0.39	1.47	0.00997588
01.05.11.04 aromate anabolism	2	0.93	NCU01632 NCU05548	9	0.08	0.85	0.0146775
01.05.11.07 aromate catabolism	1	0.46	NCU03415	33	0.32	0.14	0.508492
01.05.11.07.01 aerobic aromate catabolism	1	0.46	NCU03415	33	0.32	0.14	0.508492
01.05.13 transfer of activated C-1 groups	3	1.4	NCU02274 NCU02657 NCU07930	35	0.34	1.06	0.0376572
01.05.13.01 S-adenosyl-methionine - homocysteine cycle	2	0.93	NCU02657 NCU07930	11	0.1	0.83	0.0218066
01.05.13.03 tetrahydrofolate-dependent C-1-transfer	1	0.46	NCU02274	11	0.1	0.36	0.210612
01.05.25 regulation of C-compound and carbohydrate metabolism	4	1.86	NCU00225 NCU00635 NCU06687 NCU20850	93	0.92	0.94	0.135933
01.06 lipid, fatty acid and isoprenoid metabolism	19	8.87	NCU01328 NCU01417 NCU01754 NCU01906 NCU02209 NCU02274 NCU02571 NCU03415 NCU03922 NCU04380 NCU04510 NCU04899 NCU06031 NCU07307 NCU07308 NCU07550 NCU08002 NCU08384 NCU20294	400	3.97	4.9	0.000870907
01.06.05 fatty acid metabolism	6	2.8	NCU02571 NCU04899 NCU07307 NCU07308 NCU07550 NCU08002	71	0.7	2.1	0.00390604
01.06.06 isoprenoid metabolism	7	3.27	NCU01328 NCU01906 NCU02571 NCU03415 NCU03922 NCU04510 NCU08384	74	0.73	2.54	0.000957625
01.06.06.11 tetracyclic and pentacyclic triterpenes (cholesterin, steroids and hopanoids) metabolism	5	2.33	NCU01906 NCU02571 NCU03922 NCU04510 NCU08384	50	0.49	1.84	0.00403621
01.06.10 regulation of lipid, fatty acid and isoprenoid metabolism	2	0.93	NCU02274 NCU04380	22	0.21	0.72	0.0786926
01.07 metabolism of vitamins, cofactors, and prosthetic groups	16	7.47	NCU01084 NCU01219 NCU01337 NCU01704 NCU01906 NCU02274 NCU02657 NCU02677 NCU03415 NCU03813 NCU04510 NCU04899 NCU07308 NCU07930 NCU08291 NCU08384	176	1.74	5.73	9.91271e-07
01.07.01 biosynthesis of vitamins, cofactors, and prosthetic groups	6	2.8	NCU01337 NCU02657 NCU03415 NCU07308 NCU07930 NCU08291	110	1.09	1.71	0.0297014
01.07.04 utilization of vitamins, cofactors, and prosthetic groups	1	0.46	NCU01704	4	0.03	0.43	0.082377
01.07.07 regulation of the metabolism of vitamins, cofactors, and prosthetic groups	1	0.46	NCU01084	5	0.04	0.42	0.101893
01.20 secondary metabolism	17	7.94	NCU00130 NCU01219 NCU01632 NCU01704 NCU01906 NCU02571 NCU02639 NCU02657 NCU03415 NCU03749 NCU04510 NCU05548 NCU05855 NCU08002 NCU08291 NCU08384 NCU08669	245	2.43	5.51	1.79142e-05
01.20.01 metabolism of primary metabolic sugar derivatives	1	0.46	NCU00130	17	0.16	0.3	0.306224
01.20.01.07 metabolism of glycosides	1	0.46	NCU00130	3	0.02	0.44	0.0624388
01.20.05 metabolism of acetic acid derivatives	1	0.46	NCU03415	17	0.16	0.3	0.306224
01.20.15 metabolism of derivatives of dehydroquinic acid, shikimic acid and chorismic acid	2	0.93	NCU01632 NCU05548	21	0.2	0.73	0.0725233
01.20.17 metabolism of secondary products derived from primary amino acids	6	2.8	NCU01906 NCU03415 NCU04510 NCU08002 NCU08384 NCU08669	37	0.36	2.44	0.000115354
01.20.17.01 metabolism of nonprotein amino acids	3	1.4	NCU03415 NCU08002 NCU08669	15	0.14	1.26	0.00356903
01.20.17.09 metabolism of alkaloids	3	1.4	NCU01906 NCU04510 NCU08384	15	0.14	1.26	0.00356903
01.20.19 metabolism of secondary products derived from glycine, L-serine and L-alanine	1	0.46	NCU08291	19	0.18	0.28	0.335459
01.20.19.01 metabolism of porphyrins	1	0.46	NCU08291	17	0.16	0.3	0.306224
01.20.21 metabolism of sulfuric acid and L-cysteine derivatives	1	0.46	NCU02657	2	0.01	0.45	0.0420695
01.20.25 metabolism of secondary products derived from L-valin, L-leucin and L-isoleucin	1	0.46	NCU02571	4	0.03	0.43	0.082377
01.20.29 metabolism of secondary products derived from L-glutamic acid, L-proline and L-ornithine	1	0.46	NCU03415	4	0.03	0.43	0.082377
01.20.31 metabolism of secondary products derived from L-lysine, L-arginine and L-histidine	1	0.46	NCU03415	12	0.11	0.35	0.227412
01.20.37 metabolism of peptide derived compounds	2	0.93	NCU01219 NCU03749	18	0.17	0.76	0.0550585
01.20.37.01 metabolism of thioredoxin, glutaredoxin, glutathion	2	0.93	NCU01219 NCU03749	14	0.13	0.8	0.0346068
01.25 extracellular metabolism	3	1.4	NCU05969 NCU08176 NCU09976	40	0.39	1.01	0.0526647
01.25.01 extracellular polysaccharide degradation	3	1.4	NCU05969 NCU08176 NCU09976	19	0.18	1.22	0.00714012
02 ENERGY	36	16.8	NCU00130 NCU00461 NCU00951 NCU01195 NCU01328 NCU01417 NCU01692 NCU01754 NCU01906 NCU02136 NCU02274 NCU02373 NCU02571 NCU02580 NCU02797 NCU02954 NCU03100 NCU03415 NCU03559 NCU03813 NCU04304 NCU04380 NCU04510 NCU04899 NCU05430 NCU05810 NCU06606 NCU06687 NCU07027 NCU07550 NCU07659 NCU08336 NCU08384 NCU08398 NCU08669 NCU10007	375	3.72	13.08	1.59675e-14
02.01 glycolysis and gluconeogenesis	12	5.6	NCU00130 NCU01328 NCU01417 NCU01754 NCU02797 NCU02954 NCU04510 NCU04899 NCU07550 NCU07659 NCU08398 NCU10007	63	0.62	4.98	6.44186e-09
02.07 pentose-phosphate pathway	4	1.86	NCU01328 NCU02136 NCU03100 NCU07550	34	0.33	1.53	0.00558799
02.07.01 pentose-phosphate pathway oxidative branch	1	0.46	NCU03100	5	0.04	0.42	0.101893
02.07.03 pentose-phosphate pathway non oxidative branch	1	0.46	NCU01328	5	0.04	0.42	0.101893
02.08 pyruvate dehydrogenase complex	1	0.46	NCU07659	6	0.05	0.41	0.120996
02.10 tricarboxylic-acid pathway (citrate cycle, Krebs cycle, TCA cycle)	9	4.2	NCU00461 NCU01195 NCU01417 NCU01692 NCU02580 NCU02954 NCU04899 NCU07659 NCU08336	40	0.39	3.81	1.15743e-07
02.11 electron transport and membrane-associated energy conservation	5	2.33	NCU02373 NCU03415 NCU05430 NCU06606 NCU08336	116	1.15	1.18	0.101
02.11.05 accessory proteins of electron transport and membrane-associated energy conservation	2	0.93	NCU06606 NCU08336	38	0.37	0.56	0.193127
02.13 respiration	10	4.67	NCU00951 NCU02274 NCU02373 NCU02580 NCU03415 NCU03559 NCU04304 NCU05430 NCU06606 NCU08336	138	1.37	3.3	0.000707783
02.13.03 aerobic respiration	6	2.8	NCU00951 NCU03559 NCU04304 NCU05430 NCU06606 NCU08336	81	0.8	2	0.00743375
02.16 fermentation	8	3.73	NCU01754 NCU01906 NCU03415 NCU03813 NCU04510 NCU05810 NCU08384 NCU08669	56	0.55	3.18	2.16271e-05
02.16.01 alcohol fermentation	2	0.93	NCU01754 NCU03415	24	0.23	0.7	0.0914941
02.19 metabolism of energy reserves (e.g. glycogen, trehalose)	3	1.4	NCU02797 NCU06687 NCU07027	40	0.39	1.01	0.0526647
02.25 oxidation of fatty acids	2	0.93	NCU02571 NCU04380	38	0.37	0.56	0.193127
02.45 energy conversion and regeneration	4	1.86	NCU00951 NCU03415 NCU05430 NCU10007	57	0.56	1.3	0.0326701
02.45.15 energy generation (e.g. ATP synthase)	1	0.46	NCU05430	25	0.24	0.22	0.41601
10 CELL CYCLE AND DNA PROCESSING	9	4.2	NCU00489 NCU00635 NCU01084 NCU02134 NCU02208 NCU02364 NCU03982 NCU04635 NCU06419	622	6.17	-1.97	0.919128
10.01 DNA processing	6	2.8	NCU00489 NCU00635 NCU02134 NCU02364 NCU03982 NCU04635	333	3.3	-0.5	1
10.01.03 DNA synthesis and replication	1	0.46	NCU03982	101	1	-0.54	1
10.01.05 DNA recombination and DNA repair	2	0.93	NCU00489 NCU04635	181	1.79	-0.86	1
10.01.05.01 DNA repair	1	0.46	NCU00489	147	1.46	-1	1
10.01.09 DNA restriction or modification	3	1.4	NCU00635 NCU02134 NCU02364	113	1.12	0.28	0.432597
10.01.09.05 DNA conformation modification (e.g. chromatin)	3	1.4	NCU00635 NCU02134 NCU02364	110	1.09	0.31	0.415581
10.03 cell cycle	4	1.86	NCU01084 NCU02208 NCU03982 NCU06419	403	4	-2.14	1
10.03.01 mitotic cell cycle and cell cycle control	3	1.4	NCU02208 NCU03982 NCU06419	298	2.96	-1.56	1
10.03.02 meiosis	1	0.46	NCU03982	75	0.74	-0.28	1
10.03.03 cytokinesis (cell division) /septum formation and hydrolysis	1	0.46	NCU01084	94	0.93	-0.47	1
11 TRANSCRIPTION	7	3.27	NCU00635 NCU01219 NCU01297 NCU02134 NCU02364 NCU10733 NCU20850	725	7.2	-3.93	0.995659
11.02 RNA synthesis	6	2.8	NCU00635 NCU01219 NCU01297 NCU02134 NCU02364 NCU20850	533	5.29	-2.49	0.973539
11.02.03 mRNA synthesis	6	2.8	NCU00635 NCU01219 NCU01297 NCU02134 NCU02364 NCU20850	465	4.61	-1.81	0.93502
11.02.03.04 transcriptional control	6	2.8	NCU00635 NCU01219 NCU01297 NCU02134 NCU02364 NCU20850	350	3.47	-0.67	1
11.02.03.04.01 transcription activation	1	0.46	NCU00635	36	0.35	0.11	0.53928
11.04 RNA processing	1	0.46	NCU10733	298	2.96	-2.5	1
11.04.03 mRNA processing (splicing, 5'-, 3'-end processing)	1	0.46	NCU10733	177	1.75	-1.29	1
11.04.03.05 3'-end processing	1	0.46	NCU10733	12	0.11	0.35	0.227412
12 PROTEIN SYNTHESIS	13	6.07	NCU00489 NCU00635 NCU01452 NCU02208 NCU03393 NCU03757 NCU04331 NCU05554 NCU05810 NCU06457 NCU06843 NCU07408 NCU09475	362	3.59	2.48	0.0452344
12.01 ribosome biogenesis	10	4.67	NCU00489 NCU01452 NCU03393 NCU03757 NCU04331 NCU05554 NCU05810 NCU06843 NCU07408 NCU09475	221	2.19	2.48	0.0196124
12.01.01 ribosomal proteins	9	4.2	NCU00489 NCU01452 NCU03393 NCU03757 NCU04331 NCU05554 NCU06843 NCU07408 NCU09475	152	1.51	2.69	0.00510952
12.04 translation	13	6.07	NCU00489 NCU00635 NCU01452 NCU02208 NCU03393 NCU03757 NCU04331 NCU05554 NCU05810 NCU06457 NCU06843 NCU07408 NCU09475	188	1.86	4.21	0.000183605
12.04.01 translation initiation	1	0.46	NCU02208	50	0.49	-0.03	1
12.04.02 translation elongation	1	0.46	NCU07408	19	0.18	0.28	0.335459
12.04.03 translation termination	1	0.46	NCU00635	6	0.05	0.41	0.120996
12.07 translational control	1	0.46	NCU00635	54	0.53	-0.07	1
12.10 aminoacyl-tRNA-synthetases	1	0.46	NCU06457	38	0.37	0.09	0.558731
14 PROTEIN FATE (folding, modification, destination)	24	11.2	NCU00169 NCU01084 NCU01219 NCU01843 NCU02207 NCU02455 NCU02493 NCU02797 NCU02829 NCU03393 NCU03982 NCU04380 NCU04448 NCU05810 NCU05980 NCU06419 NCU06512 NCU07200 NCU07308 NCU07659 NCU08809 NCU09223 NCU09265 NCU20030	862	8.56	2.64	0.103644
14.01 protein folding and stabilization	8	3.73	NCU01219 NCU01843 NCU02207 NCU02455 NCU03982 NCU04448 NCU09223 NCU09265	81	0.8	2.93	0.000310794
14.04 protein targeting, sorting and translocation	4	1.86	NCU00169 NCU01843 NCU02829 NCU03982	203	2.01	-0.15	1
14.07 protein modification	16	7.47	NCU01219 NCU01843 NCU02207 NCU02493 NCU02797 NCU02829 NCU03982 NCU04380 NCU04448 NCU05810 NCU06419 NCU06512 NCU07308 NCU08809 NCU09223 NCU20030	484	4.8	2.67	0.0530141
14.07.01 modification with fatty acids (e.g. myristylation, palmitylation, farnesylation)	1	0.46	NCU04380	23	0.22	0.24	0.390302
14.07.02 modification with sugar residues (e.g. glycosylation, deglycosylation)	2	0.93	NCU02797 NCU02829	56	0.55	0.38	0.334857
14.07.02.02 N-directed glycosylation, deglycosylation	1	0.46	NCU02829	26	0.25	0.21	0.428456
14.07.03 modification by phosphorylation, dephosphorylation, autophosphorylation	2	0.93	NCU06419 NCU08809	155	1.53	-0.6	1
14.07.04 modification by acetylation, deacetylation	1	0.46	NCU05810	32	0.31	0.15	0.497781
14.07.05 modification by ubiquitination, deubiquitination	3	1.4	NCU01843 NCU02207 NCU04448	67	0.66	0.74	0.170408
14.07.09 posttranslational modification of amino acids (e.g. hydroxylation, methylation)	1	0.46	NCU06512	34	0.33	0.13	0.518975
14.07.11 protein processing (proteolytic)	2	0.93	NCU02493 NCU20030	72	0.71	0.22	0.454896
14.10 assembly of protein complexes	6	2.8	NCU01084 NCU03393 NCU03982 NCU07308 NCU07659 NCU09265	165	1.63	1.17	0.139622
14.13 protein/peptide degradation	7	3.27	NCU01843 NCU02207 NCU02493 NCU04448 NCU05980 NCU07200 NCU20030	223	2.21	1.06	0.197122
14.13.01 cytoplasmic and nuclear protein degradation	5	2.33	NCU01843 NCU02207 NCU02493 NCU04448 NCU20030	127	1.26	1.07	0.133745
14.13.01.01 proteasomal degradation (ubiquitin/proteasomal pathway)	1	0.46	NCU02493	91	0.9	-0.44	1
14.13.04 lysosomal and vacuolar protein degradation	1	0.46	NCU20030	13	0.12	0.34	0.243857
14.13.04.02 vacuolar protein degradation	1	0.46	NCU20030	7	0.06	0.4	0.139695
16 PROTEIN WITH BINDING FUNCTION OR COFACTOR REQUIREMENT (structural or catalytic)	64	29.9	NCU00290 NCU00355 NCU00489 NCU00635 NCU00951 NCU01084 NCU01195 NCU01219 NCU01328 NCU01452 NCU01632 NCU01754 NCU01843 NCU01906 NCU02133 NCU02136 NCU02207 NCU02208 NCU02274 NCU02364 NCU02455 NCU02493 NCU02580 NCU02639 NCU02657 NCU02677 NCU02954 NCU03100 NCU03393 NCU03415 NCU03748 NCU03749 NCU03757 NCU03982 NCU04304 NCU04331 NCU04380 NCU04415 NCU04448 NCU04510 NCU04899 NCU05430 NCU05554 NCU05591 NCU…	1375	13.6	16.3	3.49242e-10
16.01 protein binding	25	11.6	NCU00489 NCU00635 NCU01452 NCU01843 NCU02136 NCU02207 NCU02455 NCU02493 NCU03393 NCU03757 NCU03982 NCU04304 NCU04331 NCU04415 NCU04448 NCU05554 NCU06687 NCU06843 NCU07408 NCU07659 NCU07930 NCU08336 NCU09223 NCU09475 NCU20238	678	6.73	4.87	0.00487645
16.03 nucleic acid binding	6	2.8	NCU00635 NCU02208 NCU02364 NCU04331 NCU05554 NCU06457	346	3.43	-0.63	1
16.03.01 DNA binding	2	0.93	NCU00635 NCU02364	167	1.65	-0.72	1
16.03.03 RNA binding	3	1.4	NCU02208 NCU04331 NCU05554	165	1.63	-0.23	1
16.05 polysaccharide binding	2	0.93	NCU05924 NCU08189	16	0.15	0.78	0.0443901
16.07 structural protein binding	1	0.46	NCU07408	30	0.29	0.17	0.475657
16.13 C-compound binding	2	0.93	NCU03415 NCU09265	21	0.2	0.73	0.0725233
16.13.01 sugar binding	1	0.46	NCU09265	7	0.06	0.4	0.139695
16.17 metal binding	13	6.07	NCU00951 NCU01219 NCU01754 NCU02133 NCU02364 NCU02657 NCU03749 NCU04380 NCU07930 NCU08291 NCU09265 NCU20030 NCU20632	262	2.6	3.47	0.00391981
16.17.01 calcium binding	1	0.46	NCU09265	25	0.24	0.22	0.41601
16.17.03 potassium binding	1	0.46	NCU02657	4	0.03	0.43	0.082377
16.17.07 magnesium binding	2	0.93	NCU02657 NCU04380	48	0.47	0.46	0.271835
16.17.09 heavy metal binding (Cu, Fe, Zn)	8	3.73	NCU01219 NCU01754 NCU02133 NCU02364 NCU03749 NCU07930 NCU20030 NCU20632	167	1.65	2.08	0.0261165
16.19 nucleotide/nucleoside/nucleobase binding	15	7	NCU00290 NCU01084 NCU01632 NCU01843 NCU02207 NCU02208 NCU02639 NCU02657 NCU02677 NCU03982 NCU04448 NCU05430 NCU05591 NCU06457 NCU07027	397	3.94	3.06	0.0222179
16.19.03 ATP binding	13	6.07	NCU00290 NCU01084 NCU01632 NCU01843 NCU02207 NCU02639 NCU02657 NCU02677 NCU03982 NCU04448 NCU05430 NCU05591 NCU06457	292	2.9	3.17	0.00950608
16.21 complex cofactor/cosubstrate/vitamine binding	23	10.7	NCU00355 NCU01195 NCU01219 NCU01328 NCU01632 NCU01906 NCU02274 NCU02580 NCU02954 NCU03100 NCU03415 NCU03748 NCU04510 NCU04899 NCU06606 NCU07027 NCU07659 NCU07930 NCU08291 NCU08336 NCU08384 NCU20294 NCU20632	206	2.04	8.66	6.23515e-11
16.21.01 heme binding	1	0.46	NCU00355	21	0.2	0.26	0.363468
16.21.05 FAD/FMN binding	3	1.4	NCU02580 NCU08336 NCU20294	50	0.49	0.91	0.0897971
16.21.07 NAD/NADP binding	11	5.14	NCU01195 NCU01632 NCU01906 NCU02954 NCU03100 NCU03415 NCU03748 NCU04510 NCU04899 NCU07930 NCU08384	103	1.02	4.12	1.11503e-05
16.21.08 Fe/S binding	5	2.33	NCU01219 NCU06606 NCU08291 NCU08336 NCU20632	26	0.25	2.08	0.000189366
16.21.11 thiamine pyrophosphate binding	1	0.46	NCU01328	5	0.04	0.42	0.101893
16.21.15 biotin binding	1	0.46	NCU07659	5	0.04	0.42	0.101893
16.21.17 pyridoxal phosphate binding	2	0.93	NCU02274 NCU07027	29	0.28	0.65	0.12578
18 REGULATION OF METABOLISM AND PROTEIN FUNCTION	7	3.27	NCU00635 NCU02133 NCU02134 NCU03982 NCU08809 NCU09223 NCU20238	216	2.14	1.13	0.176852
18.01 regulation by	2	0.93	NCU00635 NCU09223	95	0.94	-0.01	1
18.01.07 regulation by binding / dissociation	2	0.93	NCU00635 NCU09223	52	0.51	0.42	0.30347
18.02 regulation of protein activity	6	2.8	NCU00635 NCU02133 NCU02134 NCU03982 NCU08809 NCU20238	211	2.09	0.71	0.292702
18.02.01 enzymatic activity regulation / enzyme regulator	4	1.86	NCU02133 NCU03982 NCU08809 NCU20238	167	1.65	0.21	0.476419
18.02.01.01 enzyme activator	2	0.93	NCU02133 NCU08809	72	0.71	0.22	0.454896
18.02.01.01.05 kinase activator	1	0.46	NCU02133	15	0.14	0.32	0.275708
18.02.09 regulator of transcription factor	2	0.93	NCU00635 NCU02134	25	0.24	0.69	0.0981076
20 CELLULAR TRANSPORT, TRANSPORT FACILITIES AND TRANSPORT ROUTES	28	13	NCU00290 NCU00635 NCU00782 NCU00801 NCU00821 NCU01219 NCU01231 NCU02207 NCU02373 NCU02580 NCU02829 NCU02954 NCU03076 NCU03415 NCU03559 NCU03982 NCU04304 NCU04380 NCU04448 NCU04899 NCU05430 NCU05591 NCU06138 NCU06606 NCU08002 NCU08336 NCU09223 NCU20294	970	9.63	3.37	0.0581754
20.01 transported compounds (substrates)	25	11.6	NCU00635 NCU00782 NCU00801 NCU00821 NCU01219 NCU01231 NCU02373 NCU02580 NCU02829 NCU02954 NCU03076 NCU03415 NCU03559 NCU03982 NCU04304 NCU04380 NCU04899 NCU05430 NCU05591 NCU06138 NCU06606 NCU08002 NCU08336 NCU09223 NCU20294	662	6.57	5.03	0.00358787
20.01.01 ion transport	3	1.4	NCU04304 NCU05430 NCU05591	149	1.48	-0.08	1
20.01.01.01 cation transport (H+, Na+, K+, Ca2+ , NH4+, etc.)	2	0.93	NCU05430 NCU05591	122	1.21	-0.28	1
20.01.03 C-compound and carbohydrate transport	7	3.27	NCU00782 NCU00801 NCU00821 NCU01231 NCU05591 NCU06138 NCU08002	107	1.06	2.21	0.0077147
20.01.10 protein transport	3	1.4	NCU00635 NCU02829 NCU03982	118	1.17	0.23	0.460544
20.01.13 lipid/fatty acid transport	3	1.4	NCU04380 NCU05591 NCU09223	50	0.49	0.91	0.0897971
20.01.15 electron transport	13	6.07	NCU01219 NCU02373 NCU02580 NCU02954 NCU03076 NCU03415 NCU03559 NCU04899 NCU05430 NCU06606 NCU08336 NCU09223 NCU20294	168	1.66	4.41	5.86603e-05
20.01.23 allantoin and allantoate transport	1	0.46	NCU00782	18	0.17	0.29	0.320998
20.01.25 vitamine/cofactor transport	1	0.46	NCU00782	25	0.24	0.22	0.41601
20.01.27 drug/toxin transport	1	0.46	NCU05591	67	0.66	-0.2	1
20.03 transport facilities	11	5.14	NCU00290 NCU00782 NCU00821 NCU01231 NCU02207 NCU03559 NCU03982 NCU04304 NCU04448 NCU05430 NCU05591	303	3.01	2.13	0.0586839
20.03.01 channel / pore class transport	1	0.46	NCU04304	27	0.26	0.2	0.440639
20.03.01.01 ion channels	1	0.46	NCU04304	17	0.16	0.3	0.306224
20.03.22 transport ATPases	2	0.93	NCU05430 NCU05591	62	0.61	0.32	0.381104
20.03.25 ABC transporters	2	0.93	NCU00290 NCU05591	41	0.4	0.53	0.216526
20.09 transport routes	9	4.2	NCU00782 NCU00801 NCU00821 NCU03982 NCU04304 NCU05430 NCU05591 NCU06138 NCU08002	636	6.31	-2.11	0.930435
20.09.01 nuclear transport	1	0.46	NCU03982	62	0.61	-0.15	1
20.09.03 peroxisomal transport	1	0.46	NCU08002	10	0.09	0.37	0.193448
20.09.04 mitochondrial transport	3	1.4	NCU03982 NCU04304 NCU05430	91	0.9	0.5	0.305325
20.09.05 non-vesicular ER transport	1	0.46	NCU03982	8	0.07	0.39	0.157997
20.09.07 vesicular transport (Golgi network, etc.)	1	0.46	NCU03982	174	1.72	-1.26	1
20.09.16 cellular export and secretion	1	0.46	NCU05591	128	1.27	-0.81	1
20.09.16.01 Type I protein secretion system (ABC-type transport systems)	1	0.46	NCU05591	15	0.14	0.32	0.275708
20.09.18 cellular import	4	1.86	NCU00782 NCU00801 NCU00821 NCU06138	200	1.98	-0.12	1
20.09.18.07 non-vesicular cellular import	3	1.4	NCU00782 NCU00801 NCU06138	89	0.88	0.52	0.293667
30 CELLULAR COMMUNICATION/SIGNAL TRANSDUCTION MECHANISM	5	2.33	NCU01219 NCU01704 NCU02133 NCU05810 NCU06419	286	2.84	-0.51	1
30.01 cellular signalling	3	1.4	NCU02133 NCU05810 NCU06419	257	2.55	-1.15	1
30.01.05 enzyme mediated signal transduction	3	1.4	NCU02133 NCU05810 NCU06419	139	1.38	0.02	0.570502
30.01.05.01 protein kinase	2	0.93	NCU02133 NCU06419	64	0.63	0.3	0.396227
30.01.05.01.03 MAPKKK cascade	2	0.93	NCU02133 NCU06419	20	0.19	0.74	0.066521
30.01.05.05 G-protein mediated signal transduction	1	0.46	NCU05810	55	0.54	-0.08	1
30.01.05.05.03 trimeric G-protein mediated signal transduction	1	0.46	NCU05810	6	0.05	0.41	0.120996
30.05 transmembrane signal transduction	1	0.46	NCU01704	63	0.62	-0.16	1
30.07 regulation of signal transduction	1	0.46	NCU01219	4	0.03	0.43	0.082377
32 CELL RESCUE, DEFENSE AND VIRULENCE	33	15.4	NCU00130 NCU00355 NCU00489 NCU00635 NCU01219 NCU01754 NCU01843 NCU01906 NCU02133 NCU02207 NCU02493 NCU02580 NCU02855 NCU03013 NCU03151 NCU03415 NCU03982 NCU04415 NCU04448 NCU04510 NCU05317 NCU05591 NCU06031 NCU06419 NCU08384 NCU08429 NCU08431 NCU08669 NCU09265 NCU09976 NCU20689 NCU20953 NCU21177	594	5.9	9.5	3.19661e-07
32.01 stress response	22	10.2	NCU00355 NCU00489 NCU00635 NCU01219 NCU01843 NCU01906 NCU02133 NCU02207 NCU02493 NCU02580 NCU03013 NCU03151 NCU03415 NCU03982 NCU04448 NCU04510 NCU05591 NCU06031 NCU06419 NCU08384 NCU08669 NCU09265	351	3.48	6.72	5.31199e-06
32.01.01 oxidative stress response	7	3.27	NCU00355 NCU01219 NCU02133 NCU03151 NCU03415 NCU05591 NCU06031	53	0.52	2.75	0.00011953
32.01.03 osmotic and salt stress response	4	1.86	NCU01906 NCU03415 NCU04510 NCU08384	53	0.52	1.34	0.025844
32.01.05 heat shock response	4	1.86	NCU01906 NCU03982 NCU04510 NCU08384	39	0.38	1.48	0.00912709
32.01.07 unfolded protein response (e.g. ER quality control)	6	2.8	NCU00635 NCU01843 NCU02207 NCU03982 NCU04448 NCU09265	52	0.51	2.29	0.000775045
32.01.09 DNA damage response	1	0.46	NCU00489	50	0.49	-0.03	1
32.05 disease, virulence and defense	10	4.67	NCU00130 NCU03415 NCU04415 NCU05317 NCU05591 NCU08429 NCU08431 NCU08669 NCU09976 NCU21177	187	1.85	2.82	0.00658678
32.05.01 resistance proteins	3	1.4	NCU03415 NCU04415 NCU05591	74	0.73	0.67	0.208119
32.05.01.03 chemical agent resistance	2	0.93	NCU04415 NCU05591	26	0.25	0.68	0.104851
32.05.03 defense related proteins	3	1.4	NCU00130 NCU03415 NCU08669	33	0.32	1.08	0.0323696
32.05.05 virulence, disease factors	3	1.4	NCU05317 NCU09976 NCU21177	61	0.6	0.8	0.139894
32.05.05.01 toxins	1	0.46	NCU05317	13	0.12	0.34	0.243857
32.07 detoxification	11	5.14	NCU00355 NCU01219 NCU01754 NCU02133 NCU03013 NCU03151 NCU03415 NCU05591 NCU06031 NCU20689 NCU21177	161	1.59	3.55	0.000635272
32.07.01 detoxification involving cytochrome P450	1	0.46	NCU20689	17	0.16	0.3	0.306224
32.07.03 detoxification by modification	3	1.4	NCU01219 NCU03013 NCU03415	23	0.22	1.18	0.012262
32.07.05 detoxification by export	1	0.46	NCU05591	44	0.43	0.03	0.612314
32.07.07 oxygen and radical detoxification	5	2.33	NCU00355 NCU01219 NCU02133 NCU03151 NCU06031	31	0.3	2.03	0.000448639
32.07.07.01 catalase reaction	1	0.46	NCU00355	4	0.03	0.43	0.082377
32.07.07.03 glutathione conjugation reaction	1	0.46	NCU01219	10	0.09	0.37	0.193448
32.07.07.05 peroxidase reaction	2	0.93	NCU01219 NCU06031	5	0.04	0.89	0.00431249
32.07.07.07 superoxide metabolism	1	0.46	NCU02133	5	0.04	0.42	0.101893
32.07.09 detoxification by degradation	2	0.93	NCU03415 NCU21177	17	0.16	0.77	0.0496195
32.10 degradation / modification of foreign (exogenous) compounds	5	2.33	NCU01906 NCU02855 NCU04510 NCU08384 NCU20953	20	0.19	2.14	4.95229e-05
32.10.07 degradation / modification of foreign (exogenous) polysaccharides	2	0.93	NCU02855 NCU20953	13	0.12	0.81	0.0300773
34 INTERACTION WITH THE ENVIRONMENT	16	7.47	NCU01219 NCU01452 NCU01906 NCU02133 NCU02500 NCU03151 NCU03982 NCU04510 NCU05430 NCU05591 NCU05598 NCU08291 NCU08384 NCU09265 NCU20238 NCU20632	473	4.69	2.78	0.0447052
34.01 homeostasis	9	4.2	NCU01219 NCU02133 NCU03151 NCU03982 NCU05430 NCU05591 NCU08291 NCU09265 NCU20632	186	1.84	2.36	0.0177977
34.01.01 homeostasis of cations	7	3.27	NCU02133 NCU03151 NCU03982 NCU05430 NCU05591 NCU08291 NCU09265	165	1.63	1.64	0.062237
34.01.01.01 homeostasis of metal ions (Na, K, Ca etc.)	6	2.8	NCU02133 NCU03151 NCU03982 NCU05591 NCU08291 NCU09265	117	1.16	1.64	0.0384619
34.01.01.03 homeostasis of protons	1	0.46	NCU05430	42	0.41	0.05	0.595215
34.11 cellular sensing and response to external stimulus	10	4.67	NCU01219 NCU01452 NCU01906 NCU02500 NCU03151 NCU03982 NCU04510 NCU05598 NCU08384 NCU20238	277	2.75	1.92	0.0715189
34.11.01 photoperception and response	1	0.46	NCU20238	12	0.11	0.35	0.227412
34.11.03 chemoperception and response	8	3.73	NCU01219 NCU01452 NCU01906 NCU02500 NCU03151 NCU04510 NCU05598 NCU08384	209	2.07	1.66	0.0776629
34.11.03.07 pheromone response, mating-type determination, sex-specific proteins	3	1.4	NCU01452 NCU02500 NCU05598	158	1.56	-0.16	1
34.11.03.11 pH response	1	0.46	NCU01219	8	0.07	0.39	0.157997
34.11.03.13 osmosensing and response	3	1.4	NCU01906 NCU04510 NCU08384	35	0.34	1.06	0.0376572
34.11.09 temperature perception and response	2	0.93	NCU01219 NCU03982	21	0.2	0.73	0.0725233
34.11.11 rhythm (e.g. circadian, ultradian)	2	0.93	NCU02500 NCU20238	12	0.11	0.82	0.0258062
40 CELL FATE	9	4.2	NCU00326 NCU01219 NCU01704 NCU02133 NCU03982 NCU04304 NCU05430 NCU06419 NCU20632	241	2.39	1.81	0.0718661
40.01 cell growth / morphogenesis	1	0.46	NCU06419	186	1.84	-1.38	1
40.01.03 directional cell growth (morphogenesis)	1	0.46	NCU06419	60	0.59	-0.13	1
40.02.03 activity of intercellular mediators	1	0.46	NCU01704	5	0.04	0.42	0.101893
40.10 cell death	5	2.33	NCU01219 NCU02133 NCU03982 NCU04304 NCU20632	63	0.62	1.71	0.0107293
40.10.02 apoptosis (type I programmed cell death)	5	2.33	NCU01219 NCU02133 NCU03982 NCU04304 NCU20632	57	0.56	1.77	0.00707814
40.10.02.01 anti-apoptosis	1	0.46	NCU03982	13	0.12	0.34	0.243857
40.10.02.02 apoptotic program	2	0.93	NCU02133 NCU04304	7	0.06	0.87	0.00880515
40.10.02.02.01 apoptotic mitochondrial changes	1	0.46	NCU04304	1	0	0.46	0.0212597
40.10.02.02.03 disassembly of cell structures	1	0.46	NCU02133	1	0	0.46	0.0212597
40.20 cell aging	2	0.93	NCU00326 NCU05430	19	0.18	0.75	0.0606959
41 DEVELOPMENT (Systemic)	2	0.93	NCU03982 NCU05598	45	0.44	0.49	0.248071
41.01 fungal/microorganismic development	2	0.93	NCU03982 NCU05598	45	0.44	0.49	0.248071
41.01.01 mating (fertilization)	1	0.46	NCU03982	21	0.2	0.26	0.363468
42 BIOGENESIS OF CELLULAR COMPONENTS	18	8.41	NCU00635 NCU01107 NCU01195 NCU01692 NCU01843 NCU02134 NCU02207 NCU02364 NCU03415 NCU03982 NCU04304 NCU04448 NCU04899 NCU05686 NCU06419 NCU07277 NCU07550 NCU08336	523	5.19	3.22	0.0297483
42.01 cell wall	4	1.86	NCU01195 NCU03982 NCU05686 NCU06419	156	1.54	0.32	0.424565
42.03 cytoplasm	1	0.46	NCU07550	4	0.03	0.43	0.082377
42.04 cytoskeleton/structural proteins	3	1.4	NCU01843 NCU02207 NCU04448	136	1.35	0.05	0.555637
42.10 nucleus	4	1.86	NCU00635 NCU02134 NCU02364 NCU03982	110	1.09	0.77	0.20628
42.10.03 organization of chromosome structure	3	1.4	NCU00635 NCU02134 NCU02364	82	0.81	0.59	0.253191
42.16 mitochondrion	6	2.8	NCU01107 NCU01692 NCU03415 NCU04304 NCU04899 NCU08336	85	0.84	1.96	0.0093442
42.27 extracellular / secretion proteins	1	0.46	NCU07277	14	0.13	0.33	0.259953
43 CELL TYPE DIFFERENTIATION	7	3.27	NCU01219 NCU02208 NCU03393 NCU03982 NCU06419 NCU07325 NCU10997	280	2.78	0.49	0.385845
43.01 fungal/microorganismic cell type differentiation	5	2.33	NCU02208 NCU03393 NCU06419 NCU07325 NCU10997	270	2.68	-0.35	1
43.01.03 fungal and other eukaryotic cell type differentiation	5	2.33	NCU02208 NCU03393 NCU06419 NCU07325 NCU10997	270	2.68	-0.35	1
43.01.03.05 budding, cell polarity and filament formation	2	0.93	NCU03393 NCU06419	145	1.44	-0.51	1
43.01.03.07 development of conidia	1	0.46	NCU07325	8	0.07	0.39	0.157997
43.01.03.09 development of asco- basidio- or zygospore	2	0.93	NCU02208 NCU10997	93	0.92	0.01	0.591876
43.03 animal cell type differentiation	2	0.93	NCU01219 NCU03982	16	0.15	0.78	0.0443901
99 UNCLASSIFIED PROTEINS	68	31.7	NCU00175 NCU00321 NCU00322 NCU00499 NCU00828 NCU01301 NCU01424 NCU01451 NCU01483 NCU01487 NCU01970 NCU02086 NCU02307 NCU02399 NCU02637 NCU03318 NCU03746 NCU03753 NCU04169 NCU04214 NCU04272 NCU04276 NCU04390 NCU04417 NCU04487 NCU04502 NCU04542 NCU04605 NCU04667 NCU04675 NCU04905 NCU04907 NCU04914 NCU04932 NCU05318 NCU05338 NCU05498 NCU05814 NCU05822 NCU05826 NCU05841 NCU05989 NCU06294 NCU06323 NCU…	5853	58.1	-26.4	1

## Sheet: WCC targets on cellulose
Direct targets of WCC as identified by Smith et al., 2010 and found to be regulated by Δwc-1 and Δwc-2
Common name	Description	Functional category
NCU01632.2	probable PENTAFUNCTIONAL AROM POLYPEPTIDE	01 METABOLISM_01.01 amino acid metabolism_01.01.09 metabolism of the cysteine - aromatic group__
NCU05855.2	related to O-methyltransferase B	01 METABOLISM_01.20 secondary metabolism___
NCU01417.2	related to acetyl coenzyme A synthetase	02 ENERGY_02.01 glycolysis and gluconeogenesis____02 ENERGY_02.10 tricarboxylic-acid pathway (citrate cycle, Krebs cycle, TCA cycle)____01 METABOLISM_01.06 lipid, fatty acid and isoprenoid metabolism_01.06.04 degradation of lipids, fatty acids and isoprenoids__
NCU08336.2	probable succinate dehydrogenase (ubiquinone) flavoprotein precursor, mitochondrial	01 METABOLISM_01.05 C-compound and carbohydrate metabolism_01.05.01 C-compound and carbohydrate utilization___02 ENERGY_02.10 tricarboxylic-acid pathway (citrate cycle, Krebs cycle, TCA cycle)____70 SUBCELLULAR LOCALIZATION_70.16 mitochondrion___
NCU08807.2	carbon repressor protein 1 (cre-1)	01 METABOLISM_01.05 C-compound and carbohydrate metabolism_01.05.04 regulation of C-compound and carbohydrate utilization___11 TRANSCRIPTION_11.02 RNA synthesis_11.02.03 mRNA synthesis_11.02.03.04 transcriptional control__16 PROTEIN WITH BINDING FUNCTION OR COFACTOR REQUIREMENT (structural or catalytic)_16.03 nucleic acid binding_16.03.01 DNA binding__
NCU01107.2	related to light induced alcohol dehydrogenase Bli-4	01 METABOLISM_01.05 C-compound and carbohydrate metabolism____42 BIOGENESIS OF CELLULAR COMPONENTS_42.16 mitochondrion___
NCU07277.2	related to glucan 1,4-alpha-glucosidase	01 METABOLISM_01.05 C-compound and carbohydrate metabolism_01.05.01 C-compound and carbohydrate utilization_01.05.01.01 C-compound, carbohydrate catabolism_01.05.01.01.02 polysaccharide degradation_42 BIOGENESIS OF CELLULAR COMPONENTS_42.27 extracellular / secretion proteins___
NCU02639.2	probable arginosuccinate synthetase	01 METABOLISM_01.01 amino acid metabolism_01.01.05 metabolism of urea cycle, creatine and polyamines___70 SUBCELLULAR LOCALIZATION_70.03 cytoplasm___
NCU08002.2	probable carnitine O-acetyltransferase precursor	01 METABOLISM_01.06 lipid, fatty acid and isoprenoid metabolism_01.06.01 lipid, fatty acid and isoprenoid biosynthesis___70 SUBCELLULAR LOCALIZATION_70.16 mitochondrion____70 SUBCELLULAR LOCALIZATION_70.19 peroxisome___
NCU02713.2	conidial separation-1, csp-1	11 TRANSCRIPTION_11.02 RNA synthesis_11.02.03 mRNA synthesis_11.02.03.04 transcriptional control_11.02.03.04.03 transcriptional repressor
NCU08809.2	related to RING3 kinase	14 PROTEIN FATE (folding, modification, destination)_14.07 protein modification_14.07.03 modification by phosphorylation, dephosphorylation, autophosphorylation___18 PROTEIN ACTIVITY REGULATION_18.02 target of regulation_18.02.01 enzymatic activity regulation / enzyme regulator_18.02.01.01 enzyme activator_
NCU03967.2	vivid PAS protein VVD	34 INTERACTION WITH THE CELLULAR ENVIRONMENT_34.11 cellular sensing and response_34.11.01 photoperception and response_34.11.01.01 light environment response__34 INTERACTION WITH THE CELLULAR ENVIRONMENT_34.11 cellular sensing and response_34.11.11 rhythm (e.g. circadian, ultradian)___18 PROTEIN ACTIVITY REGULATION_18.02 target of regulation_18.02.01 enzymatic activity regulation / enzyme regulat…
NCU10997.2	con-8 protein	40 CELL FATE_40.02 cell differentiation____43 CELL TYPE DIFFERENTIATION_43.01 fungal/microorganismic cell type differentiation_43.01.03 fungal and other eukaryotic cell type differentiation_43.01.03.09 development of asco- basidio- or zygospore_
NCU08457.2	hydrophobin Ccg-2	43 CELL TYPE DIFFERENTIATION_43.01 fungal/microorganismic cell type differentiation_43.01.03 fungal and other eukaryotic cell type differentiation_43.01.03.09 development of asco- basidio- or zygospore_
NCU03151.2	probable peroxisomal membrane protein	98 CLASSIFICATION NOT YET CLEAR-CUT____
NCU03388.2	related to stomatin	98 CLASSIFICATION NOT YET CLEAR-CUT____
NCU08336.2	conserved hypothetical protein	99 UNCLASSIFIED PROTEINS____
NCU10997.2	hypothetical protein	99 UNCLASSIFIED PROTEINS____
NCU03653.2	conserved hypothetical protein	99 UNCLASSIFIED PROTEINS____
NCU04276.2	putative protein	99 UNCLASSIFIED PROTEINS____
NCU04502.2	putative protein	99 UNCLASSIFIED PROTEINS____
NCU05317.2	conserved hypothetical protein	99 UNCLASSIFIED PROTEINS____
NCU05338.2	putative protein	99 UNCLASSIFIED PROTEINS____
NCU05395.2	conserved hypothetical protein	99 UNCLASSIFIED PROTEINS____
NCU07705.2	putative protein	99 UNCLASSIFIED PROTEINS____
NCU08779.2	hypothetical protein	99 UNCLASSIFIED PROTEINS____
NCU08847.2	NULL	NULL

## Sheet: wc-1 only up
Functional category analysis of genes up-regulated in Δwc-2, but not in Δwc-1
Significantly enriched pathways (P-value <0.001) are given in bold
FUNCTIONAL CATEGORY	abs SET	rel SET	genes SET	abs GENOME	rel GENOME	rel SETminusGENOME	P-VALUE
01 METABOLISM	44	21.2	NCU00104 NCU00565 NCU00682 NCU00793 NCU01271 NCU01393 NCU01754 NCU01797 NCU02010 NCU02193 NCU02202 NCU02295 NCU02704 NCU02904 NCU03117 NCU03154 NCU03280 NCU03893 NCU04005 NCU04963 NCU05133 NCU06005 NCU06123 NCU06142 NCU06970 NCU07029 NCU07546 NCU07853 NCU07914 NCU08216 NCU08269 NCU08280 NCU09090 NCU09267 NCU09347 NCU09559 NCU09663 NCU09864 NCU10051 NCU20272 NCU20756 NCU20784 NCU21035 NCU21455	1740	17.2	4	0.0784434
01.01 amino acid metabolism	6	2.89	NCU01271 NCU02010 NCU02704 NCU06970 NCU08216 NCU09864	319	3.16	-0.27	1
01.01.05 metabolism of urea cycle, creatine and polyamines	1	0.48	NCU01271	28	0.27	0.21	0.441551
01.01.05.01 metabolism of polyamines	1	0.48	NCU01271	15	0.14	0.34	0.267945
01.01.05.01.01 biosynthesis of polyamines	1	0.48	NCU01271	6	0.05	0.43	0.117241
01.01.06 metabolism of the aspartate family	1	0.48	NCU08216	75	0.74	-0.26	1
01.01.06.05 metabolism of methionine	1	0.48	NCU08216	31	0.3	0.18	0.475395
01.01.06.05.01 biosynthesis of methionine	1	0.48	NCU08216	20	0.19	0.29	0.3403
01.01.06.05.01.02 degradation of homocysteine	1	0.48	NCU08216	1	0	0.48	0.0205643
01.01.09 metabolism of the cysteine - aromatic group	2	0.96	NCU06970 NCU08216	113	1.12	-0.16	1
01.01.09.03 metabolism of cysteine	1	0.48	NCU08216	13	0.12	0.36	0.236838
01.01.09.03.01 biosynthesis of cysteine	1	0.48	NCU08216	9	0.08	0.4	0.170625
01.01.09.03.02 degradation of cysteine	1	0.48	NCU08216	4	0.03	0.45	0.0797659
01.01.09.06 metabolism of tryptophan	1	0.48	NCU06970	28	0.27	0.21	0.441551
01.01.09.06.01 biosynthesis of tryptophan	1	0.48	NCU06970	13	0.12	0.36	0.236838
01.01.09.07 metabolism of histidine	1	0.48	NCU06970	16	0.15	0.33	0.283021
01.01.09.07.01 biosynthesis of histidine	1	0.48	NCU06970	14	0.13	0.35	0.252553
01.01.11 metabolism of the pyruvate family (alanine, isoleucine, leucine, valine) and D-alanine	2	0.96	NCU02010 NCU09864	46	0.45	0.51	0.244084
01.01.11.02 metabolism of isoleucine	1	0.48	NCU09864	20	0.19	0.29	0.3403
01.01.11.02.02 degradation of isoleucine	1	0.48	NCU09864	7	0.06	0.42	0.135405
01.01.11.03 metabolism of valine	1	0.48	NCU09864	19	0.18	0.3	0.326422
01.01.11.03.02 degradation of valine	1	0.48	NCU09864	9	0.08	0.4	0.170625
01.01.11.04 metabolism of leucine	2	0.96	NCU02010 NCU09864	22	0.21	0.75	0.0742889
01.01.11.04.01 biosynthesis of leucine	1	0.48	NCU02010	14	0.13	0.35	0.252553
01.01.11.04.02 degradation of leucine	1	0.48	NCU09864	13	0.12	0.36	0.236838
01.02 nitrogen, sulfur and selenium metabolism	2	0.96	NCU10051 NCU21455	150	1.49	-0.53	1
01.03 nucleotide/nucleoside/nucleobase metabolism	5	2.41	NCU03117 NCU06970 NCU07853 NCU07914 NCU20784	228	2.26	0.15	0.50605
01.03.01 purin nucleotide/nucleoside/nucleobase metabolism	5	2.41	NCU03117 NCU06970 NCU07853 NCU07914 NCU20784	109	1.08	1.33	0.0739421
01.03.01.01 purine nucleotide /nucleoside/nucleobase catabolism	2	0.96	NCU03117 NCU07853	6	0.05	0.91	0.00597813
01.03.01.01.03 xanthine catabolism	1	0.48	NCU03117	3	0.02	0.46	0.0604387
01.03.01.03 purine nucleotide/nucleoside/nucleobase anabolism	3	1.44	NCU03117 NCU06970 NCU20784	31	0.3	1.14	0.0252387
01.03.04 pyrimidine nucleotide/nucleoside/nucleobase metabolism	2	0.96	NCU06970 NCU20784	49	0.48	0.48	0.267059
01.03.04.03 pyrimidine nucleotide/nucleoside/nucleobase anabolism	1	0.48	NCU06970	14	0.13	0.35	0.252553
01.04 phosphate metabolism	12	5.79	NCU00104 NCU00682 NCU01797 NCU03154 NCU04005 NCU06005 NCU06970 NCU07546 NCU07914 NCU09347 NCU20272 NCU21035	287	2.85	2.94	0.0154558
01.05 C-compound and carbohydrate metabolism	22	10.6	NCU00565 NCU00793 NCU01393 NCU01754 NCU02193 NCU02704 NCU02904 NCU03893 NCU04963 NCU05133 NCU06005 NCU06123 NCU06142 NCU07029 NCU07914 NCU09267 NCU09347 NCU09559 NCU09663 NCU09864 NCU20784 NCU21035	759	7.54	3.06	0.0637222
01.05.02 sugar, glucoside, polyol and carboxylate metabolism	4	1.93	NCU05133 NCU07914 NCU09347 NCU20784	156	1.54	0.39	0.400069
01.05.02.01 nucleotide-sugar metabolism	1	0.48	NCU05133	12	0.11	0.37	0.220795
01.05.02.04 sugar, glucoside, polyol and carboxylate anabolism	2	0.96	NCU07914 NCU09347	59	0.58	0.38	0.34317
01.05.02.07 sugar, glucoside, polyol and carboxylate catabolism	2	0.96	NCU07914 NCU09347	124	1.23	-0.27	1
01.05.03 polysaccharide metabolism	1	0.48	NCU09663	169	1.67	-1.19	1
01.05.06 C-2 compound and organic acid metabolism	2	0.96	NCU01754 NCU02193	22	0.21	0.75	0.0742889
01.05.06.07 C-2 compound and organic acid catabolism	2	0.96	NCU01754 NCU02193	21	0.2	0.76	0.0684348
01.05.07 C-3 compound metabolism	3	1.44	NCU06005 NCU07914 NCU21035	6	0.05	1.39	0.000163771
01.05.11 aromate metabolism	1	0.48	NCU02904	40	0.39	0.09	0.56516
01.05.11.07 aromate catabolism	1	0.48	NCU02904	33	0.32	0.16	0.496816
01.05.11.07.01 aerobic aromate catabolism	1	0.48	NCU02904	33	0.32	0.16	0.496816
01.05.25 regulation of C-compound and carbohydrate metabolism	3	1.44	NCU04963 NCU05133 NCU09347	93	0.92	0.52	0.299253
01.06 lipid, fatty acid and isoprenoid metabolism	9	4.34	NCU00565 NCU01754 NCU02202 NCU02295 NCU02704 NCU06005 NCU08269 NCU08280 NCU21035	400	3.97	0.37	0.439822
01.06.02 membrane lipid metabolism	2	0.96	NCU06005 NCU21035	53	0.52	0.44	0.297672
01.06.02.01 phospholipid metabolism	2	0.96	NCU06005 NCU21035	41	0.4	0.56	0.206047
01.06.02.02 glycolipid metabolism	2	0.96	NCU06005 NCU21035	17	0.16	0.8	0.0467394
01.06.06 isoprenoid metabolism	1	0.48	NCU08280	74	0.73	-0.25	1
01.06.06.09 triterpenes metabolism	1	0.48	NCU08280	1	0	0.48	0.0205643
01.06.06.11 tetracyclic and pentacyclic triterpenes (cholesterin, steroids and hopanoids) metabolism	1	0.48	NCU08280	50	0.49	-0.01	1
01.06.10 regulation of lipid, fatty acid and isoprenoid metabolism	1	0.48	NCU02202	22	0.21	0.27	0.367208
01.07 metabolism of vitamins, cofactors, and prosthetic groups	7	3.38	NCU00565 NCU01271 NCU03154 NCU03280 NCU08269 NCU09090 NCU20756	176	1.74	1.64	0.0710594
01.07.01 biosynthesis of vitamins, cofactors, and prosthetic groups	6	2.89	NCU00565 NCU01271 NCU03154 NCU08269 NCU09090 NCU20756	110	1.09	1.8	0.0257829
01.20 secondary metabolism	4	1.93	NCU01271 NCU02904 NCU08280 NCU20756	245	2.43	-0.5	1
01.20.13 metabolism of derivatives of homoisopentenyl pyrophosphate	1	0.48	NCU08280	1	0	0.48	0.0205643
01.20.17 metabolism of secondary products derived from primary amino acids	1	0.48	NCU01271	37	0.36	0.12	0.537081
01.20.17.03 metabolism of amines	1	0.48	NCU01271	6	0.05	0.43	0.117241
01.20.19 metabolism of secondary products derived from glycine, L-serine and L-alanine	1	0.48	NCU20756	19	0.18	0.3	0.326422
01.20.19.01 metabolism of porphyrins	1	0.48	NCU20756	17	0.16	0.32	0.297789
01.20.31 metabolism of secondary products derived from L-lysine, L-arginine and L-histidine	1	0.48	NCU01271	12	0.11	0.37	0.220795
02 ENERGY	12	5.79	NCU00793 NCU01754 NCU02193 NCU05133 NCU06123 NCU06142 NCU06970 NCU07914 NCU09347 NCU09559 NCU09864 NCU10051	375	3.72	2.07	0.0860379
02.01 glycolysis and gluconeogenesis	4	1.93	NCU01754 NCU05133 NCU07914 NCU09347	63	0.62	1.31	0.0403724
02.01.03 regulation of glycolysis and gluconeogenesis	1	0.48	NCU09347	9	0.08	0.4	0.170625
02.07 pentose-phosphate pathway	3	1.44	NCU06123 NCU06142 NCU06970	34	0.33	1.11	0.0321331
02.10 tricarboxylic-acid pathway (citrate cycle, Krebs cycle, TCA cycle)	1	0.48	NCU09864	40	0.39	0.09	0.56516
02.13 respiration	2	0.96	NCU02193 NCU10051	138	1.37	-0.41	1
02.13.01 anaerobic respiration	1	0.48	NCU10051	6	0.05	0.43	0.117241
02.16 fermentation	3	1.44	NCU01754 NCU02193 NCU06123	56	0.55	0.89	0.107816
02.16.01 alcohol fermentation	2	0.96	NCU01754 NCU02193	24	0.23	0.73	0.0864492
02.16.03 lactate fermentation	1	0.48	NCU06123	9	0.08	0.4	0.170625
02.16.03.03 heterofermentative pathway and fermentaton of other saccharides	1	0.48	NCU06123	2	0.01	0.47	0.0407077
02.19 metabolism of energy reserves (e.g. glycogen, trehalose)	2	0.96	NCU00793 NCU09559	40	0.39	0.57	0.198513
10 CELL CYCLE AND DNA PROCESSING	15	7.24	NCU02249 NCU03732 NCU04005 NCU04635 NCU04847 NCU06438 NCU07521 NCU08267 NCU09161 NCU09644 NCU09731 NCU09793 NCU20272 NCU20591 NCU20736	622	6.17	1.07	0.298386
10.01 DNA processing	9	4.34	NCU02249 NCU04005 NCU04635 NCU06438 NCU08267 NCU09644 NCU09731 NCU09793 NCU20272	333	3.3	1.04	0.247209
10.01.02 DNA topology	3	1.44	NCU06438 NCU08267 NCU09793	54	0.53	0.91	0.0993104
10.01.03 DNA synthesis and replication	1	0.48	NCU09731	101	1	-0.52	1
10.01.05 DNA recombination and DNA repair	8	3.86	NCU04005 NCU04635 NCU06438 NCU08267 NCU09644 NCU09731 NCU09793 NCU20272	181	1.79	2.07	0.0333033
10.01.05.01 DNA repair	6	2.89	NCU04005 NCU06438 NCU08267 NCU09644 NCU09731 NCU20272	147	1.46	1.43	0.0826508
10.01.05.03 DNA recombination	2	0.96	NCU08267 NCU09793	50	0.49	0.47	0.274721
10.01.09 DNA restriction or modification	1	0.48	NCU02249	113	1.12	-0.64	1
10.01.09.05 DNA conformation modification (e.g. chromatin)	1	0.48	NCU02249	110	1.09	-0.61	1
10.03 cell cycle	10	4.83	NCU03732 NCU04005 NCU04847 NCU07521 NCU09161 NCU09644 NCU09731 NCU20272 NCU20591 NCU20736	403	4	0.83	0.316688
10.03.01 mitotic cell cycle and cell cycle control	10	4.83	NCU03732 NCU04005 NCU04847 NCU07521 NCU09161 NCU09644 NCU09731 NCU20272 NCU20591 NCU20736	298	2.96	1.87	0.0876844
10.03.01.01 mitotic cell cycle	3	1.44	NCU04005 NCU09731 NCU20272	104	1.03	0.41	0.36135
10.03.01.01.09 G2/M transition of mitotic cell cycle	2	0.96	NCU09731 NCU20272	22	0.21	0.75	0.0742889
10.03.01.01.11 M phase	3	1.44	NCU04005 NCU09731 NCU20272	44	0.43	1.01	0.0613572
10.03.01.03 cell cycle checkpoints (checkpoints of morphogenesis, DNA-damage,-replication, mitotic phase and spindle)	1	0.48	NCU09644	42	0.41	0.07	0.582932
10.03.02 meiosis	3	1.44	NCU04005 NCU09161 NCU20272	75	0.74	0.7	0.200162
10.03.03 cytokinesis (cell division) /septum formation and hydrolysis	2	0.96	NCU04005 NCU09731	94	0.93	0.03	0.579489
10.03.04 nuclear and chromosomal cycle	2	0.96	NCU04005 NCU20272	74	0.73	0.23	0.451851
10.03.04.03 chromosome condensation	1	0.48	NCU20272	17	0.16	0.32	0.297789
10.03.04.05 chromosome segregation/division	2	0.96	NCU04005 NCU20272	34	0.33	0.63	0.154222
10.03.04.07 nuclear division	1	0.48	NCU04005	11	0.1	0.38	0.204417
11 TRANSCRIPTION	18	8.69	NCU00682 NCU01629 NCU01640 NCU02611 NCU03184 NCU03273 NCU04410 NCU06418 NCU06438 NCU08159 NCU08267 NCU09004 NCU09731 NCU09819 NCU20591 NCU20757 NCU20798 NCU20870	725	7.2	1.49	0.23488
11.02 RNA synthesis	10	4.83	NCU00682 NCU01629 NCU01640 NCU02611 NCU03184 NCU03273 NCU06438 NCU08159 NCU08267 NCU09731	533	5.29	-0.46	0.663289
11.02.01 rRNA synthesis	1	0.48	NCU02611	51	0.5	-0.02	1
11.02.03 mRNA synthesis	9	4.34	NCU00682 NCU01629 NCU01640 NCU03184 NCU03273 NCU06438 NCU08159 NCU08267 NCU09731	465	4.61	-0.27	0.622311
11.02.03.01 general transcription activities	1	0.48	NCU06438	84	0.83	-0.35	1
11.02.03.01.01 transcription initiation	1	0.48	NCU06438	16	0.15	0.33	0.283021
11.02.03.04 transcriptional control	8	3.86	NCU00682 NCU01629 NCU01640 NCU03184 NCU03273 NCU06438 NCU08159 NCU09731	350	3.47	0.39	0.431448
11.02.03.04.01 transcription activation	1	0.48	NCU06438	36	0.35	0.13	0.527326
11.02.03.04.03 transcription repression	1	0.48	NCU03273	24	0.23	0.25	0.393023
11.04 RNA processing	10	4.83	NCU02611 NCU04410 NCU06418 NCU08267 NCU09004 NCU09819 NCU20591 NCU20757 NCU20798 NCU20870	298	2.96	1.87	0.0876844
11.04.01 rRNA processing	5	2.41	NCU02611 NCU06418 NCU08267 NCU09004 NCU20591	139	1.38	1.03	0.158332
11.04.02 tRNA processing	2	0.96	NCU04410 NCU20591	31	0.3	0.66	0.1329
11.04.03 mRNA processing (splicing, 5'-, 3'-end processing)	7	3.38	NCU04410 NCU08267 NCU09819 NCU20591 NCU20757 NCU20798 NCU20870	177	1.75	1.63	0.0727618
11.04.03.01 splicing	3	1.44	NCU08267 NCU09819 NCU20870	131	1.3	0.14	0.507748
11.04.03.11 control of mRNA stability	1	0.48	NCU20798	8	0.07	0.41	0.153197
12 PROTEIN SYNTHESIS	10	4.83	NCU00915 NCU01650 NCU03732 NCU04225 NCU06923 NCU07082 NCU08267 NCU09004 NCU09161 NCU20591	362	3.59	1.24	0.212091
12.01 ribosome biogenesis	5	2.41	NCU01650 NCU04225 NCU08267 NCU09004 NCU20591	221	2.19	0.22	0.478537
12.04 translation	3	1.44	NCU00915 NCU03732 NCU09004	188	1.86	-0.42	1
12.04.01 translation initiation	1	0.48	NCU09004	50	0.49	-0.01	1
12.07 translational control	3	1.44	NCU06923 NCU08267 NCU09161	54	0.53	0.91	0.0993104
12.10 aminoacyl-tRNA-synthetases	2	0.96	NCU00915 NCU07082	38	0.37	0.59	0.183557
14 PROTEIN FATE (folding, modification, destination)	20	9.66	NCU00104 NCU00435 NCU00682 NCU01640 NCU01797 NCU02202 NCU02249 NCU02400 NCU03523 NCU03732 NCU04005 NCU04639 NCU05232 NCU06111 NCU06923 NCU07063 NCU07221 NCU07521 NCU09731 NCU09819	862	8.56	1.1	0.318604
14.01 protein folding and stabilization	3	1.44	NCU00104 NCU03732 NCU09819	81	0.8	0.64	0.232444
14.04 protein targeting, sorting and translocation	5	2.41	NCU00104 NCU00435 NCU03732 NCU04639 NCU05232	203	2.01	0.4	0.405874
14.07 protein modification	13	6.28	NCU00682 NCU01797 NCU02202 NCU02249 NCU03523 NCU03732 NCU04005 NCU06111 NCU06923 NCU07063 NCU07221 NCU07521 NCU09731	484	4.8	1.48	0.197154
14.07.01 modification with fatty acids (e.g. myristylation, palmitylation, farnesylation)	1	0.48	NCU03732	23	0.22	0.26	0.380249
14.07.03 modification by phosphorylation, dephosphorylation, autophosphorylation	7	3.38	NCU00682 NCU01797 NCU02202 NCU03523 NCU04005 NCU06111 NCU07221	155	1.53	1.85	0.040827
14.07.04 modification by acetylation, deacetylation	1	0.48	NCU02249	32	0.31	0.17	0.486217
14.07.05 modification by ubiquitination, deubiquitination	2	0.96	NCU07521 NCU09731	67	0.66	0.3	0.402261
14.07.07 modification by ubiquitin-related proteins	1	0.48	NCU09731	23	0.22	0.26	0.380249
14.07.11 protein processing (proteolytic)	2	0.96	NCU06923 NCU07063	72	0.71	0.25	0.437913
14.10 assembly of protein complexes	2	0.96	NCU05232 NCU09731	165	1.63	-0.67	1
14.13 protein/peptide degradation	5	2.41	NCU00104 NCU01640 NCU02400 NCU06923 NCU09731	223	2.21	0.2	0.486452
14.13.01 cytoplasmic and nuclear protein degradation	2	0.96	NCU06923 NCU09731	127	1.26	-0.3	1
14.13.01.01 proteasomal degradation (ubiquitin/proteasomal pathway)	1	0.48	NCU09731	91	0.9	-0.42	1
16 PROTEIN WITH BINDING FUNCTION OR COFACTOR REQUIREMENT (structural or catalytic)	40	19.3	NCU00104 NCU00435 NCU00565 NCU00682 NCU00915 NCU01754 NCU02611 NCU02704 NCU03117 NCU03273 NCU03732 NCU04005 NCU04410 NCU05133 NCU05232 NCU06005 NCU06418 NCU06438 NCU06923 NCU06970 NCU07521 NCU07546 NCU07914 NCU08159 NCU08267 NCU08269 NCU08280 NCU09004 NCU09347 NCU09663 NCU09731 NCU09793 NCU09819 NCU09864 NCU20272 NCU20590 NCU20736 NCU20757 NCU20784 NCU21035	1375	13.6	5.7	0.0135404
16.01 protein binding	14	6.76	NCU00104 NCU00435 NCU00682 NCU02704 NCU03732 NCU05232 NCU06438 NCU07521 NCU09004 NCU09347 NCU09731 NCU09819 NCU20272 NCU20736	678	6.73	0.03	0.533971
16.03 nucleic acid binding	7	3.38	NCU00915 NCU02611 NCU03273 NCU06438 NCU08159 NCU20272 NCU20757	346	3.43	-0.05	1
16.03.01 DNA binding	3	1.44	NCU06438 NCU08159 NCU20272	167	1.65	-0.21	1
16.03.03 RNA binding	2	0.96	NCU02611 NCU20757	165	1.63	-0.67	1
16.05 polysaccharide binding	1	0.48	NCU09663	16	0.15	0.33	0.283021
16.07 structural protein binding	1	0.48	NCU05232	30	0.29	0.19	0.464347
16.13 C-compound binding	1	0.48	NCU09004	21	0.2	0.28	0.353893
16.13.01 sugar binding	1	0.48	NCU09004	7	0.06	0.42	0.135405
16.17 metal binding	6	2.89	NCU01754 NCU03117 NCU03732 NCU06923 NCU06970 NCU20590	262	2.6	0.29	0.453303
16.17.03 potassium binding	1	0.48	NCU03117	4	0.03	0.45	0.0797659
16.17.07 magnesium binding	1	0.48	NCU06970	48	0.47	0.01	0.632024
16.17.09 heavy metal binding (Cu, Fe, Zn)	4	1.93	NCU01754 NCU03732 NCU06923 NCU20590	167	1.65	0.28	0.450852
16.19 nucleotide/nucleoside/nucleobase binding	17	8.21	NCU00104 NCU00682 NCU00915 NCU04005 NCU04410 NCU06005 NCU06418 NCU06438 NCU07546 NCU07914 NCU08267 NCU09347 NCU09731 NCU09793 NCU20272 NCU20784 NCU21035	397	3.94	4.27	0.00337743
16.19.01 cyclic nucleotide binding (cAMP, cGMP, etc.)	1	0.48	NCU00682	3	0.02	0.46	0.0604387
16.19.03 ATP binding	16	7.72	NCU00104 NCU00682 NCU00915 NCU04005 NCU04410 NCU06005 NCU06418 NCU06438 NCU07546 NCU07914 NCU08267 NCU09347 NCU09731 NCU09793 NCU20272 NCU21035	292	2.9	4.82	0.000340646
16.21 complex cofactor/cosubstrate/vitamine binding	6	2.89	NCU00565 NCU02704 NCU05133 NCU08269 NCU08280 NCU09864	206	2.04	0.85	0.250122
16.21.05 FAD/FMN binding	2	0.96	NCU08269 NCU08280	50	0.49	0.47	0.274721
16.21.07 NAD/NADP binding	1	0.48	NCU05133	103	1.02	-0.54	1
16.21.08 Fe/S binding	1	0.48	NCU00565	26	0.25	0.23	0.41779
16.21.11 thiamine pyrophosphate binding	1	0.48	NCU09864	5	0.04	0.44	0.0986974
18 REGULATION OF METABOLISM AND PROTEIN FUNCTION	4	1.93	NCU03732 NCU04005 NCU06438 NCU06923	216	2.14	-0.21	1
18.01 regulation by	2	0.96	NCU04005 NCU06438	95	0.94	0.02	0.585273
18.01.01 regulation by modification	1	0.48	NCU04005	49	0.48	0	1
18.01.07 regulation by binding / dissociation	1	0.48	NCU06438	52	0.51	-0.03	1
18.02 regulation of protein activity	4	1.93	NCU03732 NCU04005 NCU06438 NCU06923	211	2.09	-0.16	1
18.02.01 enzymatic activity regulation / enzyme regulator	3	1.44	NCU03732 NCU06438 NCU06923	167	1.65	-0.21	1
18.02.01.01 enzyme activator	1	0.48	NCU03732	72	0.71	-0.23	1
18.02.01.02 enzyme inhibitor	1	0.48	NCU06923	23	0.22	0.26	0.380249
18.02.01.02.03 protease inhibitor	1	0.48	NCU06923	5	0.04	0.44	0.0986974
20 CELLULAR TRANSPORT, TRANSPORT FACILITIES AND TRANSPORT ROUTES	20	9.66	NCU00104 NCU00306 NCU00435 NCU01911 NCU03732 NCU04005 NCU04639 NCU04819 NCU04963 NCU05232 NCU06005 NCU06660 NCU07546 NCU08280 NCU09243 NCU09731 NCU10051 NCU20591 NCU20757 NCU21035	970	9.63	0.03	0.530195
20.01 transported compounds (substrates)	13	6.28	NCU00104 NCU00306 NCU00435 NCU04639 NCU04819 NCU04963 NCU05232 NCU06660 NCU07546 NCU08280 NCU10051 NCU20591 NCU20757	662	6.57	-0.29	0.609943
20.01.01 ion transport	3	1.44	NCU04819 NCU06660 NCU07546	149	1.48	-0.04	1
20.01.01.01 cation transport (H+, Na+, K+, Ca2+ , NH4+, etc.)	3	1.44	NCU04819 NCU06660 NCU07546	122	1.21	0.23	0.460576
20.01.01.01.01 heavy metal ion transport (Cu+, Fe3+, etc.)	1	0.48	NCU04819	45	0.44	0.04	0.608242
20.01.03 C-compound and carbohydrate transport	2	0.96	NCU04963 NCU07546	107	1.06	-0.1	1
20.01.03.01 sugar transport	1	0.48	NCU04963	16	0.15	0.33	0.283021
20.01.10 protein transport	4	1.93	NCU00104 NCU00435 NCU04639 NCU05232	118	1.17	0.76	0.224837
20.01.15 electron transport	2	0.96	NCU08280 NCU10051	168	1.66	-0.7	1
20.01.21 RNA transport	2	0.96	NCU20591 NCU20757	32	0.31	0.65	0.139931
20.01.27 drug/toxin transport	2	0.96	NCU00306 NCU07546	67	0.66	0.3	0.402261
20.03 transport facilities	5	2.41	NCU00306 NCU04963 NCU06005 NCU07546 NCU21035	303	3.01	-0.6	1
20.03.02 carrier (electrochemical potential-driven transport)	1	0.48	NCU00306	27	0.26	0.22	0.429794
20.03.02.03 antiporter	1	0.48	NCU00306	16	0.15	0.33	0.283021
20.03.02.03.01 proton driven antiporter	1	0.48	NCU00306	8	0.07	0.41	0.153197
20.03.09 phosphotransferase system	2	0.96	NCU06005 NCU21035	5	0.04	0.92	0.00404001
20.03.22 transport ATPases	1	0.48	NCU07546	62	0.61	-0.13	1
20.03.25 ABC transporters	1	0.48	NCU07546	41	0.4	0.08	0.574138
20.09 transport routes	12	5.79	NCU00104 NCU00435 NCU01911 NCU03732 NCU04005 NCU04639 NCU04963 NCU05232 NCU07546 NCU09243 NCU09731 NCU20591	636	6.31	-0.52	0.66379
20.09.01 nuclear transport	1	0.48	NCU20591	62	0.61	-0.13	1
20.09.04 mitochondrial transport	2	0.96	NCU00104 NCU03732	91	0.9	0.06	0.561787
20.09.07 vesicular transport (Golgi network, etc.)	6	2.89	NCU00435 NCU01911 NCU03732 NCU04005 NCU05232 NCU09243	174	1.72	1.17	0.149136
20.09.07.05 intra Golgi transport	1	0.48	NCU00435	21	0.2	0.28	0.353893
20.09.07.25 vesicle formation	1	0.48	NCU05232	24	0.23	0.25	0.393023
20.09.13 vacuolar/lysosomal transport	3	1.44	NCU00435 NCU05232 NCU09731	114	1.13	0.31	0.41711
20.09.16 cellular export and secretion	5	2.41	NCU01911 NCU04639 NCU04963 NCU07546 NCU09243	128	1.27	1.14	0.123837
20.09.16.01 Type I protein secretion system (ABC-type transport systems)	1	0.48	NCU07546	15	0.14	0.34	0.267945
20.09.18 cellular import	4	1.93	NCU04005 NCU04963 NCU05232 NCU09731	200	1.98	-0.05	1
20.09.18.07 non-vesicular cellular import	1	0.48	NCU04963	89	0.88	-0.4	1
20.09.18.09 vesicular cellular import	3	1.44	NCU04005 NCU05232 NCU09731	77	0.76	0.68	0.210805
20.09.18.09.01 endocytosis	3	1.44	NCU04005 NCU05232 NCU09731	77	0.76	0.68	0.210805
30 CELLULAR COMMUNICATION/SIGNAL TRANSDUCTION MECHANISM	12	5.79	NCU00682 NCU01797 NCU02202 NCU03523 NCU04005 NCU06005 NCU06111 NCU07221 NCU09004 NCU09731 NCU20591 NCU21035	286	2.84	2.95	0.0150743
30.01 cellular signalling	11	5.31	NCU00682 NCU01797 NCU02202 NCU03523 NCU04005 NCU06005 NCU06111 NCU07221 NCU09731 NCU20591 NCU21035	257	2.55	2.76	0.0171284
30.01.05 enzyme mediated signal transduction	7	3.38	NCU00682 NCU02202 NCU04005 NCU06005 NCU06111 NCU09731 NCU21035	139	1.38	2	0.024549
30.01.05.01 protein kinase	3	1.44	NCU00682 NCU04005 NCU09731	64	0.63	0.81	0.14442
30.01.05.01.04 NIK-I-kappaB/NF-kappaB cascade	1	0.48	NCU09731	13	0.12	0.36	0.236838
30.01.05.01.06 serine/threonine kinase	2	0.96	NCU00682 NCU04005	18	0.17	0.79	0.0518858
30.01.05.05 G-protein mediated signal transduction	1	0.48	NCU00682	55	0.54	-0.06	1
30.01.05.05.01 small GTPase mediated signal transduction	1	0.48	NCU00682	44	0.43	0.05	0.59998
30.01.09 second messenger mediated signal transduction	1	0.48	NCU00682	45	0.44	0.04	0.608242
30.01.09.07 cAMP/cGMP mediated signal transduction	1	0.48	NCU00682	12	0.11	0.37	0.220795
30.05 transmembrane signal transduction	2	0.96	NCU04005 NCU09004	63	0.62	0.34	0.372993
30.05.02 non-enzymatic receptor mediated signalling	2	0.96	NCU04005 NCU09004	27	0.26	0.7	0.105693
30.05.02.20 Wnt signalling pathway	1	0.48	NCU04005	6	0.05	0.43	0.117241
30.05.02.26 integrin receptor signalling pathway	1	0.48	NCU09004	1	0	0.48	0.0205643
32 CELL RESCUE, DEFENSE AND VIRULENCE	18	8.69	NCU00104 NCU00306 NCU01754 NCU03732 NCU03887 NCU04005 NCU04410 NCU06660 NCU07232 NCU07546 NCU07569 NCU08267 NCU09364 NCU09559 NCU09731 NCU10051 NCU21000 NCU21455	594	5.9	2.79	0.063547
32.01 stress response	13	6.28	NCU00104 NCU03732 NCU03887 NCU04005 NCU04410 NCU06660 NCU07232 NCU07569 NCU09364 NCU09559 NCU09731 NCU10051 NCU21455	351	3.48	2.8	0.0292074
32.01.01 oxidative stress response	2	0.96	NCU07232 NCU09364	53	0.52	0.44	0.297672
32.01.03 osmotic and salt stress response	1	0.48	NCU21455	53	0.52	-0.04	1
32.01.05 heat shock response	4	1.93	NCU00104 NCU03732 NCU07232 NCU09364	39	0.38	1.55	0.00813833
32.01.07 unfolded protein response (e.g. ER quality control)	4	1.93	NCU00104 NCU03732 NCU04410 NCU09731	52	0.51	1.42	0.0218046
32.01.09 DNA damage response	1	0.48	NCU09731	50	0.49	-0.01	1
32.05 disease, virulence and defense	5	2.41	NCU00306 NCU03887 NCU07546 NCU10051 NCU21000	187	1.85	0.56	0.340362
32.05.01 resistance proteins	4	1.93	NCU00306 NCU03887 NCU07546 NCU10051	74	0.73	1.2	0.0657263
32.05.01.03 chemical agent resistance	2	0.96	NCU03887 NCU10051	26	0.25	0.71	0.0991555
32.05.05 virulence, disease factors	1	0.48	NCU21000	61	0.6	-0.12	1
32.07 detoxification	5	2.41	NCU00306 NCU01754 NCU03887 NCU07546 NCU08267	161	1.59	0.82	0.237006
32.07.05 detoxification by export	2	0.96	NCU00306 NCU07546	44	0.43	0.53	0.228812
34 INTERACTION WITH THE ENVIRONMENT	13	6.28	NCU00682 NCU01797 NCU04005 NCU04819 NCU04963 NCU06703 NCU07546 NCU09559 NCU09731 NCU20590 NCU20591 NCU20640 NCU20736	473	4.69	1.59	0.176178
34.01 homeostasis	3	1.44	NCU04819 NCU06703 NCU20590	186	1.84	-0.4	1
34.01.01 homeostasis of cations	3	1.44	NCU04819 NCU06703 NCU20590	165	1.63	-0.19	1
34.01.01.01 homeostasis of metal ions (Na, K, Ca etc.)	1	0.48	NCU04819	117	1.16	-0.68	1
34.11 cellular sensing and response to external stimulus	11	5.31	NCU00682 NCU01797 NCU04005 NCU04963 NCU06703 NCU07546 NCU09559 NCU09731 NCU20591 NCU20640 NCU20736	277	2.75	2.56	0.027918
34.11.03 chemoperception and response	7	3.38	NCU01797 NCU06703 NCU07546 NCU09731 NCU20591 NCU20640 NCU20736	209	2.07	1.31	0.139689
34.11.03.07 pheromone response, mating-type determination, sex-specific proteins	5	2.41	NCU01797 NCU06703 NCU09731 NCU20591 NCU20736	158	1.56	0.85	0.225659
34.11.03.11 pH response	1	0.48	NCU20640	8	0.07	0.41	0.153197
34.11.11 rhythm (e.g. circadian, ultradian)	2	0.96	NCU04005 NCU09559	12	0.11	0.85	0.0242537
34.11.12 perception of nutrients and nutritional adaptation	3	1.44	NCU00682 NCU04005 NCU04963	26	0.25	1.19	0.0157305
40 CELL FATE	6	2.89	NCU01797 NCU02400 NCU03117 NCU04005 NCU06970 NCU20736	241	2.39	0.5	0.376083
40.01 cell growth / morphogenesis	6	2.89	NCU01797 NCU02400 NCU03117 NCU04005 NCU06970 NCU20736	186	1.84	1.05	0.184637
40.01.01 non-directional cell growth	1	0.48	NCU03117	1	0	0.48	0.0205643
40.01.03 directional cell growth (morphogenesis)	2	0.96	NCU04005 NCU20736	60	0.59	0.37	0.350671
40.01.05 growth regulators / regulation of cell size	1	0.48	NCU06970	13	0.12	0.36	0.236838
40.10 cell death	1	0.48	NCU02400	63	0.62	-0.14	1
40.10.02 apoptosis (type I programmed cell death)	1	0.48	NCU02400	57	0.56	-0.08	1
40.10.02.02 apoptotic program	1	0.48	NCU02400	7	0.06	0.42	0.135405
40.10.02.02.02 caspase activation	1	0.48	NCU02400	4	0.03	0.45	0.0797659
41 DEVELOPMENT (Systemic)	1	0.48	NCU20736	45	0.44	0.04	0.608242
41.01 fungal/microorganismic development	1	0.48	NCU20736	45	0.44	0.04	0.608242
41.01.01 mating (fertilization)	1	0.48	NCU20736	21	0.2	0.28	0.353893
42 BIOGENESIS OF CELLULAR COMPONENTS	7	3.38	NCU01271 NCU01393 NCU02400 NCU05232 NCU09731 NCU20736 NCU21000	523	5.19	-1.81	0.918645
42.01 cell wall	2	0.96	NCU01271 NCU01393	156	1.54	-0.58	1
42.04 cytoskeleton/structural proteins	3	1.44	NCU02400 NCU09731 NCU20736	136	1.35	0.09	0.533019
42.04.05 microtubule cytoskeleton	1	0.48	NCU09731	44	0.43	0.05	0.59998
42.09 intracellular transport vesicles	1	0.48	NCU05232	29	0.28	0.2	0.453067
42.27 extracellular / secretion proteins	1	0.48	NCU21000	14	0.13	0.35	0.252553
43 CELL TYPE DIFFERENTIATION	10	4.83	NCU00682 NCU02400 NCU04005 NCU06111 NCU06703 NCU07221 NCU09559 NCU09686 NCU09731 NCU20736	280	2.78	2.05	0.063499
43.01 fungal/microorganismic cell type differentiation	10	4.83	NCU00682 NCU02400 NCU04005 NCU06111 NCU06703 NCU07221 NCU09559 NCU09686 NCU09731 NCU20736	270	2.68	2.15	0.0521569
43.01.03 fungal and other eukaryotic cell type differentiation	10	4.83	NCU00682 NCU02400 NCU04005 NCU06111 NCU06703 NCU07221 NCU09559 NCU09686 NCU09731 NCU20736	270	2.68	2.15	0.0521569
43.01.03.05 budding, cell polarity and filament formation	4	1.93	NCU00682 NCU02400 NCU04005 NCU20736	145	1.44	0.49	0.348577
43.01.03.06 hyphae formation	1	0.48	NCU06111	10	0.09	0.39	0.187696
43.01.03.07 development of conidia	1	0.48	NCU09559	8	0.07	0.41	0.153197
43.01.03.09 development of asco- basidio- or zygospore	3	1.44	NCU07221 NCU09686 NCU09731	93	0.92	0.52	0.299253
99 UNCLASSIFIED PROTEINS	110	53.1	NCU00246 NCU00399 NCU00420 NCU00537 NCU00550 NCU00607 NCU00627 NCU00716 NCU00744 NCU00835 NCU00855 NCU00900 NCU01386 NCU01426 NCU01430 NCU01451 NCU01535 NCU01554 NCU01559 NCU01570 NCU01698 NCU01835 NCU01871 NCU01872 NCU01924 NCU02015 NCU02043 NCU02078 NCU02099 NCU02330 NCU02403 NCU02429 NCU02523 NCU02573 NCU02590 NCU02623 NCU02941 NCU03222 NCU03500 NCU03534 NCU03588 NCU03686 NCU03735 NCU03781 NCU…	5853	58.1	-5	0.938488

## Sheet: wc-1 only down
Functional category analysis of genes down-regulated in Δwc-1, but not in Δwc-2
Significantly enriched pathways (P-value <0.001) are given in bold
FUNCTIONAL CATEGORY	abs SET	rel SET	genes SET	abs GENOME	rel GENOME	rel SETminusGENOME	P-VALUE
01 METABOLISM	39	38.2	NCU00018 NCU00261 NCU00585 NCU00710 NCU01227 NCU01744 NCU02366 NCU02393 NCU02480 NCU02583 NCU03108 NCU04069 NCU04569 NCU05937 NCU05956 NCU06009 NCU06211 NCU06482 NCU06781 NCU06785 NCU07402 NCU07458 NCU07723 NCU07760 NCU08131 NCU08471 NCU08535 NCU08687 NCU08977 NCU08998 NCU09138 NCU09266 NCU09269 NCU09705 NCU10058 NCU10776 NCU20004 NCU20768	1740	17.2	21	3.58561e-07
01.01 amino acid metabolism	9	8.82	NCU00261 NCU01744 NCU02366 NCU04069 NCU04569 NCU06009 NCU07723 NCU08998 NCU09266	319	3.16	5.66	0.00497789
01.01.03 assimilation of ammonia, metabolism of the glutamate group	4	3.92	NCU00261 NCU01744 NCU02366 NCU04569	64	0.63	3.29	0.00396412
01.01.03.01 metabolism of glutamine	1	0.98	NCU00261	15	0.14	0.84	0.141766
01.01.03.02 metabolism of glutamate	3	2.94	NCU01744 NCU02366 NCU04569	36	0.35	2.59	0.00565935
01.01.03.02.01 biosynthesis of glutamate	3	2.94	NCU01744 NCU02366 NCU04569	22	0.21	2.73	0.00135246
01.01.06 metabolism of the aspartate family	1	0.98	NCU04069	75	0.74	0.24	0.535455
01.01.06.05 metabolism of methionine	1	0.98	NCU04069	31	0.3	0.68	0.271089
01.01.06.05.01 biosynthesis of methionine	1	0.98	NCU04069	20	0.19	0.79	0.184448
01.01.09 metabolism of the cysteine - aromatic group	2	1.96	NCU06009 NCU07723	113	1.12	0.84	0.317969
01.01.09.04 metabolism of phenylalanine	2	1.96	NCU06009 NCU07723	29	0.28	1.68	0.0345642
01.01.09.05 metabolism of tyrosine	2	1.96	NCU06009 NCU07723	29	0.28	1.68	0.0345642
01.01.11 metabolism of the pyruvate family (alanine, isoleucine, leucine, valine) and D-alanine	1	0.98	NCU09266	46	0.45	0.53	0.374721
01.02 nitrogen, sulfur and selenium metabolism	4	3.92	NCU00261 NCU01744 NCU04069 NCU08998	150	1.49	2.43	0.0657818
01.02.03 sulfur metabolism	1	0.98	NCU04069	9	0.08	0.9	0.0876211
01.02.03.01 sulfate assimilation	1	0.98	NCU04069	9	0.08	0.9	0.0876211
01.02.07 regulation of nitrogen, sulfur and selenium metabolism	2	1.96	NCU04069 NCU08998	24	0.23	1.73	0.0242757
01.03 nucleotide/nucleoside/nucleobase metabolism	4	3.92	NCU00261 NCU04069 NCU09269 NCU10776	228	2.26	1.66	0.200382
01.03.01 purin nucleotide/nucleoside/nucleobase metabolism	1	0.98	NCU04069	109	1.08	-0.1	0.672469
01.03.04 pyrimidine nucleotide/nucleoside/nucleobase metabolism	1	0.98	NCU00261	49	0.48	0.5	0.393624
01.03.04.03 pyrimidine nucleotide/nucleoside/nucleobase anabolism	1	0.98	NCU00261	14	0.13	0.85	0.132969
01.03.16 polynucleotide degradation	2	1.96	NCU09269 NCU10776	44	0.43	1.53	0.0730886
01.03.16.01 RNA degradation	1	0.98	NCU09269	27	0.26	0.72	0.240692
01.04 phosphate metabolism	6	5.88	NCU00018 NCU02393 NCU07458 NCU08687 NCU10058 NCU20004	287	2.85	3.03	0.071077
01.05 C-compound and carbohydrate metabolism	26	25.4	NCU00710 NCU01227 NCU02366 NCU02393 NCU02480 NCU02583 NCU05937 NCU05956 NCU06009 NCU06211 NCU06482 NCU06781 NCU06785 NCU07458 NCU07723 NCU07760 NCU08131 NCU08471 NCU08535 NCU08687 NCU08998 NCU09266 NCU09705 NCU10058 NCU20768	759	7.54	17.86	2.16776e-08
01.05.02 sugar, glucoside, polyol and carboxylate metabolism	11	10.7	NCU01227 NCU02366 NCU02393 NCU02480 NCU06009 NCU06211 NCU07458 NCU08471 NCU08687 NCU09705 NCU10058	156	1.54	9.16	4.61024e-07
01.05.02.04 sugar, glucoside, polyol and carboxylate anabolism	4	3.92	NCU02366 NCU06211 NCU08687 NCU10058	59	0.58	3.34	0.00295105
01.05.02.07 sugar, glucoside, polyol and carboxylate catabolism	8	7.84	NCU01227 NCU02366 NCU02480 NCU06009 NCU06211 NCU08471 NCU08687 NCU10058	124	1.23	6.61	3.52317e-05
01.05.03 polysaccharide metabolism	7	6.86	NCU00710 NCU02583 NCU05956 NCU06781 NCU07760 NCU08131 NCU20768	169	1.67	5.19	0.00160969
01.05.09 aminosaccharide metabolism	2	1.96	NCU07458 NCU10058	27	0.26	1.7	0.0302737
01.05.09.04 aminosaccharide anabolism	2	1.96	NCU07458 NCU10058	17	0.16	1.8	0.0125235
01.05.09.07 aminosaccharide catabolism	2	1.96	NCU07458 NCU10058	14	0.13	1.83	0.00854675
01.05.25 regulation of C-compound and carbohydrate metabolism	2	1.96	NCU02393 NCU08687	93	0.92	1.04	0.242826
01.06 lipid, fatty acid and isoprenoid metabolism	10	9.8	NCU00261 NCU00585 NCU02393 NCU02480 NCU05937 NCU06211 NCU06785 NCU08535 NCU08977 NCU09138	400	3.97	5.83	0.00719531
01.06.02 membrane lipid metabolism	1	0.98	NCU00261	53	0.52	0.46	0.417951
01.06.02.01 phospholipid metabolism	1	0.98	NCU00261	41	0.4	0.58	0.34191
01.06.05 fatty acid metabolism	5	4.9	NCU02393 NCU02480 NCU06211 NCU06785 NCU08535	71	0.7	4.2	0.000742159
01.06.06 isoprenoid metabolism	1	0.98	NCU00585	74	0.73	0.25	0.530664
01.06.06.13 tetraterpenes (carotinoids) metabolism	1	0.98	NCU00585	3	0.02	0.96	0.0300953
01.06.10 regulation of lipid, fatty acid and isoprenoid metabolism	1	0.98	NCU08535	22	0.21	0.77	0.200926
01.07 metabolism of vitamins, cofactors, and prosthetic groups	5	4.9	NCU03108 NCU05937 NCU06211 NCU06785 NCU07402	176	1.74	3.16	0.0330573
01.07.01 biosynthesis of vitamins, cofactors, and prosthetic groups	3	2.94	NCU05937 NCU06785 NCU07402	110	1.09	1.85	0.100622
01.07.03 catabolism of vitamins, cofactors, and prosthetic groups	1	0.98	NCU07402	6	0.05	0.93	0.0592935
01.20 secondary metabolism	5	4.9	NCU02480 NCU04569 NCU06009 NCU07723 NCU08998	245	2.43	2.47	0.102992
01.20.01 metabolism of primary metabolic sugar derivatives	1	0.98	NCU06009	17	0.16	0.82	0.159098
01.20.01.09 metabolism of aminoglycoside antibiotics	1	0.98	NCU06009	2	0.01	0.97	0.0201646
01.20.17 metabolism of secondary products derived from primary amino acids	1	0.98	NCU08998	37	0.36	0.62	0.314438
01.20.37 metabolism of peptide derived compounds	1	0.98	NCU04569	18	0.17	0.81	0.167633
01.20.37.01 metabolism of thioredoxin, glutaredoxin, glutathion	1	0.98	NCU04569	14	0.13	0.85	0.132969
01.25 extracellular metabolism	2	1.96	NCU00710 NCU07760	40	0.39	1.57	0.0618357
01.25.01 extracellular polysaccharide degradation	1	0.98	NCU07760	19	0.18	0.8	0.176083
01.25.07 extracellular ester compound degradation	1	0.98	NCU00710	4	0.03	0.95	0.0399264
02 ENERGY	17	16.6	NCU00018 NCU01140 NCU01227 NCU01765 NCU02366 NCU02393 NCU02480 NCU05221 NCU06009 NCU06211 NCU06482 NCU06785 NCU07723 NCU08471 NCU09138 NCU10058 NCU20004	375	3.72	12.88	1.88793e-07
02.01 glycolysis and gluconeogenesis	3	2.94	NCU06211 NCU06482 NCU10058	63	0.62	2.32	0.0258762
02.07 pentose-phosphate pathway	2	1.96	NCU02480 NCU10058	34	0.33	1.63	0.0462336
02.08 pyruvate dehydrogenase complex	1	0.98	NCU06482	6	0.05	0.93	0.0592935
02.10 tricarboxylic-acid pathway (citrate cycle, Krebs cycle, TCA cycle)	6	5.88	NCU01227 NCU02366 NCU06211 NCU06482 NCU06785 NCU08471	40	0.39	5.49	2.71088e-06
02.11 electron transport and membrane-associated energy conservation	4	3.92	NCU00018 NCU01140 NCU01765 NCU20004	116	1.15	2.77	0.0300307
02.11.05 accessory proteins of electron transport and membrane-associated energy conservation	4	3.92	NCU00018 NCU01140 NCU01765 NCU20004	38	0.37	3.55	0.000563004
02.13 respiration	3	2.94	NCU01140 NCU01765 NCU05221	138	1.37	1.57	0.164334
02.13.03 aerobic respiration	3	2.94	NCU01140 NCU01765 NCU05221	81	0.8	2.14	0.0488585
02.16 fermentation	3	2.94	NCU02366 NCU06009 NCU07723	56	0.55	2.39	0.0189992
02.16.11 propionate fermentation	1	0.98	NCU02366	4	0.03	0.95	0.0399264
02.19 metabolism of energy reserves (e.g. glycogen, trehalose)	1	0.98	NCU10058	40	0.39	0.59	0.335146
02.25 oxidation of fatty acids	2	1.96	NCU02393 NCU09138	38	0.37	1.59	0.0564556
10 CELL CYCLE AND DNA PROCESSING	11	10.7	NCU00018 NCU02264 NCU02393 NCU03310 NCU04770 NCU06440 NCU06863 NCU09239 NCU09269 NCU10776 NCU20004	622	6.17	4.53	0.0497052
10.01 DNA processing	7	6.86	NCU00018 NCU03310 NCU04770 NCU09239 NCU09269 NCU10776 NCU20004	333	3.3	3.56	0.0520229
10.01.03 DNA synthesis and replication	3	2.94	NCU03310 NCU09239 NCU10776	101	1	1.94	0.0827882
10.01.03.05 extension/ polymerization activity	2	1.96	NCU09239 NCU10776	20	0.19	1.77	0.0171549
10.01.05 DNA recombination and DNA repair	4	3.92	NCU00018 NCU09239 NCU10776 NCU20004	181	1.79	2.13	0.111509
10.01.05.01 DNA repair	4	3.92	NCU00018 NCU09239 NCU10776 NCU20004	147	1.46	2.46	0.0620019
10.01.09 DNA restriction or modification	3	2.94	NCU04770 NCU09269 NCU10776	113	1.12	1.82	0.106884
10.01.09.03 DNA restriction	1	0.98	NCU10776	3	0.02	0.96	0.0300953
10.01.09.05 DNA conformation modification (e.g. chromatin)	2	1.96	NCU04770 NCU09269	110	1.09	0.87	0.306748
10.03 cell cycle	8	7.84	NCU00018 NCU02264 NCU02393 NCU03310 NCU06440 NCU06863 NCU09269 NCU20004	403	4	3.84	0.0516032
10.03.01 mitotic cell cycle and cell cycle control	6	5.88	NCU00018 NCU02264 NCU02393 NCU03310 NCU09269 NCU20004	298	2.96	2.92	0.0818337
10.03.01.01 mitotic cell cycle	1	0.98	NCU02393	104	1.03	-0.05	0.65517
10.03.01.01.03 G1/S transition of mitotic cell cycle	1	0.98	NCU02393	29	0.28	0.7	0.256044
10.03.01.01.09 G2/M transition of mitotic cell cycle	1	0.98	NCU02393	22	0.21	0.77	0.200926
10.03.01.01.11 M phase	1	0.98	NCU02393	44	0.43	0.55	0.361796
10.03.01.02 cell cycle arrest	1	0.98	NCU02393	17	0.16	0.82	0.159098
10.03.01.03 cell cycle checkpoints (checkpoints of morphogenesis, DNA-damage,-replication, mitotic phase and spindle)	1	0.98	NCU02393	42	0.41	0.57	0.348606
10.03.02 meiosis	2	1.96	NCU02393 NCU06440	75	0.74	1.22	0.176126
10.03.02.01 meiosis I	1	0.98	NCU02393	7	0.06	0.92	0.0688315
10.03.03 cytokinesis (cell division) /septum formation and hydrolysis	1	0.98	NCU02393	94	0.93	0.05	0.617813
10.03.04 nuclear and chromosomal cycle	1	0.98	NCU06863	74	0.73	0.25	0.530664
10.03.04.03 chromosome condensation	1	0.98	NCU06863	17	0.16	0.82	0.159098
11 TRANSCRIPTION	6	5.88	NCU02393 NCU04770 NCU08042 NCU08687 NCU09269 NCU09598	725	7.2	-1.32	0.752779
11.02 RNA synthesis	5	4.9	NCU02393 NCU04770 NCU08042 NCU08687 NCU09598	533	5.29	-0.39	0.634081
11.02.01 rRNA synthesis	2	1.96	NCU04770 NCU09598	51	0.5	1.46	0.0941853
11.02.02 tRNA synthesis	1	0.98	NCU04770	37	0.36	0.62	0.314438
11.02.03 mRNA synthesis	4	3.92	NCU02393 NCU04770 NCU08042 NCU08687	465	4.61	-0.69	0.699882
11.02.03.01 general transcription activities	1	0.98	NCU04770	84	0.83	0.15	0.576452
11.02.03.01.01 transcription initiation	1	0.98	NCU04770	16	0.15	0.83	0.150476
11.02.03.04 transcriptional control	4	3.92	NCU02393 NCU04770 NCU08042 NCU08687	350	3.47	0.45	0.476026
11.02.03.04.01 transcription activation	2	1.96	NCU04770 NCU08042	36	0.35	1.61	0.0512518
11.04 RNA processing	2	1.96	NCU09269 NCU09598	298	2.96	-1	0.809719
11.04.01 rRNA processing	2	1.96	NCU09269 NCU09598	139	1.38	0.58	0.412774
12 PROTEIN SYNTHESIS	4	3.92	NCU01452 NCU03826 NCU04449 NCU10498	362	3.59	0.33	0.502446
12.01 ribosome biogenesis	2	1.96	NCU01452 NCU10498	221	2.19	-0.23	0.659709
12.01.01 ribosomal proteins	2	1.96	NCU01452 NCU10498	152	1.51	0.45	0.457796
12.04 translation	3	2.94	NCU01452 NCU03826 NCU10498	188	1.86	1.08	0.297225
12.04.02 translation elongation	1	0.98	NCU03826	19	0.18	0.8	0.176083
12.07 translational control	1	0.98	NCU03826	54	0.53	0.45	0.423881
12.10 aminoacyl-tRNA-synthetases	1	0.98	NCU04449	38	0.37	0.61	0.321411
14 PROTEIN FATE (folding, modification, destination)	17	16.6	NCU00018 NCU02264 NCU02393 NCU02520 NCU02701 NCU03108 NCU03310 NCU03368 NCU04770 NCU05422 NCU06440 NCU07746 NCU08535 NCU09269 NCU09709 NCU10058 NCU20004	862	8.56	8.04	0.00566768
14.01 protein folding and stabilization	5	4.9	NCU00018 NCU02264 NCU03368 NCU09709 NCU20004	81	0.8	4.1	0.00134855
14.04 protein targeting, sorting and translocation	6	5.88	NCU00018 NCU05422 NCU07746 NCU08535 NCU09269 NCU20004	203	2.01	3.87	0.0169872
14.07 protein modification	7	6.86	NCU00018 NCU02393 NCU02520 NCU02701 NCU04770 NCU06440 NCU20004	484	4.8	2.06	0.219188
14.07.03 modification by phosphorylation, dephosphorylation, autophosphorylation	2	1.96	NCU02393 NCU04770	155	1.53	0.43	0.467908
14.07.05 modification by ubiquitination, deubiquitination	2	1.96	NCU00018 NCU20004	67	0.66	1.3	0.147558
14.07.11 protein processing (proteolytic)	2	1.96	NCU02701 NCU06440	72	0.71	1.25	0.165304
14.10 assembly of protein complexes	1	0.98	NCU03310	165	1.63	-0.65	0.816292
14.13 protein/peptide degradation	8	7.84	NCU00018 NCU02701 NCU03108 NCU03310 NCU06440 NCU09709 NCU10058 NCU20004	223	2.21	5.63	0.0018801
14.13.01 cytoplasmic and nuclear protein degradation	6	5.88	NCU00018 NCU02701 NCU03108 NCU06440 NCU09709 NCU20004	127	1.26	4.62	0.00179667
14.13.01.01 proteasomal degradation (ubiquitin/proteasomal pathway)	3	2.94	NCU00018 NCU06440 NCU20004	91	0.9	2.04	0.064784
16 PROTEIN WITH BINDING FUNCTION OR COFACTOR REQUIREMENT (structural or catalytic)	38	37.2	NCU00018 NCU01227 NCU01452 NCU01765 NCU01992 NCU02264 NCU02278 NCU02366 NCU02393 NCU02701 NCU02736 NCU03108 NCU03310 NCU03826 NCU04770 NCU06009 NCU06211 NCU06440 NCU06459 NCU06482 NCU06738 NCU06785 NCU06863 NCU07402 NCU07458 NCU08471 NCU08535 NCU08687 NCU08998 NCU09239 NCU09266 NCU09269 NCU09705 NCU09709 NCU10058 NCU10498 NCU10776 NCU20004	1375	13.6	23.6	1.77388e-09
16.01 protein binding	18	17.6	NCU00018 NCU01452 NCU01992 NCU02264 NCU02393 NCU03310 NCU03826 NCU04770 NCU06009 NCU06440 NCU08471 NCU08687 NCU09239 NCU09269 NCU09705 NCU09709 NCU10498 NCU20004	678	6.73	10.87	0.000139246
16.03 nucleic acid binding	6	5.88	NCU02736 NCU04770 NCU06459 NCU06863 NCU09239 NCU10776	346	3.43	2.45	0.13866
16.03.01 DNA binding	4	3.92	NCU04770 NCU06863 NCU09239 NCU10776	167	1.65	2.27	0.0893977
16.03.03 RNA binding	2	1.96	NCU02736 NCU06459	165	1.63	0.33	0.500801
16.07 structural protein binding	2	1.96	NCU06738 NCU10058	30	0.29	1.67	0.0367929
16.09 lipid binding	2	1.96	NCU00018 NCU20004	20	0.19	1.77	0.0171549
16.17 metal binding	9	8.82	NCU02278 NCU02393 NCU02701 NCU03108 NCU06009 NCU06785 NCU07458 NCU08535 NCU10776	262	2.6	6.22	0.00132637
16.17.03 potassium binding	1	0.98	NCU06009	4	0.03	0.95	0.0399264
16.17.07 magnesium binding	4	3.92	NCU02393 NCU06785 NCU07458 NCU10776	48	0.47	3.45	0.00137351
16.17.09 heavy metal binding (Cu, Fe, Zn)	3	2.94	NCU02278 NCU02701 NCU03108	167	1.65	1.29	0.239597
16.19 nucleotide/nucleoside/nucleobase binding	13	12.7	NCU00018 NCU01227 NCU02393 NCU02736 NCU03826 NCU06009 NCU06785 NCU08471 NCU08535 NCU08687 NCU09269 NCU09709 NCU20004	397	3.94	8.76	0.000176675
16.19.03 ATP binding	10	9.8	NCU00018 NCU01227 NCU02393 NCU06009 NCU06785 NCU08471 NCU08535 NCU08687 NCU09709 NCU20004	292	2.9	6.9	0.000730416
16.19.05 GTP binding	4	3.92	NCU01227 NCU03826 NCU08471 NCU09269	84	0.83	3.09	0.010325
16.21 complex cofactor/cosubstrate/vitamine binding	8	7.84	NCU01765 NCU02366 NCU06211 NCU06482 NCU07402 NCU08535 NCU08998 NCU09266	206	2.04	5.8	0.00113554
16.21.05 FAD/FMN binding	1	0.98	NCU01765	50	0.49	0.49	0.399799
16.21.07 NAD/NADP binding	4	3.92	NCU01765 NCU06211 NCU07402 NCU09266	103	1.02	2.9	0.0204662
16.21.08 Fe/S binding	2	1.96	NCU01765 NCU02366	26	0.25	1.71	0.0282146
16.21.11 thiamine pyrophosphate binding	1	0.98	NCU06482	5	0.04	0.94	0.0496588
16.21.15 biotin binding	1	0.98	NCU08535	5	0.04	0.94	0.0496588
16.21.17 pyridoxal phosphate binding	1	0.98	NCU08998	29	0.28	0.7	0.256044
18 REGULATION OF METABOLISM AND PROTEIN FUNCTION	6	5.88	NCU02393 NCU03310 NCU03826 NCU04770 NCU06009 NCU09239	216	2.14	3.74	0.0223163
18.01 regulation by	2	1.96	NCU02393 NCU03310	95	0.94	1.02	0.250343
18.01.01 regulation by modification	1	0.98	NCU02393	49	0.48	0.5	0.393624
18.01.07 regulation by binding / dissociation	1	0.98	NCU03310	52	0.51	0.47	0.411962
18.02 regulation of protein activity	6	5.88	NCU02393 NCU03310 NCU03826 NCU04770 NCU06009 NCU09239	211	2.09	3.79	0.0201486
18.02.01 enzymatic activity regulation / enzyme regulator	4	3.92	NCU02393 NCU03310 NCU03826 NCU09239	167	1.65	2.27	0.0893977
18.02.01.01 enzyme activator	2	1.96	NCU02393 NCU03826	72	0.71	1.25	0.165304
18.02.01.01.01 GTPase activator (GAP)	1	0.98	NCU03826	15	0.14	0.84	0.141766
18.02.01.02 enzyme inhibitor	1	0.98	NCU03310	23	0.22	0.76	0.20904
18.02.01.02.03 protease inhibitor	1	0.98	NCU03310	5	0.04	0.94	0.0496588
18.02.05 regulator of G-protein signalling	1	0.98	NCU02393	17	0.16	0.82	0.159098
18.02.09 regulator of transcription factor	2	1.96	NCU02393 NCU04770	25	0.24	1.72	0.0262148
20 CELLULAR TRANSPORT, TRANSPORT FACILITIES AND TRANSPORT ROUTES	19	18.6	NCU00018 NCU01140 NCU01549 NCU01765 NCU01992 NCU02278 NCU03368 NCU05079 NCU05221 NCU05422 NCU06009 NCU06211 NCU06738 NCU07746 NCU08397 NCU08535 NCU09266 NCU09269 NCU20004	970	9.63	8.97	0.00366148
20.01 transported compounds (substrates)	13	12.7	NCU00018 NCU01140 NCU01765 NCU01992 NCU03368 NCU05079 NCU05221 NCU06009 NCU06211 NCU08397 NCU09266 NCU09269 NCU20004	662	6.57	6.13	0.0159535
20.01.01 ion transport	2	1.96	NCU03368 NCU06009	149	1.48	0.48	0.447576
20.01.01.01 cation transport (H+, Na+, K+, Ca2+ , NH4+, etc.)	2	1.96	NCU03368 NCU06009	122	1.21	0.75	0.351356
20.01.01.01.01 heavy metal ion transport (Cu+, Fe3+, etc.)	1	0.98	NCU03368	45	0.44	0.54	0.368291
20.01.01.01.01.01 siderophore-iron transport	1	0.98	NCU03368	8	0.07	0.91	0.0782737
20.01.09 peptide transport	2	1.96	NCU05079 NCU08397	11	0.1	1.86	0.00526884
20.01.10 protein transport	4	3.92	NCU00018 NCU01992 NCU09269 NCU20004	118	1.17	2.75	0.031701
20.01.15 electron transport	5	4.9	NCU01140 NCU01765 NCU05221 NCU06211 NCU09266	168	1.66	3.24	0.0278098
20.01.21 RNA transport	1	0.98	NCU09269	32	0.31	0.67	0.278497
20.03 transport facilities	7	6.86	NCU00018 NCU01140 NCU01765 NCU03368 NCU06009 NCU08397 NCU20004	303	3.01	3.85	0.0340055
20.03.01 channel / pore class transport	2	1.96	NCU01140 NCU06009	27	0.26	1.7	0.0302737
20.03.01.01 ion channels	1	0.98	NCU06009	17	0.16	0.82	0.159098
20.03.22 transport ATPases	2	1.96	NCU00018 NCU20004	62	0.61	1.35	0.130251
20.03.25 ABC transporters	3	2.94	NCU00018 NCU06009 NCU20004	41	0.4	2.54	0.00814683
20.09 transport routes	12	11.7	NCU00018 NCU01549 NCU01992 NCU02278 NCU05079 NCU05422 NCU06009 NCU06738 NCU07746 NCU08535 NCU09269 NCU20004	636	6.31	5.39	0.0268457
20.09.01 nuclear transport	2	1.96	NCU08535 NCU09269	62	0.61	1.35	0.130251
20.09.04 mitochondrial transport	2	1.96	NCU00018 NCU20004	91	0.9	1.06	0.235319
20.09.07 vesicular transport (Golgi network, etc.)	6	5.88	NCU00018 NCU01549 NCU01992 NCU05422 NCU06738 NCU20004	174	1.72	4.16	0.00839833
20.09.07.03 ER to Golgi transport	4	3.92	NCU00018 NCU01992 NCU06738 NCU20004	55	0.54	3.38	0.00228071
20.09.07.07 retrograde transport	2	1.96	NCU00018 NCU20004	5	0.04	1.92	0.000996777
20.09.07.25 vesicle formation	1	0.98	NCU01992	24	0.23	0.75	0.217074
20.09.07.27 vesicle fusion	2	1.96	NCU00018 NCU20004	15	0.14	1.82	0.0097969
20.09.14 cytoskeleton-dependent transport	1	0.98	NCU01549	38	0.37	0.61	0.321411
20.09.18 cellular import	3	2.94	NCU02278 NCU05079 NCU06009	200	1.98	0.96	0.3306
20.09.18.07 non-vesicular cellular import	2	1.96	NCU02278 NCU05079	89	0.88	1.08	0.227827
30 CELLULAR COMMUNICATION/SIGNAL TRANSDUCTION MECHANISM	4	3.92	NCU00018 NCU02393 NCU09269 NCU20004	286	2.84	1.08	0.329446
30.01 cellular signalling	4	3.92	NCU00018 NCU02393 NCU09269 NCU20004	257	2.55	1.37	0.263305
30.01.05 enzyme mediated signal transduction	2	1.96	NCU02393 NCU09269	139	1.38	0.58	0.412774
30.01.05.01 protein kinase	1	0.98	NCU02393	64	0.63	0.35	0.479979
30.01.05.01.02 JNK cascade	1	0.98	NCU02393	2	0.01	0.97	0.0201646
30.01.05.01.03 MAPKKK cascade	1	0.98	NCU02393	20	0.19	0.79	0.184448
30.01.05.01.06 serine/threonine kinase	1	0.98	NCU02393	18	0.17	0.81	0.167633
30.01.05.05 G-protein mediated signal transduction	1	0.98	NCU09269	55	0.54	0.44	0.42975
30.01.05.05.01 small GTPase mediated signal transduction	1	0.98	NCU09269	44	0.43	0.55	0.361796
30.05 transmembrane signal transduction	1	0.98	NCU02393	63	0.62	0.36	0.474622
30.05.01 receptor enzyme mediated signalling	1	0.98	NCU02393	15	0.14	0.84	0.141766
30.05.01.18 transmembrane receptor protein serine/threonine kinase signalling pathways	1	0.98	NCU02393	4	0.03	0.95	0.0399264
32 CELL RESCUE, DEFENSE AND VIRULENCE	12	11.7	NCU00018 NCU00710 NCU00884 NCU01140 NCU02393 NCU02736 NCU03368 NCU04069 NCU06440 NCU09709 NCU10776 NCU20004	594	5.9	5.8	0.0166849
32.01 stress response	10	9.8	NCU00018 NCU00884 NCU02393 NCU02736 NCU03368 NCU04069 NCU06440 NCU09709 NCU10776 NCU20004	351	3.48	6.32	0.00288511
32.01.01 oxidative stress response	1	0.98	NCU03368	53	0.52	0.46	0.417951
32.01.03 osmotic and salt stress response	2	1.96	NCU02393 NCU04069	53	0.52	1.44	0.100502
32.01.06 cold shock response	1	0.98	NCU02736	1	0	0.98	0.0101331
32.01.07 unfolded protein response (e.g. ER quality control)	3	2.94	NCU00018 NCU09709 NCU20004	52	0.51	2.43	0.0155924
32.01.09 DNA damage response	2	1.96	NCU02393 NCU10776	50	0.49	1.47	0.0910721
32.05 disease, virulence and defense	3	2.94	NCU00018 NCU00710 NCU20004	187	1.85	1.09	0.294451
32.05.01 resistance proteins	2	1.96	NCU00018 NCU20004	74	0.73	1.23	0.172505
32.05.01.03 chemical agent resistance	2	1.96	NCU00018 NCU20004	26	0.25	1.71	0.0282146
32.05.05 virulence, disease factors	1	0.98	NCU00710	61	0.6	0.38	0.463743
32.07 detoxification	2	1.96	NCU01140 NCU03368	161	1.59	0.37	0.487797
32.07.07 oxygen and radical detoxification	1	0.98	NCU01140	31	0.3	0.68	0.271089
34 INTERACTION WITH THE ENVIRONMENT	9	8.82	NCU00261 NCU01452 NCU02278 NCU02393 NCU02736 NCU03368 NCU06009 NCU08397 NCU10058	473	4.69	4.13	0.0501243
34.01 homeostasis	3	2.94	NCU02278 NCU03368 NCU06009	186	1.84	1.1	0.291679
34.01.01 homeostasis of cations	3	2.94	NCU02278 NCU03368 NCU06009	165	1.63	1.31	0.234206
34.01.01.01 homeostasis of metal ions (Na, K, Ca etc.)	3	2.94	NCU02278 NCU03368 NCU06009	117	1.16	1.78	0.115465
34.05 cell motility	1	0.98	NCU02393	51	0.5	0.48	0.405911
34.07 cell adhesion	1	0.98	NCU10058	22	0.21	0.77	0.200926
34.11 cellular sensing and response to external stimulus	5	4.9	NCU00261 NCU01452 NCU02393 NCU02736 NCU08397	277	2.75	2.15	0.149795
34.11.03 chemoperception and response	4	3.92	NCU00261 NCU01452 NCU02393 NCU08397	209	2.07	1.85	0.162078
34.11.03.03 chemotaxis	1	0.98	NCU02393	12	0.11	0.87	0.115104
34.11.03.07 pheromone response, mating-type determination, sex-specific proteins	3	2.94	NCU01452 NCU02393 NCU08397	158	1.56	1.38	0.21553
34.11.03.13 osmosensing and response	1	0.98	NCU02393	35	0.34	0.64	0.30028
34.11.09 temperature perception and response	1	0.98	NCU02736	21	0.2	0.78	0.192728
40 CELL FATE	7	6.86	NCU00018 NCU02393 NCU03310 NCU06781 NCU10058 NCU10776 NCU20004	241	2.39	4.47	0.0111252
40.01 cell growth / morphogenesis	4	3.92	NCU02393 NCU03310 NCU06781 NCU10058	186	1.84	2.08	0.11995
40.01.03 directional cell growth (morphogenesis)	3	2.94	NCU02393 NCU03310 NCU06781	60	0.59	2.35	0.0227861
40.10 cell death	2	1.96	NCU00018 NCU20004	63	0.62	1.34	0.133673
40.10.02 apoptosis (type I programmed cell death)	2	1.96	NCU00018 NCU20004	57	0.56	1.4	0.113474
40.10.02.02 apoptotic program	2	1.96	NCU00018 NCU20004	7	0.06	1.9	0.00206566
40.10.02.02.02 caspase activation	2	1.96	NCU00018 NCU20004	4	0.03	1.93	0.000602048
40.10.02.04 regulation of apoptosis	2	1.96	NCU00018 NCU20004	2	0.01	1.95	0.000101684
40.20 cell aging	2	1.96	NCU03310 NCU10776	19	0.18	1.78	0.015541
41 DEVELOPMENT (Systemic)	1	0.98	NCU06459	45	0.44	0.54	0.368291
41.01 fungal/microorganismic development	1	0.98	NCU06459	45	0.44	0.54	0.368291
42 BIOGENESIS OF CELLULAR COMPONENTS	14	13.7	NCU00261 NCU01992 NCU02264 NCU02393 NCU03310 NCU04770 NCU05937 NCU05974 NCU06211 NCU06781 NCU08535 NCU09138 NCU09269 NCU09709	523	5.19	8.51	0.000767131
42.01 cell wall	6	5.88	NCU00261 NCU02393 NCU05937 NCU05974 NCU06781 NCU09138	156	1.54	4.34	0.00499197
42.04 cytoskeleton/structural proteins	2	1.96	NCU02264 NCU09709	136	1.35	0.61	0.402126
42.04.03 actin cytoskeleton	1	0.98	NCU02264	60	0.59	0.39	0.45822
42.04.05 microtubule cytoskeleton	1	0.98	NCU02264	44	0.43	0.55	0.361796
42.09 intracellular transport vesicles	1	0.98	NCU01992	29	0.28	0.7	0.256044
42.10 nucleus	3	2.94	NCU04770 NCU08535 NCU09269	110	1.09	1.85	0.100622
42.10.03 organization of chromosome structure	1	0.98	NCU04770	82	0.81	0.17	0.567663
42.10.05 nuclear membrane	1	0.98	NCU08535	7	0.06	0.92	0.0688315
42.16 mitochondrion	2	1.96	NCU03310 NCU06211	85	0.84	1.12	0.212902
43 CELL TYPE DIFFERENTIATION	3	2.94	NCU02393 NCU06440 NCU08397	280	2.78	0.16	0.543157
43.01 fungal/microorganismic cell type differentiation	3	2.94	NCU02393 NCU06440 NCU08397	270	2.68	0.26	0.518457
43.01.03 fungal and other eukaryotic cell type differentiation	3	2.94	NCU02393 NCU06440 NCU08397	270	2.68	0.26	0.518457
43.01.03.05 budding, cell polarity and filament formation	1	0.98	NCU02393	145	1.44	-0.46	0.774067
43.01.03.09 development of asco- basidio- or zygospore	3	2.94	NCU02393 NCU06440 NCU08397	93	0.92	2.02	0.0682239
99 UNCLASSIFIED PROTEINS	32	31.3	NCU00577 NCU00870 NCU00935 NCU01189 NCU02095 NCU02382 NCU02606 NCU02786 NCU02875 NCU02884 NCU03035 NCU04295 NCU04456 NCU04910 NCU05663 NCU05828 NCU06069 NCU06143 NCU06534 NCU06696 NCU07305 NCU08454 NCU08550 NCU08955 NCU09133 NCU09306 NCU09689 NCU09968 NCU20349 NCU20674 NCU21573	5853	58.1	-26.8	1

## Sheet: wc-2 only up
Functional category analysis of genes up-regulated in Δwc-2, but not in Δwc-1
Significantly enriched pathways (P-value <0.001) are given in bold
FUNCTIONAL CATEGORY	abs SET	rel SET	genes SET	abs GENOME	rel GENOME	rel SETminusGENOME	P-VALUE
01 METABOLISM	48	23.5	NCU01195 NCU02209 NCU02351 NCU02416 NCU02582 NCU02930 NCU03117 NCU03118 NCU03141 NCU03488 NCU03591 NCU03608 NCU03611 NCU03702 NCU04303 NCU04349 NCU04385 NCU04395 NCU04474 NCU04475 NCU04856 NCU05006 NCU05113 NCU05789 NCU05935 NCU06404 NCU06666 NCU06871 NCU06905 NCU07253 NCU07623 NCU07723 NCU07930 NCU07987 NCU08131 NCU08216 NCU08226 NCU08411 NCU08418 NCU09041 NCU09071 NCU09333 NCU09491 NCU20488 NCU…	1740	17.2	6.3	0.0132625
01.01 amino acid metabolism	13	6.37	NCU01195 NCU03118 NCU03608 NCU04303 NCU04349 NCU04385 NCU04856 NCU07623 NCU07723 NCU07930 NCU07987 NCU08216 NCU08411	319	3.16	3.21	0.0130073
01.01.03 assimilation of ammonia, metabolism of the glutamate group	4	1.96	NCU01195 NCU04303 NCU04856 NCU08411	64	0.63	1.33	0.0405351
01.01.03.01 metabolism of glutamine	3	1.47	NCU01195 NCU04303 NCU04856	15	0.14	1.33	0.00311744
01.01.03.01.01 biosynthesis of glutamine	1	0.49	NCU04856	5	0.04	0.45	0.097325
01.01.03.01.02 degradation of glutamine	1	0.49	NCU01195	9	0.08	0.41	0.16835
01.01.03.02 metabolism of glutamate	3	1.47	NCU01195 NCU04856 NCU08411	36	0.35	1.12	0.0358764
01.01.03.02.01 biosynthesis of glutamate	3	1.47	NCU01195 NCU04856 NCU08411	22	0.21	1.26	0.00950797
01.01.03.02.02 degradation of glutamate	2	0.98	NCU01195 NCU08411	16	0.15	0.83	0.0407014
01.01.03.03 metabolism of proline	1	0.49	NCU01195	12	0.11	0.38	0.217944
01.01.03.03.02 degradation of proline	1	0.49	NCU01195	4	0.03	0.46	0.0786451
01.01.03.05 metabolism of arginine	1	0.49	NCU01195	20	0.19	0.3	0.33627
01.01.03.05.02 degradation of arginine	1	0.49	NCU01195	8	0.07	0.42	0.151133
01.01.06 metabolism of the aspartate family	6	2.94	NCU03118 NCU04303 NCU07930 NCU07987 NCU08216 NCU08411	75	0.74	2.2	0.00405927
01.01.06.01 metabolism of aspartate	1	0.49	NCU08411	10	0.09	0.4	0.18522
01.01.06.01.01 biosynthesis of aspartate	1	0.49	NCU08411	6	0.05	0.44	0.115628
01.01.06.01.02 degradation of aspartate	1	0.49	NCU08411	6	0.05	0.44	0.115628
01.01.06.02 metabolism of asparagine	2	0.98	NCU04303 NCU08411	6	0.05	0.93	0.00581035
01.01.06.02.01 biosynthesis of asparagine	2	0.98	NCU04303 NCU08411	4	0.03	0.95	0.00238735
01.01.06.05 metabolism of methionine	3	1.47	NCU07930 NCU07987 NCU08216	31	0.3	1.17	0.0243016
01.01.06.05.01 biosynthesis of methionine	2	0.98	NCU07987 NCU08216	20	0.19	0.79	0.0611483
01.01.06.05.01.01 biosynthesis of homocysteine	1	0.49	NCU07987	7	0.06	0.43	0.133561
01.01.06.05.01.02 degradation of homocysteine	1	0.49	NCU08216	1	0	0.49	0.0202662
01.01.06.06 metabolism of lysine	1	0.49	NCU03118	27	0.26	0.23	0.425084
01.01.06.06.01 biosynthesis of lysine	1	0.49	NCU03118	16	0.15	0.34	0.27952
01.01.06.06.01.03 aminoadipic acid pathway	1	0.49	NCU03118	9	0.08	0.41	0.16835
01.01.06.06.02 degradation of lysine	1	0.49	NCU03118	12	0.11	0.38	0.217944
01.01.09 metabolism of the cysteine - aromatic group	3	1.47	NCU07723 NCU07987 NCU08216	113	1.12	0.35	0.402522
01.01.09.03 metabolism of cysteine	2	0.98	NCU07987 NCU08216	13	0.12	0.86	0.0275248
01.01.09.03.01 biosynthesis of cysteine	2	0.98	NCU07987 NCU08216	9	0.08	0.9	0.0133969
01.01.09.03.02 degradation of cysteine	1	0.49	NCU08216	4	0.03	0.46	0.0786451
01.01.09.04 metabolism of phenylalanine	1	0.49	NCU07723	29	0.28	0.21	0.448214
01.01.09.05 metabolism of tyrosine	1	0.49	NCU07723	29	0.28	0.21	0.448214
01.01.11 metabolism of the pyruvate family (alanine, isoleucine, leucine, valine) and D-alanine	4	1.96	NCU03608 NCU04349 NCU04385 NCU07623	46	0.45	1.51	0.0137591
01.01.11.01 metabolism of alanine	1	0.49	NCU07623	4	0.03	0.46	0.0786451
01.01.11.02 metabolism of isoleucine	1	0.49	NCU03608	20	0.19	0.3	0.33627
01.01.11.02.01 biosynthesis of isoleucine	1	0.49	NCU03608	14	0.13	0.36	0.24936
01.01.11.03 metabolism of valine	1	0.49	NCU03608	19	0.18	0.31	0.322514
01.01.11.03.01 biosynthesis of valine	1	0.49	NCU03608	12	0.11	0.38	0.217944
01.01.11.04 metabolism of leucine	2	0.98	NCU03608 NCU04385	22	0.21	0.77	0.0724277
01.01.11.04.01 biosynthesis of leucine	2	0.98	NCU03608 NCU04385	14	0.13	0.85	0.0316904
01.01.11.04.02 degradation of leucine	1	0.49	NCU04385	13	0.12	0.37	0.233812
01.02 nitrogen, sulfur and selenium metabolism	7	3.43	NCU01195 NCU04303 NCU04474 NCU04856 NCU07987 NCU08411 NCU20559	150	1.49	1.94	0.0328493
01.03 nucleotide/nucleoside/nucleobase metabolism	5	2.45	NCU03117 NCU03488 NCU06404 NCU20559	228	2.26	0.19	0.493131
01.03.01 purin nucleotide/nucleoside/nucleobase metabolism	2	0.98	NCU03117 NCU06404	109	1.08	-0.1	1
01.03.01.01 purine nucleotide /nucleoside/nucleobase catabolism	1	0.49	NCU03117	6	0.05	0.44	0.115628
01.03.01.01.03 xanthine catabolism	1	0.49	NCU03117	3	0.02	0.47	0.0595807
01.03.01.03 purine nucleotide/nucleoside/nucleobase anabolism	1	0.49	NCU03117	31	0.3	0.19	0.470417
01.03.04 pyrimidine nucleotide/nucleoside/nucleobase metabolism	2	0.98	NCU03488	49	0.48	0.5	0.261618
01.03.04.01 pyrimidine nucleotide/nucleoside/nucleobase catabolism	1	0.49		5	0.04	0.45	0.097325
01.03.07 deoxyribonucleotide metabolism	1	0.49		12	0.11	0.38	0.217944
01.03.16 polynucleotide degradation	1	0.49	NCU20559	44	0.43	0.06	0.594577
01.03.16.03 DNA degradation	1	0.49	NCU20559	5	0.04	0.45	0.097325
01.04 phosphate metabolism	5	2.45	NCU03591 NCU06404 NCU09071 NCU20488	287	2.85	-0.4	1
01.05 C-compound and carbohydrate metabolism	22	10.7	NCU02351 NCU02582 NCU03611 NCU03702 NCU04395 NCU05113 NCU05789 NCU05935 NCU06666 NCU06871 NCU06905 NCU07253 NCU07723 NCU07930 NCU08131 NCU08226 NCU09041 NCU09333 NCU09491 NCU20559	759	7.54	3.16	0.0560323
01.05.02 sugar, glucoside, polyol and carboxylate metabolism	3	1.47	NCU06666 NCU09041	156	1.54	-0.07	1
01.05.02.04 sugar, glucoside, polyol and carboxylate anabolism	3	1.47	NCU06666 NCU09041	59	0.58	0.89	0.11726
01.05.02.07 sugar, glucoside, polyol and carboxylate catabolism	2	0.98	NCU09041	124	1.23	-0.25	1
01.05.03 polysaccharide metabolism	9	4.41	NCU03611 NCU05789 NCU05935 NCU06871 NCU07253 NCU08131 NCU08226 NCU09491	169	1.67	2.74	0.00742331
01.05.05 C-1 compound metabolism	1	0.49	NCU07930	12	0.11	0.38	0.217944
01.05.05.04 C-1 compound anabolism	1	0.49	NCU07930	5	0.04	0.45	0.097325
01.05.05.07 C-1 compound catabolism	1	0.49	NCU07930	10	0.09	0.4	0.18522
01.05.08 C-4 compound metabolism	1	0.49	NCU06905	5	0.04	0.45	0.097325
01.05.08.07 C-4 compound catabolism	1	0.49	NCU06905	3	0.02	0.47	0.0595807
01.05.11 aromate metabolism	1	0.49	NCU05113	40	0.39	0.1	0.559825
01.05.11.04 aromate anabolism	1	0.49	NCU05113	9	0.08	0.41	0.16835
01.05.11.07 aromate catabolism	1	0.49	NCU05113	33	0.32	0.17	0.49173
01.05.11.07.01 aerobic aromate catabolism	1	0.49	NCU05113	33	0.32	0.17	0.49173
01.05.13 transfer of activated C-1 groups	2	0.98	NCU03702 NCU07930	35	0.34	0.64	0.157799
01.05.13.01 S-adenosyl-methionine - homocysteine cycle	1	0.49	NCU07930	11	0.1	0.39	0.201749
01.05.25 regulation of C-compound and carbohydrate metabolism	4	1.96	NCU02351 NCU02582 NCU09333 NCU20559	93	0.92	1.04	0.119861
01.06 lipid, fatty acid and isoprenoid metabolism	9	4.41	NCU02209 NCU02416 NCU03141 NCU04475 NCU05006 NCU06905 NCU08418 NCU09041	400	3.97	0.44	0.422693
01.06.02 membrane lipid metabolism	3	1.47	NCU03141 NCU04475	53	0.52	0.95	0.0920508
01.06.02.01 phospholipid metabolism	2	0.98	NCU03141 NCU04475	41	0.4	0.58	0.201574
01.06.02.02 glycolipid metabolism	1	0.49		17	0.16	0.33	0.294145
01.06.05 fatty acid metabolism	4	1.96	NCU05006 NCU06905 NCU09041	71	0.7	1.26	0.0556753
01.06.06 isoprenoid metabolism	1	0.49	NCU06905	74	0.73	-0.24	1
01.06.06.11 tetracyclic and pentacyclic triterpenes (cholesterin, steroids and hopanoids) metabolism	1	0.49	NCU06905	50	0.49	0	1
01.07 metabolism of vitamins, cofactors, and prosthetic groups	3	1.47	NCU02930 NCU06905 NCU07930	176	1.74	-0.27	1
01.07.01 biosynthesis of vitamins, cofactors, and prosthetic groups	2	0.98	NCU02930 NCU07930	110	1.09	-0.11	1
01.07.03 catabolism of vitamins, cofactors, and prosthetic groups	1	0.49	NCU02930	6	0.05	0.44	0.115628
01.20 secondary metabolism	5	2.45	NCU06666 NCU06905 NCU07723 NCU09041	245	2.43	0.02	0.557213
01.20.01 metabolism of primary metabolic sugar derivatives	2	0.98	NCU06666	17	0.16	0.82	0.0455253
01.20.01.01 metabolism of secondary monosaccharides	1	0.49	NCU06666	3	0.02	0.47	0.0595807
01.20.01.05 metabolism of sugar alcohols	1	0.49		7	0.06	0.43	0.133561
01.20.15 metabolism of derivatives of dehydroquinic acid, shikimic acid and chorismic acid	2	0.98	NCU09041	21	0.2	0.78	0.0667077
01.20.35 metabolism of secondary products derived from L-phenylalanine and L-tyrosine	2	0.98	NCU06905	33	0.32	0.66	0.143646
01.20.35.01 metabolism of phenylpropanoids	2	0.98	NCU06905	29	0.28	0.7	0.116266
01.20.35.01.01 metabolism of melanins	2	0.98	NCU06905	14	0.13	0.85	0.0316904
01.25 extracellular metabolism	3	1.47	NCU05113 NCU05935 NCU09491	40	0.39	1.08	0.0468335
01.25.01 extracellular polysaccharide degradation	1	0.49	NCU05935	19	0.18	0.31	0.322514
01.25.07 extracellular ester compound degradation	1	0.49	NCU09491	4	0.03	0.46	0.0786451
01.25.09 extracellular lignin degradation	1	0.49	NCU05113	8	0.07	0.42	0.151133
02 ENERGY	8	3.92	NCU01195 NCU06871 NCU06905 NCU07723 mito_150 mito_180 mito_190	375	3.72	0.2	0.492443
02.07 pentose-phosphate pathway	2	0.98	NCU06905	34	0.33	0.65	0.150689
02.10 tricarboxylic-acid pathway (citrate cycle, Krebs cycle, TCA cycle)	1	0.49	NCU01195	40	0.39	0.1	0.559825
02.11 electron transport and membrane-associated energy conservation	3	1.47	mito_150 mito_180 mito_190	116	1.15	0.32	0.418859
02.11.05 accessory proteins of electron transport and membrane-associated energy conservation	1	0.49	mito_190	38	0.37	0.12	0.541354
02.13 respiration	3	1.47	mito_150 mito_180 mito_190	138	1.37	0.1	0.533009
02.13.03 aerobic respiration	1	0.49	mito_190	81	0.8	-0.31	1
02.16 fermentation	1	0.49	NCU07723	56	0.55	-0.06	1
02.19 metabolism of energy reserves (e.g. glycogen, trehalose)	1	0.49	NCU06871	40	0.39	0.1	0.559825
02.25 oxidation of fatty acids	1	0.49		38	0.37	0.12	0.541354
02.45 energy conversion and regeneration	1	0.49	mito_150	57	0.56	-0.07	1
02.45.15 energy generation (e.g. ATP synthase)	1	0.49	mito_150	25	0.24	0.25	0.400991
10 CELL CYCLE AND DNA PROCESSING	15	7.35	NCU01953 NCU03611 NCU06338 NCU06404 NCU08009 NCU08936 NCU09071 NCU09085 NCU09106 NCU09733 NCU10905 NCU20488 NCU20559 NCU20775 NCU20876	622	6.17	1.18	0.279311
10.01 DNA processing	7	3.43	NCU06338 NCU06404 NCU08009 NCU09106 NCU20488 NCU20559 NCU20876	333	3.3	0.13	0.515294
10.01.02 DNA topology	4	1.96	NCU06338 NCU08009 NCU09106 NCU20876	54	0.53	1.43	0.0235457
10.01.03 DNA synthesis and replication	2	0.98	NCU06338 NCU08009	101	1	-0.02	1
10.01.03.03 ori recognition and priming complex formation	1	0.49	NCU08009	13	0.12	0.37	0.233812
10.01.03.05 extension/ polymerization activity	1	0.49	NCU06338	20	0.19	0.3	0.33627
10.01.05 DNA recombination and DNA repair	3	1.47	NCU06338 NCU20488 NCU20876	181	1.79	-0.32	1
10.01.05.01 DNA repair	3	1.47	NCU06338 NCU20488 NCU20876	147	1.46	0.01	0.575991
10.01.05.03 DNA recombination	2	0.98	NCU06338 NCU20876	50	0.49	0.49	0.269169
10.01.05.03.01 meiotic recombination	1	0.49	NCU06338	8	0.07	0.42	0.151133
10.01.05.03.03 somatic / mitotic recombination	1	0.49	NCU06338	9	0.08	0.41	0.16835
10.01.09 DNA restriction or modification	2	0.98	NCU06338 NCU06404	113	1.12	-0.14	1
10.01.09.05 DNA conformation modification (e.g. chromatin)	2	0.98	NCU06338 NCU06404	110	1.09	-0.11	1
10.01.11 regulation of DNA processing	1	0.49	NCU06338	6	0.05	0.44	0.115628
10.03 cell cycle	14	6.86	NCU01953 NCU03611 NCU06338 NCU06404 NCU08009 NCU08936 NCU09071 NCU09085 NCU09733 NCU10905 NCU20488 NCU20559 NCU20775 NCU20876	403	4	2.86	0.0346712
10.03.01 mitotic cell cycle and cell cycle control	7	3.43	NCU06338 NCU06404 NCU09071 NCU09085 NCU09733 NCU20488 NCU20876	298	2.96	0.47	0.400111
10.03.01.01 mitotic cell cycle	4	1.96	NCU06338 NCU09085 NCU20488 NCU20876	104	1.03	0.93	0.16016
10.03.01.01.03 G1/S transition of mitotic cell cycle	1	0.49	NCU09085	29	0.28	0.21	0.448214
10.03.01.01.11 M phase	2	0.98	NCU20488 NCU20876	44	0.43	0.55	0.223961
10.03.02 meiosis	3	1.47	NCU08936 NCU20488 NCU20559	75	0.74	0.73	0.194445
10.03.03 cytokinesis (cell division) /septum formation and hydrolysis	4	1.96	NCU03611 NCU06404 NCU10905 NCU20876	94	0.93	1.03	0.123323
10.03.04 nuclear and chromosomal cycle	6	2.94	NCU01953 NCU06338 NCU09071 NCU20488 NCU20775 NCU20876	74	0.73	2.21	0.0037972
10.03.04.05 chromosome segregation/division	1	0.49	NCU20488	34	0.33	0.16	0.502065
10.03.04.07 nuclear division	3	1.47	NCU09071 NCU20488 NCU20876	11	0.1	1.37	0.0012002
10.03.04.09 nuclear migration	2	0.98	NCU01953 NCU20775	20	0.19	0.79	0.0611483
10.03.05 cell cycle dependent cytoskeleton reorganization	1	0.49	NCU20876	33	0.32	0.17	0.49173
10.03.05.01 spindle pole body/centrosome and microtubule cycle	1	0.49	NCU20876	25	0.24	0.25	0.400991
11 TRANSCRIPTION	14	6.86	NCU01331 NCU03702 NCU03961 NCU06404 NCU07883 NCU08923 NCU09071 NCU09106 NCU09333 NCU20876 NCU21529 mito_155 mito_170 mito_180	725	7.2	-0.34	0.614897
11.02 RNA synthesis	13	6.37	NCU01331 NCU03702 NCU06404 NCU07883 NCU08923 NCU09071 NCU09106 NCU09333 NCU20876 NCU21529 mito_155 mito_170 mito_180	533	5.29	1.08	0.284854
11.02.01 rRNA synthesis	1	0.49	NCU03702	51	0.5	-0.01	1
11.02.03 mRNA synthesis	12	5.88	NCU01331 NCU03702 NCU06404 NCU07883 NCU08923 NCU09071 NCU09106 NCU09333 NCU21529 mito_155 mito_170 mito_180	465	4.61	1.27	0.234163
11.02.03.04 transcriptional control	7	3.43	NCU06404 NCU07883 NCU08923 NCU09071 NCU09106 NCU09333 NCU21529	350	3.47	-0.04	1
11.02.03.04.01 transcription activation	1	0.49	NCU09333	36	0.35	0.14	0.522111
11.04 RNA processing	7	3.43	NCU01331 NCU03702 NCU03961 NCU20876 mito_155 mito_170 mito_180	298	2.96	0.47	0.400111
11.04.01 rRNA processing	4	1.96	NCU01331 NCU03702 NCU03961 NCU20876	139	1.38	0.58	0.311098
11.04.03 mRNA processing (splicing, 5'-, 3'-end processing)	6	2.94	NCU01331 NCU03702 NCU20876 mito_155 mito_170 mito_180	177	1.75	1.19	0.150368
11.04.03.01 splicing	6	2.94	NCU01331 NCU03702 NCU20876 mito_155 mito_170 mito_180	131	1.3	1.64	0.0501512
11.06 RNA modification	1	0.49	NCU03702	42	0.41	0.08	0.577557
11.06.01 rRNA modification	1	0.49	NCU03702	10	0.09	0.4	0.18522
12 PROTEIN SYNTHESIS	14	6.86	NCU01331 NCU01949 NCU03302 NCU03565 NCU03635 NCU03702 NCU03717 NCU03738 NCU03806 NCU06661 NCU08923 NCU08960 NCU21825 mito_090	362	3.59	3.27	0.0154415
12.01 ribosome biogenesis	13	6.37	NCU01331 NCU01949 NCU03302 NCU03565 NCU03635 NCU03702 NCU03738 NCU03806 NCU06661 NCU08923 NCU08960 NCU21825 mito_090	221	2.19	4.18	0.000553941
12.01.01 ribosomal proteins	11	5.39	NCU01949 NCU03302 NCU03565 NCU03635 NCU03702 NCU03738 NCU03806 NCU06661 NCU08960 NCU21825 mito_090	152	1.51	3.88	0.000258743
12.04 translation	10	4.9	NCU01949 NCU03302 NCU03565 NCU03635 NCU03717 NCU03738 NCU03806 NCU06661 NCU08960 NCU21825	188	1.86	3.04	0.00491171
12.04.01 translation initiation	1	0.49	NCU03717	50	0.49	0	1
12.04.02 translation elongation	1	0.49	NCU08960	19	0.18	0.31	0.322514
12.07 translational control	1	0.49	NCU01949	54	0.53	-0.04	1
14 PROTEIN FATE (folding, modification, destination)	15	7.35	NCU01545 NCU01589 NCU02273 NCU02885 NCU04335 NCU04479 NCU06230 NCU06404 NCU07378 NCU08418 NCU09043 NCU09071 NCU20488 NCU20516 mito_150	862	8.56	-1.21	0.769117
14.01 protein folding and stabilization	2	0.98	NCU01589 NCU20516	81	0.8	0.18	0.491286
14.04 protein targeting, sorting and translocation	3	1.47	NCU01545 NCU01589 NCU06404	203	2.01	-0.54	1
14.07 protein modification	11	5.39	NCU01545 NCU01589 NCU02273 NCU02885 NCU04335 NCU04479 NCU06230 NCU07378 NCU08418 NCU09071 NCU20488	484	4.8	0.59	0.392121
14.07.03 modification by phosphorylation, dephosphorylation, autophosphorylation	6	2.94	NCU02885 NCU04335 NCU06230 NCU07378 NCU09071 NCU20488	155	1.53	1.41	0.0951233
14.07.05 modification by ubiquitination, deubiquitination	1	0.49	NCU01545	67	0.66	-0.17	1
14.07.11 protein processing (proteolytic)	4	1.96	NCU01545 NCU02273 NCU04479 NCU08418	72	0.71	1.25	0.0580556
14.07.11.01 autoproteolytic processing	1	0.49	NCU01545	7	0.06	0.43	0.133561
14.10 assembly of protein complexes	3	1.47	NCU06404 NCU09043 mito_150	165	1.63	-0.16	1
14.13 protein/peptide degradation	4	1.96	NCU01545 NCU02273 NCU04479 NCU08418	223	2.21	-0.25	1
14.13.01 cytoplasmic and nuclear protein degradation	1	0.49	NCU02273	127	1.26	-0.77	1
14.13.04 lysosomal and vacuolar protein degradation	3	1.47	NCU01545 NCU02273 NCU08418	13	0.12	1.35	0.00201897
14.13.04.01 lysosomal protein degradation	1	0.49	NCU02273	1	0	0.49	0.0202662
14.13.04.02 vacuolar protein degradation	1	0.49	NCU02273	7	0.06	0.43	0.133561
16 PROTEIN WITH BINDING FUNCTION OR COFACTOR REQUIREMENT (structural or catalytic)	39	19.1	NCU01195 NCU01545 NCU01589 NCU01949 NCU02273 NCU02930 NCU03117 NCU03118 NCU03302 NCU03565 NCU03591 NCU03635 NCU03702 NCU03738 NCU03806 NCU04415 NCU04421 NCU06338 NCU06404 NCU06661 NCU06666 NCU06905 NCU07883 NCU07930 NCU07947 NCU07987 NCU08009 NCU08411 NCU08418 NCU08923 NCU09043 NCU09333 NCU20002 NCU20488 NCU20876 NCU21825 mito_150 mito_190	1375	13.6	5.5	0.0172682
16.01 protein binding	20	9.8	NCU01545 NCU01589 NCU01949 NCU02273 NCU03302 NCU03565 NCU03635 NCU03702 NCU03738 NCU03806 NCU04415 NCU06338 NCU06404 NCU06661 NCU07930 NCU08009 NCU08418 NCU20876 NCU21825 mito_190	678	6.73	3.07	0.0577656
16.01.01 receptor binding	1	0.49	NCU01545	7	0.06	0.43	0.133561
16.03 nucleic acid binding	12	5.88	NCU01589 NCU01949 NCU03302 NCU03565 NCU03702 NCU03806 NCU06338 NCU06661 NCU07883 NCU08009 NCU08923 NCU20876	346	3.43	2.45	0.0489481
16.03.01 DNA binding	4	1.96	NCU01589 NCU06338 NCU08009 NCU08923	167	1.65	0.31	0.439775
16.03.03 RNA binding	7	3.43	NCU01949 NCU03302 NCU03565 NCU03702 NCU03806 NCU06661 NCU07883	165	1.63	1.8	0.0505818
16.05 polysaccharide binding	1	0.49	NCU06661	16	0.15	0.34	0.27952
16.07 structural protein binding	1	0.49	mito_150	30	0.29	0.2	0.459428
16.09 lipid binding	1	0.49	NCU07947	20	0.19	0.3	0.33627
16.17 metal binding	9	4.41	NCU03117 NCU04421 NCU07930 NCU08923 NCU09043 NCU09333 NCU20002 NCU20876	262	2.6	1.81	0.08532
16.17.01 calcium binding	3	1.47	NCU04421 NCU09043 NCU20876	25	0.24	1.23	0.0135836
16.17.03 potassium binding	1	0.49	NCU03117	4	0.03	0.46	0.0786451
16.17.07 magnesium binding	1	0.49		48	0.47	0.02	0.626597
16.17.09 heavy metal binding (Cu, Fe, Zn)	4	1.96	NCU07930 NCU08923 NCU09333 NCU20002	167	1.65	0.31	0.439775
16.19 nucleotide/nucleoside/nucleobase binding	6	2.94	NCU03591 NCU06338 NCU06404 NCU08009 NCU20488 NCU20876	397	3.94	-1	0.821185
16.19.03 ATP binding	6	2.94	NCU03591 NCU06338 NCU06404 NCU08009 NCU20488 NCU20876	292	2.9	0.04	0.544726
16.19.05 GTP binding	1	0.49	NCU06404	84	0.83	-0.34	1
16.21 complex cofactor/cosubstrate/vitamine binding	10	4.9	NCU01195 NCU02930 NCU03118 NCU06666 NCU06905 NCU07930 NCU07987 NCU08411 NCU08923 mito_190	206	2.04	2.86	0.00916604
16.21.05 FAD/FMN binding	1	0.49	mito_190	50	0.49	0	1
16.21.07 NAD/NADP binding	7	3.43	NCU01195 NCU02930 NCU03118 NCU06666 NCU06905 NCU07930 mito_190	103	1.02	2.41	0.00486477
16.21.08 Fe/S binding	2	0.98	NCU08923 mito_190	26	0.25	0.73	0.0967433
16.21.17 pyridoxal phosphate binding	2	0.98	NCU07987 NCU08411	29	0.28	0.7	0.116266
18 REGULATION OF METABOLISM AND PROTEIN FUNCTION	3	1.47	NCU02351 NCU20488 NCU20876	216	2.14	-0.67	1
18.01 regulation by	2	0.98	NCU20488 NCU20876	95	0.94	0.04	0.577273
18.01.01 regulation by modification	1	0.49	NCU20488	49	0.48	0.01	0.634201
18.01.07 regulation by binding / dissociation	1	0.49	NCU20876	52	0.51	-0.02	1
18.02 regulation of protein activity	3	1.47	NCU02351 NCU20488 NCU20876	211	2.09	-0.62	1
18.02.01 enzymatic activity regulation / enzyme regulator	2	0.98	NCU02351 NCU20876	167	1.65	-0.67	1
20 CELLULAR TRANSPORT, TRANSPORT FACILITIES AND TRANSPORT ROUTES	20	9.8	NCU00755 NCU00790 NCU01545 NCU01589 NCU02582 NCU03591 NCU04391 NCU04421 NCU06404 NCU06905 NCU07262 NCU07947 NCU08715 NCU08923 NCU20002 NCU20559 NCU20876 mito_150 mito_190	970	9.63	0.17	0.502703
20.01 transported compounds (substrates)	19	9.31	NCU00755 NCU00790 NCU01545 NCU01589 NCU02582 NCU03591 NCU04391 NCU06404 NCU06905 NCU07262 NCU07947 NCU08715 NCU08923 NCU20002 NCU20559 NCU20876 mito_150 mito_190	662	6.57	2.74	0.0784169
20.01.01 ion transport	6	2.94	NCU00790 NCU07262 NCU20002 NCU20559 NCU20876 mito_150	149	1.48	1.46	0.082328
20.01.01.01 cation transport (H+, Na+, K+, Ca2+ , NH4+, etc.)	6	2.94	NCU00790 NCU07262 NCU20002 NCU20559 NCU20876 mito_150	122	1.21	1.73	0.037554
20.01.01.01.01 heavy metal ion transport (Cu+, Fe3+, etc.)	2	0.98	NCU07262 NCU20002	45	0.44	0.54	0.231468
20.01.03 C-compound and carbohydrate transport	4	1.96	NCU02582 NCU03591 NCU20559	107	1.06	0.9	0.171925
20.01.03.01 sugar transport	1	0.49	NCU02582	16	0.15	0.34	0.27952
20.01.10 protein transport	3	1.47	NCU01545 NCU01589 NCU06404	118	1.17	0.3	0.429671
20.01.13 lipid/fatty acid transport	2	0.98	NCU03591 NCU07947	50	0.49	0.49	0.269169
20.01.15 electron transport	4	1.96	NCU06905 NCU08923 mito_150 mito_190	168	1.66	0.3	0.444292
20.01.23 allantoin and allantoate transport	1	0.49	NCU08715	18	0.17	0.32	0.308474
20.01.25 vitamine/cofactor transport	1	0.49	NCU08715	25	0.24	0.25	0.400991
20.01.26 neurotransmitter transport	1	0.49	NCU06404	9	0.08	0.41	0.16835
20.01.27 drug/toxin transport	2	0.98	NCU00755 NCU04391	67	0.66	0.32	0.3952
20.03 transport facilities	9	4.41	NCU00790 NCU02582 NCU03591 NCU04391 NCU08715 NCU20002 NCU20559 NCU20876 mito_150	303	3.01	1.4	0.162429
20.03.02 carrier (electrochemical potential-driven transport)	1	0.49	NCU20559	27	0.26	0.23	0.425084
20.03.02.03 antiporter	1	0.49	NCU20559	16	0.15	0.34	0.27952
20.03.02.03.01 proton driven antiporter	1	0.49	NCU20559	8	0.07	0.42	0.151133
20.03.22 transport ATPases	1	0.49	mito_150	62	0.61	-0.12	1
20.03.25 ABC transporters	3	1.47	NCU03591 NCU04391 NCU20002	41	0.4	1.07	0.049802
20.09 transport routes	12	5.88	NCU00790 NCU01545 NCU01589 NCU02582 NCU04391 NCU04421 NCU06404 NCU08715 NCU20002 NCU20876 mito_150	636	6.31	-0.43	0.643898
20.09.04 mitochondrial transport	2	0.98	NCU01589 mito_150	91	0.9	0.08	0.553817
20.09.07 vesicular transport (Golgi network, etc.)	2	0.98	NCU01545 NCU06404	174	1.72	-0.74	1
20.09.07.03 ER to Golgi transport	1	0.49	NCU06404	55	0.54	-0.05	1
20.09.07.05 intra Golgi transport	1	0.49	NCU01545	21	0.2	0.29	0.349748
20.09.07.25 vesicle formation	1	0.49	NCU06404	24	0.23	0.26	0.38857
20.09.07.27 vesicle fusion	1	0.49	NCU06404	15	0.14	0.35	0.264594
20.09.13 vacuolar/lysosomal transport	3	1.47	NCU01545 NCU06404 NCU20002	114	1.13	0.34	0.407983
20.09.14 cytoskeleton-dependent transport	1	0.49	NCU01545	38	0.37	0.12	0.541354
20.09.16 cellular export and secretion	3	1.47	NCU04391 NCU04421 NCU06404	128	1.27	0.2	0.482544
20.09.16.01 Type I protein secretion system (ABC-type transport systems)	1	0.49	NCU04391	15	0.14	0.35	0.264594
20.09.16.09 vesicular cellular export	1	0.49	NCU06404	28	0.27	0.22	0.436767
20.09.16.09.03 exocytosis	1	0.49	NCU06404	28	0.27	0.22	0.436767
20.09.18 cellular import	7	3.43	NCU00790 NCU02582 NCU04421 NCU06404 NCU08715 NCU20876	200	1.98	1.45	0.112048
20.09.18.07 non-vesicular cellular import	2	0.98	NCU02582 NCU08715	89	0.88	0.1	0.541751
20.09.18.09 vesicular cellular import	2	0.98	NCU04421 NCU06404	77	0.76	0.22	0.464783
20.09.18.09.01 endocytosis	2	0.98	NCU04421 NCU06404	77	0.76	0.22	0.464783
30 CELLULAR COMMUNICATION/SIGNAL TRANSDUCTION MECHANISM	9	4.41	NCU01545 NCU02273 NCU02885 NCU04335 NCU06404 NCU07378 NCU08923 NCU20488 NCU20876	286	2.84	1.57	0.127185
30.01 cellular signalling	8	3.92	NCU02273 NCU02885 NCU04335 NCU06404 NCU07378 NCU08923 NCU20488 NCU20876	257	2.55	1.37	0.151287
30.01.05 enzyme mediated signal transduction	2	0.98	NCU06404 NCU20488	139	1.38	-0.4	1
30.01.05.01 protein kinase	1	0.49	NCU20488	64	0.63	-0.14	1
30.01.05.01.06 serine/threonine kinase	1	0.49	NCU20488	18	0.17	0.32	0.308474
30.01.05.05 G-protein mediated signal transduction	1	0.49	NCU06404	55	0.54	-0.05	1
30.01.05.05.01 small GTPase mediated signal transduction	1	0.49	NCU06404	44	0.43	0.06	0.594577
30.01.09 second messenger mediated signal transduction	2	0.98	NCU02273 NCU20876	45	0.44	0.54	0.231468
30.01.09.03 Ca2+ mediated signal transduction	1	0.49	NCU20876	12	0.11	0.38	0.217944
30.01.09.08 hormone mediated signal transduction	1	0.49	NCU02273	2	0.01	0.48	0.0401237
30.05 transmembrane signal transduction	2	0.98	NCU01545 NCU20488	63	0.62	0.36	0.36622
30.05.02 non-enzymatic receptor mediated signalling	2	0.98	NCU01545 NCU20488	27	0.26	0.72	0.103141
30.05.02.20 Wnt signalling pathway	1	0.49	NCU20488	6	0.05	0.44	0.115628
30.05.02.24 G-protein coupled receptor signalling pathway	1	0.49	NCU01545	17	0.16	0.33	0.294145
30.05.02.24.04 gamma-aminobutyric acid signalling pathway	1	0.49	NCU01545	1	0	0.49	0.0202662
32 CELL RESCUE, DEFENSE AND VIRULENCE	16	7.84	NCU00755 NCU01589 NCU02273 NCU03013 NCU03611 NCU04391 NCU04415 NCU05113 NCU05770 NCU05935 NCU06404 NCU08366 NCU09491 NCU09733 NCU20002 NCU20516	594	5.9	1.94	0.14945
32.01 stress response	6	2.94	NCU01589 NCU02273 NCU03013 NCU03611 NCU09733 NCU20516	351	3.48	-0.54	1
32.01.01 oxidative stress response	1	0.49	NCU09733	53	0.52	-0.03	1
32.01.03 osmotic and salt stress response	1	0.49	NCU03611	53	0.52	-0.03	1
32.01.05 heat shock response	1	0.49	NCU01589	39	0.38	0.11	0.550684
32.01.11 nutrient starvation response	1	0.49	NCU02273	20	0.19	0.3	0.33627
32.05 disease, virulence and defense	6	2.94	NCU04391 NCU04415 NCU06404 NCU08366 NCU09491 NCU20002	187	1.85	1.09	0.179385
32.05.01 resistance proteins	3	1.47	NCU04391 NCU04415 NCU20002	74	0.73	0.74	0.189288
32.05.01.03 chemical agent resistance	2	0.98	NCU04415 NCU20002	26	0.25	0.73	0.0967433
32.05.01.03.03 inorganic chemical agent resistance (e.g. heavy metals)	1	0.49	NCU20002	8	0.07	0.42	0.151133
32.05.05 virulence, disease factors	2	0.98	NCU08366 NCU09491	61	0.6	0.38	0.35153
32.07 detoxification	6	2.94	NCU00755 NCU03013 NCU04391 NCU05113 NCU05770 NCU20002	161	1.59	1.35	0.108924
32.07.03 detoxification by modification	1	0.49	NCU03013	23	0.22	0.27	0.375892
32.07.05 detoxification by export	3	1.47	NCU00755 NCU04391 NCU20002	44	0.43	1.04	0.0592408
32.07.07 oxygen and radical detoxification	1	0.49	NCU05770	31	0.3	0.19	0.470417
32.07.07.01 catalase reaction	1	0.49	NCU05770	4	0.03	0.46	0.0786451
32.07.09 detoxification by degradation	1	0.49	NCU05113	17	0.16	0.33	0.294145
32.10 degradation / modification of foreign (exogenous) compounds	1	0.49	NCU05935	20	0.19	0.3	0.33627
32.10.07 degradation / modification of foreign (exogenous) polysaccharides	1	0.49	NCU05935	13	0.12	0.37	0.233812
34 INTERACTION WITH THE ENVIRONMENT	13	6.37	NCU01036 NCU02273 NCU02582 NCU03125 NCU04421 NCU06338 NCU07262 NCU07947 NCU08192 NCU20002 NCU20488 NCU20876 mito_150	473	4.69	1.68	0.163655
34.01 homeostasis	5	2.45	NCU01036 NCU04421 NCU07262 NCU20002 mito_150	186	1.84	0.61	0.325304
34.01.01 homeostasis of cations	5	2.45	NCU01036 NCU04421 NCU07262 NCU20002 mito_150	165	1.63	0.82	0.24316
34.01.01.01 homeostasis of metal ions (Na, K, Ca etc.)	4	1.96	NCU01036 NCU04421 NCU07262 NCU20002	117	1.16	0.8	0.213121
34.01.01.03 homeostasis of protons	1	0.49	mito_150	42	0.41	0.08	0.577557
34.05 cell motility	2	0.98	NCU06338 NCU20876	51	0.5	0.48	0.276718
34.05.01 cell migration	1	0.49	NCU06338	15	0.14	0.35	0.264594
34.05.02 motor activity	1	0.49	NCU20876	5	0.04	0.45	0.097325
34.05.07 ciliary/flagellar motility	1	0.49	NCU20876	4	0.03	0.46	0.0786451
34.11 cellular sensing and response to external stimulus	7	3.43	NCU02273 NCU02582 NCU03125 NCU07947 NCU08192 NCU20488 NCU20876	277	2.75	0.68	0.330361
34.11.03 chemoperception and response	3	1.47	NCU03125 NCU07947 NCU20876	209	2.07	-0.6	1
34.11.03.07 pheromone response, mating-type determination, sex-specific proteins	3	1.47	NCU03125 NCU07947 NCU20876	158	1.56	-0.09	1
34.11.11 rhythm (e.g. circadian, ultradian)	1	0.49	NCU20488	12	0.11	0.38	0.217944
34.11.12 perception of nutrients and nutritional adaptation	2	0.98	NCU02273 NCU02582	26	0.25	0.73	0.0967433
34.11.13 gas and metabolite distribution	1	0.49	NCU02273	5	0.04	0.45	0.097325
34.11.13.07 circulation (e.g. blood pressure)	1	0.49	NCU02273	5	0.04	0.45	0.097325
38 TRANSPOSABLE ELEMENTS, VIRAL AND PLASMID PROTEINS	5	2.45	NCU02273 mito_155 mito_170 mito_180 mito_195	13	0.12	2.33	3.67084e-06
38.05 viral proteins	1	0.49	NCU02273	1	0	0.49	0.0202662
38.07 proteins necessary for transposon movement	4	1.96	mito_155 mito_170 mito_180 mito_195	12	0.11	1.85	7.13733e-05
40 CELL FATE	11	5.39	NCU01036 NCU01589 NCU02273 NCU03117 NCU04048 NCU04262 NCU07253 NCU08127 NCU09733 NCU20488 NCU20876	241	2.39	3	0.00996178
40.01 cell growth / morphogenesis	8	3.92	NCU01036 NCU03117 NCU04048 NCU04262 NCU07253 NCU08127 NCU20488 NCU20876	186	1.84	2.08	0.0355012
40.01.01 non-directional cell growth	1	0.49	NCU03117	1	0	0.49	0.0202662
40.01.03 directional cell growth (morphogenesis)	5	2.45	NCU04262 NCU07253 NCU08127 NCU20488 NCU20876	60	0.59	1.86	0.00720753
40.10 cell death	2	0.98	NCU01589 NCU02273	63	0.62	0.36	0.36622
40.10.02 apoptosis (type I programmed cell death)	1	0.49	NCU02273	57	0.56	-0.07	1
40.10.02.03 induction of apoptosis	1	0.49	NCU02273	9	0.08	0.41	0.16835
40.20 cell aging	1	0.49	NCU09733	19	0.18	0.31	0.322514
42 BIOGENESIS OF CELLULAR COMPONENTS	13	6.37	NCU01195 NCU01545 NCU02351 NCU03611 NCU04262 NCU05686 NCU05789 NCU06404 NCU06871 NCU07253 NCU08127 NCU08418 NCU20876	523	5.19	1.18	0.262774
42.01 cell wall	10	4.9	NCU01195 NCU02351 NCU03611 NCU04262 NCU05686 NCU05789 NCU06871 NCU07253 NCU08127 NCU20876	156	1.54	3.36	0.00126087
42.04 cytoskeleton/structural proteins	4	1.96	NCU01545 NCU04262 NCU08127 NCU20876	136	1.35	0.61	0.297365
42.04.05 microtubule cytoskeleton	2	0.98	NCU01545 NCU20876	44	0.43	0.55	0.223961
42.05 centrosome	1	0.49	NCU20876	8	0.07	0.42	0.151133
42.09 intracellular transport vesicles	1	0.49	NCU06404	29	0.28	0.21	0.448214
42.10 nucleus	1	0.49	NCU06404	110	1.09	-0.6	1
42.10.03 organization of chromosome structure	1	0.49	NCU06404	82	0.81	-0.32	1
42.25 vacuole or lysosome	2	0.98	NCU01545 NCU08418	35	0.34	0.64	0.157799
43 CELL TYPE DIFFERENTIATION	10	4.9	NCU02273 NCU03125 NCU03611 NCU04262 NCU06404 NCU06871 NCU07481 NCU08127 NCU08936 NCU20876	280	2.78	2.12	0.0587088
43.01 fungal/microorganismic cell type differentiation	10	4.9	NCU02273 NCU03125 NCU03611 NCU04262 NCU06404 NCU06871 NCU07481 NCU08127 NCU08936 NCU20876	270	2.68	2.22	0.0481056
43.01.03 fungal and other eukaryotic cell type differentiation	10	4.9	NCU02273 NCU03125 NCU03611 NCU04262 NCU06404 NCU06871 NCU07481 NCU08127 NCU08936 NCU20876	270	2.68	2.22	0.0481056
43.01.03.05 budding, cell polarity and filament formation	6	2.94	NCU03611 NCU04262 NCU06404 NCU07481 NCU08127 NCU20876	145	1.44	1.5	0.0743682
43.01.03.09 development of asco- basidio- or zygospore	3	1.47	NCU02273 NCU06871 NCU08936	93	0.92	0.55	0.291664
43.03 animal cell type differentiation	1	0.49	NCU02273	16	0.15	0.34	0.27952
99 UNCLASSIFIED PROTEINS	93	45.5	NCU00024 NCU00026 NCU00046 NCU00052 NCU00060 NCU00209 NCU00673 NCU01283 NCU01312 NCU01319 NCU01740 NCU01937 NCU02412 NCU02755 NCU02761 NCU02784 NCU02972 NCU02994 NCU03064 NCU03293 NCU03323 NCU03334 NCU03602 NCU04049 NCU04053 NCU04131 NCU04197 NCU04272 NCU04389 NCU04390 NCU04417 NCU04467 NCU04516 NCU04543 NCU04544 NCU04557 NCU04765 NCU04824 NCU04948 NCU04990 NCU05137 NCU05178 NCU05360 NCU05493 NCU…	5853	58.1	-12.6	0.999899

## Sheet: wc-2 only down
Functional category analysis of genes up-regulated in Δwc-2, but not in Δwc-1
Significantly enriched pathways (P-value <0.001) are given in bold
FUNCTIONAL CATEGORY	abs SET	rel SET	genes SET	abs GENOME	rel GENOME	rel SETminusGENOME	P-VALUE
01 METABOLISM	163	27.7	NCU00104 NCU00216 NCU00463 NCU00536 NCU00554 NCU00567 NCU00575 NCU00585 NCU00600 NCU00629 NCU00743 NCU00762 NCU00836 NCU00963 NCU01050 NCU01059 NCU01066 NCU01175 NCU01181 NCU01300 NCU01399 NCU01509 NCU01528 NCU01546 NCU01648 NCU01666 NCU01902 NCU02027 NCU02059 NCU02075 NCU02190 NCU02193 NCU02240 NCU02252 NCU02333 NCU02397 NCU02430 NCU02438 NCU02629 NCU02757 NCU02785 NCU02904 NCU02916 NCU02948 NCU…	1740	17.2	10.5	5.55118e-11
01.01 amino acid metabolism	38	6.46	NCU00463 NCU00536 NCU00554 NCU00567 NCU01066 NCU01300 NCU01666 NCU02333 NCU02397 NCU02430 NCU02785 NCU03118 NCU03139 NCU03283 NCU03935 NCU04118 NCU04216 NCU04303 NCU04754 NCU04856 NCU05420 NCU05752 NCU06228 NCU06232 NCU06724 NCU07690 NCU08044 NCU08287 NCU08409 NCU08411 NCU08434 NCU09320 NCU09646 NCU09896 NCU20459 NCU20594 NCU21057 NCU21329	319	3.16	3.3	2.03906e-05
01.01.03 assimilation of ammonia, metabolism of the glutamate group	8	1.36	NCU00567 NCU02333 NCU04216 NCU04303 NCU04856 NCU06724 NCU08287 NCU08411	64	0.63	0.73	0.0319592
01.01.03.01 metabolism of glutamine	4	0.68	NCU04303 NCU04856 NCU06724 NCU08287	15	0.14	0.54	0.00938082
01.01.03.01.01 biosynthesis of glutamine	2	0.34	NCU04856 NCU06724	5	0.04	0.3	0.0302708
01.01.03.01.02 degradation of glutamine	1	0.17	NCU08287	9	0.08	0.09	0.418377
01.01.03.02 metabolism of glutamate	5	0.85	NCU02333 NCU04216 NCU04856 NCU06724 NCU08411	36	0.35	0.5	0.0563879
01.01.03.02.01 biosynthesis of glutamate	5	0.85	NCU02333 NCU04216 NCU04856 NCU06724 NCU08411	22	0.21	0.64	0.00767463
01.01.03.02.02 degradation of glutamate	2	0.34	NCU04216 NCU08411	16	0.15	0.19	0.239322
01.01.03.03 metabolism of proline	1	0.17	NCU02333	12	0.11	0.06	0.514554
01.01.03.03.01 biosynthesis of proline	1	0.17	NCU02333	9	0.08	0.09	0.418377
01.01.03.05 metabolism of arginine	3	0.51	NCU00567 NCU02333 NCU08287	20	0.19	0.32	0.108052
01.01.03.05.01 biosynthesis of arginine	2	0.34	NCU00567 NCU08287	14	0.13	0.21	0.195415
01.01.03.05.02 degradation of arginine	1	0.17	NCU02333	8	0.07	0.1	0.382264
01.01.05 metabolism of urea cycle, creatine and polyamines	2	0.34	NCU02333 NCU08287	28	0.27	0.07	0.492853
01.01.05.03 metabolism of urea (urea cycle)	2	0.34	NCU02333 NCU08287	10	0.09	0.25	0.112327
01.01.06 metabolism of the aspartate family	12	2.04	NCU00554 NCU03118 NCU03935 NCU04118 NCU04303 NCU06228 NCU06232 NCU07690 NCU08411 NCU08434 NCU09896 NCU20594	75	0.74	1.3	0.0012489
01.01.06.01 metabolism of aspartate	1	0.17	NCU08411	10	0.09	0.08	0.452383
01.01.06.01.01 biosynthesis of aspartate	1	0.17	NCU08411	6	0.05	0.12	0.303183
01.01.06.01.02 degradation of aspartate	1	0.17	NCU08411	6	0.05	0.12	0.303183
01.01.06.02 metabolism of asparagine	2	0.34	NCU04303 NCU08411	6	0.05	0.29	0.0436701
01.01.06.02.01 biosynthesis of asparagine	2	0.34	NCU04303 NCU08411	4	0.03	0.31	0.0188884
01.01.06.04 metabolism of threonine	3	0.51	NCU00554 NCU03935 NCU04118	12	0.11	0.4	0.0293637
01.01.06.04.01 biosynthesis of threonine	1	0.17	NCU03935	5	0.04	0.13	0.259931
01.01.06.05 metabolism of methionine	7	1.19	NCU00554 NCU03935 NCU04118 NCU06228 NCU07690 NCU08434 NCU09896	31	0.3	0.89	0.00172004
01.01.06.05.01 biosynthesis of methionine	4	0.68	NCU06228 NCU07690 NCU08434 NCU09896	20	0.19	0.49	0.0264252
01.01.06.06 metabolism of lysine	5	0.85	NCU00554 NCU03118 NCU03935 NCU06232 NCU20594	27	0.26	0.59	0.0185037
01.01.06.06.01 biosynthesis of lysine	5	0.85	NCU00554 NCU03118 NCU03935 NCU06232 NCU20594	16	0.15	0.7	0.00170286
01.01.06.06.01.03 aminoadipic acid pathway	3	0.51	NCU03118 NCU06232 NCU20594	9	0.08	0.43	0.0127785
01.01.06.06.02 degradation of lysine	1	0.17	NCU03118	12	0.11	0.06	0.514554
01.01.09 metabolism of the cysteine - aromatic group	17	2.89	NCU00463 NCU00536 NCU00554 NCU01300 NCU02430 NCU02785 NCU03139 NCU03283 NCU03935 NCU04118 NCU05420 NCU05752 NCU08044 NCU08409 NCU09320 NCU21057 NCU21329	113	1.12	1.77	0.000281963
01.01.09.01 metabolism of glycine	2	0.34	NCU21057 NCU21329	17	0.16	0.18	0.261472
01.01.09.01.01 biosynthesis of glycine	2	0.34	NCU21057 NCU21329	13	0.12	0.22	0.173864
01.01.09.01.02 degradation of glycine	1	0.17	NCU21329	10	0.09	0.08	0.452383
01.01.09.02 metabolism of serine	6	1.02	NCU00554 NCU03935 NCU04118 NCU08044 NCU21057 NCU21329	19	0.18	0.84	0.000545547
01.01.09.02.01 biosynthesis of serine	2	0.34	NCU21057 NCU21329	10	0.09	0.25	0.112327
01.01.09.02.02 degradation of serine	1	0.17	NCU21329	4	0.03	0.14	0.213999
01.01.09.03 metabolism of cysteine	2	0.34	NCU00536 NCU02430	13	0.12	0.22	0.173864
01.01.09.03.01 biosynthesis of cysteine	1	0.17	NCU00536	9	0.08	0.09	0.418377
01.01.09.04 metabolism of phenylalanine	2	0.34	NCU03283 NCU05420	29	0.28	0.06	0.511695
01.01.09.04.02 degradation of phenylalanine	1	0.17	NCU03283	15	0.14	0.03	0.59485
01.01.09.05 metabolism of tyrosine	2	0.34	NCU03283 NCU05420	29	0.28	0.06	0.511695
01.01.09.05.02 degradation of tyrosine	1	0.17	NCU03283	13	0.12	0.05	0.542945
01.01.09.06 metabolism of tryptophan	4	0.68	NCU00463 NCU05420 NCU05752 NCU08409	28	0.27	0.41	0.0776014
01.01.09.06.01 biosynthesis of tryptophan	1	0.17	NCU08409	13	0.12	0.05	0.542945
01.01.09.06.02 degradation of tryptophan	2	0.34	NCU00463 NCU05752	11	0.1	0.24	0.132177
01.01.09.07 metabolism of histidine	3	0.51	NCU01300 NCU03139 NCU09320	16	0.15	0.36	0.0629098
01.01.09.07.01 biosynthesis of histidine	3	0.51	NCU01300 NCU03139 NCU09320	14	0.13	0.38	0.0445586
01.01.11 metabolism of the pyruvate family (alanine, isoleucine, leucine, valine) and D-alanine	4	0.68	NCU01666 NCU04754 NCU06232 NCU20459	46	0.45	0.23	0.280686
01.01.11.02 metabolism of isoleucine	3	0.51	NCU04754 NCU06232 NCU20459	20	0.19	0.32	0.108052
01.01.11.02.01 biosynthesis of isoleucine	3	0.51	NCU04754 NCU06232 NCU20459	14	0.13	0.38	0.0445586
01.01.11.02.02 degradation of isoleucine	2	0.34	NCU04754 NCU20459	7	0.06	0.28	0.0588127
01.01.11.03 metabolism of valine	4	0.68	NCU01666 NCU04754 NCU06232 NCU20459	19	0.18	0.5	0.0221356
01.01.11.03.01 biosynthesis of valine	4	0.68	NCU01666 NCU04754 NCU06232 NCU20459	12	0.11	0.57	0.00391288
01.01.11.03.02 degradation of valine	2	0.34	NCU04754 NCU20459	9	0.08	0.26	0.093356
01.01.11.04 metabolism of leucine	3	0.51	NCU04754 NCU06232 NCU20459	22	0.21	0.3	0.1342
01.01.11.04.01 biosynthesis of leucine	3	0.51	NCU04754 NCU06232 NCU20459	14	0.13	0.38	0.0445586
01.01.11.04.02 degradation of leucine	2	0.34	NCU04754 NCU20459	13	0.12	0.22	0.173864
01.01.13 regulation of amino acid metabolism	1	0.17	NCU09320	18	0.17	0	1
01.02 nitrogen, sulfur and selenium metabolism	14	2.38	NCU00463 NCU02333 NCU02430 NCU04303 NCU04474 NCU04754 NCU04856 NCU05780 NCU06724 NCU07690 NCU08287 NCU08411 NCU09896 NCU21329	150	1.49	0.89	0.0554254
01.02.02 nitrogen metabolism	3	0.51	NCU00463 NCU02333 NCU04754	30	0.29	0.22	0.254447
01.02.02.09 catabolism of nitrogenous compounds	1	0.17	NCU02333	14	0.13	0.04	0.569678
01.02.03 sulfur metabolism	1	0.17	NCU09896	9	0.08	0.09	0.418377
01.02.03.01 sulfate assimilation	1	0.17	NCU09896	9	0.08	0.09	0.418377
01.02.07 regulation of nitrogen, sulfur and selenium metabolism	2	0.34	NCU02333 NCU05780	24	0.23	0.11	0.413136
01.03 nucleotide/nucleoside/nucleobase metabolism	21	3.57	NCU00600 NCU00963 NCU01902 NCU02629 NCU03117 NCU03139 NCU03194 NCU04216 NCU04936 NCU05290 NCU06187 NCU06532 NCU07420 NCU07853 NCU07914 NCU08287 NCU09320 NCU09345 NCU09477 NCU09896 NCU09911	228	2.26	1.31	0.0256258
01.03.01 purin nucleotide/nucleoside/nucleobase metabolism	13	2.21	NCU00600 NCU00963 NCU02629 NCU03117 NCU03139 NCU03194 NCU04216 NCU06187 NCU07853 NCU07914 NCU09320 NCU09896 NCU09911	109	1.08	1.13	0.0108121
01.03.01.01 purine nucleotide /nucleoside/nucleobase catabolism	2	0.34	NCU03117 NCU07853	6	0.05	0.29	0.0436701
01.03.01.01.03 xanthine catabolism	1	0.17	NCU03117	3	0.02	0.15	0.165221
01.03.01.03 purine nucleotide/nucleoside/nucleobase anabolism	8	1.36	NCU00963 NCU02629 NCU03117 NCU03139 NCU03194 NCU04216 NCU06187 NCU09911	31	0.3	1.06	0.000307439
01.03.04 pyrimidine nucleotide/nucleoside/nucleobase metabolism	6	1.02	NCU01902 NCU04936 NCU05290 NCU06532 NCU08287 NCU09345	49	0.48	0.54	0.06431
01.03.04.03 pyrimidine nucleotide/nucleoside/nucleobase anabolism	1	0.17	NCU06532	14	0.13	0.04	0.569678
01.03.16 polynucleotide degradation	1	0.17	NCU07420	44	0.43	-0.26	1
01.03.16.01 RNA degradation	1	0.17	NCU07420	27	0.26	-0.09	1
01.04 phosphate metabolism	16	2.72	NCU00104 NCU00567 NCU00575 NCU00600 NCU00629 NCU01181 NCU02075 NCU03139 NCU03725 NCU04118 NCU04142 NCU06005 NCU07914 NCU09873 NCU09896 NCU21035	287	2.85	-0.13	1
01.05 C-compound and carbohydrate metabolism	84	14.2	NCU00575 NCU00600 NCU00629 NCU00743 NCU00762 NCU00836 NCU00963 NCU01050 NCU01059 NCU01399 NCU01509 NCU01528 NCU01648 NCU01666 NCU01902 NCU02193 NCU02240 NCU02252 NCU02397 NCU02438 NCU02629 NCU02785 NCU02904 NCU02916 NCU02948 NCU03023 NCU03148 NCU03328 NCU03702 NCU03803 NCU04160 NCU04168 NCU04265 NCU04454 NCU04494 NCU04674 NCU04870 NCU04936 NCU04963 NCU05057 NCU05159 NCU05454 NCU05643 NCU05955 NCU…	759	7.54	6.66	5.00279e-09
01.05.02 sugar, glucoside, polyol and carboxylate metabolism	24	4.08	NCU00629 NCU00836 NCU01050 NCU01528 NCU01648 NCU02240 NCU02438 NCU02916 NCU03328 NCU03803 NCU04265 NCU04454 NCU04936 NCU05454 NCU06666 NCU06698 NCU07190 NCU07807 NCU07898 NCU07914 NCU08760 NCU09041 NCU09680 NCU10042	156	1.54	2.54	1.14891e-05
01.05.02.01 nucleotide-sugar metabolism	1	0.17	NCU04936	12	0.11	0.06	0.514554
01.05.02.04 sugar, glucoside, polyol and carboxylate anabolism	9	1.53	NCU00629 NCU01528 NCU02438 NCU03803 NCU04936 NCU06666 NCU07914 NCU09041 NCU10042	59	0.58	0.95	0.00681159
01.05.02.07 sugar, glucoside, polyol and carboxylate catabolism	20	3.4	NCU00629 NCU00836 NCU01050 NCU01528 NCU02240 NCU02438 NCU02916 NCU03328 NCU03803 NCU04265 NCU05454 NCU06698 NCU07190 NCU07807 NCU07898 NCU07914 NCU08760 NCU09041 NCU09680 NCU10042	124	1.23	2.17	3.04625e-05
01.05.03 polysaccharide metabolism	28	4.76	NCU00743 NCU00836 NCU01050 NCU01059 NCU02240 NCU02916 NCU03328 NCU04168 NCU04494 NCU04674 NCU04870 NCU04936 NCU05057 NCU05159 NCU05955 NCU05956 NCU06961 NCU07035 NCU07190 NCU07351 NCU07898 NCU08760 NCU09582 NCU09664 NCU09680 NCU09764 NCU09904	169	1.67	3.09	4.66947e-07
01.05.05 C-1 compound metabolism	1	0.17	NCU21329	12	0.11	0.06	0.514554
01.05.05.07 C-1 compound catabolism	1	0.17	NCU21329	10	0.09	0.08	0.452383
01.05.06 C-2 compound and organic acid metabolism	2	0.34	NCU02193 NCU02397	22	0.21	0.13	0.370994
01.05.06.07 C-2 compound and organic acid catabolism	2	0.34	NCU02193 NCU02397	21	0.2	0.14	0.349467
01.05.07 C-3 compound metabolism	3	0.51	NCU06005 NCU07914 NCU21035	6	0.05	0.46	0.00347213
01.05.09 aminosaccharide metabolism	2	0.34	NCU01902 NCU04936	27	0.26	0.08	0.473559
01.05.09.04 aminosaccharide anabolism	2	0.34	NCU01902 NCU04936	17	0.16	0.18	0.261472
01.05.09.07 aminosaccharide catabolism	1	0.17	NCU01902	14	0.13	0.04	0.569678
01.05.11 aromate metabolism	4	0.68	NCU02785 NCU02904 NCU02948 NCU03023	40	0.39	0.29	0.20359
01.05.11.04 aromate anabolism	1	0.17	NCU02785	9	0.08	0.09	0.418377
01.05.11.07 aromate catabolism	3	0.51	NCU02904 NCU02948 NCU03023	33	0.32	0.19	0.303015
01.05.11.07.01 aerobic aromate catabolism	3	0.51	NCU02904 NCU02948 NCU03023	33	0.32	0.19	0.303015
01.05.11.07.02 anaerobic aromate catabolism	1	0.17	NCU03023	3	0.02	0.15	0.165221
01.05.13 transfer of activated C-1 groups	4	0.68	NCU00963 NCU02629 NCU03702 NCU07690	35	0.34	0.34	0.145229
01.05.13.03 tetrahydrofolate-dependent C-1-transfer	3	0.51	NCU00963 NCU02629 NCU07690	11	0.1	0.41	0.023001
01.05.25 regulation of C-compound and carbohydrate metabolism	6	1.02	NCU00575 NCU00600 NCU00629 NCU03148 NCU04963 NCU09333	93	0.92	0.1	0.462022
01.06 lipid, fatty acid and isoprenoid metabolism	35	5.95	NCU00216 NCU00585 NCU01175 NCU01181 NCU01399 NCU02027 NCU02190 NCU02438 NCU02757 NCU03112 NCU03283 NCU03492 NCU03803 NCU04475 NCU05008 NCU05259 NCU05454 NCU06005 NCU06402 NCU07733 NCU08044 NCU08269 NCU08280 NCU08785 NCU08924 NCU08927 NCU08944 NCU08977 NCU09041 NCU09646 NCU09670 NCU09770 NCU09774 NCU21035	400	3.97	1.98	0.0105923
01.06.02 membrane lipid metabolism	7	1.19	NCU01399 NCU02027 NCU03803 NCU04475 NCU05454 NCU06005 NCU21035	53	0.52	0.67	0.0334253
01.06.02.01 phospholipid metabolism	5	0.85	NCU02027 NCU04475 NCU05454 NCU06005 NCU21035	41	0.4	0.45	0.0887165
01.06.02.02 glycolipid metabolism	4	0.68	NCU01399 NCU03803 NCU06005 NCU21035	17	0.16	0.52	0.014907
01.06.05 fatty acid metabolism	11	1.87	NCU00216 NCU01181 NCU01399 NCU02027 NCU03112 NCU03803 NCU05008 NCU05259 NCU08927 NCU09041 NCU09646	71	0.7	1.17	0.00256434
01.06.06 isoprenoid metabolism	8	1.36	NCU00216 NCU00585 NCU01175 NCU03112 NCU06402 NCU08280 NCU09646	74	0.73	0.63	0.0660128
01.06.06.05 sesquiterpenes metabolism	1	0.17		4	0.03	0.14	0.213999
01.06.06.09 triterpenes metabolism	1	0.17	NCU08280	1	0	0.17	0.0584145
01.06.06.11 tetracyclic and pentacyclic triterpenes (cholesterin, steroids and hopanoids) metabolism	6	1.02	NCU00216 NCU01175 NCU03112 NCU06402 NCU08280 NCU09646	50	0.49	0.53	0.0696518
01.06.06.13 tetraterpenes (carotinoids) metabolism	1	0.17	NCU00585	3	0.02	0.15	0.165221
01.06.10 regulation of lipid, fatty acid and isoprenoid metabolism	2	0.34	NCU02027 NCU09770	22	0.21	0.13	0.370994
01.07 metabolism of vitamins, cofactors, and prosthetic groups	17	2.89	NCU00463 NCU00963 NCU01546 NCU02397 NCU03233 NCU04936 NCU05420 NCU05752 NCU06110 NCU06550 NCU07402 NCU07690 NCU08269 NCU09141 NCU09345 NCU09770 NCU21329	176	1.74	1.15	0.028217
01.07.01 biosynthesis of vitamins, cofactors, and prosthetic groups	11	1.87	NCU00463 NCU01546 NCU02397 NCU05752 NCU06110 NCU06550 NCU07402 NCU07690 NCU08269 NCU09141 NCU09345	110	1.09	0.78	0.0560451
01.07.03 catabolism of vitamins, cofactors, and prosthetic groups	2	0.34	NCU07402 NCU09141	6	0.05	0.29	0.0436701
01.07.07 regulation of the metabolism of vitamins, cofactors, and prosthetic groups	1	0.17	NCU02397	5	0.04	0.13	0.259931
01.20 secondary metabolism	18	3.06	NCU00567 NCU01399 NCU01546 NCU01902 NCU02904 NCU03283 NCU03339 NCU04801 NCU05420 NCU05643 NCU05780 NCU06666 NCU07765 NCU08280 NCU09041 NCU09165 NCU09646 NCU10042	245	2.43	0.63	0.186913
01.20.01 metabolism of primary metabolic sugar derivatives	3	0.51	NCU01399 NCU01902 NCU06666	17	0.16	0.35	0.0731961
01.20.01.01 metabolism of secondary monosaccharides	1	0.17	NCU06666	3	0.02	0.15	0.165221
01.20.01.05 metabolism of sugar alcohols	1	0.17	NCU01399	7	0.06	0.11	0.343912
01.20.13 metabolism of derivatives of homoisopentenyl pyrophosphate	1	0.17	NCU08280	1	0	0.17	0.0584145
01.20.15 metabolism of derivatives of dehydroquinic acid, shikimic acid and chorismic acid	3	0.51	NCU05420 NCU09041 NCU10042	21	0.2	0.31	0.120864
01.20.17 metabolism of secondary products derived from primary amino acids	2	0.34	NCU00567 NCU01399	37	0.36	-0.02	1
01.20.17.01 metabolism of nonprotein amino acids	1	0.17	NCU00567	15	0.14	0.03	0.59485
01.20.17.09 metabolism of alkaloids	1	0.17	NCU01399	15	0.14	0.03	0.59485
01.20.19 metabolism of secondary products derived from glycine, L-serine and L-alanine	1	0.17	NCU01546	19	0.18	-0.01	1
01.20.19.01 metabolism of porphyrins	1	0.17	NCU01546	17	0.16	0.01	0.64087
01.20.25 metabolism of secondary products derived from L-valin, L-leucin and L-isoleucin	1	0.17	NCU09646	4	0.03	0.14	0.213999
01.20.35 metabolism of secondary products derived from L-phenylalanine and L-tyrosine	1	0.17	NCU04801	33	0.32	-0.15	1
01.20.37 metabolism of peptide derived compounds	2	0.34	NCU03339 NCU05780	18	0.17	0.17	0.283634
01.20.37.01 metabolism of thioredoxin, glutaredoxin, glutathion	2	0.34	NCU03339 NCU05780	14	0.13	0.21	0.195415
01.25 extracellular metabolism	6	1.02	NCU02059 NCU04494 NCU04870 NCU04947 NCU05955 NCU07351	40	0.39	0.63	0.0272962
01.25.01 extracellular polysaccharide degradation	3	0.51	NCU04947 NCU05955 NCU07351	19	0.18	0.33	0.0958077
01.25.03 extracellular protein degradation	1	0.17	NCU02059	5	0.04	0.13	0.259931
01.25.07 extracellular ester compound degradation	2	0.34	NCU04494 NCU04870	4	0.03	0.31	0.0188884
02 ENERGY	49	8.33	NCU00216 NCU00385 NCU00502 NCU00575 NCU00629 NCU00636 NCU00743 NCU01181 NCU01528 NCU01808 NCU02193 NCU02250 NCU02252 NCU02397 NCU02438 NCU02514 NCU02534 NCU02549 NCU02629 NCU03112 NCU03233 NCU03340 NCU04142 NCU05008 NCU05069 NCU05220 NCU05454 NCU05457 NCU05689 NCU05816 NCU06142 NCU06232 NCU07733 NCU07807 NCU07914 NCU08093 NCU08272 NCU08516 NCU08924 NCU08940 NCU09119 NCU09143 NCU09285 NCU09477 NCU…	375	3.72	4.61	7.54314e-08
02.01 glycolysis and gluconeogenesis	10	1.7	NCU00575 NCU00629 NCU01528 NCU02252 NCU05454 NCU07807 NCU07914 NCU08516 NCU09873 NCU10042	63	0.62	1.08	0.00330742
02.01.03 regulation of glycolysis and gluconeogenesis	2	0.34	NCU00575 NCU00629	9	0.08	0.26	0.093356
02.07 pentose-phosphate pathway	3	0.51	NCU06142 NCU07807 NCU20453	34	0.33	0.18	0.319327
02.07.01 pentose-phosphate pathway oxidative branch	1	0.17	NCU20453	5	0.04	0.13	0.259931
02.10 tricarboxylic-acid pathway (citrate cycle, Krebs cycle, TCA cycle)	2	0.34	NCU02438 NCU06232	40	0.39	-0.05	1
02.11 electron transport and membrane-associated energy conservation	23	3.91	NCU00216 NCU00385 NCU00502 NCU00636 NCU01808 NCU02250 NCU02514 NCU02534 NCU02549 NCU03112 NCU03233 NCU03340 NCU05008 NCU05220 NCU05457 NCU05689 NCU05816 NCU07733 NCU08093 NCU08272 NCU08940 NCU09119 NCU09816	116	1.15	2.76	1.86247e-07
02.11.05 accessory proteins of electron transport and membrane-associated energy conservation	8	1.36	NCU01808 NCU02534 NCU02549 NCU03233 NCU03340 NCU07733 NCU08940 NCU09816	38	0.37	0.99	0.00132735
02.13 respiration	29	4.93	NCU00216 NCU00385 NCU00502 NCU00636 NCU01808 NCU02193 NCU02250 NCU02397 NCU02514 NCU02534 NCU02549 NCU02629 NCU03112 NCU03233 NCU03340 NCU05069 NCU05220 NCU05454 NCU05457 NCU05689 NCU05816 NCU07733 NCU08093 NCU08272 NCU08940 NCU09119 NCU09143 NCU09477 NCU09816	138	1.37	3.56	1.12874e-09
02.13.01 anaerobic respiration	3	0.51	NCU05457 NCU09143 NCU09477	6	0.05	0.46	0.00347213
02.13.03 aerobic respiration	17	2.89	NCU00385 NCU01808 NCU02250 NCU02514 NCU02534 NCU02549 NCU02629 NCU03112 NCU03233 NCU05220 NCU05457 NCU05689 NCU05816 NCU08940 NCU09119 NCU09477 NCU09816	81	0.8	2.09	3.28205e-06
02.16 fermentation	4	0.68	NCU02193 NCU02397 NCU08272 NCU09285	56	0.55	0.13	0.415202
02.16.01 alcohol fermentation	3	0.51	NCU02193 NCU02397 NCU09285	24	0.23	0.28	0.162265
02.16.03 lactate fermentation	1	0.17	NCU08272	9	0.08	0.09	0.418377
02.19 metabolism of energy reserves (e.g. glycogen, trehalose)	2	0.34	NCU00743 NCU04142	40	0.39	-0.05	1
02.25 oxidation of fatty acids	4	0.68	NCU01181 NCU07733 NCU08924 NCU09646	38	0.37	0.31	0.179437
02.45 energy conversion and regeneration	10	1.7	NCU00385 NCU00502 NCU00636 NCU02250 NCU02514 NCU05220 NCU08093 NCU09119 NCU09143 NCU09816	57	0.56	1.14	0.00153014
02.45.15 energy generation (e.g. ATP synthase)	10	1.7	NCU00385 NCU00502 NCU00636 NCU02250 NCU02514 NCU05220 NCU08093 NCU09119 NCU09143 NCU09816	25	0.24	1.46	6.30185e-07
10 CELL CYCLE AND DNA PROCESSING	25	4.25	NCU00600 NCU01234 NCU01414 NCU01689 NCU01902 NCU01998 NCU02075 NCU02232 NCU02668 NCU03148 NCU03396 NCU04142 NCU04754 NCU05304 NCU06110 NCU06943 NCU07420 NCU07734 NCU08850 NCU08944 NCU09871 NCU10905 NCU21500 NCU21513	622	6.17	-1.92	1
10.01 DNA processing	13	2.21	NCU01234 NCU01689 NCU02075 NCU02232 NCU03148 NCU03396 NCU06110 NCU06943 NCU07420 NCU08850 NCU09871 NCU21500	333	3.3	-1.09	1
10.01.02 DNA topology	3	0.51	NCU01234 NCU07420 NCU09871	54	0.53	-0.02	1
10.01.03 DNA synthesis and replication	4	0.68	NCU01689 NCU02075 NCU02232	101	1	-0.32	1
10.01.03.03 ori recognition and priming complex formation	1	0.17	NCU02232	13	0.12	0.05	0.542945
10.01.03.05 extension/ polymerization activity	1	0.17	NCU02232	20	0.19	-0.02	1
10.01.05 DNA recombination and DNA repair	6	1.02	NCU01234 NCU06110 NCU07420 NCU08850 NCU09871 NCU21500	181	1.79	-0.77	1
10.01.05.01 DNA repair	5	0.85	NCU01234 NCU06110 NCU07420 NCU08850 NCU09871	147	1.46	-0.61	1
10.01.05.03 DNA recombination	3	0.51	NCU01234 NCU07420 NCU09871	50	0.49	0.02	0.565706
10.01.09 DNA restriction or modification	3	0.51	NCU03148 NCU03396 NCU06943	113	1.12	-0.61	1
10.01.09.05 DNA conformation modification (e.g. chromatin)	3	0.51	NCU03148 NCU03396 NCU06943	110	1.09	-0.58	1
10.03 cell cycle	16	2.72	NCU00600 NCU01414 NCU01902 NCU01998 NCU02075 NCU02232 NCU02668 NCU04142 NCU04754 NCU05304 NCU07734 NCU08944 NCU09871 NCU10905 NCU21513	403	4	-1.28	1
10.03.01 mitotic cell cycle and cell cycle control	12	2.04	NCU00600 NCU01414 NCU01902 NCU02075 NCU02668 NCU04754 NCU05304 NCU07734 NCU08944 NCU09871 NCU21513	298	2.96	-0.92	1
10.03.01.01 mitotic cell cycle	3	0.51	NCU04754 NCU09871	104	1.03	-0.52	1
10.03.01.01.01 G1 phase of mitotic cell cycle	1	0.17		10	0.09	0.08	0.452383
10.03.01.01.03 G1/S transition of mitotic cell cycle	1	0.17	NCU04754	29	0.28	-0.11	1
10.03.01.01.11 M phase	1	0.17	NCU09871	44	0.43	-0.26	1
10.03.01.02 cell cycle arrest	1	0.17		17	0.16	0.01	0.64087
10.03.02 meiosis	3	0.51	NCU02075 NCU02232 NCU04142	75	0.74	-0.23	1
10.03.03 cytokinesis (cell division) /septum formation and hydrolysis	5	0.85	NCU00600 NCU01998 NCU05304 NCU09871 NCU10905	94	0.93	-0.08	1
10.03.04 nuclear and chromosomal cycle	1	0.17	NCU00600	74	0.73	-0.56	1
10.03.04.09 nuclear migration	1	0.17	NCU00600	20	0.19	-0.02	1
10.03.05 cell cycle dependent cytoskeleton reorganization	2	0.34	NCU07734 NCU09871	33	0.32	0.02	0.58231
10.03.05.01 spindle pole body/centrosome and microtubule cycle	1	0.17	NCU09871	25	0.24	-0.07	1
10.03.05.03 cell cycle dependent actin filament reorganization	1	0.17	NCU07734	7	0.06	0.11	0.343912
11 TRANSCRIPTION	28	4.76	NCU00405 NCU00600 NCU00768 NCU00902 NCU01183 NCU01234 NCU01414 NCU01478 NCU01595 NCU01629 NCU02181 NCU02397 NCU03148 NCU03184 NCU03396 NCU03702 NCU03853 NCU05782 NCU06943 NCU07420 NCU07528 NCU07829 NCU08894 NCU08923 NCU09333 NCU09871 NCU20254 NCU20312	725	7.2	-2.44	1
11.02 RNA synthesis	23	3.91	NCU00405 NCU00600 NCU00768 NCU00902 NCU01183 NCU01234 NCU01414 NCU01478 NCU01595 NCU01629 NCU02397 NCU03148 NCU03184 NCU03396 NCU03702 NCU03853 NCU07420 NCU07829 NCU08894 NCU08923 NCU09333 NCU09871 NCU20254	533	5.29	-1.38	1
11.02.01 rRNA synthesis	3	0.51	NCU01595 NCU03396 NCU03702	51	0.5	0.01	0.579323
11.02.02 tRNA synthesis	1	0.17	NCU08894	37	0.36	-0.19	1
11.02.03 mRNA synthesis	17	2.89	NCU00405 NCU00600 NCU00768 NCU00902 NCU01414 NCU01478 NCU01629 NCU02397 NCU03148 NCU03184 NCU03702 NCU03853 NCU07420 NCU07829 NCU08923 NCU09333 NCU20254	465	4.61	-1.72	1
11.02.03.01 general transcription activities	1	0.17	NCU00405	84	0.83	-0.66	1
11.02.03.01.07 transcription termination	1	0.17	NCU00405	10	0.09	0.08	0.452383
11.02.03.04 transcriptional control	13	2.21	NCU00600 NCU00902 NCU01414 NCU01478 NCU01629 NCU02397 NCU03148 NCU03184 NCU03853 NCU07829 NCU08923 NCU09333 NCU20254	350	3.47	-1.26	1
11.02.03.04.01 transcription activation	3	0.51	NCU01478 NCU02397 NCU09333	36	0.35	0.16	0.35195
11.04 RNA processing	10	1.7	NCU01234 NCU01595 NCU02181 NCU03396 NCU03702 NCU05782 NCU06943 NCU07420 NCU09871 NCU20312	298	2.96	-1.26	1
11.04.01 rRNA processing	9	1.53	NCU01234 NCU01595 NCU02181 NCU03396 NCU03702 NCU05782 NCU06943 NCU07420 NCU09871	139	1.38	0.15	0.424671
11.04.02 tRNA processing	1	0.17	NCU07420	31	0.3	-0.13	1
11.04.03 mRNA processing (splicing, 5'-, 3'-end processing)	5	0.85	NCU01234 NCU03702 NCU07420 NCU09871 NCU20312	177	1.75	-0.9	1
11.04.03.01 splicing	5	0.85	NCU01234 NCU03702 NCU07420 NCU09871 NCU20312	131	1.3	-0.45	1
11.04.03.03 5'-end processing	1	0.17	NCU07420	8	0.07	0.1	0.382264
11.06 RNA modification	5	0.85	NCU01595 NCU03396 NCU03702 NCU06943 NCU07528	42	0.41	0.44	0.0961318
11.06.01 rRNA modification	4	0.68	NCU01595 NCU03396 NCU03702 NCU06943	10	0.09	0.59	0.00182329
11.06.02 tRNA modification	1	0.17	NCU07528	31	0.3	-0.13	1
12 PROTEIN SYNTHESIS	94	15.9	NCU00258 NCU00315 NCU00405 NCU00413 NCU00475 NCU00634 NCU00706 NCU00915 NCU00979 NCU01234 NCU01317 NCU01443 NCU01776 NCU01800 NCU01827 NCU01948 NCU01949 NCU02181 NCU02509 NCU02707 NCU02744 NCU02757 NCU02905 NCU02955 NCU02984 NCU03038 NCU03102 NCU03148 NCU03150 NCU03230 NCU03343 NCU03565 NCU03635 NCU03702 NCU03703 NCU03737 NCU03806 NCU03988 NCU04020 NCU04552 NCU04553 NCU04779 NCU04806 NCU05270 NCU…	362	3.59	12.31	4.16675e-37
12.01 ribosome biogenesis	73	12.4	NCU00258 NCU00315 NCU00413 NCU00475 NCU00634 NCU00706 NCU00979 NCU01317 NCU01776 NCU01800 NCU01827 NCU01948 NCU01949 NCU02181 NCU02509 NCU02707 NCU02744 NCU02757 NCU02905 NCU03038 NCU03102 NCU03150 NCU03230 NCU03343 NCU03565 NCU03635 NCU03702 NCU03703 NCU03806 NCU03988 NCU04552 NCU04553 NCU04779 NCU04806 NCU05599 NCU05782 NCU05804 NCU06210 NCU06226 NCU06431 NCU06432 NCU06661 NCU06743 NCU06892 NCU…	221	2.19	10.21	2.05322e-36
12.01.01 ribosomal proteins	69	11.7	NCU00258 NCU00315 NCU00413 NCU00475 NCU00634 NCU00706 NCU00979 NCU01317 NCU01776 NCU01827 NCU01948 NCU01949 NCU02181 NCU02509 NCU02707 NCU02744 NCU02757 NCU02905 NCU03038 NCU03102 NCU03150 NCU03230 NCU03343 NCU03565 NCU03635 NCU03702 NCU03703 NCU03806 NCU03988 NCU04552 NCU04553 NCU04779 NCU04806 NCU05599 NCU05782 NCU05804 NCU06210 NCU06226 NCU06431 NCU06432 NCU06661 NCU06743 NCU06892 NCU07014 NCU…	152	1.51	10.19	3.75775e-45
12.04 translation	65	11	NCU00258 NCU00413 NCU00475 NCU00915 NCU00979 NCU01234 NCU01317 NCU01443 NCU01776 NCU01827 NCU01948 NCU01949 NCU02181 NCU02509 NCU02744 NCU02905 NCU02955 NCU02984 NCU03038 NCU03102 NCU03148 NCU03150 NCU03565 NCU03635 NCU03703 NCU03737 NCU03806 NCU03988 NCU04552 NCU04553 NCU04779 NCU05270 NCU05599 NCU05804 NCU06035 NCU06210 NCU06226 NCU06431 NCU06432 NCU06661 NCU06743 NCU06892 NCU07014 NCU07182 NCU…	188	1.86	9.14	8.09508e-34
12.04.01 translation initiation	8	1.36	NCU01234 NCU02984 NCU05270 NCU07420 NCU07437 NCU08046 NCU08277 NCU21398	50	0.49	0.87	0.0078766
12.04.02 translation elongation	6	1.02	NCU00979 NCU02955 NCU03737 NCU06035 NCU08960 NCU20803	19	0.18	0.84	0.000545547
12.04.03 translation termination	1	0.17	NCU03148	6	0.05	0.12	0.303183
12.07 translational control	6	1.02	NCU01234 NCU01949 NCU03102 NCU07420 NCU08046 NCU08277	54	0.53	0.49	0.0934907
12.10 aminoacyl-tRNA-synthetases	9	1.53	NCU00405 NCU00915 NCU01443 NCU04020 NCU07082 NCU07755 NCU08894 NCU09463 NCU20803	38	0.37	1.16	0.000263346
14 PROTEIN FATE (folding, modification, destination)	49	8.33	NCU00104 NCU00263 NCU00431 NCU00463 NCU00636 NCU01059 NCU01181 NCU01516 NCU01545 NCU01589 NCU01648 NCU01808 NCU01902 NCU01914 NCU02059 NCU02075 NCU02273 NCU02400 NCU02515 NCU02549 NCU02839 NCU03148 NCU03523 NCU03739 NCU03853 NCU04127 NCU04142 NCU04181 NCU04334 NCU04553 NCU04639 NCU04644 NCU05220 NCU05816 NCU06055 NCU06230 NCU06632 NCU07733 NCU08380 NCU08434 NCU08940 NCU08944 NCU09143 NCU09673 NCU…	862	8.56	-0.23	1
14.01 protein folding and stabilization	13	2.21	NCU00104 NCU01516 NCU01589 NCU02075 NCU02839 NCU03739 NCU03853 NCU04142 NCU04334 NCU20312 NCU21431 NCU21513	81	0.8	1.41	0.0007701
14.04 protein targeting, sorting and translocation	17	2.89	NCU00104 NCU00431 NCU01516 NCU01545 NCU01589 NCU01914 NCU02075 NCU03148 NCU04127 NCU04181 NCU04334 NCU04639 NCU06632 NCU09143 NCU09673 NCU20312	203	2.01	0.88	0.0851846
14.07 protein modification	22	3.74	NCU01059 NCU01181 NCU01545 NCU01589 NCU01648 NCU01808 NCU01902 NCU02075 NCU02273 NCU02515 NCU02549 NCU03523 NCU04334 NCU04553 NCU04644 NCU06230 NCU08380 NCU08434 NCU08944 NCU09803 NCU20312	484	4.8	-1.06	1
14.07.01 modification with fatty acids (e.g. myristylation, palmitylation, farnesylation)	1	0.17		23	0.22	-0.05	1
14.07.02 modification with sugar residues (e.g. glycosylation, deglycosylation)	3	0.51	NCU01059 NCU01648	56	0.55	-0.04	1
14.07.02.01 O-directed glycosylation, deglycosylation	1	0.17	NCU01648	7	0.06	0.11	0.343912
14.07.02.02 N-directed glycosylation, deglycosylation	1	0.17		26	0.25	-0.08	1
14.07.03 modification by phosphorylation, dephosphorylation, autophosphorylation	4	0.68	NCU01181 NCU03523 NCU06230 NCU08380	155	1.53	-0.85	1
14.07.04 modification by acetylation, deacetylation	4	0.68	NCU01808 NCU04334 NCU04644 NCU08944	32	0.31	0.37	0.113936
14.07.05 modification by ubiquitination, deubiquitination	2	0.34	NCU01545 NCU04553	67	0.66	-0.32	1
14.07.09 posttranslational modification of amino acids (e.g. hydroxylation, methylation)	1	0.17	NCU08434	34	0.33	-0.16	1
14.07.11 protein processing (proteolytic)	4	0.68	NCU01545 NCU02273 NCU02515 NCU02549	72	0.71	-0.03	1
14.07.11.01 autoproteolytic processing	1	0.17	NCU01545	7	0.06	0.11	0.343912
14.10 assembly of protein complexes	8	1.36	NCU00636 NCU02075 NCU05220 NCU05816 NCU07733 NCU08940 NCU09143 NCU09673	165	1.63	-0.27	1
14.13 protein/peptide degradation	11	1.87	NCU00104 NCU00263 NCU00463 NCU01545 NCU02059 NCU02273 NCU02400 NCU02515 NCU02839 NCU04553 NCU06055	223	2.21	-0.34	1
14.13.01 cytoplasmic and nuclear protein degradation	3	0.51	NCU02273 NCU02839 NCU04553	127	1.26	-0.75	1
14.13.01.01 proteasomal degradation (ubiquitin/proteasomal pathway)	1	0.17	NCU04553	91	0.9	-0.73	1
14.13.04 lysosomal and vacuolar protein degradation	3	0.51	NCU01545 NCU02273 NCU02515	13	0.12	0.39	0.0365547
14.13.04.01 lysosomal protein degradation	1	0.17	NCU02273	1	0	0.17	0.0584145
14.13.04.02 vacuolar protein degradation	2	0.34	NCU02273 NCU02515	7	0.06	0.28	0.0588127
16 PROTEIN WITH BINDING FUNCTION OR COFACTOR REQUIREMENT (structural or catalytic)	165	28	NCU00104 NCU00216 NCU00258 NCU00385 NCU00405 NCU00413 NCU00463 NCU00475 NCU00502 NCU00600 NCU00629 NCU00634 NCU00636 NCU00692 NCU00706 NCU00915 NCU00963 NCU00979 NCU01181 NCU01183 NCU01234 NCU01241 NCU01317 NCU01443 NCU01516 NCU01528 NCU01545 NCU01546 NCU01589 NCU01595 NCU01648 NCU01776 NCU01808 NCU01827 NCU01914 NCU01948 NCU01949 NCU02075 NCU02181 NCU02250 NCU02252 NCU02273 NCU02278 NCU02333 NCU…	1375	13.6	14.4	2.01562e-21
16.01 protein binding	89	15.1	NCU00104 NCU00258 NCU00413 NCU00475 NCU00600 NCU00692 NCU00706 NCU00979 NCU01183 NCU01234 NCU01317 NCU01516 NCU01545 NCU01589 NCU01776 NCU01827 NCU01914 NCU01948 NCU01949 NCU02075 NCU02181 NCU02273 NCU02509 NCU02534 NCU02744 NCU02839 NCU02905 NCU03038 NCU03102 NCU03148 NCU03150 NCU03396 NCU03565 NCU03635 NCU03702 NCU03703 NCU03806 NCU03853 NCU03944 NCU03988 NCU04142 NCU04181 NCU04334 NCU04552 NCU…	678	6.73	8.37	1.36473e-13
16.01.01 receptor binding	2	0.34	NCU01545 NCU07755	7	0.06	0.28	0.0588127
16.02 peptide binding	2	0.34	NCU03853 NCU20312	9	0.08	0.26	0.093356
16.03 nucleic acid binding	37	6.29	NCU00634 NCU00915 NCU01234 NCU01317 NCU01589 NCU01595 NCU01776 NCU01949 NCU02181 NCU02509 NCU02707 NCU02744 NCU02984 NCU03038 NCU03092 NCU03102 NCU03148 NCU03150 NCU03396 NCU03565 NCU03702 NCU03703 NCU03806 NCU06226 NCU06661 NCU06943 NCU07420 NCU07437 NCU07735 NCU07755 NCU07829 NCU08046 NCU08277 NCU08923 NCU09871 NCU20312 NCU20802	346	3.43	2.86	0.000252866
16.03.01 DNA binding	6	1.02	NCU01234 NCU01589 NCU03148 NCU07420 NCU07735 NCU08923	167	1.65	-0.63	1
16.03.03 RNA binding	30	5.1	NCU00634 NCU01234 NCU01317 NCU01595 NCU01776 NCU01949 NCU02181 NCU02509 NCU02707 NCU02744 NCU02984 NCU03038 NCU03092 NCU03150 NCU03396 NCU03565 NCU03702 NCU03703 NCU03806 NCU06226 NCU06661 NCU06943 NCU07420 NCU07437 NCU07755 NCU07829 NCU08046 NCU08277 NCU20312 NCU20802	165	1.63	3.47	2.08927e-08
16.05 polysaccharide binding	6	1.02	NCU04168 NCU05159 NCU05955 NCU06661 NCU09664 NCU09904	16	0.15	0.87	0.000187218
16.07 structural protein binding	2	0.34	NCU00502 NCU00636	30	0.29	0.05	0.530069
16.09 lipid binding	3	0.51	NCU01914 NCU02250 NCU06524	20	0.19	0.32	0.108052
16.11 amino acid/amino acid derivatives binding	1	0.17	NCU00405	2	0.01	0.16	0.113422
16.13 C-compound binding	3	0.51	NCU05008 NCU05454 NCU08944	21	0.2	0.31	0.120864
16.13.01 sugar binding	1	0.17	NCU08944	7	0.06	0.11	0.343912
16.13.03 fatty acid binding (e.g. acyl-carrier protein)	1	0.17	NCU05008	3	0.02	0.15	0.165221
16.14 selen binding	1	0.17	NCU03339	2	0.01	0.16	0.113422
16.17 metal binding	26	4.42	NCU00629 NCU01241 NCU01546 NCU01648 NCU01808 NCU02252 NCU02278 NCU02333 NCU02549 NCU03112 NCU03117 NCU03492 NCU04334 NCU04553 NCU05154 NCU05454 NCU06228 NCU07562 NCU08287 NCU08923 NCU09333 NCU09816 NCU09871 NCU10042 NCU20802	262	2.6	1.82	0.00559159
16.17.01 calcium binding	4	0.68	NCU01241 NCU05154 NCU05454 NCU09871	25	0.24	0.44	0.0549084
16.17.03 potassium binding	1	0.17	NCU03117	4	0.03	0.14	0.213999
16.17.07 magnesium binding	6	1.02	NCU00629 NCU01648 NCU04334 NCU05154 NCU06228 NCU10042	48	0.47	0.55	0.0592174
16.17.09 heavy metal binding (Cu, Fe, Zn)	14	2.38	NCU01546 NCU01808 NCU02278 NCU02549 NCU03112 NCU03492 NCU04553 NCU07562 NCU08287 NCU08923 NCU09333 NCU09816 NCU20802	167	1.65	0.73	0.109894
16.19 nucleotide/nucleoside/nucleobase binding	35	5.95	NCU00104 NCU00385 NCU00405 NCU00600 NCU00629 NCU00915 NCU01183 NCU01234 NCU01443 NCU02075 NCU02514 NCU02839 NCU02955 NCU03737 NCU04020 NCU04142 NCU04334 NCU04912 NCU05154 NCU05693 NCU05782 NCU06005 NCU06035 NCU07420 NCU07755 NCU07914 NCU08046 NCU08287 NCU09119 NCU09477 NCU09871 NCU20312 NCU20803 NCU21035 NCU21398	397	3.94	2.01	0.00948822
16.19.03 ATP binding	25	4.25	NCU00104 NCU00385 NCU00405 NCU00629 NCU00915 NCU01234 NCU01443 NCU02075 NCU02514 NCU02839 NCU04020 NCU04142 NCU04334 NCU05154 NCU05782 NCU06005 NCU07420 NCU07755 NCU07914 NCU08287 NCU09119 NCU09477 NCU09871 NCU20803 NCU21035	292	2.9	1.35	0.0350302
16.19.05 GTP binding	8	1.36	NCU00600 NCU01183 NCU02955 NCU03737 NCU04912 NCU05693 NCU06035 NCU21398	84	0.83	0.53	0.116529
16.21 complex cofactor/cosubstrate/vitamine binding	32	5.44	NCU00216 NCU00463 NCU00963 NCU01181 NCU01528 NCU01808 NCU02534 NCU02549 NCU03112 NCU03118 NCU03233 NCU03339 NCU03492 NCU04754 NCU05454 NCU06232 NCU06666 NCU07402 NCU07690 NCU08044 NCU08269 NCU08280 NCU08409 NCU08411 NCU08923 NCU08940 NCU09141 NCU09816 NCU20453 NCU20459 NCU21057 NCU21329	206	2.04	3.4	3.24979e-07
16.21.01 heme binding	4	0.68	NCU00216 NCU01808 NCU03492 NCU09816	21	0.2	0.48	0.0311785
16.21.05 FAD/FMN binding	8	1.36	NCU00216 NCU01181 NCU02534 NCU03112 NCU03339 NCU05454 NCU08269 NCU08280	50	0.49	0.87	0.0078766
16.21.07 NAD/NADP binding	14	2.38	NCU00216 NCU00963 NCU01528 NCU02534 NCU03118 NCU03339 NCU06232 NCU06666 NCU07402 NCU07690 NCU08044 NCU09141 NCU20453 NCU21057	103	1.02	1.36	0.00256403
16.21.08 Fe/S binding	5	0.85	NCU02534 NCU02549 NCU03233 NCU08923 NCU08940	26	0.25	0.6	0.0158164
16.21.17 pyridoxal phosphate binding	6	1.02	NCU00463 NCU04754 NCU08409 NCU08411 NCU20459 NCU21329	29	0.28	0.74	0.00580139
18 REGULATION OF METABOLISM AND PROTEIN FUNCTION	11	1.87	NCU00600 NCU00692 NCU01181 NCU01666 NCU02075 NCU06035 NCU06380 NCU06524 NCU07734 NCU08277	216	2.14	-0.27	1
18.01 regulation by	1	0.17	NCU01181	95	0.94	-0.77	1
18.01.01 regulation by modification	1	0.17	NCU01181	49	0.48	-0.31	1
18.02 regulation of protein activity	11	1.87	NCU00600 NCU00692 NCU01181 NCU01666 NCU02075 NCU06035 NCU06380 NCU06524 NCU07734 NCU08277	211	2.09	-0.22	1
18.02.01 enzymatic activity regulation / enzyme regulator	9	1.53	NCU00600 NCU00692 NCU01666 NCU02075 NCU06035 NCU06380 NCU06524 NCU07734	167	1.65	-0.12	1
18.02.01.01 enzyme activator	5	0.85	NCU00600 NCU00692 NCU06035 NCU07734	72	0.71	0.14	0.41258
18.02.01.01.01 GTPase activator (GAP)	2	0.34	NCU06035 NCU07734	15	0.14	0.2	0.21727
18.02.01.01.05 kinase activator	1	0.17	NCU00600	15	0.14	0.03	0.59485
18.02.01.02 enzyme inhibitor	2	0.34	NCU06380 NCU06524	23	0.22	0.12	0.39223
18.02.01.02.03 protease inhibitor	1	0.17	NCU06524	5	0.04	0.13	0.259931
18.02.03 guanyl-nucleotide exchange factor (GEF)	1	0.17	NCU08277	9	0.08	0.09	0.418377
20 CELLULAR TRANSPORT, TRANSPORT FACILITIES AND TRANSPORT ROUTES	75	12.7	NCU00104 NCU00216 NCU00385 NCU00431 NCU00502 NCU00575 NCU00600 NCU00636 NCU01181 NCU01234 NCU01241 NCU01516 NCU01545 NCU01589 NCU01689 NCU01808 NCU01914 NCU01998 NCU02075 NCU02238 NCU02250 NCU02278 NCU02514 NCU02534 NCU02549 NCU02839 NCU02948 NCU02988 NCU03112 NCU03199 NCU03233 NCU03297 NCU03339 NCU04127 NCU04181 NCU04388 NCU04639 NCU04936 NCU04963 NCU05008 NCU05069 NCU05154 NCU05220 NCU05420 NCU…	970	9.63	3.07	0.00646906
20.01 transported compounds (substrates)	63	10.7	NCU00104 NCU00216 NCU00385 NCU00502 NCU00575 NCU00636 NCU01181 NCU01234 NCU01241 NCU01516 NCU01545 NCU01589 NCU01689 NCU01808 NCU01914 NCU02075 NCU02238 NCU02250 NCU02514 NCU02534 NCU02549 NCU02948 NCU03112 NCU03233 NCU03297 NCU03339 NCU04127 NCU04181 NCU04388 NCU04639 NCU04936 NCU04963 NCU05008 NCU05069 NCU05154 NCU05220 NCU05420 NCU05454 NCU05457 NCU05689 NCU05816 NCU05897 NCU06132 NCU06358 NCU…	662	6.57	4.13	6.86983e-05
20.01.01 ion transport	11	1.87	NCU00385 NCU00502 NCU00636 NCU02250 NCU02514 NCU05154 NCU05220 NCU06132 NCU08093 NCU09119 NCU09477	149	1.48	0.39	0.253788
20.01.01.01 cation transport (H+, Na+, K+, Ca2+ , NH4+, etc.)	10	1.7	NCU00385 NCU00502 NCU00636 NCU02250 NCU02514 NCU05154 NCU05220 NCU06132 NCU08093 NCU09119	122	1.21	0.49	0.175307
20.01.01.01.01 heavy metal ion transport (Cu+, Fe3+, etc.)	1	0.17	NCU06132	45	0.44	-0.27	1
20.01.01.01.01.01 siderophore-iron transport	1	0.17	NCU06132	8	0.07	0.1	0.382264
20.01.03 C-compound and carbohydrate transport	9	1.53	NCU00575 NCU01689 NCU02238 NCU04963 NCU05897 NCU06358 NCU06846 NCU07609 NCU09321	107	1.06	0.47	0.172607
20.01.03.01 sugar transport	1	0.17	NCU04963	16	0.15	0.02	0.618552
20.01.07 amino acid/amino acid derivatives transport	1	0.17	NCU01241	36	0.35	-0.18	1
20.01.09 peptide transport	1	0.17	NCU07894	11	0.1	0.07	0.484403
20.01.10 protein transport	11	1.87	NCU00104 NCU01516 NCU01545 NCU01589 NCU01914 NCU02075 NCU04127 NCU04181 NCU04639 NCU06632 NCU09673	118	1.17	0.7	0.0835308
20.01.13 lipid/fatty acid transport	2	0.34	NCU04388 NCU05008	50	0.49	-0.15	1
20.01.15 electron transport	33	5.61	NCU00216 NCU00385 NCU00502 NCU00636 NCU01181 NCU01808 NCU02250 NCU02514 NCU02534 NCU02549 NCU02948 NCU03112 NCU03233 NCU03297 NCU03339 NCU04936 NCU05069 NCU05220 NCU05420 NCU05454 NCU05457 NCU05689 NCU05816 NCU07733 NCU08093 NCU08272 NCU08280 NCU08923 NCU08940 NCU09119 NCU09803 NCU09816	168	1.66	3.95	5.13247e-10
20.01.17 nucleotide/nucleoside/nucleobase transport	2	0.34	NCU09477 NCU21213	17	0.16	0.18	0.261472
20.01.21 RNA transport	2	0.34	NCU01234 NCU07420	32	0.31	0.03	0.565383
20.01.23 allantoin and allantoate transport	2	0.34	NCU02238 NCU07609	18	0.17	0.17	0.283634
20.01.25 vitamine/cofactor transport	2	0.34	NCU02238 NCU07609	25	0.24	0.1	0.433678
20.01.27 drug/toxin transport	1	0.17	NCU02948	67	0.66	-0.49	1
20.03 transport facilities	27	4.59	NCU00216 NCU00385 NCU00431 NCU00502 NCU00636 NCU01808 NCU02075 NCU02238 NCU02250 NCU02514 NCU02839 NCU03199 NCU04127 NCU04181 NCU04963 NCU05154 NCU05457 NCU06005 NCU06632 NCU06846 NCU07609 NCU07894 NCU08940 NCU09119 NCU09477 NCU21035 NCU21213	303	3.01	1.58	0.0186084
20.03.01 channel / pore class transport	1	0.17	NCU02250	27	0.26	-0.09	1
20.03.02 carrier (electrochemical potential-driven transport)	2	0.34	NCU09477 NCU21213	27	0.26	0.08	0.473559
20.03.02.02 symporter	1	0.17	NCU21213	11	0.1	0.07	0.484403
20.03.02.02.01 proton driven symporter	1	0.17	NCU21213	7	0.06	0.11	0.343912
20.03.02.03 antiporter	1	0.17	NCU09477	16	0.15	0.02	0.618552
20.03.09 phosphotransferase system	2	0.34	NCU06005 NCU21035	5	0.04	0.3	0.0302708
20.03.22 transport ATPases	8	1.36	NCU00385 NCU00502 NCU00636 NCU02250 NCU02514 NCU03199 NCU05154 NCU09119	62	0.61	0.75	0.0269985
20.09 transport routes	37	6.29	NCU00104 NCU00385 NCU00431 NCU00502 NCU00575 NCU00600 NCU00636 NCU01234 NCU01241 NCU01516 NCU01545 NCU01589 NCU01689 NCU01914 NCU01998 NCU02075 NCU02238 NCU02278 NCU02514 NCU02988 NCU04127 NCU04181 NCU04388 NCU04639 NCU04963 NCU05154 NCU06132 NCU06358 NCU06632 NCU07420 NCU07609 NCU07734 NCU09119 NCU09143 NCU09477 NCU09673	636	6.31	-0.02	1
20.09.01 nuclear transport	3	0.51	NCU01234 NCU02075 NCU07420	62	0.61	-0.1	1
20.09.04 mitochondrial transport	17	2.89	NCU00104 NCU00385 NCU00431 NCU00502 NCU00636 NCU01241 NCU01516 NCU01589 NCU01689 NCU02075 NCU02514 NCU04181 NCU06632 NCU09119 NCU09143 NCU09477	91	0.9	1.99	1.69938e-05
20.09.05 non-vesicular ER transport	2	0.34	NCU02075 NCU04127	8	0.07	0.27	0.0754499
20.09.07 vesicular transport (Golgi network, etc.)	5	0.85	NCU01545 NCU02075 NCU07734 NCU09673	174	1.72	-0.87	1
20.09.07.03 ER to Golgi transport	1	0.17	NCU07734	55	0.54	-0.37	1
20.09.07.05 intra Golgi transport	1	0.17	NCU01545	21	0.2	-0.03	1
20.09.07.25 vesicle formation	1	0.17	NCU09673	24	0.23	-0.06	1
20.09.13 vacuolar/lysosomal transport	4	0.68	NCU01545 NCU01914 NCU05154 NCU09673	114	1.13	-0.45	1
20.09.14 cytoskeleton-dependent transport	2	0.34	NCU01545 NCU01998	38	0.37	-0.03	1
20.09.14.02 actin dependent transport	1	0.17	NCU01998	7	0.06	0.11	0.343912
20.09.16 cellular export and secretion	5	0.85	NCU00600 NCU04388 NCU04639 NCU04963 NCU07734	128	1.27	-0.42	1
20.09.16.09 vesicular cellular export	1	0.17	NCU00600	28	0.27	-0.1	1
20.09.16.09.03 exocytosis	1	0.17	NCU00600	28	0.27	-0.1	1
20.09.18 cellular import	12	2.04	NCU00575 NCU00600 NCU01914 NCU02238 NCU02278 NCU02988 NCU04963 NCU06132 NCU06358 NCU07609 NCU07734 NCU09673	200	1.98	0.06	0.504861
20.09.18.07 non-vesicular cellular import	6	1.02	NCU02238 NCU02278 NCU04963 NCU06132 NCU06358 NCU07609	89	0.88	0.14	0.420015
20.09.18.09 vesicular cellular import	3	0.51	NCU00600 NCU01914 NCU09673	77	0.76	-0.25	1
20.09.18.09.01 endocytosis	3	0.51	NCU00600 NCU01914 NCU09673	77	0.76	-0.25	1
30 CELLULAR COMMUNICATION/SIGNAL TRANSDUCTION MECHANISM	12	2.04	NCU00600 NCU01183 NCU01545 NCU02273 NCU03523 NCU04912 NCU05454 NCU06005 NCU07755 NCU08923 NCU20312 NCU21035	286	2.84	-0.8	1
30.01 cellular signalling	9	1.53	NCU00600 NCU01183 NCU02273 NCU03523 NCU04912 NCU05454 NCU06005 NCU08923 NCU21035	257	2.55	-1.02	1
30.01.05 enzyme mediated signal transduction	4	0.68	NCU00600 NCU01183 NCU06005 NCU21035	139	1.38	-0.7	1
30.01.05.05 G-protein mediated signal transduction	2	0.34	NCU00600 NCU01183	55	0.54	-0.2	1
30.01.05.05.01 small GTPase mediated signal transduction	1	0.17	NCU00600	44	0.43	-0.26	1
30.01.09 second messenger mediated signal transduction	1	0.17	NCU02273	45	0.44	-0.27	1
30.01.09.08 hormone mediated signal transduction	1	0.17	NCU02273	2	0.01	0.16	0.113422
30.05 transmembrane signal transduction	5	0.85	NCU00600 NCU01545 NCU05454 NCU07755 NCU20312	63	0.62	0.23	0.306761
30.05.01 receptor enzyme mediated signalling	2	0.34	NCU05454 NCU07755	15	0.14	0.2	0.21727
30.05.01.05 interleukine receptor signalling pathway	1	0.17	NCU07755	1	0	0.17	0.0584145
30.05.01.12 transmembrane receptor protein tyrosine kinase signalling pathways	1	0.17	NCU05454	1	0	0.17	0.0584145
30.05.01.12.05 insulin receptor signalling pathway	1	0.17	NCU05454	1	0	0.17	0.0584145
30.05.02 non-enzymatic receptor mediated signalling	1	0.17	NCU01545	27	0.26	-0.09	1
30.05.02.24 G-protein coupled receptor signalling pathway	1	0.17	NCU01545	17	0.16	0.01	0.64087
30.05.02.24.04 gamma-aminobutyric acid signalling pathway	1	0.17	NCU01545	1	0	0.17	0.0584145
32 CELL RESCUE, DEFENSE AND VIRULENCE	43	7.31	NCU00104 NCU00600 NCU00692 NCU00762 NCU00884 NCU01516 NCU01589 NCU01808 NCU02075 NCU02273 NCU02336 NCU02839 NCU02948 NCU03112 NCU03148 NCU03297 NCU03339 NCU03739 NCU03853 NCU03944 NCU04142 NCU04213 NCU04334 NCU04494 NCU04870 NCU04947 NCU05693 NCU05770 NCU05780 NCU05955 NCU06550 NCU07232 NCU07787 NCU08231 NCU08277 NCU08380 NCU09803 NCU09871 NCU20312 NCU20852 NCU20856 NCU21431	594	5.9	1.41	0.0826921
32.01 stress response	32	5.44	NCU00104 NCU00600 NCU00692 NCU00884 NCU01516 NCU01589 NCU01808 NCU02075 NCU02273 NCU02839 NCU02948 NCU03112 NCU03148 NCU03297 NCU03339 NCU03739 NCU03853 NCU03944 NCU04142 NCU04213 NCU04334 NCU06550 NCU07232 NCU08277 NCU08380 NCU09803 NCU09871 NCU20312 NCU20852 NCU20856 NCU21431	351	3.48	1.96	0.00803485
32.01.01 oxidative stress response	6	1.02	NCU02948 NCU03112 NCU03297 NCU03339 NCU07232 NCU09803	53	0.52	0.5	0.0871638
32.01.03 osmotic and salt stress response	3	0.51	NCU00600 NCU03944 NCU08380	53	0.52	-0.01	1
32.01.05 heat shock response	7	1.19	NCU00104 NCU01589 NCU02075 NCU03853 NCU04142 NCU04334 NCU07232	39	0.38	0.81	0.00671264
32.01.07 unfolded protein response (e.g. ER quality control)	11	1.87	NCU00104 NCU00692 NCU01516 NCU02075 NCU02839 NCU03148 NCU03853 NCU04142 NCU04334 NCU21431	52	0.51	1.36	0.00016551
32.01.09 DNA damage response	1	0.17	NCU04213	50	0.49	-0.32	1
32.01.11 nutrient starvation response	2	0.34	NCU02273 NCU20312	20	0.19	0.15	0.327696
32.05 disease, virulence and defense	10	1.7	NCU00600 NCU00692 NCU02336 NCU04494 NCU04870 NCU04947 NCU05693 NCU07787 NCU08231 NCU20856	187	1.85	-0.15	1
32.05.01 resistance proteins	1	0.17	NCU00692	74	0.73	-0.56	1
32.05.03 defense related proteins	2	0.34	NCU00600 NCU05693	33	0.32	0.02	0.58231
32.05.05 virulence, disease factors	5	0.85	NCU02336 NCU04494 NCU04870 NCU04947 NCU08231	61	0.6	0.25	0.283656
32.07 detoxification	5	0.85	NCU03297 NCU03339 NCU05770 NCU05780 NCU09803	161	1.59	-0.74	1
32.07.03 detoxification by modification	1	0.17	NCU03297	23	0.22	-0.05	1
32.07.07 oxygen and radical detoxification	4	0.68	NCU03297 NCU03339 NCU05770 NCU05780	31	0.3	0.38	0.104241
32.07.07.01 catalase reaction	1	0.17	NCU05770	4	0.03	0.14	0.213999
32.07.07.03 glutathione conjugation reaction	2	0.34	NCU03339 NCU05780	10	0.09	0.25	0.112327
32.07.07.05 peroxidase reaction	1	0.17	NCU03297	5	0.04	0.13	0.259931
32.10 degradation / modification of foreign (exogenous) compounds	2	0.34	NCU00762 NCU05955	20	0.19	0.15	0.327696
32.10.07 degradation / modification of foreign (exogenous) polysaccharides	2	0.34	NCU00762 NCU05955	13	0.12	0.22	0.173864
34 INTERACTION WITH THE ENVIRONMENT	26	4.42	NCU00385 NCU00502 NCU00600 NCU00636 NCU01528 NCU02075 NCU02250 NCU02273 NCU02278 NCU02514 NCU03199 NCU03339 NCU04142 NCU04533 NCU04912 NCU04963 NCU05154 NCU06132 NCU07596 NCU07690 NCU07755 NCU07894 NCU09119 NCU09143 NCU09871 NCU21096	473	4.69	-0.27	1
34.01 homeostasis	13	2.21	NCU00385 NCU00502 NCU00636 NCU02075 NCU02250 NCU02278 NCU02514 NCU03199 NCU03339 NCU05154 NCU06132 NCU09119 NCU09143	186	1.84	0.37	0.291621
34.01.01 homeostasis of cations	12	2.04	NCU00385 NCU00502 NCU00636 NCU02075 NCU02250 NCU02278 NCU02514 NCU03199 NCU05154 NCU06132 NCU09119 NCU09143	165	1.63	0.41	0.25706
34.01.01.01 homeostasis of metal ions (Na, K, Ca etc.)	4	0.68	NCU02075 NCU02278 NCU05154 NCU06132	117	1.16	-0.48	1
34.01.01.03 homeostasis of protons	8	1.36	NCU00385 NCU00502 NCU00636 NCU02250 NCU02514 NCU03199 NCU09119 NCU09143	42	0.41	0.95	0.00260775
34.05 cell motility	5	0.85	NCU00600 NCU01528 NCU05154 NCU07755 NCU09871	51	0.5	0.35	0.175529
34.05.01 cell migration	1	0.17	NCU00600	15	0.14	0.03	0.59485
34.05.07 ciliary/flagellar motility	1	0.17	NCU09871	4	0.03	0.14	0.213999
34.07 cell adhesion	2	0.34	NCU00600 NCU04533	22	0.21	0.13	0.370994
34.07.01 cell-cell adhesion	1	0.17	NCU04533	6	0.05	0.12	0.303183
34.07.02 cell-matrix adhesion	1	0.17	NCU00600	7	0.06	0.11	0.343912
34.11 cellular sensing and response to external stimulus	10	1.7	NCU00600 NCU02075 NCU02273 NCU04142 NCU04912 NCU04963 NCU07596 NCU07690 NCU07894 NCU21096	277	2.75	-1.05	1
34.11.03 chemoperception and response	6	1.02	NCU00600 NCU04142 NCU04912 NCU07596 NCU07894 NCU21096	209	2.07	-1.05	1
34.11.03.03 chemotaxis	1	0.17	NCU00600	12	0.11	0.06	0.514554
34.11.03.07 pheromone response, mating-type determination, sex-specific proteins	6	1.02	NCU00600 NCU04142 NCU04912 NCU07596 NCU07894 NCU21096	158	1.56	-0.54	1
34.11.03.13 osmosensing and response	1	0.17	NCU00600	35	0.34	-0.17	1
34.11.09 temperature perception and response	1	0.17	NCU02075	21	0.2	-0.03	1
34.11.12 perception of nutrients and nutritional adaptation	2	0.34	NCU02273 NCU04963	26	0.25	0.09	0.453827
34.11.13 gas and metabolite distribution	2	0.34	NCU02273 NCU07690	5	0.04	0.3	0.0302708
34.11.13.07 circulation (e.g. blood pressure)	2	0.34	NCU02273 NCU07690	5	0.04	0.3	0.0302708
36 SYSTEMIC INTERACTION WITH THE ENVIRONMENT	1	0.17	NCU20312	7	0.06	0.11	0.343912
36.20 plant / fungal specific systemic sensing and response	1	0.17	NCU20312	4	0.03	0.14	0.213999
36.20.18 plant hormonal regulation	1	0.17	NCU20312	4	0.03	0.14	0.213999
38 TRANSPOSABLE ELEMENTS, VIRAL AND PLASMID PROTEINS	1	0.17	NCU02273	13	0.12	0.05	0.542945
38.05 viral proteins	1	0.17	NCU02273	1	0	0.17	0.0584145
40 CELL FATE	16	2.72	NCU00600 NCU01183 NCU01589 NCU02075 NCU02273 NCU02400 NCU02668 NCU02984 NCU02988 NCU03117 NCU03853 NCU03944 NCU06850 NCU07755 NCU08907 NCU20312	241	2.39	0.33	0.334309
40.01 cell growth / morphogenesis	11	1.87	NCU00600 NCU01183 NCU02400 NCU02984 NCU02988 NCU03117 NCU03853 NCU03944 NCU06850 NCU08907 NCU20312	186	1.84	0.03	0.528002
40.01.01 non-directional cell growth	1	0.17	NCU03117	1	0	0.17	0.0584145
40.01.03 directional cell growth (morphogenesis)	4	0.68	NCU00600 NCU01183 NCU02984 NCU20312	60	0.59	0.09	0.467979
40.01.03.01 regulation of directional cell growth	1	0.17	NCU00600	15	0.14	0.03	0.59485
40.01.03.03 guidance of longitudinal cell extension (e.g. pollen tube guidance, axonal pathfinding)	1	0.17	NCU00600	7	0.06	0.11	0.343912
40.10 cell death	7	1.19	NCU00600 NCU01589 NCU02075 NCU02273 NCU02400 NCU07755 NCU20312	63	0.62	0.57	0.0733502
40.10.02 apoptosis (type I programmed cell death)	6	1.02	NCU00600 NCU02075 NCU02273 NCU02400 NCU07755 NCU20312	57	0.56	0.46	0.113898
40.10.02.01 anti-apoptosis	1	0.17	NCU02075	13	0.12	0.05	0.542945
40.10.02.02 apoptotic program	1	0.17	NCU02400	7	0.06	0.11	0.343912
40.10.02.02.02 caspase activation	1	0.17	NCU02400	4	0.03	0.14	0.213999
40.10.02.03 induction of apoptosis	1	0.17	NCU02273	9	0.08	0.09	0.418377
40.20 cell aging	1	0.17	NCU02668	19	0.18	-0.01	1
41 DEVELOPMENT (Systemic)	3	0.51	NCU02075 NCU04912 NCU20927	45	0.44	0.07	0.493784
41.01 fungal/microorganismic development	3	0.51	NCU02075 NCU04912 NCU20927	45	0.44	0.07	0.493784
41.01.01 mating (fertilization)	1	0.17	NCU02075	21	0.2	-0.03	1
42 BIOGENESIS OF CELLULAR COMPONENTS	35	5.95	NCU00600 NCU01545 NCU01689 NCU01902 NCU02059 NCU02075 NCU02336 NCU02400 NCU02757 NCU02839 NCU03148 NCU03297 NCU03343 NCU03396 NCU03944 NCU04020 NCU04160 NCU04168 NCU04334 NCU04388 NCU04936 NCU04947 NCU05454 NCU06632 NCU06943 NCU07734 NCU08071 NCU08272 NCU08552 NCU09673 NCU09871 NCU09904 NCU20048 NCU20224 NCU21513	523	5.19	0.76	0.221468
42.01 cell wall	8	1.36	NCU00600 NCU01902 NCU02075 NCU04160 NCU04168 NCU04936 NCU09871 NCU09904	156	1.54	-0.18	1
42.02 eukaryotic plasma membrane	2	0.34	NCU04388 NCU09673	11	0.1	0.24	0.132177
42.03 cytoplasm	1	0.17	NCU04020	4	0.03	0.14	0.213999
42.04 cytoskeleton/structural proteins	8	1.36	NCU00600 NCU01545 NCU02400 NCU02839 NCU03944 NCU07734 NCU09871 NCU21513	136	1.35	0.01	0.544129
42.04.03 actin cytoskeleton	3	0.51	NCU00600 NCU03944 NCU07734	60	0.59	-0.08	1
42.04.05 microtubule cytoskeleton	3	0.51	NCU00600 NCU01545 NCU09871	44	0.43	0.08	0.478697
42.05 centrosome	1	0.17	NCU09871	8	0.07	0.1	0.382264
42.08 Golgi	1	0.17	NCU09673	16	0.15	0.02	0.618552
42.09 intracellular transport vesicles	1	0.17	NCU09673	29	0.28	-0.11	1
42.10 nucleus	4	0.68	NCU02075 NCU03148 NCU03396 NCU06943	110	1.09	-0.41	1
42.10.03 organization of chromosome structure	3	0.51	NCU03148 NCU03396 NCU06943	82	0.81	-0.3	1
42.10.07 nucleolus	2	0.34	NCU03396 NCU06943	4	0.03	0.31	0.0188884
42.16 mitochondrion	12	2.04	NCU01689 NCU02757 NCU03297 NCU03343 NCU04334 NCU05454 NCU06632 NCU08071 NCU08272 NCU08552 NCU20048 NCU20224	85	0.84	1.2	0.00370012
42.25 vacuole or lysosome	1	0.17	NCU01545	35	0.34	-0.17	1
42.27 extracellular / secretion proteins	3	0.51	NCU02059 NCU02336 NCU04947	14	0.13	0.38	0.0445586
42.29 bud / growth tip	1	0.17	NCU00600	23	0.22	-0.05	1
43 CELL TYPE DIFFERENTIATION	17	2.89	NCU00575 NCU00600 NCU01414 NCU01418 NCU02075 NCU02273 NCU02400 NCU02629 NCU02988 NCU03944 NCU04142 NCU05304 NCU07481 NCU07894 NCU08231 NCU08457 NCU09770	280	2.78	0.11	0.470789
43.01 fungal/microorganismic cell type differentiation	16	2.72	NCU00575 NCU00600 NCU01414 NCU01418 NCU02273 NCU02400 NCU02629 NCU02988 NCU03944 NCU04142 NCU05304 NCU07481 NCU07894 NCU08231 NCU08457 NCU09770	270	2.68	0.04	0.513819
43.01.03 fungal and other eukaryotic cell type differentiation	16	2.72	NCU00575 NCU00600 NCU01414 NCU01418 NCU02273 NCU02400 NCU02629 NCU02988 NCU03944 NCU04142 NCU05304 NCU07481 NCU07894 NCU08231 NCU08457 NCU09770	270	2.68	0.04	0.513819
43.01.03.05 budding, cell polarity and filament formation	6	1.02	NCU00600 NCU02400 NCU02988 NCU03944 NCU05304 NCU07481	145	1.44	-0.42	1
43.01.03.06 hyphae formation	1	0.17	NCU09770	10	0.09	0.08	0.452383
43.01.03.07 development of conidia	1	0.17	NCU08231	8	0.07	0.1	0.382264
43.01.03.09 development of asco- basidio- or zygospore	8	1.36	NCU00575 NCU01414 NCU01418 NCU02273 NCU02629 NCU04142 NCU07894 NCU08457	93	0.92	0.44	0.175526
43.03 animal cell type differentiation	2	0.34	NCU02075 NCU02273	16	0.15	0.19	0.239322
99 UNCLASSIFIED PROTEINS	227	38.6	NCU00102 NCU00285 NCU00289 NCU00304 NCU00309 NCU00399 NCU00633 NCU00673 NCU00695 NCU00716 NCU00729 NCU00739 NCU00873 NCU00878 NCU00911 NCU00937 NCU00995 NCU01007 NCU01146 NCU01172 NCU01283 NCU01382 NCU01386 NCU01430 NCU01510 NCU01555 NCU01560 NCU01697 NCU01720 NCU01781 NCU01835 NCU01871 NCU01886 NCU01972 NCU01983 NCU02099 NCU02189 NCU02330 NCU02403 NCU02547 NCU02596 NCU02623 NCU02765 NCU02798 NCU…	5853	58.1	-19.5	1
