# Supplementary material for: Unravelling the molecular basis for light modulated cellulase gene expression - the role of photoreceptors in Neurospora crassa
Source: BMC Genomics. 2012 Mar 31;13:127. doi: 10.1186/1471-2164-13-127 (PMC3364853; doi:10.1186/1471-2164-13-127)
Supplement: Additional file 6 — Dataset 5. Data on CPC-1 target genes regulated by WC-1 and WC-2. [file 1471-2164-13-127-S6.XLS]

## Sheet: functional category analysis
Functional category analysis of cpc-1 target genes regulated
by WC-1 and WC-2 on cellulose
Significantly enriched pathways (P-value <0.001) are given in bold
FUNCTIONAL CATEGORY	abs SET	rel SET	genes SET	abs GENOME	rel GENOME	rel SETminusGENOME	P-VALUE
01 METABOLISM	21	43.7	NCU01219 NCU01258 NCU01754 NCU01985 NCU02134 NCU02136 NCU02639 NCU02677 NCU02829 NCU03076 NCU03749 NCU04050 NCU04510 NCU05548 NCU06031 NCU07027 NCU08162 NCU08669 NCU09274 NCU10007 NCU20549	1740	17.2	26.5	1.64538e-05
01.01 amino acid metabolism	10	20.8	NCU01985 NCU02639 NCU02677 NCU03076 NCU03749 NCU04050 NCU04510 NCU05548 NCU08162 NCU08669	319	3.16	17.64	1.9901e-06
01.01.03 assimilation of ammonia, metabolism of the glutamate group	4	8.33	NCU02639 NCU02677 NCU03076 NCU08162	64	0.63	7.7	0.000234441
01.01.03.01 metabolism of glutamine	1	2.08	NCU02677	15	0.14	1.94	0.0692355
01.01.03.01.02 degradation of glutamine	1	2.08	NCU02677	9	0.08	2	0.0421236
01.01.03.02 metabolism of glutamate	1	2.08	NCU03076	36	0.35	1.73	0.158339
01.01.03.02.01 biosynthesis of glutamate	1	2.08	NCU03076	22	0.21	1.87	0.0999173
01.01.03.03 metabolism of proline	1	2.08	NCU03076	12	0.11	1.97	0.0557749
01.01.03.03.02 degradation of proline	1	2.08	NCU03076	4	0.03	2.05	0.0189409
01.01.03.05 metabolism of arginine	3	6.25	NCU02639 NCU02677 NCU08162	20	0.19	6.06	0.000109594
01.01.03.05.01 biosynthesis of arginine	3	6.25	NCU02639 NCU02677 NCU08162	14	0.13	6.12	3.57042e-05
01.01.03.05.02 degradation of arginine	1	2.08	NCU08162	8	0.07	2.01	0.0375304
01.01.05 metabolism of urea cycle, creatine and polyamines	4	8.33	NCU02639 NCU02677 NCU08162 NCU08669	28	0.27	8.06	8.56771e-06
01.01.05.01 metabolism of polyamines	1	2.08	NCU08669	15	0.14	1.94	0.0692355
01.01.05.01.02 degradation of polyamines	1	2.08	NCU08669	9	0.08	2	0.0421236
01.01.05.03 metabolism of urea (urea cycle)	2	4.16	NCU02639 NCU08162	10	0.09	4.07	0.000977888
01.01.06 metabolism of the aspartate family	3	6.25	NCU01985 NCU02639 NCU08162	75	0.74	5.51	0.00540299
01.01.06.01 metabolism of aspartate	2	4.16	NCU02639 NCU08162	10	0.09	4.07	0.000977888
01.01.06.05 metabolism of methionine	1	2.08	NCU01985	31	0.3	1.78	0.137914
01.01.09 metabolism of the cysteine - aromatic group	1	2.08	NCU05548	113	1.12	0.96	0.419095
01.01.11 metabolism of the pyruvate family (alanine, isoleucine, leucine, valine) and D-alanine	1	2.08	NCU08669	46	0.45	1.63	0.197779
01.01.13 regulation of amino acid metabolism	1	2.08	NCU04050	18	0.17	1.91	0.0825083
01.02 nitrogen, sulfur and selenium metabolism	5	10.4	NCU01258 NCU01985 NCU02639 NCU02677 NCU10007	150	1.49	8.91	0.000702444
01.02.02 nitrogen metabolism	1	2.08	NCU10007	30	0.29	1.79	0.133771
01.02.02.09 catabolism of nitrogenous compounds	1	2.08	NCU10007	14	0.13	1.95	0.0647697
01.02.03 sulfur metabolism	1	2.08	NCU01985	9	0.08	2	0.0421236
01.02.03.01 sulfate assimilation	1	2.08	NCU01985	9	0.08	2	0.0421236
01.02.03.04 conjunction of sulfate	1	2.08	NCU01985	1	0	2.08	0.00476853
01.03 nucleotide/nucleoside/nucleobase metabolism	5	10.4	NCU01219 NCU01985 NCU02134 NCU02677 NCU10007	228	2.26	8.14	0.00442225
01.03.01 purin nucleotide/nucleoside/nucleobase metabolism	1	2.08	NCU10007	109	1.08	1	0.407755
01.03.04 pyrimidine nucleotide/nucleoside/nucleobase metabolism	1	2.08	NCU02677	49	0.48	1.6	0.209254
01.03.07 deoxyribonucleotide metabolism	1	2.08	NCU01219	12	0.11	1.97	0.0557749
01.03.10 metabolism of cyclic and unusual nucleotides	1	2.08	NCU01985	11	0.1	1.98	0.0512457
01.03.16 polynucleotide degradation	1	2.08	NCU02134	44	0.43	1.65	0.190039
01.04 phosphate metabolism	1	2.08	NCU07027	287	2.85	-0.77	0.751362
01.05 C-compound and carbohydrate metabolism	11	22.9	NCU01754 NCU02136 NCU02829 NCU03749 NCU04510 NCU05548 NCU07027 NCU08162 NCU08669 NCU10007 NCU20549	759	7.54	15.36	0.0007102
01.05.02 sugar, glucoside, polyol and carboxylate metabolism	5	10.4	NCU02136 NCU02829 NCU04510 NCU07027 NCU08162	156	1.54	8.86	0.000838786
01.05.02.01 nucleotide-sugar metabolism	1	2.08	NCU02829	12	0.11	1.97	0.0557749
01.05.02.04 sugar, glucoside, polyol and carboxylate anabolism	2	4.16	NCU02136 NCU02829	59	0.58	3.58	0.0320654
01.05.02.07 sugar, glucoside, polyol and carboxylate catabolism	5	10.4	NCU02136 NCU02829 NCU04510 NCU07027 NCU08162	124	1.23	9.17	0.000293235
01.05.03 polysaccharide metabolism	3	6.25	NCU04510 NCU07027 NCU20549	169	1.67	4.58	0.0463867
01.05.03.01 glycogen metabolism	1	2.08	NCU07027	3	0.02	2.06	0.0142389
01.05.03.01.07 glycogen catabolism	1	2.08	NCU07027	1	0	2.08	0.00476853
01.05.06 C-2 compound and organic acid metabolism	1	2.08	NCU01754	22	0.21	1.87	0.0999173
01.05.06.07 C-2 compound and organic acid catabolism	1	2.08	NCU01754	21	0.2	1.88	0.0955956
01.05.09 aminosaccharide metabolism	1	2.08	NCU20549	27	0.26	1.82	0.121224
01.05.09.04 aminosaccharide anabolism	1	2.08	NCU20549	17	0.16	1.92	0.0781048
01.05.09.07 aminosaccharide catabolism	1	2.08	NCU20549	14	0.13	1.95	0.0647697
01.05.11 aromate metabolism	1	2.08	NCU05548	40	0.39	1.69	0.174338
01.05.11.04 aromate anabolism	1	2.08	NCU05548	9	0.08	2	0.0421236
01.06 lipid, fatty acid and isoprenoid metabolism	4	8.33	NCU01754 NCU04510 NCU06031 NCU09274	400	3.97	4.36	0.122242
01.06.06 isoprenoid metabolism	1	2.08	NCU04510	74	0.73	1.35	0.298831
01.06.06.11 tetracyclic and pentacyclic triterpenes (cholesterin, steroids and hopanoids) metabolism	1	2.08	NCU04510	50	0.49	1.59	0.213043
01.07 metabolism of vitamins, cofactors, and prosthetic groups	3	6.25	NCU01219 NCU02677 NCU04510	176	1.74	4.51	0.0512454
01.20 secondary metabolism	6	12.5	NCU01219 NCU02639 NCU03749 NCU04510 NCU05548 NCU08669	245	2.43	10.07	0.00101913
01.20.15 metabolism of derivatives of dehydroquinic acid, shikimic acid and chorismic acid	1	2.08	NCU05548	21	0.2	1.88	0.0955956
01.20.17 metabolism of secondary products derived from primary amino acids	2	4.16	NCU04510 NCU08669	37	0.36	3.8	0.0133352
01.20.17.01 metabolism of nonprotein amino acids	1	2.08	NCU08669	15	0.14	1.94	0.0692355
01.20.17.09 metabolism of alkaloids	1	2.08	NCU04510	15	0.14	1.94	0.0692355
01.20.37 metabolism of peptide derived compounds	2	4.16	NCU01219 NCU03749	18	0.17	3.99	0.00324491
01.20.37.01 metabolism of thioredoxin, glutaredoxin, glutathion	2	4.16	NCU01219 NCU03749	14	0.13	4.03	0.00195358
02 ENERGY	6	12.5	NCU01754 NCU02136 NCU04510 NCU07027 NCU08669 NCU10007	375	3.72	8.78	0.00840138
02.01 glycolysis and gluconeogenesis	3	6.25	NCU01754 NCU04510 NCU10007	63	0.62	5.63	0.00330684
02.07 pentose-phosphate pathway	1	2.08	NCU02136	34	0.33	1.75	0.150226
02.16 fermentation	3	6.25	NCU01754 NCU04510 NCU08669	56	0.55	5.7	0.00236277
02.16.01 alcohol fermentation	1	2.08	NCU01754	24	0.23	1.85	0.1085
02.19 metabolism of energy reserves (e.g. glycogen, trehalose)	1	2.08	NCU07027	40	0.39	1.69	0.174338
02.45 energy conversion and regeneration	1	2.08	NCU10007	57	0.56	1.52	0.239074
10 CELL CYCLE AND DNA PROCESSING	1	2.08	NCU02134	622	6.17	-4.09	0.953534
10.01 DNA processing	1	2.08	NCU02134	333	3.3	-1.22	0.801829
10.01.09 DNA restriction or modification	1	2.08	NCU02134	113	1.12	0.96	0.419095
10.01.09.05 DNA conformation modification (e.g. chromatin)	1	2.08	NCU02134	110	1.09	0.99	0.41061
11 TRANSCRIPTION	3	6.25	NCU01219 NCU02134 NCU04050	725	7.2	-0.95	0.682057
11.02 RNA synthesis	3	6.25	NCU01219 NCU02134 NCU04050	533	5.29	0.96	0.470865
11.02.03 mRNA synthesis	3	6.25	NCU01219 NCU02134 NCU04050	465	4.61	1.64	0.383398
11.02.03.04 transcriptional control	3	6.25	NCU01219 NCU02134 NCU04050	350	3.47	2.78	0.232796
11.02.03.04.01 transcription activation	1	2.08	NCU04050	36	0.35	1.73	0.158339
12 PROTEIN SYNTHESIS	1	2.08	NCU06457	362	3.59	-1.51	0.828334
12.04 translation	1	2.08	NCU06457	188	1.86	0.22	0.596307
12.10 aminoacyl-tRNA-synthetases	1	2.08	NCU06457	38	0.37	1.71	0.166376
14 PROTEIN FATE (folding, modification, destination)	4	8.33	NCU01219 NCU02829 NCU07200 NCU20030	862	8.56	-0.23	0.597768
14.01 protein folding and stabilization	1	2.08	NCU01219	81	0.8	1.28	0.322079
14.04 protein targeting, sorting and translocation	1	2.08	NCU02829	203	2.01	0.07	0.624771
14.07 protein modification	3	6.25	NCU01219 NCU02829 NCU20030	484	4.8	1.45	0.408228
14.07.02 modification with sugar residues (e.g. glycosylation, deglycosylation)	1	2.08	NCU02829	56	0.55	1.53	0.235407
14.07.02.02 N-directed glycosylation, deglycosylation	1	2.08	NCU02829	26	0.25	1.83	0.117003
14.07.11 protein processing (proteolytic)	1	2.08	NCU20030	72	0.71	1.37	0.292047
14.13 protein/peptide degradation	2	4.16	NCU07200 NCU20030	223	2.21	1.95	0.287827
14.13.01 cytoplasmic and nuclear protein degradation	1	2.08	NCU20030	127	1.26	0.82	0.457134
14.13.04 lysosomal and vacuolar protein degradation	1	2.08	NCU20030	13	0.12	1.96	0.0602828
14.13.04.02 vacuolar protein degradation	1	2.08	NCU20030	7	0.06	2.02	0.0329156
16 PROTEIN WITH BINDING FUNCTION OR COFACTOR REQUIREMENT (structural or catalytic)	14	29.1	NCU00355 NCU01219 NCU01754 NCU02133 NCU02136 NCU02639 NCU02677 NCU03749 NCU04050 NCU04415 NCU04510 NCU06457 NCU07027 NCU20030	1375	13.6	15.5	0.00383629
16.01 protein binding	2	4.16	NCU02136 NCU04415	678	6.73	-2.57	0.8435
16.03 nucleic acid binding	2	4.16	NCU04050 NCU06457	346	3.43	0.73	0.495117
16.03.01 DNA binding	1	2.08	NCU04050	167	1.65	0.43	0.552877
16.17 metal binding	5	10.4	NCU01219 NCU01754 NCU02133 NCU03749 NCU20030	262	2.6	7.8	0.00790097
16.17.09 heavy metal binding (Cu, Fe, Zn)	5	10.4	NCU01219 NCU01754 NCU02133 NCU03749 NCU20030	167	1.65	8.75	0.00113894
16.19 nucleotide/nucleoside/nucleobase binding	4	8.33	NCU02639 NCU02677 NCU06457 NCU07027	397	3.94	4.39	0.119807
16.19.03 ATP binding	3	6.25	NCU02639 NCU02677 NCU06457	292	2.9	3.35	0.162109
16.21 complex cofactor/cosubstrate/vitamine binding	4	8.33	NCU00355 NCU01219 NCU04510 NCU07027	206	2.04	6.29	0.0164266
16.21.01 heme binding	1	2.08	NCU00355	21	0.2	1.88	0.0955956
16.21.07 NAD/NADP binding	1	2.08	NCU04510	103	1.02	1.06	0.390338
16.21.08 Fe/S binding	1	2.08	NCU01219	26	0.25	1.83	0.117003
16.21.17 pyridoxal phosphate binding	1	2.08	NCU07027	29	0.28	1.8	0.129608
18 REGULATION OF METABOLISM AND PROTEIN FUNCTION	2	4.16	NCU02133 NCU02134	216	2.14	2.02	0.27539
18.02 regulation of protein activity	2	4.16	NCU02133 NCU02134	211	2.09	2.07	0.266504
18.02.01 enzymatic activity regulation / enzyme regulator	1	2.08	NCU02133	167	1.65	0.43	0.552877
18.02.01.01 enzyme activator	1	2.08	NCU02133	72	0.71	1.37	0.292047
18.02.01.01.05 kinase activator	1	2.08	NCU02133	15	0.14	1.94	0.0692355
18.02.09 regulator of transcription factor	1	2.08	NCU02134	25	0.24	1.84	0.112761
20 CELLULAR TRANSPORT, TRANSPORT FACILITIES AND TRANSPORT ROUTES	5	10.4	NCU00821 NCU01219 NCU02829 NCU03076 NCU09274	970	9.63	0.77	0.497701
20.01 transported compounds (substrates)	5	10.4	NCU00821 NCU01219 NCU02829 NCU03076 NCU09274	662	6.57	3.83	0.206128
20.01.03 C-compound and carbohydrate transport	1	2.08	NCU00821	107	1.06	1.02	0.402004
20.01.10 protein transport	1	2.08	NCU02829	118	1.17	0.91	0.43297
20.01.15 electron transport	3	6.25	NCU01219 NCU03076 NCU09274	168	1.66	4.59	0.0457124
20.03 transport facilities	1	2.08	NCU00821	303	3.01	-0.93	0.7702
20.09 transport routes	1	2.08	NCU00821	636	6.31	-4.23	0.956735
20.09.18 cellular import	1	2.08	NCU00821	200	1.98	0.1	0.61924
30 CELLULAR COMMUNICATION/SIGNAL TRANSDUCTION MECHANISM	2	4.16	NCU01219 NCU02133	286	2.84	1.32	0.397711
30.01 cellular signalling	1	2.08	NCU02133	257	2.55	-0.47	0.711879
30.01.05 enzyme mediated signal transduction	1	2.08	NCU02133	139	1.38	0.7	0.487789
30.01.05.01 protein kinase	1	2.08	NCU02133	64	0.63	1.45	0.264261
30.01.05.01.03 MAPKKK cascade	1	2.08	NCU02133	20	0.19	1.89	0.0912536
30.07 regulation of signal transduction	1	2.08	NCU01219	4	0.03	2.05	0.0189409
32 CELL RESCUE, DEFENSE AND VIRULENCE	10	20.8	NCU00355 NCU01219 NCU01754 NCU02133 NCU03151 NCU04050 NCU04415 NCU04510 NCU06031 NCU08669	594	5.9	14.9	0.000403508
32.01 stress response	8	16.6	NCU00355 NCU01219 NCU02133 NCU03151 NCU04050 NCU04510 NCU06031 NCU08669	351	3.48	13.12	0.000224602
32.01.01 oxidative stress response	5	10.4	NCU00355 NCU01219 NCU02133 NCU03151 NCU06031	53	0.52	9.88	4.8128e-06
32.01.03 osmotic and salt stress response	1	2.08	NCU04510	53	0.52	1.56	0.224304
32.01.05 heat shock response	1	2.08	NCU04510	39	0.38	1.7	0.170366
32.01.11 nutrient starvation response	1	2.08	NCU04050	20	0.19	1.89	0.0912536
32.05 disease, virulence and defense	2	4.16	NCU04415 NCU08669	187	1.85	2.31	0.22399
32.05.01 resistance proteins	1	2.08	NCU04415	74	0.73	1.35	0.298831
32.05.01.03 chemical agent resistance	1	2.08	NCU04415	26	0.25	1.83	0.117003
32.05.03 defense related proteins	1	2.08	NCU08669	33	0.32	1.76	0.146141
32.07 detoxification	6	12.5	NCU00355 NCU01219 NCU01754 NCU02133 NCU03151 NCU06031	161	1.59	10.91	0.000107386
32.07.03 detoxification by modification	1	2.08	NCU01219	23	0.22	1.86	0.104219
32.07.07 oxygen and radical detoxification	5	10.4	NCU00355 NCU01219 NCU02133 NCU03151 NCU06031	31	0.3	10.1	3.08213e-07
32.07.07.01 catalase reaction	1	2.08	NCU00355	4	0.03	2.05	0.0189409
32.07.07.03 glutathione conjugation reaction	1	2.08	NCU01219	10	0.09	1.99	0.0466954
32.07.07.05 peroxidase reaction	2	4.16	NCU01219 NCU06031	5	0.04	4.12	0.000220645
32.07.07.07 superoxide metabolism	1	2.08	NCU02133	5	0.04	2.04	0.023621
32.10 degradation / modification of foreign (exogenous) compounds	1	2.08	NCU04510	20	0.19	1.89	0.0912536
34 INTERACTION WITH THE ENVIRONMENT	4	8.33	NCU01219 NCU02133 NCU03151 NCU04510	473	4.69	3.64	0.187607
34.01 homeostasis	3	6.25	NCU01219 NCU02133 NCU03151	186	1.84	4.41	0.0586004
34.01.01 homeostasis of cations	2	4.16	NCU02133 NCU03151	165	1.63	2.53	0.185631
34.01.01.01 homeostasis of metal ions (Na, K, Ca etc.)	2	4.16	NCU02133 NCU03151	117	1.16	3	0.107067
34.11 cellular sensing and response to external stimulus	3	6.25	NCU01219 NCU03151 NCU04510	277	2.75	3.5	0.145087
34.11.03 chemoperception and response	3	6.25	NCU01219 NCU03151 NCU04510	209	2.07	4.18	0.0772903
34.11.03.11 pH response	1	2.08	NCU01219	8	0.07	2.01	0.0375304
34.11.03.13 osmosensing and response	1	2.08	NCU04510	35	0.34	1.74	0.154292
34.11.09 temperature perception and response	1	2.08	NCU01219	21	0.2	1.88	0.0955956
40 CELL FATE	3	6.25	NCU00326 NCU01219 NCU02133	241	2.39	3.86	0.107071
40.10 cell death	2	4.16	NCU01219 NCU02133	63	0.62	3.54	0.0361648
40.10.02 apoptosis (type I programmed cell death)	2	4.16	NCU01219 NCU02133	57	0.56	3.6	0.0300901
40.10.02.02 apoptotic program	1	2.08	NCU02133	7	0.06	2.02	0.0329156
40.10.02.02.03 disassembly of cell structures	1	2.08	NCU02133	1	0	2.08	0.00476853
40.20 cell aging	1	2.08	NCU00326	19	0.18	1.9	0.0868912
42 BIOGENESIS OF CELLULAR COMPONENTS	1	2.08	NCU02134	523	5.19	-3.11	0.923252
42.10 nucleus	1	2.08	NCU02134	110	1.09	0.99	0.41061
42.10.03 organization of chromosome structure	1	2.08	NCU02134	82	0.81	1.27	0.325338
43 CELL TYPE DIFFERENTIATION	1	2.08	NCU01219	280	2.78	-0.7	0.742652
43.03 animal cell type differentiation	1	2.08	NCU01219	16	0.15	1.93	0.0736805
99 UNCLASSIFIED PROTEINS	18	37.5	NCU01424 NCU01970 NCU02086 NCU03753 NCU04482 NCU04605 NCU04675 NCU05338 NCU05395 NCU05488 NCU05495 NCU05498 NCU05826 NCU05841 NCU06265 NCU07959 NCU09874 NCU10970	5853	58.1	-20.6	0.998784

## Sheet: overlapping targets
Overlapping targets
between CPC-1 as identified by Tian et al., 2007
and genes regulated by WC-1 and WC-2 on cellulose
Common name
NCU00122
NCU00326
NCU00355
NCU00821
NCU01219
NCU01258
NCU01424
NCU01754
NCU01970
NCU01985
NCU02086
NCU02133
NCU02134
NCU02136
NCU02639
NCU02677
NCU02829
NCU03076
NCU03151
NCU03749
NCU03753
NCU04050
NCU04415
NCU04482
NCU04510
NCU04554
NCU04605
NCU04675
NCU05338
NCU05395
NCU05488
NCU05495
NCU05498
NCU05548
NCU05826
NCU05841
NCU06031
NCU06265
NCU06457
NCU07027
NCU07200
NCU07959
NCU08162
NCU08669
NCU09274
NCU09874
NCU10007
NCU10970
